# Supplementary material for: The immune cell dynamics in the peripheral blood of cHL patients receiving anti-PD1 treatment
Source: Front Oncol. 2025 Mar 13;15:1518107. doi: 10.3389/fonc.2025.1518107 (PMC11966435; doi:10.3389/fonc.2025.1518107)
Supplement: Supplementary file 2 [file Table1.xlsx]

## Sheet: Sheet1
B cells	CD14- Monocytes	CD14+ Monocytes	CD16+ Monocytes	CD4 cm	CD4+ NaiveTcells	CD4+ proliferating	CD8 T cells	gamma-delta	DC cells	Eritrocytes	NK cells	NK cells2	Plasmacells	Plasmacytoid DC	Platelets	T-Reg	T cells Mem
MS4A1	CD14	CD14	FCGR3A	CD3E	CD3E	MKI67	CD8A	TRGC1	HLA-DRA	HBA1	NCAM1	NCAM1	MZB1	PTCRA	PF4	FOXP3	CD84
CD19	FCGR3A-	CCR1	NR4A1	CD4	CD4	CD28	GZMH	TRGC2	HLA-DRB1	HBA2	KLRC1	KLRC1	IRF4	TLR7	ITGA2B	CTLA4	ITGAL
FCER2	S100A12	CCR5	CX3CR1	CD28	CCR7	CD27	CD8B	TRDV1	CD74	HBD	KLRD1	KLRD1	IGHD	BST2	ITGB3	IL2RA	CD226
CD19	S100A8	CD62L	TREM2	IL7R	SELL	TOP2A	CCL5	TRDV2	ITGAX	SLC4A1	NKG7	NKG7	IGHM	CXCR3	TUBB1	CCR4	STAT4
CD79A	S100A9	CD68	MS4A7	TCF7	IL7R		GZMK	TRDV3	CD80	AHSP	PRF1	PRF1	IGHA1	TLR9	CD9	ICOS	RORA
IGHD	CD68	CD163	CD68	TNFRSF4	LEF1		KLRG1	CXCR6	CD86	HBM	FCGR3A	XCL1	JCHAIN	JCHAIHN	CD68	PDCD1	IFRD1
HLA-DRA1	CXCL8	S100A9	MS4A4A	CCR4	CD45RA				FCER1A	ALAS2		XCL2	IGKC		F2R	CD3E
HLA-DRB11	TREM1	LYZ	CXCL16	SELL	CD27				CD1C	HBB					GP9	CD4
HLA-DRB51		CD93		CCR6	TCF7					KLF1					CAVIN2	CCR6
				S1PR1												TIGIT
																CD27
