# Supplementary material for: The immune cell dynamics in the peripheral blood of cHL patients receiving anti-PD1 treatment
Source: Front Oncol. 2025 Mar 13;15:1518107. doi: 10.3389/fonc.2025.1518107 (PMC11966435; doi:10.3389/fonc.2025.1518107)
Supplement: Supplementary file 3 [file Table2.xls]

## Sheet: DEG_γδ T cells_Baseline_CR_VS_P
	p_val	avg_log2FC	pct.1	pct.2	p_val_adj
RPS26	8.25747222121983e-24	-0.609999	1	0.991	2.92859509797783e-19
CREM	3.92892904892038e-18	-1.43574	0.482	0.758	1.3934339764901e-13
FTL	1.38047054904272e-16	0.523028	0.996	0.654	4.89597684923492e-12
DUSP1	1.20086643456871e-14	1.35595	0.553	0.248	4.25899289684138e-10
GNLY	2.36492589243091e-13	-0.85677	0.396	0.709	8.38744617009547e-09
TRDV2	4.39029717762398e-13	1.55275	0.443	0.182	1.55706279701612e-08
TRGV9	1.19012218390059e-12	1.75671	0.447	0.199	4.22088733742182e-08
RAC2	4.57774578813545e-12	0.665816	0.871	0.761	1.62354332122012e-07
HLA-DQB1	6.01107503316136e-12	2.14462	0.278	0.072	2.13188787126101e-07
ILF3-DT	8.76580769252459e-12	1.57822	0.373	0.138	3.10888135623077e-07
ERAP2	1.06559835906035e-11	2.07085	0.275	0.072	3.77925114024342e-07
AC245014.3	1.56948250053347e-11	1.98402	0.463	0.242	5.566326636392e-07
MYL12A	1.64101789568798e-11	0.75387	0.867	0.781	5.82003406884699e-07
KLRC1	2.39824001923118e-11	1.87536	0.29	0.084	8.50559805220529e-07
MT-ATP8	5.55959453163909e-11	-0.885513	0.89	0.882	1.97176579659112e-06
PTMA	1.30245234136122e-10	-0.348512	1	0.997	4.61927747387169e-06
IL7R	3.8831567084602e-10	0.593792	0.898	0.862	1.37720035822249e-05
LCP2	4.55579849572372e-10	0.798007	0.698	0.542	1.61575949449337e-05
AC007952.4	4.78676988894425e-10	2.32884	0.345	0.15	1.69767580881297e-05
UBC	5.29730218570006e-10	-0.560568	0.957	0.974	1.87874119318038e-05
TMSB4X	5.45525764055503e-10	0.299049	1	0.997	1.93476167479925e-05
CCND3	6.11100639689561e-10	1.07626	0.569	0.357	2.167329528723e-05
RPL38	8.09591263946107e-10	-0.42963	0.945	0.968	2.87129637671126e-05
SH3BGRL3	8.36098657128361e-10	0.368843	0.988	0.957	2.96530749737144e-05
SGK1	9.28378605567819e-10	2.61814	0.169	0.026	3.29258756250683e-05
TSC22D3	1.10904032939384e-09	0.554558	0.957	0.902	3.9333224322282e-05
KLRD1	1.31874352806174e-09	1.08565	0.6	0.389	4.67705579662378e-05
IER2	1.65010563651504e-09	1.01128	0.816	0.729	5.85226465046423e-05
ANXA6	1.81435247075067e-09	0.994299	0.541	0.311	6.43478247276432e-05
RPS29	3.26748154569019e-09	-0.346174	0.984	0.986	0.000115885
S100A4	3.58185844324043e-09	0.461799	0.961	0.908	0.000127034
TIMP1	3.64222851580718e-09	1.35743	0.282	0.092	0.000129175
EIF5A	3.74609603655061e-09	-0.858206	0.443	0.671	0.000132859
CD52	4.21435022901187e-09	0.529782	0.965	0.919	0.000149466
TXNIP	4.64884472398656e-09	1.08346	0.647	0.51	0.000164876
SELL	5.43338550708643e-09	1.49897	0.318	0.121	0.0001927
CD99	5.66948029985596e-09	0.51696	0.973	0.914	0.000201074
HNRNPA2B1	8.84101921946613e-09	0.462106	0.925	0.853	0.000313556
SRSF2	1.00912619097438e-08	-0.796116	0.671	0.784	0.000357897
SERF2	1.8147422903983e-08	0.363415	0.992	0.96	0.000643617
KLRG1	2.68703520968053e-08	0.906605	0.6	0.429	0.000952984
SPOCK2	3.8369324297793e-08	-0.60351	0.882	0.888	0.00136081
IER3	3.90508066801445e-08	1.09657	0.157	0.029	0.00138498
OASL	3.99235947945287e-08	-1.37524	0.208	0.409	0.00141593
ATM	4.02882411062347e-08	0.978278	0.455	0.259	0.00142886
CD8A	4.3116514762179e-08	-0.915632	0.325	0.55	0.00152917
LST1	4.39134069595776e-08	1.44767	0.247	0.081	0.00155743
RIPOR2	5.21437859102799e-08	0.830389	0.576	0.389	0.00184933
RHOA	5.39743540059981e-08	0.450975	0.925	0.841	0.00191425
FAM118A	6.00088001531566e-08	-1.89023	0.086	0.256	0.00212827
MT-ND1	9.12950890393266e-08	-0.378415	0.996	1	0.00323787
ANAPC16	1.21247501724416e-07	0.794463	0.584	0.389	0.00430016
TP53TG1	1.41988300453084e-07	1.72124	0.184	0.049	0.00503576
HIST1H1E	1.60109406254481e-07	1.23302	0.424	0.233	0.00567844
SLAMF7	1.87161676153997e-07	1.36862	0.239	0.084	0.00663788
THEMIS	1.89331784845221e-07	1.29477	0.286	0.115	0.00671484
BCL2A1	1.91067022871803e-07	1.95184	0.259	0.107	0.00677638
RBPJ	2.11050908113818e-07	-0.935322	0.302	0.513	0.00748513
LMNA	2.29329394192798e-07	-0.601876	0.475	0.692	0.0081334
GIMAP4	2.37803654446677e-07	1.07325	0.404	0.219	0.00843394
TRAF3IP3	2.49437800179426e-07	1.00962	0.424	0.233	0.00884656
ITM2A	2.61770558204007e-07	-1.41103	0.133	0.308	0.00928395
MT-ND3	2.73645035101706e-07	-0.27054	1	1	0.00970509
TRDC	3.04893023660695e-07	0.473412	0.31	0.133	0.0108133
ARID5A	3.26741406862371e-07	-0.837688	0.275	0.487	0.0115882
IL32	3.80285907000819e-07	0.460186	0.933	0.908	0.0134872
GYG1	5.84679779338076e-07	-0.958407	0.396	0.553	0.0207363
LAP3	8.3863743269155e-07	-1.25856	0.149	0.323	0.0297431
TRAC	9.46862769340573e-07	0.814007	0.557	0.366	0.0335814
MYADM	9.96192239393678e-07	-0.701102	0.678	0.775	0.035331
PTGER2	1.05446212040263e-06	1.5496	0.243	0.101	0.0373976
DENND2D	1.0735949535841e-06	1.32118	0.29	0.135	0.0380761
COX6B1	1.22245884170508e-06	0.411465	0.804	0.674	0.0433557
FOS	1.34486172841067e-06	1.06701	0.714	0.697	0.0476969
HIGD2A	1.39582390522531e-06	0.496578	0.729	0.579	0.0495043
CD69	1.47521013867695e-06	0.617967	0.792	0.761	0.0523198
CD2	1.47851302702349e-06	0.438414	0.718	0.51	0.0524369
HCST	1.52614765311499e-06	0.415039	0.882	0.804	0.0541264
SHISA5	1.56154139303637e-06	0.709424	0.459	0.262	0.0553816
PSAP	1.56694287944005e-06	0.727691	0.537	0.375	0.0555732
RPL37	1.62266843929906e-06	-0.175385	1	0.997	0.0575496
BTG2	1.66464054546711e-06	0.759627	0.749	0.631	0.0590381
RPS19	1.75009671779867e-06	-0.255527	1	1	0.0620689
IL4I1	1.75157698935796e-06	-1.16101	0.149	0.32	0.0621214
PFN1	1.92620354279711e-06	0.310212	0.98	0.948	0.0683147
UAP1	2.23443358171784e-06	-1.68786	0.133	0.285	0.0792464
ARPC3	2.48402686122824e-06	0.473452	0.839	0.781	0.0880985
KMT2E-AS1	2.82474296373808e-06	1.81798	0.149	0.04	0.100182
S100A6	2.83903860450633e-06	0.284199	0.918	0.821	0.100689
ZNF302	2.89541989311735e-06	1.42887	0.165	0.049	0.102689
SYNE1	3.35116072306701e-06	0.84063	0.435	0.251	0.118852
KIAA1551	3.54238940764123e-06	0.783458	0.486	0.323	0.125634
EVL	3.56131855992359e-06	0.531553	0.651	0.464	0.126306
MT-CO1	3.75859855260195e-06	0.154176	1	1	0.133302
COQ7	3.93351445288512e-06	1.72716	0.157	0.046	0.139506
NASP	4.58857145022619e-06	-0.912292	0.263	0.441	0.162738
GSTP1	4.67110738365471e-06	0.696761	0.576	0.438	0.165665
TMEM107	4.81990875264773e-06	1.63542	0.247	0.115	0.170943
PPP1R15A	5.0315138690777e-06	0.573963	0.753	0.729	0.178448
TNFRSF25	5.03703070075073e-06	-1.24915	0.169	0.329	0.178643
ARPC5	5.36624479731423e-06	0.652715	0.588	0.444	0.190319
RPS2	5.50631298530159e-06	-0.370941	0.914	0.939	0.195287
AC087239.1	5.86705222132388e-06	2.25431	0.169	0.058	0.208081
GZMA	6.55036181677961e-06	0.465304	0.808	0.712	0.232315
YIPF5	6.67817917504121e-06	-0.792958	0.255	0.432	0.236848
RBM8A	7.57120553758271e-06	-0.636478	0.62	0.767	0.26852
LCK	8.16582209906811e-06	0.535716	0.62	0.484	0.289609
CCR2	8.19020981134572e-06	2.29177	0.086	0.012	0.290474
TRGC1	8.49593838592696e-06	1.42167	0.231	0.101	0.301317
UBE2A	8.59200813986819e-06	-0.854743	0.306	0.476	0.304724
HCLS1	8.7532122719812e-06	0.500315	0.698	0.568	0.310441
SQSTM1	9.64567233401237e-06	-0.724739	0.647	0.738	0.342093
KIR3DL2	1.00875435336961e-05	3.37263	0.078	0.009	0.357765
LDHA	1.01458528101746e-05	-0.411508	0.871	0.905	0.359833
RIN3	1.01886640276294e-05	2.06872	0.133	0.037	0.361351
NINJ1	1.09339141719247e-05	-0.999978	0.329	0.504	0.387782
SUB1	1.12340597628136e-05	-0.445887	0.835	0.876	0.398427
MTRNR2L8	1.1457765557141e-05	0.673077	1	0.991	0.406361
GADD45B	1.24183027958696e-05	0.394429	0.706	0.571	0.440428
RPS20	1.43639809855546e-05	-0.457288	0.875	0.905	0.509433
ITGB2	1.45747212674782e-05	0.422312	0.714	0.611	0.516907
B2M	1.56308916536864e-05	0.114041	1	1	0.554365
PRKACB	1.59130114729062e-05	1.17964	0.263	0.13	0.564371
PABPC1	1.62463997982961e-05	-0.306454	0.996	0.98	0.576195
HLA-F	1.76104404450438e-05	0.508503	0.643	0.473	0.624572
JUNB	1.86371553947699e-05	0.719477	0.718	0.669	0.660985
CSTB	1.89631953868107e-05	0.627518	0.616	0.524	0.672549
ZFP36L2	2.0619184704432e-05	0.717349	0.643	0.513	0.73128
METTL5	2.0690298859236e-05	0.999621	0.275	0.133	0.733802
MEPCE	2.20146471962638e-05	1.84619	0.153	0.052	0.780771
ATP5F1E	2.26804255372482e-05	0.288998	0.953	0.939	0.804384
PRDX2	2.31576035129259e-05	0.722219	0.463	0.3	0.821308
TMEM63A	2.40299700173612e-05	1.41689	0.173	0.063	0.852247
PLEKHA2	2.40758944171118e-05	-1.14067	0.133	0.277	0.853876
LSM4	2.49255500036326e-05	1.00534	0.259	0.124	0.88401
HSPA8	2.72704036240765e-05	0.251268	0.969	0.937	0.967172
YTHDF2	2.88896895917816e-05	-0.962573	0.231	0.386	1
DERL1	2.9360862981186e-05	-0.815032	0.224	0.38	1
FLAD1	3.1596843721079e-05	1.24145	0.173	0.063	1
GRAMD1B	3.23182417280367e-05	-2.09725	0.027	0.121	1
JUN	3.2445463495483e-05	0.934034	0.678	0.692	1
IMPDH1	3.26632472746903e-05	1.56595	0.161	0.058	1
IKZF3	3.41059167790035e-05	0.876485	0.353	0.207	1
KLRB1	3.47662863735041e-05	-0.420417	0.796	0.816	1
C6orf62	3.60671844107666e-05	0.876956	0.318	0.182	1
FYB1	3.71161009977023e-05	0.671752	0.451	0.294	1
FAM177A1	3.7670161937863e-05	-0.56103	0.624	0.703	1
APEH	4.00409307225361e-05	1.25222	0.157	0.055	1
NEU1	4.1913094100057e-05	-0.771275	0.255	0.415	1
MYH9	4.20850111483714e-05	0.352617	0.863	0.758	1
RBL2	4.27040069386211e-05	0.808439	0.471	0.331	1
NFKBIA	4.32254134971132e-05	0.537554	0.616	0.516	1
S100A10	4.41058154383706e-05	0.5458	0.953	0.859	1
CLECL1	4.55793800048189e-05	4.9944	0.047	0	1
ELOB	4.74567278777028e-05	0.45402	0.78	0.692	1
MICAL2	4.74823943052623e-05	1.16822	0.137	0.043	1
CTSB	4.82000315260668e-05	0.433158	0.231	0.101	1
TMSB10	5.16343926642024e-05	0.195997	1	0.991	1
YPEL5	5.25772010314595e-05	-0.600606	0.757	0.798	1
PTPN6	5.39390114814978e-05	0.935535	0.243	0.121	1
SCP2	5.41802761885912e-05	0.801781	0.384	0.233	1
GTF3C1	5.55740805330717e-05	-0.881927	0.31	0.447	1
DNAJB6	5.91039334208491e-05	-0.674251	0.631	0.726	1
ADGRE5	5.92786087558491e-05	-0.422499	0.78	0.816	1
BRK1	6.57251765666272e-05	0.4335	0.639	0.516	1
EML4	6.67440873481005e-05	-0.479916	0.612	0.749	1
SKI	6.70901949800492e-05	-1.18632	0.11	0.236	1
CYTH4	6.7580077239503e-05	1.30049	0.192	0.084	1
EGR1	6.77118946053145e-05	1.834	0.145	0.052	1
MYL12B	6.94047642128095e-05	0.381978	0.839	0.781	1
SEPT1	6.95396972378276e-05	0.682636	0.514	0.372	1
UBL5	7.06626668377154e-05	0.350088	0.847	0.726	1
DAD1	7.10580643010206e-05	0.534533	0.506	0.343	1
ATIC	7.30521024652172e-05	1.40276	0.149	0.055	1
PLEC	8.16603475410868e-05	1.23301	0.318	0.205	1
LINC00861	8.21374302691673e-05	0.808363	0.369	0.219	1
GDE1	8.27442214620853e-05	-1.01421	0.173	0.314	1
MIF4GD	8.28734864136278e-05	1.48524	0.141	0.049	1
ARHGAP31	8.41836166064086e-05	-1.35641	0.075	0.187	1
FKBP5	8.47936480807332e-05	1.29874	0.224	0.11	1
AGO2	8.86829784015643e-05	-1.05076	0.137	0.271	1
AF165147.1	8.99632530679291e-05	1.76155	0.102	0.026	1
FOSL2	9.20959332351477e-05	-0.926668	0.2	0.34	1
RPL27A	9.71060283874782e-05	-0.322949	0.922	0.954	1
ADSL	0.000109408	0.928425	0.22	0.101	1
PLEK	0.00011247	0.987974	0.306	0.184	1
PRKAG1	0.000118029	0.854501	0.239	0.115	1
FCMR	0.00012045	0.698721	0.353	0.202	1
DOCK10	0.000121232	1.15465	0.259	0.138	1
ANXA5	0.000126402	0.653837	0.494	0.375	1
CD226	0.00012928	1.17334	0.176	0.075	1
IRF9	0.000130017	1.3268	0.125	0.04	1
RPL13	0.000134356	-0.122944	0.996	0.997	1
RPS4Y1	0.000134418	0.292891	0.949	0.813	1
CCR5	0.000135364	1.56877	0.133	0.046	1
MSN	0.000137255	0.414812	0.733	0.654	1
PRMT2	0.000139656	0.497058	0.624	0.467	1
EZR	0.000140822	-0.417182	0.757	0.818	1
DPH2	0.000142417	1.52622	0.106	0.029	1
GABPB1-AS1	0.000143121	0.944571	0.204	0.095	1
CD3E	0.000143486	0.33414	0.929	0.89	1
DYRK1A	0.000144447	-1.35966	0.075	0.184	1
LAMTOR4	0.000148125	0.739328	0.443	0.323	1
TRAPPC2B	0.000151245	1.49901	0.145	0.055	1
RAB24	0.000152835	0.874635	0.259	0.133	1
PCID2	0.000159502	1.32066	0.184	0.084	1
SUPT3H	0.000162497	1.20175	0.2	0.092	1
TMEM173	0.000172177	0.608105	0.22	0.104	1
AL138963.3	0.000176959	0.413184	0.675	0.53	1
ATP6V1A	0.00017878	-1.89287	0.035	0.121	1
BCAP31	0.00017931	0.652471	0.443	0.303	1
SDHAF3	0.000200709	2.22531	0.086	0.02	1
WHRN	0.000201732	-1.85872	0.043	0.133	1
VNN2	0.000202744	4.85173	0.039	0	1
LBH	0.000206988	0.428258	0.663	0.499	1
GZMK	0.000213473	0.514746	0.749	0.706	1
DGKA	0.000214818	1.27852	0.204	0.101	1
DUSP10	0.000215382	-0.829146	0.161	0.297	1
RNF214	0.0002154	1.25518	0.102	0.029	1
CMIP	0.00021595	-1.18454	0.125	0.248	1
PRKDC	0.000220587	1.11211	0.251	0.138	1
PLEKHO1	0.000221933	-1.74625	0.039	0.127	1
SLC25A4	0.000222785	-1.44947	0.071	0.173	1
CLIC1	0.00022279	0.30746	0.871	0.804	1
HIST1H1D	0.000227431	0.894468	0.247	0.133	1
LPAR6	0.000228836	2.20448	0.094	0.026	1
BIN2	0.000233033	0.74361	0.471	0.343	1
MGAT1	0.000245444	-0.662387	0.306	0.444	1
RIPOR1	0.000249073	2.02643	0.094	0.026	1
DENND5A	0.000249622	2.63029	0.067	0.012	1
NEAT1	0.000250544	0.111859	0.725	0.533	1
ASMTL	0.000258995	-1.27203	0.106	0.216	1
ZDBF2	0.00026453	-1.7853	0.027	0.107	1
ADRM1	0.000270106	-0.65052	0.306	0.45	1
UBE2B	0.000275224	-0.728964	0.278	0.435	1
MED22	0.000275527	2.33386	0.067	0.012	1
BCL2L1	0.000276761	0.960603	0.176	0.078	1
SAT1	0.000278484	0.541807	0.788	0.718	1
RACK1	0.000282574	0.153336	1	0.991	1
CCDC173	0.000290083	-2.39346	0.008	0.069	1
C6orf99	0.000290241	2.24857	0.067	0.012	1
CD27	0.000290819	1.02282	0.365	0.251	1
LYAR	0.000299254	0.421472	0.678	0.527	1
TXNDC17	0.000304976	-0.737435	0.278	0.415	1
SOD2	0.000306925	0.824578	0.173	0.078	1
SOCS3	0.000311996	1.9188	0.098	0.029	1
DDAH2	0.00031526	1.0216	0.204	0.101	1
GRAP2	0.000320932	0.693852	0.29	0.159	1
CYFIP2	0.00033522	0.753893	0.365	0.233	1
PSME2	0.000338022	0.469357	0.667	0.597	1
FURIN	0.000340541	-0.562382	0.224	0.378	1
XCL1	0.000350125	2.89771	0.086	0.023	1
MAF	0.000352523	-1.12124	0.149	0.268	1
LRRFIP1	0.000353364	-0.449711	0.624	0.732	1
MGST3	0.000354553	0.840153	0.369	0.262	1
TPST2	0.00035484	0.501082	0.369	0.222	1
SRP9	0.000354952	0.515497	0.525	0.401	1
MIR155HG	0.000355564	1.8884	0.153	0.066	1
NCOA4	0.000363344	0.642519	0.286	0.164	1
NOSIP	0.000365786	0.528691	0.592	0.438	1
LAIR1	0.000370785	1.23982	0.161	0.069	1
TEX264	0.000379318	0.962644	0.259	0.141	1
PIP4K2A	0.000382663	1.01684	0.184	0.086	1
AC005037.1	0.000384149	2.41298	0.059	0.009	1
NEDD1	0.000387507	1.56758	0.129	0.049	1
RPLP2	0.000400553	-0.11506	1	0.997	1
PGAM1	0.000403209	0.494778	0.651	0.53	1
IKZF1	0.000407243	0.688653	0.376	0.245	1
CFL1	0.000412848	0.231758	0.965	0.965	1
STARD7	0.000413561	-1.0704	0.114	0.225	1
SYAP1	0.000431359	-0.597278	0.294	0.444	1
GAPDH	0.000432522	0.261769	0.984	0.951	1
PFKL	0.000433157	1.12428	0.18	0.084	1
IRF3	0.000441643	1.02557	0.212	0.112	1
CMC2	0.000443382	-0.876784	0.278	0.389	1
DUT	0.000445759	0.974597	0.235	0.124	1
LY9	0.000452119	1.08595	0.184	0.086	1
GABARAP	0.000475479	0.356933	0.643	0.559	1
NSG1	0.000480951	1.36958	0.141	0.058	1
IDS	0.00048401	-0.357601	0.745	0.827	1
AL355472.1	0.000487497	2.0484	0.09	0.026	1
SMAD7	0.000489933	-1.25252	0.098	0.205	1
AC004854.2	0.000506506	2.63155	0.063	0.012	1
UBB	0.000518363	0.220252	0.937	0.879	1
IFIT5	0.000519192	-2.26195	0.02	0.086	1
BANF1	0.000522715	0.745464	0.325	0.202	1
PTGER4	0.000531728	-0.513336	0.467	0.576	1
CD300A	0.000547731	0.602821	0.298	0.173	1
AMZ2	0.000553285	0.82174	0.216	0.11	1
CISH	0.00055864	1.65942	0.09	0.026	1
SPNS3	0.000566983	2.12163	0.098	0.032	1
RPLP0	0.00057033	0.138951	1	0.991	1
IFITM2	0.000572858	0.48808	0.71	0.651	1
ITGA6	0.000573908	1.18275	0.149	0.063	1
FOSB	0.000592848	0.760266	0.631	0.597	1
AL359915.2	0.000600705	0.960137	0.075	0.017	1
YWHAZ	0.000612414	-0.310314	0.945	0.963	1
AC243829.4	0.000619189	-2.97936	0.004	0.055	1
JMJD6	0.000621326	-0.991194	0.224	0.34	1
UCP2	0.000633312	0.498247	0.612	0.496	1
CWC25	0.000640179	-0.957458	0.176	0.291	1
RNF168	0.000653468	-0.675487	0.208	0.334	1
GPX4	0.000659145	0.45547	0.729	0.637	1
RPL8	0.000666166	0.140049	1	1	1
USP36	0.000693884	-0.551416	0.227	0.357	1
HOPX	0.000709698	0.582204	0.514	0.406	1
STX11	0.000712276	-0.927612	0.118	0.228	1
ANXA4	0.00072101	1.31255	0.122	0.046	1
FGR	0.000724567	1.58981	0.145	0.063	1
ORAI2	0.000736776	-0.914333	0.122	0.231	1
GPR35	0.000747427	-1.41648	0.055	0.141	1
CSNK1G1	0.000765427	1.32911	0.098	0.032	1
NDUFB5	0.000770933	0.715775	0.251	0.138	1
BTN3A2	0.000784817	0.606665	0.416	0.285	1
ETAA1	0.000801116	2.03482	0.067	0.014	1
PPP1R11	0.000801779	0.729613	0.384	0.265	1
NAA38	0.000827417	0.633296	0.329	0.202	1
DDIT4	0.000854362	0.51142	0.6	0.499	1
CDK11A	0.0008598	-1.0063	0.161	0.268	1
GABARAPL2	0.000864882	0.430926	0.612	0.55	1
EIF3G	0.000880481	0.292996	0.816	0.715	1
FAHD2A	0.00090236	2.20798	0.071	0.017	1
APOL4	0.000908182	4.43131	0.031	0	1
CA2	0.00090924	-0.976511	0.063	0.153	1
DNAJA1	0.000915123	-0.700786	0.561	0.669	1
PSMB10	0.000917014	0.564837	0.475	0.337	1
NDUFB7	0.000919285	0.509075	0.502	0.378	1
RAB34	0.000932832	-2.16542	0.008	0.061	1
CALM1	0.000939426	-0.174316	0.988	0.974	1
TSPAN32	0.00095577	1.25456	0.141	0.061	1
PHLDA1	0.000958518	1.67615	0.259	0.176	1
OSER1-DT	0.000961616	2.07987	0.047	0.006	1
BCAS3	0.000971134	2.04917	0.094	0.032	1
POLR3GL	0.000971423	0.859883	0.282	0.17	1
HERC4	0.000976801	1.28284	0.102	0.035	1
C11orf1	0.000991892	1.2577	0.149	0.066	1
COX20	0.000998623	-0.752191	0.212	0.323	1
TSEN54	0.00100773	-1.04607	0.102	0.196	1
COX15	0.00100808	2.48128	0.059	0.012	1
HSPBP1	0.00102671	-1.27127	0.086	0.179	1
ZNF514	0.00103477	3.16404	0.039	0.003	1
IDH3G	0.00104324	0.857037	0.212	0.112	1
AL627171.1	0.00104786	0.961061	0.071	0.017	1
SLC35B2	0.00108645	1.30123	0.11	0.04	1
RPS21	0.00110147	-0.107617	1	1	1
ELOVL5	0.00112582	-0.581745	0.42	0.524	1
NFATC3	0.00112721	0.599859	0.306	0.187	1
TCP1	0.00112914	-0.830921	0.212	0.329	1
TRAF1	0.00113717	1.15481	0.349	0.248	1
Z93241.1	0.00114504	1.41222	0.2	0.11	1
LARS	0.00115273	0.754923	0.165	0.078	1
PTPRC	0.00116323	0.209405	0.953	0.908	1
WDR45	0.00116779	0.878173	0.251	0.15	1
TMEM168	0.00116909	1.91062	0.075	0.02	1
GSDMD	0.00117793	0.801099	0.192	0.098	1
XIST	0.0011887	-5.02582	0	0.04	1
CD53	0.00122428	0.283113	0.714	0.611	1
HEMK1	0.00123721	1.98909	0.075	0.02	1
CD3G	0.00126457	0.439717	0.565	0.452	1
METRNL	0.00127232	-0.808119	0.106	0.21	1
CYTIP	0.00129091	0.445271	0.682	0.588	1
LAMTOR1	0.00130463	0.678225	0.369	0.251	1
RAMMET	0.00131835	-0.791438	0.153	0.265	1
RFX2	0.00131984	-2.49782	0.008	0.058	1
SP4	0.00133132	1.10776	0.11	0.04	1
PTPRJ	0.00133806	-1.21037	0.055	0.135	1
GPR183	0.00137061	-0.716138	0.329	0.458	1
ARPC1B	0.00139268	0.963334	0.243	0.147	1
EMD	0.00140079	-0.359161	0.576	0.695	1
TMEM263	0.0014128	-1.21491	0.067	0.15	1
SLC27A5	0.00141613	1.82261	0.078	0.023	1
CCR6	0.00141639	-0.965019	0.129	0.231	1
ABRACL	0.00142182	0.390245	0.58	0.467	1
LIMS1	0.00142323	0.967561	0.243	0.147	1
PCNP	0.00145066	-0.673163	0.322	0.435	1
RPL26	0.0014583	0.128008	0.996	0.986	1
SCML4	0.00147199	0.637699	0.255	0.147	1
CKLF	0.00147474	0.608757	0.29	0.184	1
RPL37A	0.00147874	-0.162041	0.992	0.997	1
TTLL5	0.00147914	-2.19484	0.016	0.072	1
MKL2	0.00148438	2.37589	0.051	0.009	1
CDC37	0.00148583	0.394648	0.765	0.7	1
CMSS1	0.00148803	2.03005	0.082	0.026	1
ARRDC1-AS1	0.00149944	1.28325	0.063	0.014	1
DHRS7	0.00149965	0.419618	0.498	0.354	1
RHBDD2	0.00150244	-0.569567	0.247	0.372	1
GNAI3	0.001513	-0.532731	0.278	0.415	1
SIT1	0.00151543	0.93212	0.192	0.101	1
PRAF2	0.00152152	1.77473	0.078	0.023	1
TBRG1	0.00152602	0.537106	0.498	0.383	1
BZW1	0.00156728	-0.351071	0.69	0.79	1
ADCY7	0.0015678	0.909999	0.176	0.089	1
ATP6V1D	0.00157542	-0.888731	0.137	0.242	1
RNF19A	0.00158349	-0.579989	0.361	0.484	1
CAPN1	0.00160429	0.790855	0.2	0.107	1
EIF2D	0.00160631	1.04611	0.153	0.072	1
TOMM34	0.00161859	-1.56398	0.039	0.11	1
AGAP2	0.00162829	-1.22715	0.055	0.133	1
ENC1	0.00163267	1.23572	0.098	0.035	1
PBXIP1	0.00165653	-0.491131	0.651	0.715	1
ZHX2	0.0016611	-0.819702	0.18	0.291	1
FTH1	0.00166537	-0.312606	0.996	0.977	1
KMT5C	0.00166583	-1.49486	0.035	0.104	1
LINC002481	0.00168265	1.47024	0.102	0.037	1
ADD3	0.00168581	0.581946	0.412	0.297	1
THEM4	0.00169416	1.00688	0.18	0.095	1
PLEKHB1	0.00172349	1.30199	0.078	0.023	1
MT2A	0.00172519	0.911394	0.698	0.674	1
DERL2	0.00174104	-0.706755	0.247	0.363	1
RECQL	0.00174657	0.825657	0.184	0.095	1
CEP170	0.0017559	2.0314	0.067	0.017	1
ICOS	0.00177637	-1.79255	0.059	0.133	1
ISG15	0.00177953	-0.788283	0.306	0.421	1
PPP4C	0.00183159	-0.865024	0.149	0.256	1
ELL2	0.00184117	-0.936632	0.114	0.21	1
SNX10	0.00185596	1.11743	0.122	0.052	1
UQCRC1	0.00186892	0.578395	0.369	0.251	1
TLE3	0.0018736	-1.07533	0.082	0.173	1
MRPL53	0.00187796	2.20851	0.071	0.02	1
PIGC	0.00188361	0.92788	0.176	0.092	1
TRBV6-2	0.00189882	-0.786096	0.027	0.092	1
GTF3C2	0.00191522	1.35951	0.125	0.055	1
RASSF7	0.00191824	1.29691	0.11	0.043	1
MTIF3	0.00191915	0.907402	0.18	0.092	1
RPP25L	0.00192514	1.49311	0.082	0.026	1
SLX4IP	0.00193184	4.07087	0.027	0	1
AC006504.5	0.00193184	4.35457	0.027	0	1
NXT1	0.00195063	-0.780085	0.235	0.346	1
ST7L	0.00195686	1.7195	0.094	0.035	1
ARHGAP32	0.00198788	-3.19278	0.004	0.046	1
ODC1	0.00201407	-1.20771	0.075	0.159	1
PAK2	0.00201493	-0.414567	0.506	0.62	1
DUSP7	0.00203261	-3.04278	0.004	0.046	1
AVL9	0.00204627	-1.17101	0.043	0.115	1
GRK2	0.00206126	-0.756833	0.145	0.248	1
FERMT3	0.00206776	0.55932	0.333	0.219	1
PRRC2C	0.00208139	-0.389257	0.682	0.758	1
AC040970.1	0.00208199	3.32064	0.035	0.003	1
GRK6	0.00208314	1.33849	0.129	0.058	1
BIK	0.00208945	-2.2496	0.02	0.075	1
TMOD3	0.00210434	-0.496869	0.333	0.464	1
HMGB1	0.00211065	-0.275989	0.855	0.922	1
TTC16	0.00213391	2.02926	0.055	0.012	1
KHK	0.00214265	3.2685	0.035	0.003	1
STK10	0.00217017	0.565663	0.451	0.36	1
LINC02084	0.0021761	1.02223	0.114	0.046	1
FAM200A	0.00218921	2.91636	0.035	0.003	1
MACF1	0.00219107	0.545804	0.502	0.403	1
AKR1C3	0.00219467	1.81055	0.098	0.037	1
LGALS3BP	0.00220656	1.05716	0.114	0.046	1
TSPO	0.00221424	0.507775	0.502	0.401	1
ARL6IP6	0.00221815	0.487827	0.231	0.133	1
IER3IP1	0.00225903	1.3469	0.086	0.029	1
AL121944.1	0.00229642	1.49169	0.125	0.058	1
CISD3	0.00231584	1.04894	0.141	0.066	1
ARHGEF3	0.00231792	0.720024	0.251	0.15	1
RNF114	0.00233339	-0.58209	0.235	0.354	1
TRPV2	0.00233826	0.62505	0.188	0.098	1
PLEKHF2	0.00235268	-1.29564	0.031	0.095	1
PRKAR2A	0.00235904	-0.890202	0.165	0.268	1
DYNLL1	0.00243213	-0.469534	0.478	0.605	1
GPSM3	0.00243238	0.407943	0.651	0.559	1
LDHB	0.00244463	0.34996	0.69	0.602	1
SRSF11	0.00246847	-0.671398	0.4	0.501	1
AL450998.2	0.00249176	1.81329	0.075	0.023	1
HSPB1	0.00249771	0.795597	0.282	0.184	1
UPF3A	0.00251047	0.831466	0.243	0.144	1
CPNE2	0.00253943	1.41214	0.129	0.061	1
SH3BP1	0.00254839	1.51929	0.098	0.037	1
AC004585.1	0.00255493	2.20573	0.059	0.014	1
SIKE1	0.00259357	-0.880401	0.114	0.202	1
ING4	0.00259892	0.717327	0.161	0.078	1
PER1	0.0026072	-0.984117	0.224	0.32	1
MCUB	0.00262999	-1.1847	0.09	0.176	1
TRBC1	0.00264365	0.319386	0.651	0.501	1
PIK3IP1	0.00265061	0.653346	0.451	0.343	1
AC103591.3	0.00266014	1.73923	0.075	0.023	1
AL662844.4	0.00267173	1.57352	0.075	0.023	1
SMIM29	0.00270712	0.883	0.212	0.121	1
NUP88	0.00271393	1.39999	0.098	0.037	1
RNF115	0.00274813	-1.21179	0.098	0.182	1
ISG20	0.00275174	0.318885	0.804	0.68	1
SLC7A5	0.00275463	-0.528698	0.38	0.496	1
PRH1	0.00276345	2.73251	0.047	0.009	1
PARP1	0.00276371	0.611167	0.282	0.176	1
SC5D	0.00277065	-1.22977	0.063	0.138	1
CTSD	0.00278491	0.970332	0.098	0.037	1
TRBV6-4	0.00278697	-0.954184	0.047	0.118	1
TET2	0.00278977	-1.1791	0.039	0.107	1
PRDM1	0.00282237	0.557903	0.302	0.193	1
PRDX1	0.00282445	1.04944	0.616	0.565	1
AL021453.1	0.00284402	2.25858	0.047	0.009	1
TMEM101	0.00284866	1.18618	0.094	0.035	1
CTR9	0.00285511	-0.733888	0.208	0.311	1
RARA	0.00285855	-0.778548	0.275	0.383	1
NAA80	0.00286348	1.30369	0.106	0.043	1
TRAV1-2	0.00287123	-0.270567	0.137	0.248	1
CCND2	0.00289559	-0.650851	0.275	0.383	1
HAX1	0.00291037	0.496643	0.353	0.242	1
TRAPPC1	0.00291892	0.377378	0.49	0.372	1
HERPUD1	0.0029363	0.25888	0.62	0.519	1
CCDC12	0.0029653	-0.597283	0.322	0.438	1
IFITM1	0.00296631	0.305516	0.859	0.865	1
RGS19	0.00298603	0.864123	0.239	0.153	1
PLGRKT	0.00300447	1.04006	0.149	0.075	1
KRCC1	0.00302277	1.05325	0.157	0.081	1
HACD4	0.00302523	1.20382	0.169	0.092	1
ARL6IP5	0.00304203	0.347925	0.667	0.548	1
BX284668.5	0.00304621	1.04414	0.047	0.009	1
POLB	0.00305652	-1.38938	0.09	0.17	1
CEBPZOS	0.00306751	0.770511	0.176	0.092	1
MAPK1IP1L	0.0030796	-0.439957	0.471	0.597	1
EFCAB7	0.00309486	-2.8566	0.004	0.043	1
PPP3CB	0.00311319	2.22209	0.063	0.017	1
CALM2	0.00313749	-0.412159	0.769	0.767	1
C12orf57	0.00314003	0.368028	0.776	0.749	1
CCSER2	0.0031413	-0.661239	0.271	0.378	1
INPP4B	0.00315476	1.19859	0.192	0.107	1
CSKMT	0.00317024	0.791562	0.165	0.086	1
POLR2E	0.00324153	0.337065	0.467	0.346	1
ISOC2	0.0032978	1.42578	0.082	0.029	1
MRI1	0.00330057	1.49178	0.086	0.032	1
NUP98	0.00331447	-0.674511	0.251	0.36	1
EMC3	0.00335271	-0.587979	0.2	0.314	1
UPF3B	0.00336651	-0.868576	0.114	0.202	1
NUDT22	0.00342727	0.846681	0.176	0.092	1
KLF2	0.00343652	0.653189	0.31	0.213	1
PDCD6	0.00347063	0.587151	0.431	0.305	1
SASH3	0.0035379	0.554481	0.373	0.268	1
CENPK	0.00353843	1.60447	0.086	0.032	1
SRGN	0.00362863	-0.161745	0.98	0.974	1
SDR42E2	0.00366249	3.12381	0.039	0.006	1
TAGLN2	0.00369007	-0.188622	0.945	0.948	1
DDX24	0.0037466	-0.524496	0.557	0.643	1
GLO1	0.00376048	0.764062	0.294	0.196	1
BCL6	0.00376974	-1.19851	0.051	0.121	1
NFKB2	0.00381722	-0.692431	0.263	0.372	1
ICAM2	0.00387259	0.425496	0.282	0.176	1
GCA	0.00390842	2.1936	0.051	0.012	1
PARP8	0.00393769	0.36445	0.588	0.487	1
GATA3	0.00395689	-0.66814	0.259	0.369	1
ANKRD28	0.00399395	-0.720172	0.063	0.138	1
ENO1	0.00399926	0.263485	0.733	0.654	1
KLF12	0.00402013	0.835784	0.247	0.15	1
ATP5PD	0.00403794	0.399749	0.455	0.337	1
CLNS1A	0.00404406	0.584601	0.29	0.199	1
IL2RG	0.00407428	0.39364	0.298	0.19	1
C10orf91	0.00411858	1.83777	0.051	0.012	1
PSAT1	0.00413166	4.20949	0.024	0	1
DCUN1D2	0.00413166	4.19973	0.024	0	1
ITGA3	0.00413166	3.81694	0.024	0	1
ZNF792	0.00413166	4.32989	0.024	0	1
CD79A	0.00413166	6.11128	0.024	0	1
AC006213.2	0.00413166	4.12583	0.024	0	1
AHSP	0.00415783	-4.78537	0	0.032	1
CREB1	0.00419895	0.945639	0.169	0.089	1
PRDX4	0.00425124	1.26695	0.137	0.069	1
ASB1	0.00428882	-1.42473	0.027	0.084	1
ACTL6A	0.0042966	1.41462	0.098	0.04	1
MT-CYB	0.00429837	-0.136352	1	1	1
RXRB	0.00431399	-1.46096	0.035	0.095	1
SEC16A	0.00431458	-1.09479	0.122	0.205	1
UBAC2	0.00432338	0.536465	0.333	0.225	1
AC022364.1	0.0043314	0.859175	0.114	0.049	1
EHD4	0.00434673	-0.802333	0.106	0.193	1
DOCK7	0.00434764	4.35229	0.031	0.003	1
ZBED5-AS1	0.00434764	3.65358	0.031	0.003	1
ZFP36L1	0.00437116	-0.379143	0.608	0.738	1
SNRPA	0.00443459	0.741793	0.318	0.222	1
ALG14	0.00450442	2.94022	0.031	0.003	1
AC079922.2	0.00450442	2.8419	0.031	0.003	1
CCHCR1	0.00450442	2.75539	0.031	0.003	1
CASC8	0.00450442	3.17727	0.031	0.003	1
G3BP2	0.00451318	-0.528526	0.565	0.62	1
IL18RAP	0.00453132	0.529818	0.322	0.21	1
MEI1	0.00455142	0.716469	0.227	0.138	1
TTC30A	0.00460094	2.14289	0.031	0.003	1
FAM213A	0.00460094	2.31621	0.031	0.003	1
LINC01465	0.00460094	1.80376	0.031	0.003	1
BBC3	0.00460094	2.38067	0.031	0.003	1
NAPA	0.00460294	-0.55754	0.392	0.501	1
MDFIC	0.00461123	1.06319	0.114	0.052	1
TMEM69	0.0046235	1.19866	0.094	0.037	1
PDCL3	0.00463438	-0.758222	0.157	0.254	1
DSE	0.00465554	1.32602	0.114	0.052	1
MED25	0.00469926	-0.869614	0.137	0.228	1
ACTA2	0.00470019	1.54206	0.071	0.023	1
CARD8	0.00473648	0.692031	0.286	0.19	1
LITAF	0.00473876	-0.317243	0.827	0.882	1
GTPBP4	0.00474798	-1.12443	0.114	0.196	1
L3MBTL2	0.00476763	1.09295	0.118	0.055	1
USP5	0.00479502	0.696601	0.09	0.035	1
PPP1CA	0.00480153	0.367947	0.6	0.484	1
HEATR5B	0.00481726	1.2607	0.106	0.046	1
TNFRSF10A	0.00482471	2.27211	0.055	0.014	1
ATP5MF	0.00483262	0.39106	0.58	0.493	1
SYTL3	0.00484606	-0.643466	0.404	0.516	1
RCE1	0.00490518	-1.32681	0.02	0.069	1
DENR	0.00493329	0.63575	0.298	0.202	1
HIST1H3A	0.00494736	1.13418	0.122	0.058	1
SERPINB9	0.00499359	-0.555616	0.263	0.372	1
BCL2	0.00501682	1.16808	0.169	0.095	1
ARHGAP45	0.00502784	-0.559379	0.259	0.363	1
RNF125	0.00505566	-0.617722	0.392	0.476	1
RAP1GDS1	0.00506443	0.751052	0.212	0.124	1
ACTR2	0.00507992	0.56012	0.459	0.395	1
EIF4E2	0.00509387	0.68484	0.29	0.193	1
RIOK3	0.00510896	-0.451305	0.231	0.357	1
ASCC3	0.00520598	-0.756876	0.114	0.202	1
ADRB2	0.00523531	0.518071	0.267	0.176	1
ITGB2-AS1	0.00523815	0.865822	0.141	0.072	1
HSP90AB1	0.00537149	-0.34164	0.902	0.928	1
APRT	0.00537395	0.243816	0.729	0.628	1
FCRL3	0.00539259	1.6394	0.075	0.026	1
STK4	0.00539827	0.286311	0.722	0.617	1
CIB1	0.00539895	-0.50794	0.624	0.669	1
MTRF1L	0.00541033	-1.32223	0.055	0.121	1
SBF2	0.00541767	2.35886	0.043	0.009	1
KATNA1	0.00542435	-1.19576	0.067	0.135	1
GADD45GIP1	0.0054321	-1.53476	0.039	0.098	1
TRIM33	0.00548539	-1.0829	0.114	0.193	1
COQ8A	0.00551468	1.12897	0.118	0.055	1
IL16	0.00553234	0.351767	0.302	0.19	1
CLEC2D	0.00559658	0.560517	0.447	0.334	1
ATG4A	0.005625	1.28374	0.078	0.029	1
CCNH	0.00569989	0.259904	0.608	0.487	1
OST4	0.0057021	0.221987	0.878	0.844	1
ZNF480	0.00570275	1.23052	0.075	0.026	1
CDK17	0.00571129	-0.657701	0.231	0.337	1
MALAT1	0.00577889	0.188543	1	0.994	1
SAP18	0.00578959	-0.423083	0.694	0.738	1
NFKBIZ	0.00579782	0.541443	0.38	0.282	1
LRPAP1	0.00583591	-0.732896	0.29	0.386	1
MPZL3	0.00585336	0.989664	0.235	0.15	1
UTS2	0.00585741	1.78033	0.043	0.009	1
CASZ1	0.00588291	-1.26277	0.055	0.121	1
KNOP1	0.00588712	1.02188	0.075	0.026	1
CD55	0.00590021	0.329719	0.549	0.447	1
CASP8AP2	0.00591745	1.08321	0.118	0.055	1
BUD31	0.00591854	-0.556433	0.4	0.496	1
LYRM1	0.00594127	1.0911	0.125	0.061	1
AC025171.3	0.00594898	0.773207	0.227	0.141	1
IGLV2-14	0.00595572	1.88142	0.043	0.009	1
WDR86	0.00598225	1.1734	0.078	0.029	1
PIP4K2B	0.00599409	1.9345	0.059	0.017	1
N4BP2L2	0.00599763	0.44096	0.506	0.427	1
DUSP4	0.00602559	-1.0549	0.086	0.164	1
SLC25A45	0.00606636	1.59529	0.102	0.046	1
HBB	0.0061175	-5.68381	0.008	0.046	1
CASP1	0.00612477	0.631503	0.259	0.167	1
CCL5	0.00612629	0.270773	0.949	0.931	1
SF3B5	0.00613662	-0.375906	0.424	0.53	1
M6PR	0.00616192	0.401169	0.345	0.242	1
FBXO6	0.00616843	0.950028	0.078	0.029	1
EPHA4	0.00617643	-1.10981	0.098	0.173	1
ZNF429	0.00621614	0.958125	0.106	0.046	1
SENP5	0.00623294	-0.971865	0.082	0.159	1
AAAS	0.00623958	1.17219	0.078	0.029	1
C11orf21	0.00625053	1.04135	0.11	0.049	1
NOP53	0.00627771	-0.61775	0.369	0.441	1
ALOX5AP	0.00628084	0.284828	0.584	0.516	1
MRPS34	0.00630425	0.635519	0.282	0.184	1
SPON2	0.00631467	0.337326	0.22	0.13	1
GBP5	0.00631838	0.434552	0.467	0.369	1
ZNRF1	0.00632997	-4.17383	0	0.029	1
MGAT4A	0.00633514	-0.367095	0.435	0.539	1
RSRP1	0.00637791	0.220432	0.667	0.594	1
GOLT1B	0.00640215	-0.726481	0.149	0.239	1
IFT22	0.00647851	-1.21503	0.047	0.11	1
DDX60L	0.00650997	1.1393	0.114	0.055	1
SH3KBP1	0.00651654	0.545972	0.408	0.32	1
MCM6	0.00654474	-0.88307	0.051	0.115	1
GPS1	0.0065494	0.630903	0.235	0.144	1
PSMB9	0.00656985	0.3407	0.651	0.579	1
LINC02001	0.00673759	1.39468	0.09	0.037	1
ZFAS1	0.00678038	-0.376169	0.702	0.801	1
HBD	0.00679735	-4.43283	0.004	0.037	1
CA1	0.00687209	-5.71681	0.004	0.037	1
PHF1	0.00690541	-0.692453	0.149	0.239	1
PTPN4	0.00695591	0.529042	0.345	0.239	1
PLCG1	0.00697437	1.18443	0.122	0.061	1
BAG1	0.00701945	-1.20656	0.016	0.061	1
DCAF13	0.00703152	-0.919434	0.125	0.205	1
CNPY4	0.00706255	1.13083	0.086	0.035	1
C1orf174	0.00706538	-0.817071	0.102	0.184	1
S100A9	0.00708327	-1.44618	0.059	0.017	1
LINC01871	0.00712381	-0.783485	0.161	0.245	1
MKNK2	0.00719697	-0.741444	0.192	0.282	1
LY6E	0.00721884	0.344881	0.639	0.608	1
TFIP11	0.00724934	-0.701337	0.137	0.225	1
ABLIM1	0.0072505	-0.439204	0.4	0.487	1
SH3GLB1	0.00725446	-0.451773	0.361	0.476	1
BAD	0.00728724	-0.735038	0.149	0.231	1
PRKRA	0.00731239	-1.27738	0.078	0.147	1
LY96	0.0073193	3.1753	0.035	0.006	1
CD40LG	0.00733356	0.99635	0.149	0.081	1
VPS25	0.00734214	1.15996	0.106	0.049	1
ZNF213-AS1	0.00735556	1.39898	0.063	0.02	1
SPTY2D1	0.00735741	-0.662917	0.18	0.28	1
CLTB	0.00737193	-1.43309	0.059	0.121	1
RNF167	0.00744019	0.446813	0.38	0.271	1
PTBP1	0.00744411	-0.598375	0.278	0.366	1
SPTSSB	0.00745458	2.90593	0.035	0.006	1
DCLRE1A	0.00750017	2.63385	0.035	0.006	1
CCNL1	0.00752997	0.258871	0.631	0.565	1
AL451085.1	0.00754601	2.64244	0.035	0.006	1
COX6A1	0.00755728	0.218842	0.82	0.718	1
JUND	0.00757313	-0.52427	0.329	0.45	1
MT-ATP6	0.00757521	-0.139736	1	1	1
MZT2B	0.00762149	-1.76255	0.027	0.078	1
ZXDC	0.0076314	1.51062	0.047	0.012	1
UQCRFS1	0.00765129	-0.513526	0.325	0.429	1
ZFP90	0.00767387	1.33386	0.11	0.052	1
AC016405.3	0.00768198	1.80762	0.067	0.023	1
MRPL10	0.0077172	0.465253	0.384	0.282	1
HMGN4	0.00774606	0.554271	0.325	0.233	1
HLA-DQA1	0.00777899	2.60728	0.035	0.006	1
B4GALT3	0.00779277	0.597083	0.255	0.164	1
SELENOK	0.00779561	-0.383597	0.682	0.741	1
EPS8L2	0.00782691	1.71505	0.047	0.012	1
AC132192.2	0.00786654	1.85394	0.047	0.012	1
AL357060.1	0.00791428	1.08249	0.145	0.078	1
APIP	0.00793633	1.19506	0.11	0.052	1
BST2	0.00794224	0.538917	0.376	0.288	1
CENPF	0.00795169	-1.96555	0.012	0.052	1
CCDC88A	0.0080184	1.66696	0.035	0.006	1
MFSD5	0.00802229	-1.70138	0.012	0.052	1
C1D	0.00806889	0.62753	0.259	0.17	1
ZNF317	0.00808676	-1.01998	0.051	0.112	1
SH3BP5	0.00810349	0.805433	0.145	0.078	1
PRKX	0.00811728	-0.579288	0.125	0.213	1
RPL36AL	0.00815021	-0.193016	0.984	0.986	1
ZMAT5	0.00819222	1.1261	0.098	0.043	1
RPE	0.00819846	1.40089	0.067	0.023	1
RANBP2	0.00820084	-0.550121	0.322	0.421	1
ZNF622	0.00820878	-0.722806	0.153	0.239	1
C18orf21	0.00822303	-0.831403	0.082	0.156	1
HSPA1A	0.0082342	-1.39866	0.094	0.04	1
ATP2B4	0.00825254	-0.357723	0.49	0.591	1
RTKN2	0.0082729	1.17087	0.047	0.012	1
GPR171	0.00828168	0.71098	0.243	0.156	1
TRBV6-1	0.00831875	-1.34934	0.024	0.072	1
MBIP	0.00832892	-1.28113	0.039	0.095	1
PYURF	0.00833597	0.501055	0.345	0.239	1
ATP6V0E1	0.00835398	0.300902	0.631	0.527	1
VPS13B	0.00838521	1.16168	0.149	0.084	1
PPP4R3B	0.00840054	-0.554189	0.227	0.329	1
C12orf76	0.00843253	0.921745	0.129	0.066	1
HECA	0.00845755	-0.871586	0.125	0.207	1
EIF3A	0.00852858	-0.564602	0.416	0.513	1
GNB1	0.00855061	-0.577608	0.192	0.294	1
TC2N	0.00857511	0.293706	0.627	0.51	1
RTF1	0.00859261	-0.915533	0.133	0.213	1
DCAF17	0.00859849	1.50511	0.071	0.026	1
SEPT6	0.00863585	0.235878	0.522	0.421	1
F2R	0.00873882	-1.12769	0.086	0.153	1
ZNF600	0.00875684	0.656459	0.176	0.101	1
USP11	0.00877227	-0.616355	0.18	0.268	1
AC119396.1	0.00884688	1.01269	0.161	0.089	1
SREBF2	0.00886032	-0.696036	0.125	0.207	1
NEK9	0.00888833	0.993662	0.165	0.095	1
CPLANE2	0.00890659	3.86327	0.02	0	1
AL606760.3	0.00890659	3.79047	0.02	0	1
FCRLB	0.00890659	3.80599	0.02	0	1
HK2	0.00890659	4.32868	0.02	0	1
MGST2	0.00890659	3.94174	0.02	0	1
C6orf201	0.00890659	3.97981	0.02	0	1
ZSCAN12	0.00890659	3.93978	0.02	0	1
AL645933.2	0.00890659	4.008	0.02	0	1
TRBV27	0.00890659	4.93936	0.02	0	1
AL445472.1	0.00890659	3.66093	0.02	0	1
AC083973.1	0.00890659	3.58303	0.02	0	1
FAM219A	0.00890659	4.33735	0.02	0	1
KYAT1	0.00890659	3.57104	0.02	0	1
AC009690.2	0.00890659	3.64083	0.02	0	1
ZNF512B	0.00890659	4.11671	0.02	0	1
ZNF443	0.00890659	3.49819	0.02	0	1
ZNF320	0.00890659	3.79247	0.02	0	1
TPTEP2-CSNK1E	0.00890659	4.20541	0.02	0	1
AGTRAP	0.00891891	0.381877	0.184	0.107	1
RPL13A	0.00892386	-0.150741	0.988	0.983	1
PMEPA1	0.00896109	-0.71963	0.094	0.17	1
SPTBN1	0.00897034	0.312328	0.431	0.331	1
LY75	0.00904329	1.77272	0.051	0.014	1
SIK2	0.00908452	-1.17083	0.063	0.127	1
CHID1	0.00911848	0.956966	0.118	0.058	1
CYREN	0.00912289	1.6919	0.075	0.029	1
FNBP1	0.00912568	-0.504836	0.42	0.501	1
BCAS4	0.00914835	1.34689	0.071	0.026	1
KRIT1	0.00915272	0.740659	0.133	0.069	1
ENPP5	0.00915527	3.5098	0.027	0.003	1
LINC00526	0.00915527	3.66917	0.027	0.003	1
BMP2K	0.00921938	3.41962	0.027	0.003	1
FAM200B	0.00924105	1.04329	0.161	0.092	1
AC083880.1	0.00925802	1.72084	0.051	0.014	1
TRIM46	0.00928389	2.7605	0.027	0.003	1
AC005670.2	0.00928389	3.02549	0.027	0.003	1
WDR4	0.00930151	1.79682	0.051	0.014	1
AL139011.1	0.00934518	1.60483	0.051	0.014	1
TMEM116	0.00934881	2.88258	0.027	0.003	1
TMEM258	0.00935146	0.347906	0.612	0.519	1
PDCD4	0.00937523	-0.484567	0.635	0.674	1
SH3D19	0.00941413	3.04464	0.027	0.003	1
ZFAND4	0.00941413	2.72261	0.027	0.003	1
CLCF1	0.00945055	-2.43565	0.024	0.069	1
POC1B	0.00945731	0.704571	0.157	0.089	1
AC036176.1	0.00947986	2.69543	0.027	0.003	1
TWISTNB	0.00949048	-0.819296	0.145	0.228	1
CNDP2	0.00951528	0.794707	0.157	0.086	1
TMEM38B	0.0095217	1.68249	0.051	0.014	1
VPS26B	0.00955167	0.844182	0.067	0.023	1
C1orf162	0.009557	1.10351	0.118	0.061	1
NSDHL	0.00956154	-2.45473	0.008	0.043	1
NCBP1	0.00959735	-1.48137	0.059	0.118	1
POLN	0.00961254	2.19431	0.027	0.003	1
PRKCB	0.0096166	0.644377	0.22	0.138	1
C7orf57	0.00965906	-3.69732	0	0.026	1
WEE1	0.00965906	-3.82259	0	0.026	1
FADS3	0.00965906	-3.48318	0	0.026	1
OVCH1-AS1	0.00965906	-3.79539	0	0.026	1
ABHD12	0.00965906	-3.63475	0	0.026	1
PGLS	0.00966657	0.605856	0.247	0.161	1
GSTM3	0.00970019	-2.30634	0.008	0.043	1
JMJD8	0.00970019	-2.43946	0.008	0.043	1
KDM7A	0.00974567	-1.24862	0.035	0.089	1
MVK	0.00974681	-2.23502	0.008	0.043	1
TPM3	0.00976185	0.188015	0.863	0.833	1
ADHFE1	0.00980572	0.861975	0.114	0.055	1
N4BP1	0.00982675	-0.830289	0.125	0.205	1
JARID2	0.00987393	-0.526872	0.149	0.242	1
HSPE1	0.00992909	-0.423677	0.427	0.524	1
PIK3CD	0.00998404	0.694038	0.278	0.19	1
VIM-AS1	0.010026	1.22472	0.239	0.17	1
STX8	0.0100822	0.89159	0.153	0.086	1
TRNT1	0.0101433	0.665399	0.192	0.115	1
H2AFX	0.0101826	-0.706067	0.075	0.144	1
TCERG1	0.0101826	-0.684662	0.161	0.242	1
NOP14-AS1	0.010194	1.66097	0.082	0.035	1
AC016590.1	0.0102156	1.94396	0.055	0.017	1
RPS5	0.0102426	0.144743	0.992	0.986	1
RPL9	0.0102847	-0.114426	1	0.991	1
ICAM3	0.0103557	0.278818	0.765	0.695	1
WTAP	0.0104384	-0.852233	0.165	0.248	1
FBXO46	0.0105905	-2.63194	0.004	0.035	1
NDUFV1	0.0105969	0.40106	0.451	0.34	1
C9orf16	0.0106332	0.319713	0.663	0.602	1
ABCD4	0.0106365	0.762414	0.133	0.069	1
CANT1	0.0106391	-0.866055	0.082	0.153	1
GPR180	0.010648	-2.60729	0.004	0.035	1
KANTR	0.010648	1.77431	0.039	0.009	1
C19orf70	0.0106498	0.426561	0.424	0.334	1
LSM6	0.0106872	0.752599	0.239	0.161	1
STK38	0.0107286	0.494501	0.404	0.303	1
RIT1	0.0107412	-0.955892	0.082	0.153	1
LEMD3	0.010761	-0.940867	0.078	0.144	1
PXK	0.0107626	-1.10339	0.071	0.135	1
CUEDC2	0.0108438	0.680797	0.196	0.118	1
SEPT11	0.0109585	-0.896844	0.106	0.179	1
USP42	0.0109798	-1.07493	0.051	0.11	1
SNHG8	0.0109845	0.254817	0.678	0.605	1
ARL16	0.0110325	0.76031	0.184	0.11	1
ROBO3	0.0111177	1.55087	0.039	0.009	1
STAT4	0.0111426	-0.382591	0.553	0.617	1
NIPA2	0.0112168	-0.82342	0.122	0.199	1
HPGD	0.011236	0.990822	0.153	0.086	1
HDHD5	0.011238	2.08094	0.039	0.009	1
ENDOV	0.0112393	1.16927	0.086	0.037	1
TSPAN14	0.0112488	0.334348	0.325	0.225	1
AC067852.2	0.0112498	1.64887	0.055	0.017	1
ZCWPW1	0.0112986	2.13121	0.039	0.009	1
EOMES	0.0112996	1.04112	0.114	0.058	1
ARHGAP26	0.0113235	0.91289	0.133	0.072	1
DBNL	0.0113355	0.422589	0.302	0.207	1
EVA1C	0.0113594	1.90204	0.039	0.009	1
CIR1	0.0114235	-0.639629	0.212	0.297	1
SYTL2	0.0115267	-0.714889	0.31	0.38	1
TOPORS	0.0115381	-0.750689	0.102	0.176	1
DDX23	0.011577	0.835351	0.145	0.081	1
HIVEP1	0.0115946	-1.15662	0.043	0.098	1
TCHP	0.0116451	1.07867	0.118	0.061	1
PPP1CC	0.0117166	-0.678154	0.165	0.251	1
SIRPG	0.0118514	0.640509	0.145	0.078	1
TMEM204	0.0118601	1.09092	0.082	0.035	1
ZNF580	0.0119554	0.660744	0.055	0.017	1
VPS13C	0.0119771	0.425802	0.349	0.259	1
TRIR	0.0119787	-0.698522	0.208	0.294	1
KIF22	0.0119845	-0.785373	0.102	0.179	1
ANP32A	0.0120005	0.504521	0.38	0.28	1
NUP50	0.0120235	-0.645176	0.129	0.207	1
CTU2	0.0120244	-0.942813	0.047	0.104	1
TACO1	0.0120333	-1.82848	0.012	0.049	1
TRG-AS1	0.012048	0.721448	0.22	0.141	1
MAF1	0.0121336	-0.769324	0.133	0.216	1
THTPA	0.0122008	1.72117	0.059	0.02	1
CD63	0.0122188	0.482746	0.349	0.28	1
APLP2	0.0122424	-0.69538	0.106	0.184	1
IFITM3	0.0122551	0.826133	0.337	0.262	1
MRPL21	0.0122868	-0.79795	0.161	0.239	1
ZBTB40	0.0124369	1.12454	0.09	0.04	1
ARFRP1	0.0124969	0.893597	0.161	0.095	1
FAM50A	0.0125426	1.04383	0.094	0.043	1
SPATA2L	0.0125659	-1.08733	0.027	0.075	1
SAFB2	0.0126661	-0.700438	0.208	0.294	1
CEBPD	0.0126703	-0.631089	0.106	0.184	1
STK16	0.0126922	1.12858	0.114	0.058	1
MAP1LC3A	0.0127007	-1.17097	0.035	0.086	1
ZSWIM7	0.0127239	0.811479	0.141	0.078	1
NR1D1	0.0127805	1.16892	0.094	0.043	1
NCK2	0.0128674	1.14434	0.11	0.055	1
KAT2B	0.0129549	0.949693	0.145	0.084	1
NDUFAF3	0.0129692	0.318593	0.4	0.305	1
ABCF1	0.0129796	-0.562189	0.227	0.323	1
DYNC1H1	0.0130411	-0.529097	0.361	0.461	1
ACYP2	0.0130541	0.912624	0.137	0.075	1
VCP	0.0131157	-0.526308	0.443	0.51	1
JAZF1	0.0131424	-0.908606	0.071	0.135	1
PRPS2	0.0133095	0.933849	0.094	0.043	1
ALDOA	0.0133168	0.429543	0.533	0.484	1
LINC02384	0.0133358	-1.7311	0.016	0.055	1
ACAD9	0.0134634	1.63764	0.059	0.02	1
SRSF8	0.0134784	0.747222	0.141	0.078	1
KANSL1-AS1	0.0134993	-0.998916	0.098	0.167	1
PSMD4	0.0136477	0.652146	0.271	0.184	1
NFKB1	0.0136532	-0.454316	0.302	0.406	1
NCALD	0.0136635	0.802368	0.137	0.075	1
DNAAF2	0.0136686	-0.988638	0.094	0.161	1
XPC	0.0136812	-0.820148	0.102	0.173	1
DARS	0.0137409	0.464175	0.329	0.242	1
YPEL3	0.0138149	-0.946432	0.035	0.086	1
TOB2	0.0138225	-0.67229	0.114	0.19	1
C1QBP	0.0138925	-0.872918	0.098	0.167	1
FAHD2B	0.0139344	2.24046	0.043	0.012	1
CREBL2	0.0139368	1.46243	0.063	0.023	1
MAN2B1	0.0139441	0.647208	0.239	0.161	1
RPL3	0.0139537	-0.100995	1	0.994	1
TRAP1	0.0139912	1.55136	0.063	0.023	1
FAR1	0.0140694	-0.885156	0.075	0.138	1
CDKN2C	0.0140806	-2.54282	0.008	0.04	1
TMEM106C	0.0140899	0.885718	0.118	0.061	1
POFUT2	0.0141485	-0.827674	0.086	0.153	1
IRF1	0.0141904	0.312598	0.725	0.651	1
LPGAT1	0.0141944	1.03348	0.059	0.02	1
HAVCR2	0.0142145	-2.45766	0.008	0.04	1
CALHM2	0.0142384	1.1129	0.125	0.069	1
SLF1	0.0142621	-1.11898	0.067	0.127	1
DENND4C	0.0143189	0.599325	0.231	0.156	1
RAB5B	0.0143669	0.65302	0.192	0.118	1
SIRT5	0.0144188	1.62378	0.043	0.012	1
RBM18	0.0144879	-0.658399	0.106	0.179	1
RMND5A	0.014533	-1.95978	0.024	0.066	1
SMCO4	0.0145605	2.87395	0.031	0.006	1
ARHGEF39	0.0147023	0.790435	0.043	0.012	1
TUFT1	0.0147837	-3.67741	0	0.023	1
LIN9	0.0147837	-4.02375	0	0.023	1
FBXL6	0.0147837	-4.05179	0	0.023	1
PLPP6	0.0147837	-3.46197	0	0.023	1
DKK3	0.0147837	-3.90555	0	0.023	1
MCU	0.0147837	-3.51969	0	0.023	1
ERP27	0.0147837	-3.6173	0	0.023	1
EPB42	0.0147837	-3.55438	0	0.023	1
AC138969.1	0.0147837	-3.59649	0	0.023	1
NDUFS7	0.0147858	0.408558	0.329	0.233	1
SIK3	0.01481	-0.978891	0.082	0.147	1
GPR108	0.0148268	0.514585	0.216	0.138	1
ELL	0.0148309	-0.601237	0.188	0.271	1
ELOA	0.0149032	-0.692629	0.094	0.164	1
MYO15B	0.0149983	2.70513	0.031	0.006	1
RHEB	0.0150349	-0.688377	0.255	0.334	1
DBI	0.0150349	0.307469	0.627	0.562	1
EPS8	0.0150444	1.8131	0.082	0.037	1
KDM5B	0.0150526	-0.720596	0.11	0.184	1
AC009133.3	0.0150872	2.30693	0.031	0.006	1
MBD3	0.0150872	2.48732	0.031	0.006	1
ITFG2	0.0151046	0.682598	0.161	0.092	1
ARID5B	0.0151474	0.426543	0.294	0.205	1
VAMP8	0.0151486	0.416294	0.506	0.447	1
OTUB1	0.0152057	-0.408316	0.388	0.478	1
AL135791.1	0.0152665	2.47452	0.031	0.006	1
IFT57	0.0153339	-0.538808	0.161	0.242	1
PHF23	0.0153663	-1.50581	0.02	0.061	1
B3GNTL1	0.0154234	-1.34108	0.02	0.061	1
ANXA7	0.0154599	-0.57918	0.286	0.38	1
B9D2	0.0154636	-1.05617	0.043	0.095	1
TBCD	0.0154996	-1.02159	0.106	0.173	1
SURF2	0.0155918	-0.464049	0.2	0.288	1
TRBV18	0.015643	-5.64304	0.004	0.032	1
KATNBL1	0.0157053	0.583996	0.2	0.124	1
FARP2	0.0157274	-2.74202	0.004	0.032	1
NEMP1	0.0158157	1.23895	0.031	0.006	1
STARD5	0.0158157	1.70893	0.031	0.006	1
TSTD1	0.0158394	0.393085	0.435	0.334	1
PON2	0.0159089	1.68633	0.031	0.006	1
OSM	0.0159613	0.734118	0.094	0.043	1
SUMO1	0.0160265	-0.340008	0.447	0.545	1
ZNF143	0.0160649	1.11486	0.11	0.058	1
POLA2	0.0161193	2.1899	0.047	0.014	1
GSTK1	0.0161544	0.359077	0.604	0.527	1
TAPT1	0.0161553	-2.63596	0.004	0.032	1
FOXRED1	0.0161583	0.803748	0.098	0.046	1
AC245297.3	0.0162381	-0.853848	0.071	0.133	1
RRAGA	0.0162839	-0.903848	0.082	0.147	1
PTTG1	0.0163119	-1.41823	0.031	0.078	1
ZMIZ1	0.016344	1.11899	0.071	0.029	1
FASTKD1	0.0163696	-0.954291	0.059	0.115	1
MRPL38	0.016417	-2.3738	0.004	0.032	1
SLC30A7	0.0164353	0.703371	0.176	0.11	1
YIF1B	0.0164533	0.745634	0.165	0.098	1
APOPT1	0.0165189	1.16363	0.071	0.029	1
ABL1	0.0165535	-1.08583	0.035	0.084	1
PPP2R2A	0.0165976	-0.770859	0.161	0.233	1
DUSP2	0.0166538	0.940557	0.263	0.187	1
SPRY1	0.0166581	-2.13348	0.012	0.046	1
ZNF266	0.0166747	-0.80683	0.078	0.141	1
TPM4	0.0167201	-0.392018	0.349	0.484	1
STRADA	0.0167795	1.52147	0.078	0.035	1
LRR1	0.0167839	-1.24887	0.024	0.066	1
NDUFAF6	0.0167871	-1.37614	0.031	0.078	1
XYLT1	0.0167875	1.61894	0.047	0.014	1
IFIT2	0.0168633	-0.195001	0.027	0.072	1
LINC01550	0.0169212	1.32911	0.075	0.032	1
ARMC6	0.0170206	1.41384	0.082	0.037	1
CYSTM1	0.0170358	-0.46189	0.247	0.34	1
ERVK3-1	0.0170839	-0.834197	0.063	0.121	1
ZBTB2	0.0171044	-0.916514	0.047	0.101	1
GNL1	0.0172056	-0.701349	0.149	0.222	1
DCAF16	0.0172133	-0.587596	0.063	0.121	1
MAPKBP1	0.0172241	1.13542	0.067	0.026	1
LPIN2	0.0172586	0.878453	0.173	0.107	1
ESYT2	0.0172605	0.642921	0.208	0.133	1
HADHA	0.0173486	0.349602	0.447	0.36	1
THAP1	0.0173622	0.815275	0.133	0.075	1
ARID4A	0.0173627	-0.512404	0.173	0.259	1
ZNF460	0.0174546	0.885045	0.153	0.089	1
MRPL22	0.0174686	-0.619969	0.169	0.251	1
ZDHHC3	0.0175429	-1.18838	0.075	0.133	1
STK38L	0.0175442	-1.18492	0.035	0.084	1
PPP3R1	0.0175762	1.2119	0.078	0.035	1
CPNE1	0.0176236	0.703685	0.192	0.121	1
S100PBP	0.017745	0.796127	0.141	0.078	1
EBLN3P	0.0177576	0.591378	0.169	0.101	1
CROT	0.0177955	1.60501	0.047	0.014	1
ECSIT	0.0178815	0.958559	0.11	0.058	1
SECISBP2	0.0179031	0.427387	0.259	0.176	1
TSN	0.0179621	-0.685321	0.133	0.207	1
PSME1	0.0180703	0.182911	0.878	0.821	1
SERINC1	0.0180949	-0.469639	0.353	0.429	1
TOR1AIP1	0.0181926	0.581824	0.341	0.268	1
USP9X	0.0182381	-0.679393	0.145	0.219	1
ID1	0.0182569	-0.993186	0.078	0.141	1
RRP15	0.0182598	-1.2544	0.047	0.098	1
ELF4	0.0183155	-0.906408	0.027	0.072	1
NSUN6	0.0183249	1.21097	0.094	0.046	1
DGCR8	0.0183659	1.16873	0.086	0.04	1
MTX2	0.0184246	0.990034	0.075	0.032	1
UQCR10	0.0184316	0.190821	0.682	0.594	1
KDM3A	0.0185435	-1.04805	0.086	0.147	1
RPL36A	0.0185713	-0.269352	0.851	0.893	1
DDX21	0.0185787	-0.43185	0.365	0.478	1
CALCOCO1	0.0185977	0.721036	0.165	0.098	1
ETF1	0.0186241	-0.378625	0.267	0.375	1
HSPB11	0.0186722	0.83187	0.188	0.121	1
MVP	0.0187402	0.50098	0.267	0.182	1
SMIM8	0.0187571	1.87971	0.051	0.017	1
NDUFB3	0.0187731	0.53207	0.275	0.196	1
BIN3	0.0188127	-1.04887	0.035	0.084	1
STX16	0.0188438	0.909524	0.125	0.069	1
NUDCD2	0.018913	0.419004	0.235	0.156	1
ACOT8	0.0189267	1.18114	0.09	0.043	1
PCNX4	0.0189926	0.803523	0.22	0.15	1
HIST4H4	0.0189951	2.03883	0.051	0.017	1
PCMTD2	0.0190035	0.959481	0.086	0.04	1
PI4KB	0.0190235	-0.75813	0.102	0.17	1
SNU13	0.0190556	-0.306107	0.616	0.692	1
ZNF431	0.0190648	0.914316	0.118	0.063	1
ACBD6	0.0191169	0.696497	0.141	0.081	1
SS18	0.0192549	-0.561154	0.141	0.222	1
RNF144A	0.019313	2.67285	0.024	0.003	1
BYSL	0.019313	3.88597	0.024	0.003	1
PRMT5-AS1	0.019313	3.104	0.024	0.003	1
ARHGEF7	0.0193244	-0.698192	0.098	0.164	1
DIMT1	0.0193373	-0.894475	0.09	0.156	1
LINC01136	0.019429	3.94732	0.016	0	1
AL356512.1	0.019429	3.92524	0.016	0	1
AC074117.1	0.019429	3.45578	0.016	0	1
AC062029.1	0.019429	3.53321	0.016	0	1
AC092053.2	0.019429	3.05324	0.016	0	1
PDIA5	0.019429	3.40215	0.016	0	1
LINC02029	0.019429	3.45494	0.016	0	1
AC010491.1	0.019429	3.47373	0.016	0	1
HRH2	0.019429	3.76069	0.016	0	1
FAM153C	0.019429	3.42995	0.016	0	1
HIST1H2AH	0.019429	3.65936	0.016	0	1
TRBV15	0.019429	5.063	0.016	0	1
FRMPD3	0.019429	3.85462	0.016	0	1
CLU	0.019429	3.72044	0.016	0	1
AL358781.1	0.019429	3.61759	0.016	0	1
AGBL2	0.019429	3.72783	0.016	0	1
TUT1	0.019429	3.80601	0.016	0	1
TAF6L	0.019429	3.84992	0.016	0	1
AP001453.2	0.019429	3.6892	0.016	0	1
EHBP1L1	0.019429	4.07339	0.016	0	1
H2AFY2	0.019429	3.68268	0.016	0	1
IGFBP6	0.019429	3.50946	0.016	0	1
AC023509.4	0.019429	3.61248	0.016	0	1
AL354896.1	0.019429	4.04148	0.016	0	1
TRAV17	0.019429	4.9487	0.016	0	1
AC087286.3	0.019429	3.34289	0.016	0	1
PRSS21	0.019429	3.93374	0.016	0	1
ZNF19	0.019429	3.43789	0.016	0	1
L3MBTL4	0.019429	3.41257	0.016	0	1
SOCS6	0.019429	3.4496	0.016	0	1
FAM129C	0.019429	3.65881	0.016	0	1
CCDC61	0.019429	3.91528	0.016	0	1
ZNF665	0.019429	3.52358	0.016	0	1
Z99774.1	0.019429	3.4593	0.016	0	1
EIF4E3	0.0194383	0.906648	0.094	0.046	1
EML2	0.0194436	0.858307	0.161	0.098	1
MXD1	0.0194998	0.738295	0.267	0.202	1
PHF14	0.0195041	0.978745	0.11	0.058	1
DDX3X	0.019509	-0.467025	0.506	0.637	1
WDR46	0.0195498	0.870455	0.165	0.101	1
AL135925.1	0.019669	0.91355	0.114	0.061	1
NDUFA11	0.0196774	0.764512	0.196	0.133	1
ZMYND8	0.0196818	0.967002	0.098	0.049	1
AL137802.2	0.0197127	2.6833	0.024	0.003	1
MZF1-AS1	0.0197252	1.72486	0.051	0.017	1
ECE1	0.019756	0.883919	0.204	0.141	1
TMEM109	0.019771	0.411033	0.341	0.245	1
WBP11	0.0197866	-0.326642	0.298	0.395	1
GPATCH2	0.0198149	-0.902948	0.071	0.13	1
MST1	0.0198475	2.5796	0.024	0.003	1
CTBP1-DT	0.0198475	2.44334	0.024	0.003	1
AC008014.1	0.0198475	2.49875	0.024	0.003	1
EIF4EBP3	0.0198907	1.54273	0.051	0.017	1
PTP4A1	0.0199751	-0.504927	0.278	0.369	1
AC072061.1	0.0199832	2.62406	0.024	0.003	1
AC245140.2	0.0199832	2.0171	0.024	0.003	1
GNAQ	0.0199832	2.14838	0.024	0.003	1
AC011611.3	0.0199832	2.41981	0.024	0.003	1
ZNF284	0.0199832	2.26423	0.024	0.003	1
PEX13	0.0200168	-1.35286	0.039	0.086	1
RAP1B	0.0200458	0.240557	0.773	0.729	1
CEP120	0.0200885	0.849552	0.086	0.04	1
HIST1H2BE	0.0201196	2.13202	0.024	0.003	1
KIF19	0.0201196	1.61055	0.024	0.003	1
ALAS2	0.0201411	-5.34327	0.008	0.037	1
STXBP2	0.0201558	0.960076	0.082	0.037	1
EIF3D	0.0201878	-0.344014	0.506	0.597	1
THUMPD3-AS1	0.0202003	-0.675786	0.161	0.239	1
PPIG	0.0202671	-0.349871	0.345	0.455	1
PWP1	0.0203089	-0.613476	0.22	0.303	1
HAUS3	0.0203705	-1.02233	0.086	0.147	1
AC022182.2	0.0203842	2.86444	0.035	0.009	1
TFAP4	0.0203842	2.12898	0.035	0.009	1
GNG10	0.0204871	1.03697	0.125	0.072	1
AC012360.3	0.020521	-2.37228	0.008	0.037	1
CCDC32	0.0205534	0.647961	0.18	0.112	1
HIST1H2AK	0.0205974	2.25882	0.035	0.009	1
SPOUT1	0.0206103	1.04164	0.094	0.046	1
KLHDC4	0.0206437	0.552662	0.176	0.11	1
FUK	0.0206507	0.768071	0.051	0.017	1
SURF1	0.0207048	2.06558	0.035	0.009	1
NCBP2	0.020792	0.616925	0.235	0.161	1
VOPP1	0.020812	1.115	0.122	0.069	1
SPINT2	0.0208127	2.14165	0.035	0.009	1
HNRNPUL1	0.020875	-0.446761	0.592	0.631	1
ZNF41	0.0209071	-2.89514	0.008	0.037	1
SETDB1	0.0209128	0.993191	0.094	0.046	1
AL353708.3	0.0210299	1.99606	0.035	0.009	1
MFNG	0.0211188	0.518259	0.314	0.225	1
AC008267.5	0.0211392	2.01955	0.035	0.009	1
KLHL21	0.0212934	0.579064	0.129	0.075	1
CREBBP	0.0213907	-0.397869	0.157	0.239	1
POLA1	0.0214702	1.82199	0.035	0.009	1
SLFN12L	0.0214736	0.492172	0.208	0.135	1
NDUFA5	0.0215547	-0.428338	0.325	0.403	1
PAM16	0.0215815	1.71601	0.035	0.009	1
AC092279.1	0.0215815	1.61903	0.035	0.009	1
AC011446.2	0.0215918	0.79493	0.094	0.046	1
RANBP3	0.0216468	-0.766907	0.102	0.17	1
GLIPR2	0.0217319	0.709262	0.282	0.216	1
TRIM25	0.0217943	-1.46207	0.02	0.058	1
CREB3	0.021829	-0.538955	0.114	0.187	1
RPA2	0.0219425	0.471426	0.267	0.193	1
SLAMF6	0.0219504	0.867067	0.086	0.04	1
MRPS25	0.021965	0.386267	0.184	0.115	1
RALY	0.0219888	-0.458971	0.322	0.398	1
ISOC1	0.0219971	-0.775499	0.102	0.167	1
POLR2M	0.022061	0.707361	0.125	0.069	1
GNG2	0.0221378	-0.28065	0.816	0.827	1
AL050341.2	0.0221457	1.11171	0.035	0.009	1
LIN7C	0.0222273	-1.28708	0.035	0.081	1
HK1	0.0223095	0.748654	0.216	0.153	1
NCF4	0.0223272	1.82095	0.059	0.023	1
VPS37B	0.0223411	-0.401378	0.353	0.452	1
BRMS1L	0.0223522	-1.32303	0.02	0.058	1
MDN1	0.0223776	0.609215	0.145	0.084	1
SNRPD2	0.0223851	0.156392	0.882	0.856	1
RPL24	0.0224312	-0.106826	0.992	0.991	1
ZNF721	0.0224633	0.83418	0.18	0.118	1
RUFY1	0.0225138	-1.10297	0.02	0.058	1
CD37	0.0225802	0.236706	0.824	0.793	1
DYRK3	0.0227183	-3.66109	0	0.02	1
PSEN2	0.0227183	-3.71383	0	0.02	1
SCGB3A1	0.0227183	-3.37141	0	0.02	1
TRAV1-1	0.0227183	-3.94104	0	0.02	1
HBM	0.0227183	-4.09336	0	0.02	1
MRPL12	0.0227183	-3.78837	0	0.02	1
SNTA1	0.0227183	-3.44794	0	0.02	1
SEC14L2	0.022746	-1.35898	0.024	0.063	1
SMG8	0.0228236	-1.35876	0.024	0.063	1
RAB7A	0.0229339	0.287458	0.51	0.441	1
LUZP1	0.0231146	-0.571279	0.212	0.3	1
LSM8	0.0231918	0.514223	0.4	0.323	1
RAB2A	0.0232413	-0.47863	0.282	0.378	1
RPL31	0.0233688	-0.134632	0.984	0.971	1
FASTKD3	0.0235236	-2.28574	0.012	0.043	1
MACO1	0.02356	-1.13579	0.047	0.095	1
PEX16	0.0236124	0.416744	0.235	0.159	1
UXT	0.0237187	0.271968	0.69	0.634	1
RGCC	0.0237403	-0.490527	0.133	0.213	1
AHI1	0.0237416	-0.911676	0.063	0.118	1
MAN1A1	0.0237518	0.402317	0.137	0.078	1
ATRAID	0.0237559	0.548854	0.259	0.184	1
CAMK2G	0.0237713	0.424013	0.141	0.081	1
RASSF1	0.0238919	0.349688	0.263	0.179	1
SCAPER	0.023928	0.535391	0.114	0.061	1
HSDL2	0.0240584	1.4247	0.059	0.023	1
BLOC1S6	0.0240657	-0.665919	0.153	0.231	1
TMEM159	0.0241341	1.03212	0.106	0.058	1
REXO2	0.0241485	0.41251	0.278	0.202	1
TRIM59	0.0241506	-2.44058	0.004	0.029	1
MRPL50	0.0241516	-0.807382	0.106	0.17	1
ADGRG1	0.024277	0.42556	0.106	0.055	1
PSMC3IP	0.0242793	-2.50916	0.004	0.029	1
BANP	0.0242875	1.05447	0.122	0.069	1
HSD17B12	0.0243234	0.85505	0.141	0.086	1
PPCS	0.0243615	0.419107	0.302	0.213	1
CCM2	0.0243969	0.765408	0.118	0.063	1
NARF	0.024411	-0.604572	0.169	0.242	1
DGUOK	0.0244155	0.334035	0.353	0.265	1
SNRPF	0.0244907	-0.370691	0.471	0.527	1
ZSWIM6	0.0245287	-0.629666	0.055	0.107	1
GPBP1	0.024529	-0.272646	0.427	0.513	1
PLAUR	0.0246217	1.23468	0.063	0.026	1
SCRN2	0.0246383	0.702514	0.145	0.086	1
NRBP1	0.0246752	-0.607661	0.302	0.389	1
VKORC1L1	0.0247095	1.37707	0.063	0.026	1
EPAS1	0.0247339	-2.44932	0.012	0.043	1
SPEN	0.0247538	-0.71764	0.098	0.161	1
VAMP5	0.0248442	0.442436	0.349	0.268	1
SNRPG	0.0248477	-0.295894	0.569	0.622	1
SAMHD1	0.0248787	0.33033	0.435	0.352	1
CD58	0.0249792	-0.493041	0.294	0.375	1
ITGAE	0.0250095	-0.58085	0.149	0.222	1
CCT5	0.0250454	0.55679	0.345	0.282	1
AP005329.1	0.0250471	2.40496	0.039	0.012	1
PECR	0.0250633	1.55589	0.063	0.026	1
ACHE	0.025064	-2.01603	0.004	0.029	1
ANKRD36C	0.0251155	0.648678	0.169	0.104	1
MRPS33	0.0251856	0.64404	0.161	0.098	1
PPDPF	0.0252036	0.193976	0.91	0.885	1
C20orf27	0.0252216	0.836072	0.141	0.086	1
TLN1	0.0252611	0.357087	0.345	0.274	1
TYSND1	0.0252836	1.73491	0.039	0.012	1
PGM2L1	0.0253325	-0.872445	0.086	0.144	1
TPP1	0.0254899	0.644442	0.196	0.13	1
NUP62	0.0255555	-0.756908	0.118	0.184	1
STIP1	0.0256087	0.66439	0.212	0.15	1
CDC25B	0.0256762	0.446264	0.294	0.213	1
AF213884.3	0.0257623	2.02585	0.039	0.012	1
WDR54	0.0258391	0.650761	0.176	0.112	1
TRAF5	0.0258758	0.72139	0.137	0.081	1
ZNF605	0.0260046	1.84908	0.039	0.012	1
DBR1	0.0260185	-1.99992	0.016	0.049	1
AKTIP	0.0260405	-1.82261	0.024	0.061	1
WIPF2	0.026075	-0.954904	0.106	0.17	1
NDUFB10	0.0260881	0.316395	0.475	0.392	1
ABTB1	0.0261771	0.520743	0.188	0.121	1
MTF2	0.0262144	-0.691954	0.141	0.207	1
FAM213B	0.0262488	1.99834	0.039	0.012	1
AC027644.3	0.0262982	1.1583	0.082	0.04	1
TIMMDC1	0.0263129	0.523003	0.137	0.078	1
AC021224.1	0.0263717	1.63189	0.039	0.012	1
SIPA1L1	0.0264506	-0.844399	0.09	0.15	1
PGM1	0.0264691	0.931724	0.11	0.061	1
UBL7	0.0264826	0.610682	0.2	0.133	1
PRKAB2	0.0265858	-1.58693	0.02	0.055	1
GPS2	0.0265929	0.826744	0.122	0.069	1
ZDHHC18	0.0266146	-1.01973	0.051	0.101	1
ZNF248	0.0266189	1.52156	0.039	0.012	1
RAE1	0.0266485	-0.843804	0.094	0.156	1
ERCC2	0.0267433	1.70097	0.039	0.012	1
EIF4A2	0.026752	0.262673	0.698	0.669	1
TMIGD2	0.0268248	-0.502075	0.102	0.167	1
SH3YL1	0.0268499	0.586187	0.114	0.061	1
TSTD3	0.0268682	1.40913	0.039	0.012	1
CRKL	0.0268716	-0.848258	0.094	0.156	1
SMG1	0.0268991	0.215476	0.443	0.366	1
RBBP9	0.0269316	-1.86476	0.016	0.049	1
AC104506.1	0.0269935	1.07544	0.039	0.012	1
TBCB	0.0270261	0.447937	0.392	0.305	1
COX7A2L	0.0270747	0.374929	0.451	0.372	1
DDX27	0.0271593	-0.666468	0.161	0.228	1
ZNF432	0.027209	-1.51755	0.031	0.072	1
DCP1A	0.027246	-0.58437	0.173	0.245	1
PGPEP1	0.0273462	-1.8565	0.016	0.049	1
SAMD1	0.0274507	-1.85843	0.016	0.049	1
AC091271.1	0.0274516	0.887867	0.106	0.058	1
DHX15	0.0274739	-0.492483	0.169	0.251	1
KAT6A	0.0274802	-0.656358	0.235	0.303	1
MADD	0.0275578	-0.502992	0.137	0.21	1
RRAGC	0.0275955	-0.917802	0.051	0.101	1
SERINC5	0.0276694	1.17226	0.09	0.046	1
ECH1	0.0278602	1.14531	0.075	0.035	1
EIF2S3	0.0278818	0.372755	0.455	0.386	1
NMT2	0.0279835	0.925312	0.122	0.069	1
SSH3	0.0280148	1.30931	0.039	0.012	1
ZNF668	0.0280148	1.27954	0.039	0.012	1
NOL10	0.0281307	-1.07687	0.067	0.118	1
NIPSNAP1	0.028217	0.620583	0.11	0.061	1
HINT1	0.0282721	0.154283	0.957	0.911	1
PSMB2	0.0283277	0.314598	0.38	0.288	1
SFI1	0.0283569	0.755574	0.118	0.066	1
RPL7	0.0283714	-0.157894	0.953	0.939	1
HELZ	0.0283951	-0.413617	0.325	0.406	1
BAZ1A	0.0284943	-0.599837	0.141	0.213	1
C16orf54	0.0285565	-0.708214	0.18	0.248	1
CAMK2D	0.0285633	1.22569	0.071	0.032	1
AIFM1	0.028572	1.28612	0.075	0.035	1
MGAT5	0.0286091	1.90136	0.043	0.014	1
DMAC1	0.0286586	0.817371	0.141	0.086	1
CD6	0.0288713	-0.389573	0.29	0.369	1
PSMD12	0.0289196	-0.681713	0.157	0.225	1
CYB5R3	0.0289269	-0.411303	0.208	0.294	1
CCDC7	0.0290306	1.11728	0.071	0.032	1
TRBV4-2	0.0290324	-0.92817	0.039	0.084	1
MAPKAPK2	0.029062	-0.728635	0.173	0.248	1
SLC16A1-AS1	0.0291078	1.84363	0.043	0.014	1
SYNE2	0.0291097	0.120475	0.682	0.62	1
TNPO1	0.0292528	-0.494945	0.161	0.233	1
AC022706.1	0.0293077	1.33157	0.067	0.029	1
CD84	0.029406	0.906701	0.067	0.029	1
RPF2	0.0294247	-0.754642	0.051	0.101	1
SRRM1	0.0294469	-0.217282	0.612	0.709	1
AL118558.3	0.0294669	2.5938	0.027	0.006	1
TGFB1	0.0294962	-0.510444	0.424	0.478	1
DNAJC7	0.0296002	-0.376403	0.176	0.256	1
TET3	0.0296035	-1.4321	0.024	0.061	1
WDR7	0.0296102	1.16845	0.09	0.046	1
IL2RA	0.0296356	2.8246	0.027	0.006	1
NDUFB1	0.0296604	0.474138	0.337	0.259	1
ZNF512	0.0297417	1.68472	0.043	0.014	1
TRAPPC6A	0.0297686	0.45434	0.271	0.19	1
PREX1	0.0298692	0.512906	0.263	0.19	1
SETD9	0.0298699	1.71061	0.043	0.014	1
RPS9	0.0298721	0.100636	0.98	0.986	1
A2M-AS1	0.0299018	0.814366	0.067	0.029	1
TMEM106B	0.0299522	0.659179	0.125	0.072	1
DENND6B	0.0299755	2.22448	0.027	0.006	1
POLR2L	0.0301032	0.239678	0.749	0.703	1
TRMT10A	0.0301467	2.44858	0.027	0.006	1
SPA17	0.0301467	2.23433	0.027	0.006	1
DNASE1L1	0.0302574	1.88889	0.043	0.014	1
FAM122B	0.0302785	1.00725	0.078	0.037	1
CLPP	0.030303	0.372774	0.345	0.251	1
ZDHHC12	0.0303032	0.629208	0.184	0.121	1
ARHGEF6	0.0303043	0.680757	0.196	0.127	1
AL135790.1	0.0303187	2.20095	0.027	0.006	1
TMEM97	0.0303187	2.47812	0.027	0.006	1
LRRC8C-DT	0.0304915	2.10866	0.027	0.006	1
ZFAT	0.0304915	2.19064	0.027	0.006	1
EIF2B3	0.0305087	1.02563	0.086	0.043	1
PRRT3	0.0306652	2.04546	0.027	0.006	1
FBXL22	0.0306652	1.81713	0.027	0.006	1
KIAA0930	0.0307807	1.33592	0.043	0.014	1
HERC3	0.0308124	-1.29502	0.024	0.061	1
ANKRD13A	0.0308838	-0.630476	0.051	0.101	1
PARVG	0.030954	0.635604	0.196	0.13	1
DUSP5	0.0309961	0.882184	0.106	0.058	1
ZNF891	0.0310152	1.908	0.027	0.006	1
NDUFS5	0.0310336	-0.217671	0.761	0.793	1
DPYD	0.0310357	0.468106	0.251	0.184	1
CDC14A	0.0310514	0.413734	0.396	0.32	1
TPI1	0.031068	0.152442	0.729	0.66	1
ERI3	0.0311212	0.713038	0.067	0.029	1
NSF	0.0311416	0.808436	0.09	0.046	1
LINC02361	0.0311783	1.45481	0.043	0.014	1
ZNF658	0.0311915	1.77147	0.027	0.006	1
AL139352.1	0.0311915	1.89125	0.027	0.006	1
TXN	0.0313797	0.344232	0.545	0.481	1
GALNT1	0.0313972	-1.14689	0.031	0.072	1
CD70	0.031405	-0.556367	0.047	0.095	1
FAM135A	0.0314236	-2.29788	0.008	0.035	1
RBBP6	0.0314414	-0.592726	0.161	0.228	1
RAB37	0.0314743	0.740907	0.122	0.069	1
IARS2	0.0314856	0.577202	0.153	0.095	1
PRPF3	0.0314902	-0.730409	0.106	0.167	1
ANXA1	0.0316624	-0.313952	0.925	0.896	1
TXNL1	0.0316714	-0.34006	0.259	0.352	1
MIER1	0.031681	-0.387365	0.294	0.372	1
CLEC2B	0.0317133	-0.373345	0.608	0.657	1
TRIM69	0.0318099	0.681994	0.161	0.101	1
WDR41	0.0318188	1.82661	0.047	0.017	1
BAK1	0.0318714	0.617909	0.192	0.127	1
DHX9	0.0318869	-0.440003	0.271	0.36	1
SMC1A	0.0319291	0.668334	0.216	0.147	1
PRMT9	0.0319665	0.632635	0.149	0.092	1
SP110	0.0320149	0.308862	0.278	0.202	1
PCSK7	0.0320311	0.387216	0.318	0.239	1
UQCR11	0.0320612	0.289542	0.706	0.651	1
SLC39A1	0.0320619	1.10867	0.118	0.069	1
HLA-DRA	0.0320778	-0.208334	0.063	0.115	1
ERP29	0.0321739	0.253982	0.675	0.599	1
ARHGAP15	0.0322029	0.440651	0.451	0.375	1
MORN2	0.0322762	-0.97263	0.024	0.061	1
SNHG9	0.0323945	0.739966	0.212	0.141	1
VPS4A	0.0324397	-1.61368	0.008	0.035	1
ELMOD3	0.0324541	0.681068	0.106	0.058	1
TMED10	0.0325178	0.218567	0.553	0.501	1
CYP4V2	0.0325354	1.19524	0.043	0.014	1
LINC00243	0.0325354	1.19378	0.043	0.014	1
PTPRCAP	0.0326314	0.686457	0.149	0.089	1
CRIP1	0.0327653	-0.245104	0.745	0.738	1
BCL9L	0.0328471	-0.794574	0.137	0.199	1
ASB7	0.0328504	-1.03973	0.047	0.092	1
MRPL27	0.0329194	0.780507	0.141	0.086	1
NDRG3	0.0329322	0.948571	0.082	0.04	1
PPP1R18	0.0329797	0.351646	0.412	0.337	1
DR1	0.0330243	-0.439217	0.306	0.378	1
PLCB1	0.0331418	0.759514	0.078	0.037	1
CDC26	0.0332123	0.464477	0.318	0.239	1
TMEM141	0.0332784	0.504005	0.125	0.072	1
GMFG	0.0333656	0.244356	0.624	0.585	1
ZNF146	0.0333793	0.559364	0.243	0.17	1
SLC25A13	0.0335213	1.54225	0.047	0.017	1
DUSP18	0.0335255	-0.885908	0.059	0.11	1
XRCC5	0.0335513	0.177614	0.525	0.427	1
TAGAP	0.0335846	0.281353	0.651	0.599	1
EXOC2	0.033667	0.66428	0.157	0.098	1
PRPF40A	0.0337607	-0.513132	0.373	0.429	1
POLDIP3	0.0337756	0.546963	0.2	0.133	1
SFXN4	0.0337901	1.55479	0.047	0.017	1
RNASEK	0.0338097	0.463226	0.267	0.199	1
COA3	0.033851	0.504543	0.176	0.115	1
JKAMP	0.0338534	0.858815	0.125	0.075	1
WDYHV1	0.0339251	1.50598	0.047	0.017	1
WASHC3	0.0342275	0.569005	0.169	0.107	1
SFXN3	0.0342322	-0.809584	0.078	0.133	1
CNOT9	0.0342799	0.736318	0.137	0.084	1
CCL4L2	0.0343602	-3.20263	0.031	0.069	1
TCF20	0.034365	-1.39473	0.039	0.081	1
SP3	0.0344853	-0.799473	0.11	0.173	1
PBDC1	0.0345491	-0.74752	0.153	0.213	1
PTCH2	0.0346073	1.59288	0.047	0.017	1
PAIP2	0.0346209	0.248576	0.671	0.614	1
CYB561	0.0346683	0.543086	0.227	0.159	1
BIRC3	0.0346855	-0.387101	0.243	0.337	1
UVSSA	0.0347451	1.47771	0.047	0.017	1
SRD5A1	0.0347451	1.48546	0.047	0.017	1
NANS	0.0347492	-0.516402	0.133	0.202	1
WDR37	0.0347749	0.798678	0.122	0.072	1
COQ9	0.0347751	1.54158	0.051	0.02	1
TBC1D2B	0.0349146	-0.879288	0.075	0.127	1
IL10RA	0.0350973	0.434645	0.451	0.383	1
ATAD3A	0.035101	-3.56459	0	0.017	1
UQCRHL	0.035101	-3.02286	0	0.017	1
SELENBP1	0.035101	-3.65795	0	0.017	1
AGBL5	0.035101	-2.76162	0	0.017	1
AC010967.1	0.035101	-3.54432	0	0.017	1
FAM161A	0.035101	-3.04115	0	0.017	1
PARL	0.035101	-3.46293	0	0.017	1
DAB2IP	0.035101	-3.42936	0	0.017	1
MCAM	0.035101	-3.70812	0	0.017	1
AC025423.4	0.035101	-3.34357	0	0.017	1
TRAV19	0.035101	-3.86846	0	0.017	1
TRAV26-1	0.035101	-4.09525	0	0.017	1
ZNF710	0.035101	-3.55472	0	0.017	1
CAMKK1	0.035101	-2.80927	0	0.017	1
NGFR	0.035101	-3.78738	0	0.017	1
LZTS3	0.035101	-2.94506	0	0.017	1
WIPF1	0.035205	-0.370678	0.694	0.7	1
USP24	0.0352593	0.773693	0.118	0.069	1
ADK	0.0354335	0.453346	0.29	0.216	1
CRELD2	0.0354414	1.23228	0.047	0.017	1
EZH2	0.035629	-1.28879	0.039	0.081	1
ATR	0.0357357	0.784176	0.137	0.084	1
ANKRD44	0.0357589	0.29941	0.416	0.314	1
IRAK1	0.0358046	-0.386115	0.027	0.066	1
UPP1	0.0358268	0.204601	0.533	0.441	1
PRRC2B	0.0358354	0.570334	0.196	0.133	1
SF3A2	0.0358451	-0.363457	0.282	0.352	1
TFG	0.0358597	-0.622887	0.118	0.182	1
CARS	0.0358874	-0.688197	0.114	0.182	1
EIF2B1	0.0358892	-0.781266	0.098	0.156	1
PRKCQ	0.0359607	0.649139	0.18	0.121	1
NAPG	0.0359877	-0.699131	0.094	0.15	1
ECI2	0.0359989	0.510069	0.122	0.069	1
FTSJ1	0.0360003	-0.809099	0.133	0.196	1
AC108134.3	0.0360069	1.08631	0.047	0.017	1
GLUL	0.0360598	0.53247	0.188	0.13	1
UBIAD1	0.0360917	-0.560764	0.078	0.135	1
MMP9	0.0361095	1.62466	0.051	0.02	1
COMMD2	0.036126	-0.594911	0.137	0.202	1
VDAC1	0.0362428	-0.291555	0.412	0.504	1
WDR18	0.0362916	-0.742458	0.11	0.164	1
SLC2A3	0.0363089	-0.363004	0.639	0.709	1
LAT	0.0363258	0.220987	0.616	0.513	1
CBLL1	0.0363452	-0.560696	0.145	0.213	1
CHST7	0.0363591	-2.93933	0.004	0.026	1
CTNS	0.0364201	-1.80667	0.012	0.04	1
CSK	0.0364431	0.23405	0.235	0.156	1
CYB5R1	0.0365677	1.16958	0.102	0.058	1
TP53I11	0.0365681	-1.69664	0.012	0.04	1
ARL4D	0.0367434	-2.59014	0.004	0.026	1
OAS1	0.0367928	1.39922	0.051	0.02	1
BLK	0.0368308	-1.34963	0.039	0.081	1
MOK	0.0368308	-0.938205	0.039	0.081	1
PAF1	0.0368669	-0.685981	0.208	0.274	1
EIF1AD	0.0369709	-0.834375	0.09	0.144	1
ATP5ME	0.0370604	0.227187	0.494	0.406	1
NUDCD3	0.0370927	0.559687	0.106	0.058	1
CCDC91	0.0371692	0.640627	0.18	0.118	1
FAM206A	0.0373049	-0.938822	0.047	0.092	1
TMEM237	0.0373263	-2.27554	0.004	0.026	1
TMEM104	0.0374872	1.27866	0.051	0.02	1
PAFAH1B1	0.037503	-0.407324	0.329	0.401	1
IFNGR1	0.0375374	-0.346925	0.427	0.522	1
OTULINL	0.0375674	-1.02256	0.043	0.086	1
VPS13D	0.0375783	0.974487	0.11	0.063	1
LCP1	0.0375964	0.157883	0.773	0.775	1
C3orf18	0.0376242	2.25996	0.031	0.009	1
AKR1B1	0.0376919	0.360521	0.235	0.161	1
TNFRSF18	0.0377919	-0.848989	0.078	0.133	1
GALNT3	0.0378325	0.760485	0.118	0.069	1
LLPH	0.0378331	-1.06416	0.051	0.095	1
GPN1	0.0379567	-0.707289	0.125	0.187	1
POMT1	0.037974	0.778467	0.114	0.066	1
CLIP1	0.0380098	-0.471501	0.102	0.161	1
PPP2R3C	0.0380553	0.708019	0.224	0.164	1
RTL10	0.0381916	2.23049	0.031	0.009	1
RPL17	0.0381927	0.135631	0.925	0.911	1
ACAA2	0.0383754	0.294467	0.125	0.072	1
ELOVL1	0.0383987	-0.594623	0.157	0.228	1
IPCEF1	0.0384202	0.43718	0.165	0.104	1
DHRS3	0.0384878	-1.08225	0.075	0.124	1
EDRF1-AS1	0.0385738	2.18553	0.031	0.009	1
NDUFS2	0.0385787	0.36075	0.2	0.13	1
TENT5A	0.0386981	-1.24929	0.039	0.081	1
PRIM1	0.0387652	0.700947	0.051	0.02	1
EIPR1	0.0389002	0.58528	0.11	0.061	1
ERCC4	0.0389094	1.24049	0.051	0.02	1
DPP7	0.0389227	0.298348	0.376	0.288	1
ADGRG5	0.0389541	0.921138	0.106	0.061	1
BIRC6	0.0390082	0.617764	0.247	0.182	1
ACAP1	0.0392084	0.420776	0.486	0.418	1
TMEM256	0.0392265	0.450363	0.275	0.205	1
URB2	0.0392721	-1.49004	0.016	0.046	1
MARCH6	0.0393257	-0.445032	0.224	0.305	1
CEP41	0.0393481	1.99221	0.031	0.009	1
YAF2	0.0393731	-0.864943	0.145	0.202	1
LEPROTL1	0.0395104	-0.305836	0.639	0.689	1
PPIP5K1	0.0395437	1.61353	0.031	0.009	1
FAM160A2	0.0395649	1.05761	0.071	0.035	1
MTHFR	0.0396376	0.935295	0.051	0.02	1
RNF219	0.0396606	-1.18995	0.031	0.069	1
NCOA7	0.0397159	0.404142	0.278	0.202	1
DPH6	0.0397402	1.76401	0.031	0.009	1
PIH1D1	0.0398052	0.327472	0.251	0.179	1
STK32C	0.0399375	1.55628	0.031	0.009	1
RPUSD2	0.0399732	-1.41542	0.024	0.058	1
ARL6IP1	0.0399819	0.471164	0.302	0.236	1
DDX52	0.0400645	-0.908368	0.067	0.115	1
AC093635.1	0.0401356	0.951305	0.031	0.009	1
SCAI	0.0402346	1.34368	0.063	0.029	1
SAMD3	0.0403542	0.440794	0.396	0.323	1
GIT1	0.040398	1.51989	0.059	0.026	1
FEN1	0.0404226	1.06864	0.094	0.052	1
WASF2	0.0404324	0.342631	0.455	0.398	1
EPC2	0.0404887	-1.15103	0.031	0.069	1
NOL6	0.0404974	-1.16367	0.024	0.058	1
MAPKAPK5	0.0404974	1.11641	0.063	0.029	1
CSNK1G2	0.0405085	-0.896315	0.102	0.159	1
ZBED5	0.0405293	1.1194	0.082	0.043	1
H1FX	0.0405343	1.82	0.031	0.009	1
IFI27L1	0.0405343	1.56895	0.031	0.009	1
KIAA0513	0.0405996	-0.638465	0.071	0.124	1
MAD1L1	0.0406343	0.453125	0.251	0.184	1
DENND4B	0.0407558	1.24957	0.086	0.046	1
AL445524.1	0.0408376	2.43987	0.02	0.003	1
LINC01806	0.0408376	3.33961	0.02	0.003	1
AC147067.1	0.0408376	3.06581	0.02	0.003	1
MCRIP2	0.0408376	3.35892	0.02	0.003	1
AC141424.1	0.0408376	2.80003	0.02	0.003	1
HHAT	0.0409363	1.51703	0.031	0.009	1
ZNF28	0.0409363	1.3994	0.031	0.009	1
UBE4A	0.040945	-0.517407	0.153	0.222	1
DOLPP1	0.0409477	1.16972	0.059	0.026	1
AC025164.1	0.04095	1.06385	0.094	0.052	1
XRN2	0.0409729	-0.532531	0.294	0.372	1
COPS4	0.0410589	-0.504097	0.102	0.161	1
BTN3A1	0.0410927	0.423882	0.227	0.159	1
C16orf46	0.04111	2.45215	0.02	0.003	1
AC098484.3	0.0411516	-1.27094	0.02	0.052	1
DCAF11	0.0411657	0.663869	0.22	0.159	1
EXOSC4	0.0412134	-0.75756	0.071	0.121	1
GLIPR1	0.0412416	0.191942	0.643	0.553	1
SUGP2	0.0413408	0.779953	0.114	0.066	1
HIST1H1B	0.041384	3.33978	0.02	0.003	1
SMDT1	0.0413934	-0.384945	0.255	0.337	1
PHB	0.0414823	0.370474	0.314	0.231	1
BMT2	0.041575	-1.10352	0.031	0.069	1
MYL6	0.0416147	0.156512	0.973	0.971	1
PRKCZ	0.0416594	2.23242	0.02	0.003	1
IGHM	0.0416594	2.57871	0.02	0.003	1
ADAT2	0.0417696	1.02622	0.055	0.023	1
CDC5L	0.0418574	-0.549581	0.153	0.213	1
GPATCH4	0.0419149	0.955921	0.133	0.084	1
DHFR2	0.0419365	2.06758	0.02	0.003	1
PPARGC1B	0.0419365	2.22576	0.02	0.003	1
ATG9B	0.0419365	2.16883	0.02	0.003	1
NAPSA	0.0419365	1.89624	0.02	0.003	1
C21orf62-AS1	0.0419365	2.15142	0.02	0.003	1
NOL7	0.0419558	-0.381421	0.298	0.375	1
SLC7A1	0.0419585	0.704196	0.102	0.058	1
UBAP2	0.0420978	-0.660181	0.09	0.144	1
CHD7	0.0421598	-0.914292	0.114	0.167	1
WAS	0.0421754	0.363939	0.424	0.346	1
GOLGB1	0.0421837	-0.535831	0.294	0.375	1
PINK1	0.0422151	1.7966	0.02	0.003	1
IFT122	0.0422151	1.72566	0.02	0.003	1
SULT1B1	0.0422151	1.46575	0.02	0.003	1
ADAM28	0.0422151	1.70766	0.02	0.003	1
AC104986.2	0.0422151	1.79797	0.02	0.003	1
DHODH	0.0422151	2.01534	0.02	0.003	1
ZNF337-AS1	0.0422151	2.07782	0.02	0.003	1
CLASRP	0.0422666	0.585061	0.129	0.078	1
SETDB2	0.0422963	1.17601	0.071	0.035	1
HAUS8	0.0423703	0.952056	0.031	0.009	1
COPE	0.0424912	-0.427459	0.278	0.354	1
FARSB	0.0426126	1.29963	0.067	0.032	1
NEDD8	0.0427611	0.234693	0.494	0.395	1
LINC01934	0.0427904	1.24653	0.063	0.029	1
MAP2K3	0.0428598	0.721356	0.122	0.075	1
IFIT3	0.0428814	-1.09541	0.02	0.052	1
HAUS1	0.0429055	0.873908	0.086	0.046	1
CHD6	0.0429098	-0.725801	0.122	0.182	1
ASCC1	0.0431186	1.09063	0.094	0.052	1
MYC	0.0431229	0.684197	0.192	0.135	1
SPATA21	0.0431865	2.95697	0.012	0	1
AL929472.2	0.0431865	3.08715	0.012	0	1
ZMYND12	0.0431865	3.10207	0.012	0	1
AL592295.4	0.0431865	3.44912	0.012	0	1
WDR64	0.0431865	3.2351	0.012	0	1
IGKC	0.0431865	3.70622	0.012	0	1
IL1R1	0.0431865	3.52442	0.012	0	1
KLHDC8B	0.0431865	3.30095	0.012	0	1
RBM5-AS1	0.0431865	3.74941	0.012	0	1
EBLN2	0.0431865	3.17265	0.012	0	1
AC097103.2	0.0431865	2.76908	0.012	0	1
LINC00886	0.0431865	2.96715	0.012	0	1
TRIP13	0.0431865	3.58159	0.012	0	1
CARD6	0.0431865	3.36464	0.012	0	1
DTWD2	0.0431865	2.99868	0.012	0	1
SLC22A4	0.0431865	3.37888	0.012	0	1
HIST1H4D	0.0431865	3.23795	0.012	0	1
HIST1H2BF	0.0431865	3.2826	0.012	0	1
HIST1H2AM	0.0431865	2.95939	0.012	0	1
HLA-DOA	0.0431865	2.47741	0.012	0	1
SEPT7-AS1	0.0431865	3.7507	0.012	0	1
TRBV11-2	0.0431865	5.97268	0.012	0	1
MBTPS2	0.0431865	3.16011	0.012	0	1
LINC00630	0.0431865	3.32923	0.012	0	1
GASAL1	0.0431865	3.67028	0.012	0	1
PTK2	0.0431865	3.82496	0.012	0	1
AL161725.1	0.0431865	3.29083	0.012	0	1
AL162231.2	0.0431865	2.96219	0.012	0	1
IGSF9B	0.0431865	3.86592	0.012	0	1
HKDC1	0.0431865	2.8311	0.012	0	1
RNLS	0.0431865	3.04145	0.012	0	1
C10orf95	0.0431865	3.32555	0.012	0	1
TAS2R30	0.0431865	2.89685	0.012	0	1
LINC02391	0.0431865	3.1213	0.012	0	1
VSIG10	0.0431865	3.19678	0.012	0	1
AC055713.1	0.0431865	3.14236	0.012	0	1
TRAV38-2DV8	0.0431865	4.93583	0.012	0	1
TRDV3	0.0431865	3.14024	0.012	0	1
AL359232.1	0.0431865	2.83124	0.012	0	1
AL109767.1	0.0431865	3.30322	0.012	0	1
IGHD	0.0431865	3.61931	0.012	0	1
MKRN3	0.0431865	3.28623	0.012	0	1
LINC02249	0.0431865	3.20908	0.012	0	1
AC036103.1	0.0431865	3.06673	0.012	0	1
PYCARD-AS1	0.0431865	3.0998	0.012	0	1
AC027682.2	0.0431865	3.85467	0.012	0	1
LINC02132	0.0431865	3.20191	0.012	0	1
NLGN2	0.0431865	3.04351	0.012	0	1
B9D1	0.0431865	3.24305	0.012	0	1
BRCA1	0.0431865	3.31014	0.012	0	1
ACSF2	0.0431865	3.2898	0.012	0	1
AC100786.1	0.0431865	3.62166	0.012	0	1
AC087741.1	0.0431865	3.20407	0.012	0	1
ZSCAN30	0.0431865	3.1665	0.012	0	1
DSEL	0.0431865	3.48664	0.012	0	1
LINC01260	0.0431865	3.2804	0.012	0	1
MIR646HG	0.0431865	3.16235	0.012	0	1
AC008763.1	0.0431865	3.69978	0.012	0	1
FCER2	0.0431865	3.16277	0.012	0	1
PLPPR2	0.0431865	3.67379	0.012	0	1
HPN	0.0431865	3.77596	0.012	0	1
AC006213.1	0.0431865	3.15343	0.012	0	1
SIGLEC7	0.0431865	4.50068	0.012	0	1
AC011468.5	0.0431865	3.50955	0.012	0	1
AL021707.2	0.0431865	3.60604	0.012	0	1
Z83847.1	0.0431865	2.85625	0.012	0	1
RCAN1	0.0431865	3.28268	0.012	0	1
TRPM2	0.0431865	2.85424	0.012	0	1
RB1CC1	0.0432079	-0.464436	0.235	0.314	1
MTPN	0.0432211	0.214134	0.467	0.386	1
KAT5	0.0432334	-1.06443	0.071	0.118	1
FLOT2	0.0432424	0.543344	0.184	0.124	1
RFC5	0.0433233	-1.0325	0.02	0.052	1
RAB5IF	0.0433233	-1.24932	0.02	0.052	1
SELENOO	0.0433233	-1.27492	0.02	0.052	1
CD8B	0.0433656	0.634695	0.149	0.095	1
GRHPR	0.0434535	0.740978	0.149	0.095	1
DUSP23	0.0434604	0.511235	0.137	0.084	1
SESN2	0.0434674	-1.08332	0.047	0.089	1
LETM2	0.0436458	0.744328	0.059	0.026	1
CHPF2	0.0437699	0.49731	0.129	0.078	1
ESCO1	0.043799	0.50492	0.184	0.124	1
ACSL3	0.0438049	-0.729521	0.078	0.13	1
SGSM2	0.0439185	-1.06537	0.02	0.052	1
FCGRT	0.0440174	0.62936	0.055	0.023	1
METTL21A	0.0440541	0.620119	0.098	0.055	1
GUSB	0.0440749	0.597453	0.141	0.089	1
GBA	0.0443175	0.999774	0.078	0.04	1
RAB5C	0.0444081	-0.883697	0.086	0.138	1
FASTK	0.0444658	0.941235	0.094	0.052	1
NXT2	0.0445284	1.01085	0.059	0.026	1
BACH2	0.0445564	-0.669745	0.11	0.167	1
UBQLN2	0.0445947	0.563199	0.165	0.11	1
KPNA2	0.0446175	-0.86761	0.169	0.225	1
TMEM80	0.0446482	0.810324	0.071	0.035	1
SLC35A4	0.0446569	0.462704	0.125	0.075	1
FOXO3	0.0446696	0.90685	0.086	0.046	1
MBNL1-AS1	0.0447604	-0.958492	0.024	0.058	1
PARN	0.0448081	0.832977	0.094	0.052	1
RAB29	0.044961	0.294143	0.498	0.418	1
KIF21B	0.0449922	0.762853	0.09	0.049	1
LINC02256	0.0450741	1.26729	0.078	0.04	1
ATP6V1F	0.0452052	0.190434	0.533	0.496	1
CLK3	0.0452179	-0.708447	0.141	0.205	1
SZT2	0.0453371	0.879582	0.063	0.029	1
SDR39U1	0.0454223	0.3175	0.231	0.159	1
KIAA0100	0.0455136	0.894267	0.086	0.046	1
CORO7	0.0455845	0.964118	0.078	0.04	1
FBXL4	0.0455921	0.973005	0.071	0.035	1
RARG	0.0456135	0.534424	0.169	0.11	1
DNAJC15	0.0458307	-0.442999	0.212	0.274	1
GNB2	0.0458701	-0.782138	0.086	0.138	1
DUSP8	0.0458769	-2.2242	0.008	0.032	1
ANXA2	0.0460345	0.38972	0.627	0.599	1
CCL28	0.0461857	1.09396	0.059	0.026	1
PCMT1	0.0461996	0.265984	0.325	0.248	1
MBNL1	0.0462266	0.183601	0.839	0.798	1
HLA-DRB1	0.0463738	-0.537578	0.165	0.231	1
C21orf91	0.0464303	-0.605605	0.161	0.225	1
ZFYVE28	0.0464945	-0.679512	0.039	0.081	1
ABCD2	0.0464947	2.33911	0.035	0.012	1
METTL4	0.0465528	1.04055	0.071	0.035	1
RANGAP1	0.0465623	-0.546049	0.129	0.19	1
PABPN1	0.0465999	0.591	0.212	0.15	1
NMRAL1	0.0466351	0.762202	0.118	0.069	1
ENOX2	0.0466576	1.12377	0.063	0.029	1
MVB12A	0.0467425	0.875956	0.086	0.046	1
MTG2	0.0467568	0.766232	0.067	0.032	1
ZNF277	0.046831	0.663172	0.129	0.081	1
UBXN1	0.0468976	-0.285772	0.663	0.703	1
ITGA4	0.0469365	0.394009	0.49	0.406	1
GTPBP1	0.0470781	-0.783674	0.071	0.118	1
PELI2	0.0471196	-1.92346	0.008	0.032	1
FBXO34	0.0471261	-0.521209	0.133	0.196	1
NUP58	0.0471659	0.319896	0.267	0.193	1
TRBV20-1	0.0472719	-0.978565	0.043	0.084	1
ZNF688	0.0473295	-1.71292	0.008	0.032	1
SPHK1	0.0473295	-1.61261	0.008	0.032	1
LINC01353	0.0473295	1.81702	0.035	0.012	1
PHTF1	0.0473945	-1.2184	0.043	0.084	1
LUC7L	0.0473962	-0.491367	0.192	0.262	1
HS3ST3B1	0.0475401	-1.79507	0.008	0.032	1
DEDD	0.0475712	-0.660329	0.094	0.15	1
KHSRP	0.0475912	-0.917269	0.071	0.118	1
FBXL20	0.0476181	1.12902	0.102	0.061	1
LPAR5	0.0476251	1.01152	0.067	0.032	1
VCL	0.0477333	0.836923	0.169	0.115	1
OGT	0.0477621	0.326799	0.384	0.308	1
HELQ	0.0478743	0.527497	0.137	0.084	1
ZNF32	0.0479162	0.5853	0.169	0.112	1
UBAP1	0.0479349	-0.478913	0.204	0.274	1
CTCF	0.0479605	-0.8699	0.059	0.104	1
METAP1D	0.0479638	1.86054	0.035	0.012	1
RBBP8	0.0480089	-0.566379	0.027	0.063	1
HIF1A	0.0480502	-0.137905	0.306	0.406	1
EP300	0.0480643	0.609331	0.188	0.135	1
BABAM1	0.048065	0.370727	0.098	0.055	1
FAM102A	0.0481106	-0.582789	0.243	0.305	1
CRELD1	0.0481359	0.814941	0.09	0.049	1
FBXO48	0.0481768	1.46673	0.035	0.012	1
TRGV3	0.0483243	-0.971664	0.067	0.112	1
ELMSAN1	0.0483451	-0.81172	0.075	0.124	1
MAP1LC3B	0.0483793	-0.310631	0.251	0.329	1
MBTD1	0.0483906	1.14442	0.035	0.012	1
ABCB8	0.0484609	0.779096	0.082	0.043	1
UROS	0.0485102	0.764169	0.09	0.049	1
HIST1H2BC	0.0485834	1.30641	0.106	0.063	1
LGALS3	0.0486285	0.183901	0.188	0.13	1
RABIF	0.0486401	-0.319234	0.173	0.236	1
DBF4	0.0486421	-0.602415	0.196	0.262	1
POLM	0.0487825	0.728895	0.098	0.055	1
RPL22L1	0.04879	0.234925	0.651	0.602	1
NAIP	0.0488206	1.17741	0.035	0.012	1
ZDHHC6	0.0489615	-0.612161	0.137	0.196	1
PML	0.0489907	-0.76865	0.122	0.176	1
SET	0.049008	0.334727	0.392	0.326	1
PYCARD	0.0491739	0.518258	0.184	0.127	1
RINT1	0.0491891	-0.525211	0.063	0.112	1
TBC1D14	0.0493877	1.04869	0.106	0.063	1
CTDNEP1	0.0494463	-0.709063	0.063	0.11	1
GRAMD1A	0.0497039	0.311437	0.067	0.032	1
URM1	0.0497774	0.517239	0.196	0.133	1
DDB1	0.0498209	0.365552	0.302	0.239	1
AACS	0.0499096	1.13758	0.035	0.012	1
SLC12A2	0.0499147	-1.32628	0.035	0.072	1
SLC25A12	0.0499376	0.796657	0.086	0.046	1
HYOU1	0.0499472	-0.631816	0.184	0.242	1
SNX5	0.0500837	-0.583248	0.141	0.199	1
HDAC1	0.0501171	0.385433	0.286	0.21	1
YPEL2	0.0501591	0.515503	0.067	0.032	1
CBR1	0.0502788	-0.822047	0.047	0.089	1
CELF2	0.0503328	0.211368	0.631	0.556	1
MMGT1	0.050759	0.779968	0.204	0.153	1
ATP2B1	0.0509048	-0.435016	0.341	0.432	1
ZFP36	0.0509757	0.277152	0.933	0.948	1
MIF	0.0509799	0.181173	0.812	0.793	1
PDE3B	0.0510687	-0.572907	0.157	0.216	1
JMJD1C	0.0511331	-0.298877	0.451	0.536	1
DDX17	0.0511962	0.218891	0.463	0.409	1
MAP3K8	0.0513723	0.164358	0.443	0.386	1
AHDC1	0.051412	-0.497045	0.047	0.089	1
LINC02482	0.0514684	0.529706	0.035	0.012	1
CACNB1	0.0515179	-1.96187	0.012	0.037	1
TMEM273	0.0516927	-0.578625	0.09	0.147	1
AC118549.1	0.0517035	-0.66162	0.098	0.153	1
ZNF654	0.0517399	-0.936269	0.063	0.107	1
MRPL24	0.0517435	0.623661	0.129	0.081	1
DDI2	0.0519348	-0.686944	0.063	0.11	1
BAIAP2	0.0521109	-0.683333	0.09	0.144	1
INO80E	0.0522348	0.614578	0.267	0.205	1
ATG2B	0.0522349	-1.05725	0.059	0.101	1
TTC31	0.0522419	0.627902	0.078	0.04	1
DCAF15	0.0522864	-0.902387	0.051	0.092	1
CTSC	0.0523424	0.440227	0.518	0.452	1
FBXO7	0.052396	-0.41323	0.329	0.418	1
AC058791.1	0.0524738	-0.485241	0.055	0.101	1
PKM	0.0526159	0.36627	0.616	0.582	1
PLPBP	0.0526996	0.596434	0.145	0.095	1
ACVR1	0.0527084	1.57341	0.039	0.014	1
IL4R	0.0527148	-0.318465	0.2	0.28	1
SBNO2	0.0528921	-1.10442	0.035	0.072	1
CACYBP	0.0529299	-0.497114	0.306	0.386	1
TRAF3	0.0530648	-0.687158	0.086	0.138	1
NME2	0.0531814	0.355037	0.4	0.337	1
TRIM39	0.0532841	0.425325	0.067	0.032	1
RAD18	0.0533292	-1.79842	0.016	0.043	1
IFFO1	0.0533554	1.49738	0.039	0.014	1
REC8	0.0533955	0.700665	0.133	0.084	1
TMEM41B	0.0534385	-0.78372	0.071	0.118	1
STIM1	0.0535055	0.488368	0.145	0.092	1
SKP1	0.0535316	0.184732	0.89	0.847	1
CNIH1	0.0535488	0.352129	0.396	0.334	1
POLR2D	0.053621	-0.57553	0.106	0.161	1
LTK	0.0536902	-0.947917	0.051	0.092	1
USP8	0.0537603	-0.492953	0.188	0.259	1
RUVBL2	0.0537819	0.704867	0.165	0.112	1
HMGA1	0.0537819	1.02727	0.161	0.115	1
SRBD1	0.0537905	1.33561	0.039	0.014	1
TRAF3IP2-AS1	0.0537905	1.48458	0.039	0.014	1
AC136475.3	0.0537905	1.54896	0.039	0.014	1
WDR24	0.0537905	1.47292	0.039	0.014	1
FAM214A	0.053889	-0.570796	0.094	0.147	1
MKRN1	0.0538945	0.459994	0.125	0.078	1
PARK7	0.0539484	0.215497	0.62	0.542	1
CNST	0.0539545	0.514551	0.255	0.193	1
TMEM120A	0.0540069	0.763032	0.094	0.055	1
SVBP	0.0540227	0.609148	0.11	0.066	1
ZGPAT	0.0541132	0.64705	0.169	0.115	1
ZNF606	0.0542284	0.763207	0.039	0.014	1
FBXW7	0.0542387	0.647803	0.125	0.078	1
MYNN	0.0543794	0.686542	0.157	0.107	1
ZBTB39	0.0544485	1.29182	0.039	0.014	1
PMVK	0.0545356	-0.598041	0.114	0.17	1
PM20D1	0.0546384	-3.045	0	0.014	1
TBCE.1	0.0546384	-3.02084	0	0.014	1
AC009495.3	0.0546384	-3.14317	0	0.014	1
C3orf67	0.0546384	-2.88756	0	0.014	1
FAM19A1	0.0546384	-2.89086	0	0.014	1
NADK2	0.0546384	-3.24459	0	0.014	1
MCC	0.0546384	-3.42809	0	0.014	1
AC087362.1	0.0546384	-2.63138	0	0.014	1
LAYN	0.0546384	-2.57544	0	0.014	1
ZNF485	0.0546384	-2.89683	0	0.014	1
HECTD2	0.0546384	-2.85655	0	0.014	1
POMT2	0.0546384	-3.3132	0	0.014	1
LINC01146	0.0546384	-3.1423	0	0.014	1
C15orf65	0.0546384	-3.32919	0	0.014	1
ANKDD1A	0.0546384	-3.51736	0	0.014	1
AC133550.2	0.0546384	-3.13946	0	0.014	1
HIC1	0.0546384	-3.19037	0	0.014	1
CHRNE	0.0546384	-2.87186	0	0.014	1
ADAT3	0.0546384	-2.96529	0	0.014	1
BORCS8-MEF2B	0.0546384	-2.83596	0	0.014	1
IGFL2	0.0546384	-3.26453	0	0.014	1
AC011476.3	0.0546384	-3.68062	0	0.014	1
AC005261.3	0.0546384	-3.27123	0	0.014	1
LINC01679	0.0546384	-3.37906	0	0.014	1
CWC15	0.054706	-0.292669	0.255	0.331	1
TBRG4	0.0548046	0.747208	0.133	0.086	1
SIRT7	0.0548843	-0.880381	0.055	0.098	1
MLX	0.0549392	0.516383	0.212	0.153	1
PSMC1	0.0550569	-0.481757	0.247	0.314	1
ZRANB1	0.0551342	-0.674482	0.059	0.104	1
NDC1	0.055249	-1.53284	0.02	0.049	1
ASCC2	0.0552531	-0.140398	0.133	0.202	1
NCOA2	0.0553333	0.536728	0.157	0.104	1
NRDC	0.0554288	0.387241	0.271	0.202	1
CDKN1A	0.0554542	0.575156	0.357	0.311	1
SPEF2	0.0555603	1.33249	0.039	0.014	1
NTHL1	0.0555603	1.22585	0.039	0.014	1
CYP51A1	0.0555667	-0.744982	0.09	0.141	1
RARRES3	0.0556543	0.188466	0.82	0.735	1
PTS	0.0556712	-0.555161	0.102	0.156	1
LMNB1	0.0556908	-1.25171	0.059	0.101	1
SEPSECS-AS1	0.0557207	-2.29398	0.004	0.023	1
BTBD9	0.0558192	-0.502542	0.078	0.127	1
UBA6	0.0558751	-0.73325	0.094	0.144	1
ZBTB10	0.0558858	0.768164	0.11	0.066	1
MAFK	0.0559535	-0.691156	0.012	0.037	1
SLC4A1	0.0560101	-2.75645	0.004	0.023	1
HMGXB4	0.0560194	-0.584108	0.082	0.133	1
FAAP100	0.0562363	0.963951	0.039	0.014	1
FXYD1	0.0562363	0.902709	0.039	0.014	1
GALK1	0.0562922	1.50365	0.043	0.017	1
LRP12	0.0563006	-2.12051	0.004	0.023	1
RANBP9	0.0563019	-0.693456	0.075	0.124	1
HERC5	0.056342	-1.44105	0.055	0.095	1
HENMT1	0.0564352	0.64504	0.114	0.069	1
HLA-B	0.0564703	-0.101836	1	0.997	1
SLC16A3	0.0565206	-0.544546	0.102	0.159	1
SNRPB	0.0565497	-0.217548	0.639	0.718	1
NDRG1	0.0566067	-0.222654	0.231	0.303	1
SLC22A5	0.0566908	1.14813	0.039	0.014	1
ZNF335	0.0567878	0.613521	0.153	0.101	1
TIA1	0.0568838	0.397826	0.2	0.135	1
CSGALNACT1	0.0568856	-1.53453	0.004	0.023	1
MXD4	0.0570428	-0.678033	0.106	0.161	1
PELI1	0.0571108	-0.229541	0.118	0.182	1
CYB561D1	0.0571508	1.71835	0.043	0.017	1
TMX4	0.057192	-0.46046	0.169	0.233	1
NUB1	0.0572934	0.568951	0.302	0.233	1
DPM3	0.0572965	0.594725	0.204	0.15	1
FAM27C	0.0573114	-1.2211	0.016	0.043	1
TTBK2	0.0573114	-1.32184	0.016	0.043	1
DOHH	0.0573196	-1.33768	0.02	0.049	1
PPP1R16A	0.0574756	-1.72798	0.004	0.023	1
PWWP2B	0.0574756	-1.32632	0.004	0.023	1
BRCA2	0.0574756	-1.70712	0.004	0.023	1
DNAJC2	0.0575734	-0.396141	0.231	0.3	1
FEZ1	0.0577727	-0.394788	0.204	0.274	1
PDRG1	0.0577774	-1.24122	0.043	0.081	1
STN1	0.0580195	0.581362	0.184	0.127	1
NDUFV2	0.0580619	-0.327958	0.38	0.473	1
TMEM214	0.0581335	-1.07934	0.024	0.055	1
SCART1	0.0581368	-1.30356	0.016	0.043	1
MLF2	0.0581408	-0.434962	0.369	0.441	1
MRPL49	0.0581542	0.616128	0.141	0.092	1
RHOF	0.0581677	0.295395	0.675	0.591	1
PSMB8-AS1	0.058172	0.356879	0.243	0.176	1
SPCS3	0.058348	-0.28108	0.396	0.481	1
CDKN1B	0.058404	0.24844	0.451	0.349	1
AL391069.3	0.0584264	2.383	0.024	0.006	1
RHOU	0.0584264	2.31081	0.024	0.006	1
SLC31A1	0.0584264	2.47616	0.024	0.006	1
AC009061.2	0.0584264	2.54793	0.024	0.006	1
RNF7	0.0584336	-0.260344	0.431	0.513	1
TOP1	0.058441	-0.432944	0.365	0.435	1
RSU1	0.0584564	0.515457	0.227	0.17	1
MLLT11	0.058459	1.29311	0.043	0.017	1
MIR497HG	0.058459	1.52419	0.043	0.017	1
[truncated: 7,289 more rows]

## Sheet: DEG_Tcells mem_Baseline_CR_VS_P
	p_val	avg_log2FC	pct.1	pct.2	p_val_adj
TRBV19	3.67746270521053e-09	3.27618	0.132	0.013	0.000130425
NEAT1	1.26996140536247e-08	-1.5875	0.653	0.85	0.000450405
WARS	3.50275966803447e-08	-6.76378	0.007	0.196	0.00124229
MT-ATP8	9.48711737726343e-08	-0.902894	0.549	0.718	0.0033647
LYZ	5.45595481592939e-07	-2.54789	0.062	0.265	0.0193501
RPL28	1.12899211654978e-06	0.796314	0.764	0.636	0.0400408
PLAUR	2.95295243673736e-06	-2.13529	0.028	0.193	0.104729
FCN1	3.23880205018429e-06	-1.77989	0.035	0.204	0.114867
MT-ND2	3.43115620528271e-06	-0.487313	0.889	0.941	0.121689
DMXL2	3.56513277750199e-06	-2.74069	0.028	0.188	0.126441
RPS28	3.80658448043672e-06	0.743664	0.653	0.473	0.135004
WDFY1	4.8208732613317e-06	-2.2261	0.042	0.209	0.170977
GRN	6.5804306092429e-06	-2.75183	0.035	0.191	0.233382
CD3E	7.6910867105527e-06	0.811181	0.507	0.293	0.272772
RPL13	8.33847899945264e-06	0.596555	0.778	0.7	0.295732
RPL19	8.42024165464965e-06	0.736719	0.708	0.552	0.298632
TTC16	8.57600160320231e-06	2.91873	0.097	0.015	0.304156
JMJD1C	1.00737345977479e-05	-1.32929	0.201	0.402	0.357275
RPL11	1.08063464689106e-05	0.736812	0.681	0.555	0.383258
PPP2R5C	1.08285946685286e-05	0.953344	0.569	0.392	0.384047
MT-ND1	1.09066484095161e-05	-0.420568	0.917	0.959	0.386815
AC025164.1	1.36358453874607e-05	1.73793	0.139	0.036	0.483609
APLP2	1.52497502229494e-05	-2.48466	0.056	0.214	0.540848
RPL32	1.77751636905695e-05	0.872279	0.701	0.567	0.630414
INPP4B	2.09564839663713e-05	1.35155	0.257	0.109	0.743243
RPLP0	2.25488545379463e-05	0.919836	0.625	0.471	0.799718
PFN1	2.58359356144605e-05	0.950103	0.583	0.445	0.916297
ITGAX	2.74748787006959e-05	-2.42207	0.056	0.209	0.974424
VCAN	3.20156874633088e-05	-1.83028	0.028	0.165	1
TNFAIP2	3.64051651398979e-05	-7.4037	0	0.109	1
ZEB2	4.11321301853046e-05	-0.936361	0.299	0.489	1
RPL37	4.13619897588495e-05	0.584196	0.653	0.504	1
RPL8	4.31338600511316e-05	0.915695	0.597	0.466	1
ABCA1	4.43701325265244e-05	-4.68963	0.014	0.132	1
GZMK	4.62058156474566e-05	1.42894	0.25	0.112	1
SERPINA1	5.32414222053731e-05	-2.29787	0.028	0.155	1
DHX9	5.39308800783813e-05	-1.53125	0.062	0.216	1
LYN	5.83043375503469e-05	-3.25685	0.007	0.12	1
RIPOR2	5.9300401778476e-05	0.734359	0.528	0.369	1
KLRG1	7.07530766149018e-05	1.50207	0.25	0.117	1
SLC43A2	7.58397248861808e-05	-5.16762	0.007	0.115	1
RPS13	8.01824754850007e-05	0.731266	0.549	0.397	1
CDKN1A	8.08246373133198e-05	-2.6547	0.014	0.13	1
LILRB2	8.16633435152025e-05	-3.18179	0.035	0.16	1
LAT2	8.45180336206853e-05	-1.96066	0.028	0.155	1
INSIG1	9.6311947780705e-05	-1.79915	0.049	0.186	1
RPL7A	9.84122284831901e-05	0.679902	0.625	0.483	1
ZNF451	0.000103255	-1.78189	0.035	0.165	1
MTRNR2L1	0.00010404	-0.504462	0.562	0.728	1
PTPRE	0.000104635	-1.89637	0.167	0.323	1
ADAM17	0.0001049	-1.5719	0.069	0.216	1
ACSL1	0.000106899	-2.75363	0.028	0.148	1
BOD1L1	0.000110939	-1.02817	0.097	0.262	1
NCF2	0.000116222	-2.02394	0.028	0.15	1
CD300E	0.000118873	-2.79429	0.035	0.158	1
TRAC	0.000124305	1.25533	0.208	0.087	1
ITGA5	0.000134778	-2.55637	0.049	0.178	1
C5AR1	0.000135288	-3.86322	0.007	0.109	1
PARP14	0.000138361	-1.41106	0.125	0.285	1
VIM	0.000140672	-0.322764	0.444	0.601	1
S100A9	0.000143361	-1.82518	0.069	0.211	1
SYK	0.000152458	-4.85356	0.007	0.107	1
BACH1	0.000154122	-1.77801	0.083	0.226	1
CD8B	0.000154321	1.52863	0.208	0.092	1
RACK1	0.000160251	0.787908	0.556	0.412	1
NTMT1	0.000169176	3.16428	0.09	0.02	1
MCL1	0.000169799	-0.923659	0.194	0.379	1
SLC11A1	0.000182864	-2.38111	0.056	0.183	1
RPL34	0.000184396	0.670821	0.674	0.539	1
NAMPT	0.000198425	-1.98867	0.167	0.318	1
EIF5	0.000200529	-0.806528	0.236	0.42	1
GLUL	0.000205519	-1.76099	0.076	0.216	1
AC040162.1	0.000210601	6.67699	0.035	0	1
TMEM143	0.000210601	6.73555	0.035	0	1
YARS	0.000213299	1.42236	0.25	0.127	1
RPS12	0.000219734	0.698086	0.715	0.593	1
MTRNR2L12	0.000229942	-0.458066	0.986	0.992	1
RELT	0.000230559	-3.96099	0.014	0.115	1
ZFP36L2	0.000236694	0.988465	0.368	0.224	1
DOK3	0.000236995	-4.91417	0.007	0.102	1
CAPZA2	0.000241992	-2.45506	0.042	0.16	1
S100A8	0.000243366	-2.42093	0.076	0.211	1
CXCL8	0.000244038	-1.68834	0.021	0.13	1
NOTCH2	0.000252592	-2.13084	0.056	0.181	1
FAM157C	0.00027243	-6.65683	0	0.087	1
RPL35A	0.000274218	0.580568	0.59	0.455	1
ACTR3	0.000278259	-0.964868	0.208	0.374	1
RPS23	0.000279446	0.801011	0.583	0.489	1
RPL36	0.000285024	0.722049	0.583	0.448	1
SIT1	0.000300809	1.45788	0.139	0.048	1
CSF3R	0.000318793	-1.44782	0.042	0.163	1
CD14	0.000331264	-1.82835	0.021	0.127	1
RPS15	0.000343665	0.510165	0.701	0.611	1
CLTC	0.000358269	-1.31061	0.104	0.249	1
AQP9	0.000361018	-3.32368	0.021	0.122	1
CD27	0.000366736	1.34055	0.188	0.081	1
DR1	0.00037281	-2.29194	0.021	0.125	1
ATP6V0E2	0.000383967	3.17276	0.069	0.013	1
CARD11	0.000385233	1.10153	0.153	0.056	1
ZMIZ1	0.000389194	-2.69821	0.021	0.122	1
TRGV4	0.000392045	5.29155	0.042	0.003	1
JAK2	0.000392857	-2.6884	0.021	0.122	1
TRAV10	0.000396825	5.26819	0.042	0.003	1
GNLY	0.000398205	-1.19798	0.264	0.417	1
LRP1	0.000415275	-2.44765	0.035	0.142	1
RPS14	0.000447027	0.668844	0.611	0.499	1
IFI30	0.000457582	-5.00134	0.007	0.094	1
PLXNB2	0.000457582	-4.84571	0.007	0.094	1
TLR2	0.00046246	-4.80493	0.007	0.094	1
XRN2	0.000474621	-0.942472	0.09	0.232	1
RPS8	0.00048427	0.845373	0.639	0.573	1
TMTC4	0.000509644	3.24622	0.049	0.005	1
MXD1	0.000515605	-2.00665	0.049	0.163	1
HLA-DRB5	0.000517842	-2.04286	0.097	0.224	1
RBM47	0.000518906	-2.62469	0.014	0.107	1
TYROBP	0.000520447	-1.15153	0.097	0.237	1
SOS2	0.000528396	-6.01262	0	0.079	1
SPI1	0.000529381	-2.56718	0.028	0.13	1
RBM39	0.000532132	-0.47778	0.569	0.725	1
TRBC2	0.000533953	1.212	0.306	0.181	1
GZMH	0.000535441	1.47252	0.333	0.214	1
RPS15A	0.000557754	0.568897	0.66	0.552	1
KIAA1109	0.000571211	-1.29868	0.146	0.285	1
RPSA	0.000572702	0.889794	0.528	0.438	1
FCER1G	0.00057295	-1.69112	0.069	0.193	1
RPL23A	0.000577676	0.528543	0.569	0.443	1
AKAP13	0.000584709	-0.555941	0.41	0.595	1
PSAP	0.000599629	-1.39029	0.271	0.422	1
NDUFV1	0.000618993	0.895452	0.333	0.206	1
SNRPD2	0.000620709	0.892969	0.264	0.14	1
NOTCH1	0.000621035	-1.83582	0.021	0.117	1
RPLP1	0.00066759	0.501605	0.722	0.611	1
LIMD2	0.00067164	0.915325	0.479	0.359	1
LY9	0.000671779	1.75083	0.146	0.059	1
GZMB	0.000702316	-1.33676	0.16	0.288	1
GBP4	0.000714967	-1.44874	0.062	0.183	1
CLEC7A	0.000736572	-2.02846	0.035	0.137	1
AGPAT4	0.000737835	-2.57253	0.021	0.115	1
MT-ND5	0.000751348	-0.308535	0.938	0.972	1
RPL10	0.000773899	0.606299	0.792	0.728	1
RPL30	0.000774617	0.615069	0.701	0.578	1
CORO1C	0.00077814	-3.64388	0.007	0.089	1
OASL	0.000817852	-2.24537	0.035	0.137	1
FOSB	0.00082985	-0.537025	0.375	0.545	1
RAB10	0.000844367	-1.89261	0.069	0.186	1
RPL41	0.000847624	0.492647	0.757	0.656	1
ASAH1	0.00086704	-1.77784	0.083	0.204	1
SLC2A6	0.000868209	-3.33073	0.021	0.112	1
ZNF106	0.000868954	-1.80318	0.069	0.186	1
PRDM2	0.000887509	-1.0508	0.083	0.211	1
STAB1	0.000912797	-4.5416	0.007	0.087	1
LRRC56	0.000929012	7.03735	0.028	0	1
BORA	0.000929012	6.26393	0.028	0	1
GNPNAT1	0.000929012	5.59404	0.028	0	1
ZNF28	0.000929012	6.21967	0.028	0	1
RILPL2	0.000933355	-1.53157	0.069	0.186	1
RALY	0.000933556	-2.43265	0.042	0.142	1
SDF2	0.000944447	-2.59181	0.028	0.122	1
RPS27A	0.00100236	0.488173	0.674	0.542	1
ARAP1	0.00101616	-1.06713	0.069	0.191	1
SFXN1	0.00101758	1.38398	0.229	0.125	1
NOD2	0.00102155	-5.88997	0	0.071	1
CD8A	0.00103969	1.03473	0.292	0.17	1
NIF3L1	0.00104836	2.36723	0.069	0.015	1
AHCTF1	0.00104839	-2.32514	0.028	0.122	1
ATP13A3	0.00108759	-2.35753	0.042	0.142	1
RAB24	0.00111709	-1.66186	0.062	0.173	1
MIF	0.00112586	1.43047	0.181	0.087	1
YWHAE	0.00113065	-1.46414	0.056	0.165	1
AZIN1	0.001143	-1.47241	0.049	0.155	1
HK3	0.001179	-3.67078	0.021	0.107	1
RPL4	0.00119993	0.829238	0.479	0.364	1
CD84	0.00123657	1.42183	0.194	0.097	1
TBXAS1	0.00125612	-1.78146	0.028	0.122	1
IRF3	0.00127323	1.95121	0.181	0.089	1
TOM1	0.00134836	-1.68771	0.076	0.188	1
UBE2D2	0.00135361	-1.0107	0.083	0.206	1
TRDMT1	0.00136058	1.53817	0.097	0.031	1
RPL14	0.00139304	0.632504	0.604	0.511	1
TYMP	0.00144746	-1.76421	0.021	0.109	1
CYBB	0.00147154	-1.63198	0.049	0.153	1
CCL3	0.00148418	-1.17848	0.049	0.155	1
CD93	0.00149134	-3.63179	0.007	0.081	1
KLF4	0.00152706	-3.25022	0.014	0.094	1
METRNL	0.0015433	-1.10877	0.042	0.145	1
ZNF862	0.00156739	2.99199	0.056	0.01	1
IL1B	0.00156836	-1.53758	0.056	0.158	1
CPD	0.00157763	-1.43563	0.083	0.201	1
SPAST	0.00158312	-6.03124	0	0.066	1
RPL5	0.00160486	0.821111	0.507	0.394	1
CD68	0.00161364	-2.27594	0.035	0.127	1
OSBPL8	0.00165143	-0.929972	0.146	0.285	1
COPS9	0.00166131	1.5396	0.118	0.043	1
PSPH	0.00167162	4.12633	0.035	0.003	1
ATP6V0B	0.00167755	-1.13377	0.125	0.252	1
RPS3	0.00172996	0.553229	0.674	0.585	1
AC022364.1	0.00173167	3.13321	0.035	0.003	1
EVL	0.00174096	0.73766	0.535	0.422	1
H2AFY	0.00176041	-1.30395	0.049	0.15	1
RCN2	0.00176336	3.05623	0.049	0.008	1
IFI44L	0.00178938	-3.28482	0.014	0.092	1
CARF	0.00181222	3.05435	0.049	0.008	1
WASHC4	0.00183432	-1.2141	0.09	0.209	1
CCDC88A	0.00183486	-2.16159	0.021	0.104	1
CHD1	0.00184121	-0.84807	0.243	0.382	1
VPS4B	0.00184344	-0.781446	0.076	0.196	1
HNRNPC	0.00184643	-0.754718	0.181	0.318	1
LRRK2	0.0018682	-2.8876	0.014	0.092	1
AKAP1	0.00187042	4.12642	0.042	0.005	1
PHACTR1	0.00189062	-1.15591	0.035	0.127	1
PTAFR	0.00189518	-2.7205	0.014	0.092	1
RPS24	0.00189524	0.675681	0.583	0.453	1
MYADM	0.00189802	-0.694032	0.188	0.341	1
ATP6V1B2	0.00192154	-2.34858	0.042	0.135	1
RPS4Y1	0.00192652	1.21028	0.278	0.173	1
SLC8A1	0.00197017	-6.22297	0	0.064	1
CREB5	0.00197017	-5.78636	0	0.064	1
BIRC6	0.00200666	-0.867767	0.146	0.28	1
NEU1	0.0020093	-1.10306	0.069	0.181	1
AOAH	0.00201487	-0.947774	0.174	0.303	1
BHLHE40	0.00202698	-0.782484	0.201	0.333	1
FLYWCH2	0.00202775	1.53346	0.042	0.005	1
LRRFIP2	0.00203656	-1.73114	0.042	0.137	1
MYO9B	0.00205754	-1.20227	0.125	0.249	1
CD3D	0.00205773	1.04389	0.34	0.219	1
DCXR	0.00209751	1.31105	0.132	0.053	1
TRIM38	0.00227771	-0.758326	0.111	0.242	1
NME2	0.00238673	1.67397	0.083	0.025	1
DENND5A	0.00240706	-2.78491	0.014	0.089	1
METTL8	0.00241585	2.19485	0.083	0.025	1
GBP1	0.0024299	-1.56816	0.076	0.183	1
VMP1	0.00243456	-0.74263	0.16	0.3	1
MNDA	0.00245148	-5.99474	0	0.061	1
ARHGAP31	0.00245148	-5.79695	0	0.061	1
RPS5	0.00246437	0.650319	0.431	0.313	1
TLE3	0.00247028	-1.05277	0.035	0.127	1
ATP1B3	0.00250373	-0.887728	0.083	0.198	1
IFT80	0.00252014	1.98114	0.069	0.018	1
TUBA1A	0.0025467	0.672499	0.396	0.272	1
CMIP	0.00255692	-1.3802	0.042	0.135	1
HMGXB3	0.00260614	-1.37502	0.049	0.145	1
TRIM25	0.00265442	-1.13529	0.049	0.145	1
AMPD2	0.00265731	-1.91422	0.035	0.122	1
RPS25	0.00266105	0.492298	0.556	0.448	1
NCF1	0.00266148	-1.64267	0.049	0.14	1
IFITM3	0.00266386	-1.75432	0.049	0.142	1
RAB11FIP1	0.00267554	-1.47166	0.076	0.181	1
LCP1	0.00268151	-0.582749	0.382	0.514	1
MCTP1	0.00269158	-2.71049	0.021	0.099	1
KMT2C	0.00270088	-0.771011	0.229	0.374	1
FGR	0.00272071	-1.01751	0.09	0.201	1
EEF1A1	0.00272659	0.58318	0.812	0.781	1
CPVL	0.00276413	-3.59363	0.021	0.097	1
BIRC2	0.00281705	-1.2342	0.076	0.183	1
RAB3GAP1	0.00284568	-2.83189	0.014	0.087	1
CHD4	0.00285707	-1.17013	0.104	0.219	1
SLC39A6	0.00288635	-2.82347	0.014	0.087	1
TSPYL2	0.00291925	-0.729842	0.139	0.27	1
RBPJ	0.00298337	-1.13436	0.069	0.173	1
MGAT1	0.002996	-1.85797	0.049	0.14	1
COX19	0.00300487	-1.65731	0.042	0.132	1
PIGA	0.00305004	-5.827	0	0.059	1
SH3BP2	0.00305375	-1.02027	0.069	0.173	1
USP4	0.00308713	-0.976488	0.118	0.237	1
UBQLN1	0.00309794	-0.827446	0.056	0.158	1
PPP1R15B	0.0032025	-0.973366	0.104	0.221	1
ZNF548	0.00323015	2.21985	0.062	0.015	1
TMX4	0.00326517	-1.47079	0.042	0.132	1
NUP107	0.0032947	1.70529	0.111	0.043	1
AC016831.7	0.00331394	-0.505853	0.222	0.372	1
TBCA	0.00332196	1.31834	0.104	0.038	1
ENTPD1	0.00336342	-3.47764	0.014	0.084	1
YTHDF3	0.00337268	-1.65736	0.042	0.13	1
ZNF385A	0.00337292	-4.09742	0.007	0.071	1
STK17B	0.0033941	-0.7713	0.222	0.364	1
RNF149	0.00346223	-0.652818	0.215	0.361	1
RPS27	0.003466	0.300327	0.757	0.69	1
EAF1	0.00348924	-1.49675	0.042	0.13	1
FGD2	0.00360623	-3.27417	0.007	0.071	1
SH3BGRL3	0.00361026	0.691141	0.486	0.392	1
ORC5	0.00361708	1.7642	0.076	0.023	1
RPL22	0.00368031	0.725809	0.41	0.295	1
FCAR	0.0036998	-2.92257	0.007	0.071	1
ACTN1	0.00379456	-6.14245	0	0.056	1
CTSZ	0.003815	-0.670503	0.007	0.071	1
CYBA	0.00382421	-1.07196	0.083	0.191	1
CTSS	0.00385276	-1.58533	0.181	0.3	1
NKTR	0.00401211	0.508341	0.493	0.366	1
RPL12	0.00402053	0.626315	0.465	0.349	1
CD63	0.00409246	-1.27784	0.097	0.204	1
CLIP1	0.00415686	-0.485587	0.062	0.165	1
DHCR24	0.00417946	5.75718	0.021	0	1
SLC33A1	0.00417946	5.756	0.021	0	1
CYP51A1-AS1	0.00417946	7.36296	0.021	0	1
PPP1R35	0.00417946	5.63407	0.021	0	1
KRBA1	0.00417946	6.41827	0.021	0	1
AP002495.2	0.00417946	5.79163	0.021	0	1
DDX11-AS1	0.00417946	6.08047	0.021	0	1
FOXB1	0.00417946	6.75776	0.021	0	1
PHOSPHO1	0.00417946	5.98454	0.021	0	1
C18orf32	0.00417946	5.63639	0.021	0	1
SOCS6	0.00417946	5.69831	0.021	0	1
CDC34	0.00417946	6.26756	0.021	0	1
SLC25A37	0.00418404	-1.27192	0.083	0.188	1
FBXL5	0.00420129	-1.46977	0.056	0.148	1
TCF7L2	0.0042038	-3.90643	0.007	0.069	1
RPS6KC1	0.0042389	-1.12316	0.035	0.117	1
SARAF	0.00426259	0.537865	0.708	0.595	1
USP15	0.00426535	-0.623188	0.333	0.476	1
SMAD5	0.00426911	-3.66065	0.007	0.069	1
ATF3	0.00428865	-1.84756	0.035	0.117	1
HMOX1	0.00431316	-3.73604	0.007	0.069	1
MTMR10	0.0043253	-2.8535	0.014	0.081	1
ARID4B	0.00434663	-0.417786	0.285	0.45	1
RRP12	0.00437919	-1.72242	0.062	0.155	1
MAP3K2	0.00440479	-1.36053	0.076	0.176	1
ERAP2	0.00441321	1.08481	0.167	0.084	1
RPL18A	0.0044269	0.724873	0.611	0.537	1
SLC25A13	0.00443059	-2.39767	0.021	0.094	1
IRAK1	0.00447059	-3.2906	0.007	0.069	1
ATP6V0A1	0.0044935	-3.09902	0.007	0.069	1
TC2N	0.00454552	0.838852	0.292	0.188	1
RPS6	0.00456466	0.456823	0.576	0.491	1
MBD6	0.00457413	2.02465	0.083	0.028	1
NDUFA11	0.00457413	2.14957	0.083	0.028	1
SOD2	0.00458155	-1.01044	0.097	0.198	1
SAT1	0.00463067	-1.10773	0.535	0.634	1
RPL35	0.00467606	0.637172	0.486	0.377	1
C3orf58	0.00472085	-5.60943	0	0.053	1
CLMN	0.00472085	-5.4221	0	0.053	1
PLXDC2	0.00472519	-1.84895	0.028	0.104	1
IQGAP1	0.00475122	-0.621902	0.347	0.486	1
LMNA	0.00475782	-0.754262	0.097	0.209	1
HBB	0.00479755	0.486597	0.146	0.066	1
TIPARP	0.00484449	-0.887938	0.125	0.237	1
DNAJB11	0.00485052	-1.46898	0.021	0.094	1
AL662844.4	0.00489699	1.80579	0.069	0.02	1
SEC16A	0.00491133	-1.85619	0.042	0.125	1
RAB30	0.00492372	3.847	0.049	0.01	1
LASP1	0.00492876	-1.5632	0.062	0.153	1
NFAT5	0.00494709	-0.879689	0.111	0.226	1
SETDB1	0.0049499	-1.8151	0.014	0.081	1
FNIP1	0.00497218	-1.1439	0.104	0.209	1
PILRA	0.00499125	-3.43784	0.014	0.079	1
CBLB	0.00501699	0.666191	0.382	0.275	1
ANPEP	0.0052149	-2.41346	0.021	0.092	1
IL32	0.00524883	0.647314	0.444	0.341	1
ATF5	0.0053285	-2.11599	0.021	0.092	1
SLC25A42	0.005372	2.03067	0.049	0.01	1
DERL1	0.00542939	-0.934601	0.049	0.137	1
IVNS1ABP	0.00544053	-0.978515	0.167	0.285	1
ECHDC2	0.00550472	1.54382	0.132	0.061	1
NFKB1	0.00550596	-1.92935	0.042	0.122	1
PIK3AP1	0.00554097	-3.29591	0.007	0.066	1
CHIC1	0.00554394	1.91719	0.049	0.01	1
ETS1	0.00556711	0.916667	0.285	0.188	1
LCP2	0.00565492	-0.684335	0.285	0.41	1
DOT1L	0.00565496	-2.64101	0.007	0.066	1
RPS4X	0.0056591	0.474008	0.514	0.433	1
RLIM	0.00575386	-1.34446	0.042	0.125	1
DNAJA1	0.00575847	-0.88417	0.188	0.31	1
TSG101	0.00585955	-2.12883	0.007	0.066	1
SEMA4A	0.00587369	-5.06232	0	0.051	1
PLXNC1	0.00589976	-2.2916	0.014	0.079	1
LAP3	0.00590302	-1.31001	0.049	0.135	1
SOAT1	0.00590503	-1.39568	0.056	0.142	1
RB1CC1	0.005956	-0.802243	0.139	0.257	1
CCL5	0.00596858	0.523761	0.542	0.405	1
DDX3X	0.00605258	-0.392375	0.278	0.425	1
FBXW7	0.00608143	-1.6248	0.042	0.122	1
SKAP1	0.00611236	0.655323	0.285	0.176	1
HIF1A	0.00612431	-0.661631	0.16	0.282	1
DCK	0.00618251	2.60021	0.062	0.018	1
EMC6	0.00626485	1.7651	0.097	0.038	1
CCDC93	0.00627055	-1.03716	0.056	0.145	1
EFHD2	0.00630339	-1.47833	0.097	0.196	1
UQCR10	0.00630896	1.28134	0.153	0.079	1
MAP3K4	0.0063385	1.21156	0.139	0.066	1
HSH2D	0.00637109	-0.717273	0.083	0.181	1
ADGRE2	0.00641982	-1.06023	0.056	0.145	1
NPEPPS	0.00649302	-1.0051	0.104	0.209	1
RPL18	0.00656574	0.64489	0.542	0.458	1
CST3	0.00656588	-1.40395	0.042	0.122	1
AC010642.2	0.00657679	2.31776	0.042	0.008	1
ASPH	0.00668309	-2.85468	0.014	0.076	1
RIN3	0.00671053	-1.54243	0.042	0.122	1
SIPA1L1	0.00676124	-1.49393	0.056	0.142	1
SPTAN1	0.00678111	-0.74664	0.208	0.331	1
SFI1	0.00680325	1.31033	0.181	0.102	1
BNIP3L	0.00683541	-1.37931	0.062	0.153	1
STX11	0.00683812	-1.23886	0.035	0.112	1
L3HYPDH	0.00685439	2.19341	0.062	0.018	1
DNAJC9	0.0069014	-3.07975	0.007	0.064	1
CCDC58	0.00692956	4.86546	0.028	0.003	1
ESR1	0.00692956	4.3469	0.028	0.003	1
NOMO1	0.00692956	4.73567	0.028	0.003	1
CSNK1E	0.00692956	4.05943	0.028	0.003	1
CYP2D6	0.00692956	4.75435	0.028	0.003	1
MTF1	0.0069981	-2.4183	0.014	0.076	1
PCBD2	0.00700858	3.92013	0.028	0.003	1
TRAV21	0.00700858	4.88655	0.028	0.003	1
MARCH3	0.00706453	3.75885	0.035	0.005	1
LOH12CR2	0.00708839	3.35707	0.028	0.003	1
ATXN7.1	0.00716844	1.76348	0.062	0.018	1
CPLANE2	0.00716903	2.98938	0.028	0.003	1
DLGAP1-AS1	0.00716903	3.10516	0.028	0.003	1
MT-ATP6	0.00716931	-0.198012	0.979	0.987	1
AP3B1	0.00719599	-0.545891	0.111	0.221	1
TRIM65	0.00720115	3.475	0.035	0.005	1
CCDC47	0.00724846	-1.35231	0.049	0.132	1
TRAV29DV5	0.00725049	2.61944	0.028	0.003	1
IL6R	0.00728057	-1.86778	0.035	0.109	1
TFEC	0.00730915	-5.50989	0	0.048	1
TLR8	0.00730915	-5.41136	0	0.048	1
SLC7A7	0.00730915	-5.2861	0	0.048	1
FES	0.00730915	-5.32874	0	0.048	1
GPRASP1	0.00734014	2.62547	0.035	0.005	1
WSB1	0.00737089	-0.569648	0.271	0.402	1
ICAM1	0.00744887	-1.80198	0.062	0.148	1
UGGT1	0.00745162	-1.1534	0.049	0.132	1
CD55	0.0075483	-0.770365	0.222	0.349	1
CORO2A	0.00755313	2.22457	0.035	0.005	1
CD44	0.0076056	-0.60818	0.424	0.545	1
ZNF552	0.00769819	2.0135	0.035	0.005	1
THEMIS	0.00770019	1.04982	0.174	0.094	1
LILRB1	0.00782094	-1.34029	0.042	0.12	1
DUSP4	0.00785222	-1.66518	0.035	0.109	1
CLN3	0.00796049	-2.0293	0.021	0.087	1
MAFB	0.00804592	-4.09027	0.007	0.061	1
PIM1	0.00806161	-1.56952	0.035	0.109	1
PGGHG	0.00807826	1.11866	0.167	0.089	1
SLC31A2	0.00808697	-4.01683	0.007	0.061	1
SCPEP1	0.00820307	-1.97163	0.028	0.097	1
NUMB	0.008259	-0.814669	0.09	0.188	1
C15orf39	0.00826151	-2.89041	0.014	0.074	1
LILRB3	0.0083106	-1.21073	0.028	0.099	1
FNIP2	0.00837584	-2.26195	0.014	0.074	1
ACAP1	0.00838965	0.44809	0.451	0.333	1
MPEG1	0.00853048	-2.3565	0.014	0.074	1
MT-CO3	0.00858135	-0.191087	0.986	0.98	1
PGRMC2	0.00858666	2.43127	0.056	0.015	1
CSF1R	0.00860876	-2.23771	0.014	0.074	1
NPDC1	0.00868538	1.60852	0.083	0.031	1
DSE	0.00876723	-2.13193	0.014	0.074	1
RNF40	0.00885318	-0.910361	0.049	0.13	1
RPL31	0.00885426	0.565884	0.41	0.303	1
LAT	0.00886968	0.633843	0.347	0.239	1
NBPF14	0.00892778	-0.910183	0.056	0.14	1
SRSF8	0.00893738	2.60781	0.056	0.015	1
MAPK14	0.00895075	-1.81297	0.028	0.097	1
MTPN	0.00896071	-1.04532	0.083	0.178	1
TBC1D10C	0.00897339	0.721947	0.382	0.275	1
SRPRB	0.00899347	-1.51748	0.007	0.061	1
FLOT1	0.00902165	-1.51254	0.028	0.097	1
AL133415.1	0.00907636	-1.55138	0.042	0.117	1
JAK1	0.0090938	-0.743138	0.139	0.249	1
LHFPL2	0.00909757	-5.8431	0	0.046	1
DNMBP	0.00909757	-5.02741	0	0.046	1
EPB41L3	0.00909757	-4.87672	0	0.046	1
LILRB4	0.00909757	-5.05459	0	0.046	1
PDXK	0.00909757	-5.29101	0	0.046	1
WDR20	0.00919643	1.60756	0.09	0.036	1
CD3G	0.00923258	0.682692	0.319	0.219	1
PPP4R3B	0.00928964	-0.592413	0.118	0.226	1
UTP4	0.00936268	2.32887	0.056	0.015	1
MS4A7	0.00948653	-1.48159	0.028	0.094	1
ILF3	0.00953322	-0.760854	0.257	0.366	1
ZDHHC20	0.00962163	-1.01383	0.056	0.137	1
RC3H2	0.00966031	1.23276	0.132	0.064	1
SLC6A6	0.00978086	-1.46599	0.056	0.137	1
TRIP12	0.00980384	-0.698391	0.118	0.221	1
CPPED1	0.00983056	-2.13606	0.028	0.094	1
AC015912.3	0.00988296	-1.88512	0.021	0.084	1
ANKRD36	0.00991056	0.763931	0.201	0.115	1
YTHDC1	0.00992199	-0.76929	0.16	0.275	1
ATP6V1D	0.0100227	-2.76336	0.014	0.071	1
CCNL1	0.0100656	-0.567802	0.493	0.601	1
BCL2A1	0.0101351	-1.91837	0.049	0.122	1
ZNF706	0.0102577	-0.694831	0.035	0.109	1
AC026979.2	0.0103916	1.63218	0.111	0.051	1
ZBTB43	0.0104836	-1.6322	0.049	0.125	1
TNFRSF1A	0.0105349	-1.22545	0.035	0.107	1
CCPG1	0.0105918	-1.37495	0.076	0.16	1
CCR1	0.0107783	-2.1358	0.014	0.071	1
ARL4A	0.0107835	-1.20994	0.056	0.135	1
ZNF746	0.0108096	-2.43403	0.007	0.059	1
SQSTM1	0.0109523	-0.701055	0.125	0.232	1
POLDIP3	0.0109753	-1.55374	0.035	0.104	1
PTMA	0.0110148	0.155304	0.764	0.687	1
SRGN	0.011092	-0.581036	0.514	0.595	1
ADAM8	0.0111012	-0.669021	0.146	0.254	1
SIRPG	0.0112568	1.6797	0.076	0.028	1
APPL1	0.0113267	-1.65433	0.014	0.071	1
BST1	0.0113274	-5.30484	0	0.043	1
WDFY3	0.0113274	-5.32418	0	0.043	1
SEC24D	0.0113274	-5.05083	0	0.043	1
TGFBI	0.0113274	-5.6115	0	0.043	1
XIST	0.0113274	-6.41949	0	0.043	1
BRCC3	0.0113274	-5.31308	0	0.043	1
SEMA6B	0.0113274	-6.25325	0	0.043	1
ZNF429	0.0113274	-5.22307	0	0.043	1
RUVBL2	0.0113274	-5.32352	0	0.043	1
TRAF6	0.0113464	-1.5164	0.035	0.104	1
PPIF	0.0114181	-2.43974	0.021	0.081	1
SNRPD1	0.0114835	0.985645	0.125	0.061	1
TIMP1	0.0115937	-1.68635	0.09	0.176	1
THEMIS2	0.0116367	-0.840481	0.062	0.148	1
EDF1	0.0117314	0.679847	0.285	0.191	1
DUSP10	0.0117577	-0.529702	0.035	0.107	1
CLSTN3	0.0117843	-1.33518	0.042	0.115	1
MIB2	0.0118389	2.61564	0.062	0.02	1
TNFSF10	0.0118479	-1.37186	0.062	0.142	1
PTRHD1	0.0119086	2.61358	0.062	0.02	1
PCNX4	0.0119477	-1.16864	0.062	0.145	1
DENND3	0.0119898	-1.3678	0.035	0.104	1
FAM49A	0.0119925	-1.32012	0.042	0.115	1
ZNF718	0.0120009	2.46041	0.049	0.013	1
ORAI2	0.012054	-2.05684	0.021	0.081	1
SGCB	0.0121687	2.36089	0.049	0.013	1
CUL1	0.012185	-1.1673	0.028	0.094	1
RIT1	0.0122664	-2.94289	0.014	0.069	1
ETF1	0.0122771	-0.617085	0.111	0.209	1
RASGEF1B	0.0123569	-1.45369	0.104	0.191	1
FCGR2A	0.0124003	-1.83651	0.035	0.102	1
NOL11	0.0124614	1.21802	0.111	0.051	1
CTBP2	0.0124905	-2.8697	0.014	0.069	1
RGL4	0.0125106	2.29028	0.049	0.013	1
HLA-DRA	0.0125461	-0.989956	0.139	0.237	1
SSFA2	0.0125471	-2.92049	0.014	0.069	1
AC239800.3	0.0125974	2.12801	0.049	0.013	1
NAXE	0.0126262	2.17471	0.062	0.02	1
SLC8B1	0.0126869	-1.59622	0.049	0.122	1
CUX1	0.0127743	-1.22285	0.069	0.153	1
TET2	0.0128016	-0.461889	0.097	0.193	1
ALOX5	0.0128914	-2.62336	0.014	0.069	1
MLH3	0.0129288	-3.13156	0.007	0.056	1
CCND2	0.0129682	-1.05291	0.076	0.16	1
MEMO1	0.0131294	2.39002	0.049	0.013	1
BET1	0.0131294	1.82508	0.049	0.013	1
CHKB	0.0131294	1.88622	0.049	0.013	1
RYBP	0.0131911	-2.86954	0.007	0.056	1
SEM1	0.0131998	1.17104	0.132	0.066	1
TMUB2	0.0132638	-1.00671	0.049	0.125	1
ARHGEF2	0.0133649	-1.87561	0.049	0.12	1
POGZ	0.0133941	-1.05284	0.076	0.16	1
DTX3L	0.0134839	-1.64026	0.014	0.069	1
ARRDC3	0.0134839	-2.07095	0.014	0.069	1
SELENOS	0.0135199	-0.522859	0.083	0.176	1
YY1AP1	0.0135916	-1.54635	0.049	0.12	1
KCNN4	0.0135935	-2.16454	0.007	0.056	1
BAIAP2	0.0136616	-2.15086	0.007	0.056	1
ERGIC2	0.0137094	1.40004	0.146	0.079	1
HBA1	0.0137744	1.01212	0.062	0.02	1
IRF1	0.0139062	-0.633482	0.479	0.598	1
ABHD5	0.0140825	-2.10407	0.042	0.109	1
EIF2B3	0.0141101	-5.13445	0	0.041	1
ANO10	0.0141101	-5.07135	0	0.041	1
ANAPC10	0.0141101	-5.10668	0	0.041	1
C6orf120	0.0141101	-5.05756	0	0.041	1
PVT1	0.0141101	-5.51181	0	0.041	1
KLHL9	0.0141101	-5.68433	0	0.041	1
THBS1	0.0141101	-5.75516	0	0.041	1
TANC2	0.0141101	-5.38476	0	0.041	1
RAB31	0.0141101	-5.56625	0	0.041	1
SMG5	0.014213	-2.22495	0.021	0.079	1
HIST1H3A	0.0142796	1.36605	0.09	0.038	1
WIPI2	0.0144093	-3.70301	0.014	0.066	1
SIK3	0.0144259	-0.573902	0.035	0.104	1
GPCPD1	0.0144283	-1.0286	0.125	0.216	1
RNF13	0.014494	-1.55096	0.069	0.145	1
IRAK3	0.0146368	-2.04196	0.035	0.099	1
PDCL3	0.0146505	2.0398	0.069	0.025	1
CTDSP1	0.0146904	-1.729	0.035	0.099	1
C6orf62	0.0147048	-1.15975	0.069	0.153	1
LRPAP1	0.014722	-0.902679	0.104	0.196	1
RNF4	0.0147872	-0.803748	0.049	0.125	1
XAF1	0.014885	-0.917012	0.056	0.132	1
CORO1A	0.0149257	0.544074	0.556	0.461	1
STX7	0.0149746	-1.47543	0.049	0.12	1
CAST	0.0150495	-0.500512	0.118	0.216	1
GK	0.0151254	-1.62535	0.035	0.099	1
DNAJC8	0.0151295	-0.652416	0.049	0.125	1
TP53BP1	0.0153559	-1.17728	0.062	0.14	1
LPCAT2	0.0155438	-3.32364	0.007	0.053	1
TAF8	0.0155551	-2.61217	0.014	0.066	1
PTGER2	0.0155551	-2.51764	0.014	0.066	1
TIMP2	0.0156221	-3.80394	0.007	0.053	1
RAPGEF1	0.0156255	-1.32729	0.076	0.155	1
LEF1	0.0156261	1.35652	0.097	0.043	1
AGTPBP1	0.0156783	-0.959205	0.118	0.211	1
C1orf162	0.0156831	-3.2112	0.021	0.076	1
ODF3B	0.0157007	-3.89983	0.007	0.053	1
CSGALNACT2	0.0157485	-0.806354	0.076	0.163	1
CCM2	0.0157722	1.32248	0.132	0.069	1
ATG16L2	0.01599	-0.79467	0.104	0.191	1
ORAOV1	0.0160238	1.55061	0.069	0.025	1
A2M-AS1	0.0160238	1.67375	0.069	0.025	1
U2AF2	0.016052	-1.34395	0.049	0.12	1
IMMP1L	0.0161177	3.37143	0.042	0.01	1
P2RX1	0.0161215	-1.8315	0.014	0.066	1
YWHAB	0.0161306	0.515111	0.458	0.382	1
RREB1	0.0161649	-1.04821	0.035	0.102	1
HSCB	0.0162364	2.65312	0.042	0.01	1
RPS18	0.0162406	0.40273	0.639	0.585	1
MYOF	0.0162659	-1.90836	0.014	0.066	1
DDT	0.0162659	1.06126	0.09	0.038	1
MX2	0.0163201	-0.947458	0.042	0.112	1
CARS2	0.0163385	1.37092	0.104	0.048	1
GEMIN5	0.0163559	2.62091	0.042	0.01	1
MID1IP1	0.0164244	-2.80032	0.007	0.053	1
SMDT1	0.0164487	1.89151	0.069	0.025	1
SLC29A3	0.0164761	2.92935	0.042	0.01	1
TXNRD1	0.0165713	-1.30672	0.042	0.109	1
MIR222HG	0.0165891	-2.49926	0.007	0.053	1
SKAP2	0.016672	-2.39293	0.007	0.053	1
NAPB	0.0167188	2.35754	0.042	0.01	1
AGO2	0.0167742	-1.59982	0.056	0.127	1
AES	0.0168462	0.662918	0.306	0.216	1
QSOX1	0.0168712	-1.37612	0.028	0.089	1
STK10	0.0168758	-0.514037	0.312	0.43	1
EMC8	0.0169647	1.99073	0.042	0.01	1
HAVCR2	0.0169949	-1.32109	0.069	0.145	1
CCL3L1	0.0170073	-1.37796	0.007	0.053	1
TMC6	0.0170594	0.936353	0.292	0.216	1
TAF7	0.0171148	-0.990218	0.09	0.178	1
CD48	0.0171522	-0.999402	0.097	0.186	1
MGAT4A	0.0171777	1.03355	0.236	0.155	1
CMTM6	0.0172547	-0.694731	0.111	0.204	1
KDM6B	0.0173605	-0.713136	0.125	0.224	1
MRPL51	0.0174749	2.17254	0.076	0.031	1
GNA13	0.0175624	-1.16451	0.042	0.109	1
DNAJC16	0.0175866	-5.17996	0	0.038	1
MALSU1	0.0175866	-4.95504	0	0.038	1
SHTN1	0.0175866	-4.93886	0	0.038	1
CLEC4E	0.0175866	-4.78612	0	0.038	1
PITPNA	0.0175866	-5.23496	0	0.038	1
TEFM	0.0175866	-5.31489	0	0.038	1
CD300LF	0.0175866	-5.20179	0	0.038	1
RFX2	0.0175866	-5.16488	0	0.038	1
LILRA1	0.0175866	-4.93741	0	0.038	1
FYN	0.0177465	0.700426	0.389	0.3	1
EHD4	0.0178144	-1.75409	0.021	0.076	1
IER3	0.0180043	-1.77111	0.049	0.117	1
TRAV13-2	0.0180101	1.88099	0.056	0.018	1
RPL13A	0.0180192	0.363717	0.583	0.511	1
HNRNPL	0.018074	-0.756729	0.069	0.15	1
ZFP36	0.0181083	-0.304452	0.562	0.656	1
SLC16A7	0.0181239	1.54697	0.132	0.071	1
SUSD6	0.0181772	-0.905959	0.056	0.13	1
CLEC2D	0.0181867	0.841308	0.292	0.209	1
LRRC25	0.0181878	-3.44072	0.014	0.064	1
PRPF38A	0.0181965	-0.972197	0.028	0.089	1
TMEM256	0.0183335	2.22135	0.056	0.018	1
TRIM26	0.0184041	-1.93869	0.021	0.076	1
ZFAND5	0.0185068	-0.743516	0.076	0.158	1
RGS2	0.0185143	-1.71189	0.069	0.142	1
PSMC6	0.0185215	-0.34541	0.083	0.173	1
PLEKHM2	0.0186816	-2.72271	0.014	0.064	1
MIR4435-2HG	0.0187052	-0.137642	0.062	0.14	1
SLC38A2	0.0187407	-0.56048	0.153	0.254	1
RP2	0.0189635	-0.829773	0.028	0.089	1
PPWD1	0.0190184	1.5997	0.118	0.061	1
ATP2B1	0.0191676	-0.765692	0.208	0.313	1
IL17RA	0.0192359	-0.948977	0.035	0.099	1
TSR2	0.0192632	-4.09781	0.007	0.051	1
IL7R	0.0192805	0.110679	0.34	0.221	1
AAK1	0.01929	1.03023	0.215	0.142	1
HGS	0.0192944	-1.12286	0.069	0.145	1
PLBD1	0.0193598	-3.34902	0.007	0.051	1
SIGLEC10	0.0193598	-3.52404	0.007	0.051	1
AL162741.1	0.0195168	5.91302	0.014	0	1
MEGF6	0.0195168	5.84555	0.014	0	1
ELOA-AS1	0.0195168	5.82457	0.014	0	1
BRDT	0.0195168	5.36143	0.014	0	1
AL109741.1	0.0195168	4.99442	0.014	0	1
AC239868.2	0.0195168	5.41361	0.014	0	1
KIAA1614-AS1	0.0195168	5.78798	0.014	0	1
OCLM	0.0195168	5.05954	0.014	0	1
LIN9	0.0195168	5.59725	0.014	0	1
OR2B11	0.0195168	6.44136	0.014	0	1
NEUROD1	0.0195168	5.57872	0.014	0	1
AC105760.2	0.0195168	5.21392	0.014	0	1
SRGAP3	0.0195168	4.7977	0.014	0	1
CCDC51	0.0195168	5.14791	0.014	0	1
HTD2	0.0195168	4.92446	0.014	0	1
C3orf33	0.0195168	5.06852	0.014	0	1
KCNMB3	0.0195168	5.80615	0.014	0	1
BLOC1S4	0.0195168	5.76229	0.014	0	1
PLK4	0.0195168	5.85071	0.014	0	1
AC016596.1	0.0195168	5.02525	0.014	0	1
CAGE1	0.0195168	5.15886	0.014	0	1
AL662899.2	0.0195168	3.12355	0.014	0	1
CEP57L1	0.0195168	6.01073	0.014	0	1
POMZP3	0.0195168	5.11099	0.014	0	1
TTC26	0.0195168	6.09275	0.014	0	1
TRBV4-1	0.0195168	6.82648	0.014	0	1
AMER1	0.0195168	3.81537	0.014	0	1
AC009812.4	0.0195168	5.75742	0.014	0	1
C8orf37-AS1	0.0195168	4.90555	0.014	0	1
MINCR	0.0195168	5.53009	0.014	0	1
ACER2	0.0195168	5.15767	0.014	0	1
FANCC	0.0195168	5.87192	0.014	0	1
AL157935.2	0.0195168	5.42976	0.014	0	1
MAN1B1-DT	0.0195168	6.81201	0.014	0	1
AP000781.1	0.0195168	5.71212	0.014	0	1
ST3GAL4	0.0195168	5.73258	0.014	0	1
PCBD1	0.0195168	4.8065	0.014	0	1
AC022400.6	0.0195168	5.01421	0.014	0	1
BLNK	0.0195168	6.04648	0.014	0	1
AL133352.1	0.0195168	5.78665	0.014	0	1
AC092112.1	0.0195168	5.36515	0.014	0	1
ARNTL2	0.0195168	6.04628	0.014	0	1
AC024257.3	0.0195168	6.80449	0.014	0	1
PMEL	0.0195168	5.75924	0.014	0	1
LINC01198	0.0195168	5.70534	0.014	0	1
DHRS12	0.0195168	6.08658	0.014	0	1
GAS6-AS1	0.0195168	5.88609	0.014	0	1
TRAV1-1	0.0195168	6.62388	0.014	0	1
TRAV8-1	0.0195168	5.86362	0.014	0	1
TRAV35	0.0195168	5.74064	0.014	0	1
TRAV38-1	0.0195168	5.52367	0.014	0	1
TRAJ45	0.0195168	5.32325	0.014	0	1
TSHR	0.0195168	5.93555	0.014	0	1
PWAR6	0.0195168	5.54499	0.014	0	1
SHF	0.0195168	5.52313	0.014	0	1
CHRNA5	0.0195168	5.93753	0.014	0	1
KIF7	0.0195168	5.5962	0.014	0	1
HBQ1	0.0195168	4.02547	0.014	0	1
ZNF597	0.0195168	5.68677	0.014	0	1
GDPD3	0.0195168	6.03108	0.014	0	1
AC106782.2	0.0195168	5.22827	0.014	0	1
ZFP1	0.0195168	5.3578	0.014	0	1
C16orf74	0.0195168	5.70805	0.014	0	1
ZNF286B	0.0195168	5.71474	0.014	0	1
LGALS9B	0.0195168	5.7303	0.014	0	1
ARL4D	0.0195168	5.89218	0.014	0	1
AC005264.1	0.0195168	6.15377	0.014	0	1
EBI3	0.0195168	5.75345	0.014	0	1
OLFM2	0.0195168	4.83707	0.014	0	1
ANKLE1	0.0195168	4.63297	0.014	0	1
ARHGAP33	0.0195168	5.92283	0.014	0	1
LINC01534	0.0195168	3.10946	0.014	0	1
PPP1R14A	0.0195168	6.19095	0.014	0	1
PAK1	0.0195376	-1.01366	0.028	0.087	1
SPN	0.0196046	-0.862651	0.146	0.239	1
CTSW	0.0196619	0.781203	0.396	0.308	1
WDFY2	0.0197178	-0.722699	0.076	0.16	1
GAB2	0.0197506	-3.83112	0.007	0.051	1
CREBRF	0.0197754	-0.799546	0.097	0.186	1
MIR22HG	0.0197862	-1.27442	0.035	0.097	1
CHST15	0.0198494	-3.48845	0.007	0.051	1
DAPK1	0.0199677	-1.73703	0.014	0.064	1
SCFD1	0.0199842	-0.982927	0.062	0.137	1
PCMT1	0.0200866	-1.10915	0.049	0.12	1
MANBA	0.020131	-1.32005	0.076	0.153	1
AC016831.1	0.0201448	-2.19546	0.014	0.064	1
MAP4K1	0.020166	0.982762	0.174	0.104	1
DDA1	0.0201905	0.726548	0.097	0.043	1
NGDN	0.0202903	0.90238	0.16	0.092	1
DGKA	0.0202925	0.823064	0.229	0.148	1
SKIL	0.0203116	-0.872518	0.076	0.158	1
ALCAM	0.0203498	-2.67632	0.007	0.051	1
MKRN2	0.0203829	0.947078	0.056	0.018	1
CD69	0.0204083	0.34826	0.521	0.41	1
AC098850.3	0.0204511	-2.58641	0.007	0.051	1
B3GNT2	0.020553	-2.4657	0.007	0.051	1
HPSE	0.020553	-2.32432	0.007	0.051	1
EXOC2	0.0206463	1.69879	0.097	0.046	1
UBAP2	0.0206474	-1.18741	0.035	0.097	1
RAB5A	0.0207206	-1.07376	0.035	0.097	1
WDR6	0.0209968	1.39109	0.09	0.041	1
RPL3	0.0210371	0.451323	0.59	0.542	1
R3HDM1	0.0210515	-1.51888	0.014	0.064	1
FBXO34	0.0211732	-1.17489	0.007	0.051	1
SLCO3A1	0.0211992	-0.913264	0.042	0.107	1
WTAP	0.0212344	-1.99602	0.035	0.094	1
GEMIN2	0.0213204	2.74893	0.035	0.008	1
CALU	0.0213303	-1.4894	0.014	0.064	1
CALCOCO2	0.0213374	-0.790275	0.069	0.148	1
IRF8	0.0215869	-2.09828	0.021	0.074	1
AL136987.1	0.02166	2.46351	0.035	0.008	1
ADAMTS6	0.02166	2.5883	0.035	0.008	1
NACA	0.0216905	0.486592	0.5	0.41	1
DNASE2	0.0217005	-0.638928	0.028	0.087	1
SAFB2	0.0217339	-1.06063	0.118	0.204	1
HIST2H2BF	0.0218316	2.48858	0.035	0.008	1
PRRC2A	0.0218584	-0.813329	0.09	0.173	1
SLC9A1	0.0219361	-5.0113	0	0.036	1
TOMM40L	0.0219361	-5.04557	0	0.036	1
ARHGAP24	0.0219361	-4.67786	0	0.036	1
SLC7A11	0.0219361	-5.50859	0	0.036	1
SLC15A3	0.0219361	-4.97945	0	0.036	1
LINC02384	0.0219361	-4.96858	0	0.036	1
CYFIP1	0.0219361	-4.93961	0	0.036	1
SPHK1	0.0219361	-5.45861	0	0.036	1
CEBPB	0.0219361	-5.38336	0	0.036	1
LILRA5	0.0219361	-4.45541	0	0.036	1
KIR2DL3	0.0219361	-5.41288	0	0.036	1
MFSD1	0.0219978	-1.08797	0.056	0.125	1
ZNF841	0.0220043	2.35001	0.035	0.008	1
DOCK8	0.0220719	-0.865769	0.222	0.316	1
SMYD2	0.0221782	1.71596	0.035	0.008	1
BOLA2B	0.0221782	2.09986	0.035	0.008	1
TM9SF3	0.02229	-0.949683	0.042	0.107	1
MIAT	0.0223108	0.905141	0.174	0.102	1
PDE4D	0.0223425	-0.642658	0.153	0.249	1
HIST4H4	0.0223533	1.79623	0.035	0.008	1
PNPLA8	0.0224931	-1.14638	0.097	0.176	1
ATG3	0.0225236	-0.458756	0.049	0.12	1
FPR1	0.0225646	-1.71386	0.021	0.074	1
FASTK	0.022597	1.64464	0.062	0.023	1
IGF2R	0.0226016	-0.96666	0.097	0.181	1
NSDHL	0.0227072	1.40397	0.035	0.008	1
ZNF341	0.0227072	1.63551	0.035	0.008	1
TMSB4X	0.0227353	0.264057	0.757	0.682	1
USP9X	0.0228154	-0.486145	0.09	0.176	1
CD164	0.0228367	-0.614022	0.188	0.29	1
UXT	0.0228523	1.10725	0.139	0.076	1
PPIA	0.0229185	0.711559	0.389	0.321	1
RPL9	0.0230049	0.685318	0.465	0.397	1
CD2AP	0.0230367	-2.6413	0.014	0.061	1
ACP5	0.0231168	-1.4202	0.042	0.104	1
RXRA	0.023131	-1.7788	0.028	0.084	1
BTF3	0.0233673	0.824902	0.292	0.214	1
SYF2	0.0234135	0.90741	0.222	0.15	1
NMRAL1	0.0234461	1.76838	0.062	0.023	1
ACIN1	0.0234761	-0.775534	0.181	0.277	1
TMEM71	0.0234879	-2.03323	0.042	0.102	1
RTN4	0.023524	-0.722912	0.09	0.17	1
HNRNPA3	0.0235771	-0.627302	0.278	0.382	1
C1orf21	0.0236645	-1.47863	0.042	0.104	1
USP39	0.0237695	-1.3935	0.021	0.074	1
ST8SIA4	0.0237919	-0.528446	0.076	0.158	1
KBTBD2	0.0238634	-2.44666	0.014	0.061	1
NMI	0.0238768	-4.0076	0.007	0.048	1
LMF1	0.0238822	2.75263	0.049	0.015	1
CCDC167	0.0239235	1.18419	0.09	0.041	1
KPNA2	0.0239685	-2.49744	0.014	0.061	1
ANKRD28	0.0240646	-0.915724	0.069	0.142	1
GZMA	0.0241071	0.919742	0.312	0.232	1
AL359915.2	0.0241771	2.44257	0.049	0.015	1
TRAPPC10	0.0242001	-1.21769	0.062	0.132	1
KRTCAP2	0.0242448	1.31798	0.188	0.122	1
FFAR2	0.024357	-3.36688	0.007	0.048	1
NDUFC1	0.0244273	1.03027	0.09	0.041	1
EIF1AY	0.0244502	0.995598	0.062	0.023	1
CAPG	0.0244783	-3.16755	0.007	0.048	1
ZFYVE16	0.0245852	-0.488069	0.049	0.117	1
TRAF3	0.0246077	-1.81599	0.014	0.061	1
PCNT	0.0246215	-1.17799	0.069	0.142	1
BDH2	0.0246254	1.9933	0.049	0.015	1
CNPY3	0.0246951	-0.51846	0.083	0.165	1
PRAM1	0.0247101	-2.49552	0.021	0.071	1
SYNJ2	0.0247226	-3.14897	0.007	0.048	1
GNAI3	0.0249783	-0.82814	0.097	0.178	1
AKAP8	0.025064	-1.59328	0.035	0.094	1
PCF11	0.0250657	-0.824944	0.09	0.173	1
CST7	0.0250897	0.604665	0.361	0.262	1
LINC00299	0.0250929	-2.70074	0.007	0.048	1
FAM214B	0.0250929	-3.03477	0.007	0.048	1
RAB7A	0.0250936	-0.398395	0.083	0.165	1
TREM1	0.0251182	-1.69987	0.028	0.081	1
GSTO1	0.0251516	-1.67433	0.014	0.061	1
RBM38	0.0251956	0.661728	0.188	0.115	1
EXOSC8	0.0252343	1.88314	0.049	0.015	1
DDX60	0.0252897	-1.10577	0.028	0.084	1
ENG	0.0253134	-2.37329	0.021	0.071	1
SIDT2	0.0254152	-2.25868	0.021	0.071	1
GMFB	0.0254597	-1.12057	0.042	0.104	1
GMDS-DT	0.0254681	-2.25178	0.007	0.048	1
NARFL	0.0254681	-2.58515	0.007	0.048	1
FARSA	0.0255437	1.73478	0.049	0.015	1
TLR4	0.0255942	-2.4172	0.007	0.048	1
ARHGAP5	0.0255942	-2.63808	0.007	0.048	1
PDK1	0.0258481	-2.07873	0.007	0.048	1
NCKIPSD	0.026023	3.24814	0.028	0.005	1
STYXL1	0.026023	3.55678	0.028	0.005	1
VKORC1	0.026023	3.76884	0.028	0.005	1
PFAS	0.026023	3.66459	0.028	0.005	1
PACSIN2	0.0260435	-1.16716	0.014	0.061	1
ARAF	0.026143	-1.12772	0.028	0.084	1
PTEN	0.0261568	-1.31749	0.014	0.061	1
DMAC1	0.026255	3.48178	0.028	0.005	1
SNAI3	0.026255	3.12856	0.028	0.005	1
KIF5B	0.0263459	-0.459759	0.125	0.221	1
YPEL5	0.0263627	-0.123913	0.229	0.344	1
NDUFAF3	0.0263849	-1.10753	0.014	0.061	1
MAPK6	0.0264526	-1.86925	0.021	0.071	1
FAM84B	0.0264887	2.83985	0.028	0.005	1
WSB2	0.0264887	2.71841	0.028	0.005	1
RPGRIP1L	0.0264887	3.41351	0.028	0.005	1
HCK	0.0265646	-2.11541	0.028	0.081	1
ANXA5	0.0265863	-1.24117	0.132	0.214	1
GTF3C1	0.0266095	-0.551274	0.09	0.173	1
ZNF227	0.0266522	1.34382	0.049	0.015	1
MCFD2	0.0266635	-1.98201	0.028	0.081	1
RANBP2	0.0266749	-1.01053	0.188	0.28	1
FGFRL1	0.0267242	3.00497	0.028	0.005	1
ZNF140	0.0267242	3.17122	0.028	0.005	1
KIAA0355	0.0267242	2.44584	0.028	0.005	1
SKI	0.0267709	-1.78767	0.021	0.071	1
SBNO2	0.0268623	-1.80934	0.028	0.081	1
UBE2K	0.0269409	-1.44885	0.042	0.102	1
SLC39A4	0.0269615	2.43283	0.028	0.005	1
ZNF248	0.0269615	2.79543	0.028	0.005	1
ZAP70	0.026998	0.752178	0.479	0.407	1
RSRC2	0.0270773	-0.575222	0.208	0.308	1
RPS21	0.0271959	0.32906	0.535	0.45	1
CTBP1-DT	0.0272006	2.16575	0.028	0.005	1
PRMT5-AS1	0.0272006	2.26796	0.028	0.005	1
CD38	0.0272528	-1.49914	0.056	0.12	1
NDUFA1	0.0273845	1.20988	0.208	0.14	1
FUCA1	0.0273866	-5.09283	0	0.033	1
FCGR2B	0.0273866	-5.01958	0	0.033	1
TBC1D8	0.0273866	-4.99764	0	0.033	1
DAB2	0.0273866	-5.27676	0	0.033	1
GABBR1	0.0273866	-5.29152	0	0.033	1
VEGFA	0.0273866	-5.92179	0	0.033	1
LONRF3	0.0273866	-4.76674	0	0.033	1
STK3	0.0273866	-4.58511	0	0.033	1
TRIB1	0.0273866	-5.27436	0	0.033	1
RBM7	0.0273866	-4.90255	0	0.033	1
OLR1	0.0273866	-5.46782	0	0.033	1
BCAT1	0.0273866	-4.84587	0	0.033	1
GPR84	0.0273866	-4.58172	0	0.033	1
SMARCD2	0.0273866	-5.39161	0	0.033	1
C20orf194	0.0273866	-5.0495	0	0.033	1
SRC	0.0273866	-4.87628	0	0.033	1
C19orf38	0.0273866	-4.83773	0	0.033	1
TMEM117	0.0274416	1.96309	0.028	0.005	1
PET117	0.0276844	1.85722	0.028	0.005	1
PLEKHB2	0.0277871	-0.907407	0.076	0.15	1
BAG5	0.0278559	-1.50381	0.021	0.071	1
NSMAF	0.0281861	-1.64206	0.028	0.081	1
RHBDD2	0.0282074	-0.788572	0.049	0.115	1
TMSB10	0.0282426	0.446584	0.694	0.621	1
ANXA1	0.0283096	-0.607902	0.368	0.468	1
AHR	0.0284636	-1.19449	0.049	0.112	1
PPFIA1	0.0284636	-1.22125	0.049	0.112	1
MAP1LC3B	0.0285838	-0.928029	0.069	0.14	1
PLEKHO1	0.0287671	-2.34859	0.014	0.059	1
NSD1	0.0287853	-0.784375	0.118	0.204	1
PLSCR1	0.0288158	-1.36994	0.028	0.081	1
PEX10	0.0288392	4.2551	0.021	0.003	1
GPA33	0.0288392	3.23888	0.021	0.003	1
TSGA10	0.0288392	3.64406	0.021	0.003	1
C7orf31	0.0288392	3.87702	0.021	0.003	1
CCDC71L	0.0288392	3.80886	0.021	0.003	1
ATG9B	0.0288392	4.04092	0.021	0.003	1
GPR82	0.0288392	3.72478	0.021	0.003	1
AL158071.4	0.0288392	3.67122	0.021	0.003	1
INPP5E	0.0288392	4.24486	0.021	0.003	1
LINC00926	0.0288392	4.55096	0.021	0.003	1
OR4D1	0.0288392	3.74706	0.021	0.003	1
HDHD2	0.0288392	3.48334	0.021	0.003	1
SLC27A1	0.0288392	3.19859	0.021	0.003	1
CD79A	0.0288392	4.75586	0.021	0.003	1
KPTN	0.0288392	3.62675	0.021	0.003	1
AC011450.1	0.0288392	3.2174	0.021	0.003	1
IQSEC1	0.0288793	-0.789378	0.097	0.176	1
ATP8A1	0.0288937	0.83972	0.201	0.132	1
GLIPR2	0.0289134	-1.09007	0.049	0.112	1
GNPTAB	0.0289386	-1.11016	0.076	0.148	1
C1orf122	0.0291492	2.9315	0.021	0.003	1
PRMT6	0.0291492	3.18922	0.021	0.003	1
GSTM4	0.0291492	3.08994	0.021	0.003	1
AC009126.1	0.0291492	3.13416	0.021	0.003	1
LRRC14	0.0291492	3.98568	0.021	0.003	1
CCDC180	0.0291492	3.3758	0.021	0.003	1
PUS1	0.0291492	3.00386	0.021	0.003	1
NEURL4	0.0291492	2.82954	0.021	0.003	1
DMPK	0.0291492	3.35861	0.021	0.003	1
CARD8-AS1	0.0291492	3.58863	0.021	0.003	1
ISOC2	0.0291492	2.99919	0.021	0.003	1
ZNF217	0.0291589	-1.32691	0.042	0.102	1
RTF1	0.0292422	-1.38984	0.028	0.081	1
DAP3	0.0292504	1.22213	0.132	0.074	1
CD83	0.029279	-0.860046	0.132	0.209	1
NRL	0.0294621	2.846	0.021	0.003	1
LINC01572	0.0294621	2.70016	0.021	0.003	1
RAB3A	0.0294621	2.70026	0.021	0.003	1
FAM111A	0.0295533	-1.127	0.049	0.112	1
VRK2	0.0295544	-0.941816	0.021	0.071	1
AREL1	0.0296742	-1.37418	0.028	0.081	1
STAG3	0.029695	1.5767	0.097	0.048	1
WDR46	0.0297504	-4.0975	0.007	0.046	1
CFD	0.0297522	-0.793965	0.035	0.092	1
AC084018.2	0.0297779	2.11173	0.021	0.003	1
SOCS1	0.0297779	1.94929	0.021	0.003	1
DHODH	0.0297779	1.47353	0.021	0.003	1
LRRC45	0.0297779	2.58363	0.021	0.003	1
ADAM9	0.0297874	-2.17582	0.014	0.059	1
GNAQ	0.0297874	-1.18361	0.021	0.071	1
TNKS	0.0299245	-1.03036	0.049	0.112	1
HRH2	0.0300466	-3.37414	0.007	0.046	1
IFNGR2	0.0300466	-3.46316	0.007	0.046	1
CD109	0.0301957	-4.20143	0.007	0.046	1
USP3	0.0302038	-0.586338	0.153	0.249	1
IRS2	0.0303091	-1.7503	0.014	0.059	1
TSPO	0.0303156	-1.0331	0.076	0.15	1
FOXP1	0.0305554	0.717757	0.306	0.226	1
PRKAG2	0.0305823	-1.13284	0.035	0.092	1
GCA	0.0308387	-1.26154	0.014	0.059	1
LINC01089	0.0309148	1.79294	0.056	0.02	1
PARP8	0.0310254	0.397774	0.382	0.282	1
AFF4	0.0310342	-0.761438	0.174	0.262	1
FGL2	0.0310608	-1.99542	0.042	0.099	1
NAF1	0.0312974	-2.11931	0.028	0.079	1
SMC6	0.0313762	-1.14879	0.014	0.059	1
MAIP1	0.0314153	1.91334	0.056	0.02	1
RIC3	0.0314153	1.89972	0.056	0.02	1
NBPF19	0.0314528	-0.594934	0.09	0.17	1
PLCXD2	0.031497	1.17507	0.076	0.033	1
FUBP1	0.0315241	-0.824194	0.069	0.14	1
CD36	0.0315286	-2.2425	0.028	0.079	1
YTHDC2	0.0316347	-0.751655	0.042	0.102	1
DAPP1	0.0317219	-2.31456	0.007	0.046	1
DUSP2	0.0317405	1.15972	0.174	0.109	1
SRCAP	0.0317473	-1.91011	0.021	0.069	1
RPL26	0.0317623	0.432366	0.431	0.349	1
LINC00861	0.0319343	1.04624	0.215	0.145	1
BAZ1A	0.0319351	-0.945248	0.104	0.178	1
ZBTB40	0.0319865	1.46478	0.083	0.038	1
PWP1	0.03199	-1.35989	0.042	0.099	1
PRELID1	0.0320349	-1.83719	0.007	0.046	1
MYC	0.0320933	1.7881	0.056	0.02	1
SNX6	0.0321666	-0.671358	0.076	0.15	1
FAM136A	0.0322524	-1.98705	0.021	0.069	1
PTPN12	0.0323023	-0.764676	0.035	0.092	1
CXCL2	0.0323506	-1.55832	0.007	0.046	1
DIABLO.1	0.0323506	-1.391	0.007	0.046	1
POLR2J	0.032437	2.10907	0.056	0.02	1
NDUFB4	0.032521	1.34001	0.083	0.038	1
ERBIN	0.0327616	-0.577481	0.083	0.16	1
MAGOH	0.0327675	1.37637	0.097	0.048	1
HEXB	0.0329707	-0.946468	0.062	0.127	1
RPS3A	0.0329969	0.400054	0.625	0.595	1
TP53I13	0.0330147	1.21686	0.097	0.048	1
PATL2	0.0332271	0.984619	0.167	0.102	1
NUFIP2	0.0333052	-0.480068	0.118	0.204	1
RPS11	0.0333163	0.389166	0.444	0.359	1
TPST2	0.03339	0.675211	0.222	0.148	1
MT-ND4	0.0334662	-0.10505	0.944	0.962	1
MT-CO1	0.033473	-0.151498	0.993	0.987	1
SORL1	0.0335645	-0.577714	0.188	0.28	1
TMEM94	0.0339417	-1.66357	0.021	0.069	1
MYO15B	0.0339417	-1.71777	0.021	0.069	1
CASP8	0.033965	0.63586	0.375	0.3	1
ATP5ME	0.0339664	0.993622	0.132	0.074	1
RWDD1	0.0340888	-1.31692	0.056	0.117	1
IPP	0.0342312	-4.75943	0	0.031	1
TNIP2	0.0342312	-4.76036	0	0.031	1
FAM174A	0.0342312	-4.59322	0	0.031	1
IRF5	0.0342312	-4.85572	0	0.031	1
CNTLN	0.0342312	-4.56705	0	0.031	1
ZFP91	0.0342312	-4.95453	0	0.031	1
MCMBP	0.0342312	-5.10978	0	0.031	1
METTL7A	0.0342312	-4.44022	0	0.031	1
MMP19	0.0342312	-6.86673	0	0.031	1
LTB4R	0.0342312	-4.81386	0	0.031	1
C15orf48	0.0342312	-5.28142	0	0.031	1
KIF3B	0.0342312	-4.8522	0	0.031	1
DHX34	0.0342312	-4.53681	0	0.031	1
SLC38A1	0.0343668	0.498831	0.417	0.326	1
ATP5MD	0.0344737	0.922337	0.125	0.069	1
LAMP2	0.0347521	-0.796997	0.056	0.12	1
CCDC174	0.0348434	1.42193	0.139	0.084	1
NINJ1	0.0349221	-0.775909	0.042	0.099	1
PARG	0.035022	1.11403	0.083	0.038	1
TLN1	0.0350264	-0.758	0.188	0.28	1
POMGNT1	0.0353341	2.03368	0.042	0.013	1
ZNF439	0.0353341	2.06875	0.042	0.013	1
NBEAL2	0.0353718	-0.643165	0.056	0.12	1
CD2	0.0355219	0.374154	0.319	0.237	1
HADH	0.0355576	1.95109	0.042	0.013	1
NCAPD3	0.0355851	-2.58106	0.014	0.056	1
TRNT1	0.0356368	-0.398545	0.035	0.089	1
UBR1	0.0357007	-0.926589	0.069	0.137	1
TCF25	0.0357154	-0.321731	0.375	0.494	1
ARHGDIB	0.0357372	0.443398	0.493	0.425	1
OXLD1	0.0357824	1.75414	0.042	0.013	1
SYNGR1	0.0357824	1.54071	0.042	0.013	1
CTSC	0.035847	-0.546601	0.167	0.257	1
HELZ2	0.0359482	-1.17985	0.028	0.079	1
CPSF7	0.0359907	-0.518969	0.049	0.112	1
GSDMB	0.0360026	1.85189	0.062	0.025	1
NCL	0.0360063	-0.475596	0.41	0.514	1
RTL6	0.0360084	1.75595	0.042	0.013	1
COTL1	0.0360298	-1.00152	0.062	0.127	1
CEP170	0.0360781	-1.42101	0.028	0.079	1
PSMB8-AS1	0.0361767	1.58292	0.062	0.025	1
MUT	0.0362355	2.1112	0.042	0.013	1
CD47	0.0362607	0.751442	0.34	0.267	1
MTSS1	0.0363479	-0.83119	0.104	0.181	1
PPT1	0.0363879	-1.37413	0.049	0.107	1
BNIP2	0.0364491	-0.560733	0.118	0.204	1
USO1	0.0364965	-1.22186	0.056	0.117	1
IFI27L2	0.0365118	0.928777	0.097	0.048	1
PPM1F	0.0365466	-0.990434	0.021	0.069	1
SLC25A32	0.0365491	-0.43025	0.056	0.122	1
RPL39	0.0365522	0.860646	0.472	0.438	1
NDUFS1	0.0366019	-1.37915	0.028	0.079	1
UVSSA	0.0366752	-2.10546	0.014	0.056	1
KIF19	0.0366936	1.7488	0.042	0.013	1
GLUD1	0.0368332	-2.0108	0.014	0.056	1
OS9	0.0368528	-0.404556	0.174	0.272	1
BCL6	0.0369918	-1.8776	0.014	0.056	1
PRH1	0.0369918	-2.0766	0.014	0.056	1
PICALM	0.0370033	-0.679726	0.076	0.145	1
RNF25	0.0371566	1.05247	0.042	0.013	1
FKBP11	0.037198	0.710593	0.167	0.102	1
MCEMP1	0.0372633	-3.22767	0.007	0.043	1
TRAFD1	0.0373108	-1.6763	0.014	0.056	1
CCDC85C	0.0374473	-3.30468	0.007	0.043	1
ZBTB21	0.0374711	-1.67823	0.014	0.056	1
TANGO6	0.0375776	1.72276	0.069	0.031	1
ZDHHC21	0.037595	1.8298	0.062	0.025	1
MAN2A1	0.0375983	0.850959	0.174	0.109	1
ITGAM	0.0376974	-0.790908	0.083	0.158	1
PRPF6	0.0377202	-0.569645	0.049	0.109	1
CGAS	0.0378175	-2.94148	0.007	0.043	1
HNRNPM	0.0379232	-0.363911	0.146	0.239	1
SERP1	0.0381074	-0.455318	0.118	0.196	1
TRAPPC2	0.0381389	1.44252	0.062	0.025	1
AD000090.1	0.0383358	0.337399	0.042	0.013	1
BZW1	0.0383477	-0.515557	0.208	0.303	1
ADGRE5	0.0385021	-0.745914	0.417	0.504	1
CNOT7	0.0385306	1.48462	0.132	0.079	1
UBASH3A	0.0386895	1.26916	0.062	0.025	1
RNF41	0.0387568	-2.48474	0.007	0.043	1
USB1	0.0387568	-2.76381	0.007	0.043	1
CLPTM1	0.0387568	-2.57238	0.007	0.043	1
HDAC7	0.0389175	-1.49016	0.042	0.097	1
ARPC1B	0.0390355	-0.861131	0.035	0.089	1
SBF2	0.0391304	-2.02603	0.021	0.066	1
RAVER1	0.039138	-2.41613	0.007	0.043	1
EIF3A	0.0392586	-0.427054	0.306	0.415	1
ADIPOR1	0.0392765	-1.00877	0.056	0.117	1
ATP6V1F	0.039283	-1.58985	0.021	0.066	1
FKBP15	0.0394749	-0.389241	0.049	0.109	1
ECE1	0.0395258	-0.488155	0.062	0.13	1
PDCD6IP	0.0395307	-0.75682	0.153	0.237	1
VCL	0.0396752	-0.901464	0.083	0.153	1
SCAMP4	0.0397783	-0.94354	0.014	0.056	1
TPD52L2	0.0398	-1.3061	0.042	0.097	1
CSE1L	0.0398691	1.70987	0.076	0.036	1
VASP	0.0398923	-1.11003	0.049	0.107	1
LDHB	0.0398965	0.745418	0.243	0.165	1
TMEM273	0.03991	-1.97005	0.007	0.043	1
AL118558.3	0.03991	-1.79455	0.007	0.043	1
BRD3	0.0399912	1.55092	0.069	0.031	1
EIF4A3	0.0400645	-0.458233	0.042	0.099	1
RNF114	0.040102	-0.654083	0.104	0.181	1
YTHDF2	0.0401069	-0.880497	0.062	0.127	1
ZNF22	0.0401909	1.19187	0.062	0.025	1
EPSTI1	0.0402305	-1.08644	0.062	0.125	1
MARCH7	0.0403204	-0.929748	0.056	0.117	1
TTC38	0.0403798	-2.48948	0.035	0.084	1
RPLP2	0.0404644	0.605353	0.514	0.473	1
NBPF10	0.0406792	-1.71206	0.021	0.066	1
ELF1	0.0408351	-0.640339	0.236	0.326	1
HDAC5	0.0411539	-1.4212	0.021	0.066	1
CHMP2A	0.0411539	-1.25363	0.021	0.066	1
C8orf59	0.0411767	1.41713	0.111	0.061	1
P2RX7	0.0412174	-1.35977	0.028	0.076	1
STARD3	0.0414512	1.25812	0.111	0.061	1
CALM1	0.0415358	0.358004	0.528	0.453	1
AGFG1	0.0417488	-0.888678	0.056	0.117	1
SELL	0.0418385	-0.967639	0.146	0.221	1
MYCBP2	0.0418458	-0.444028	0.181	0.27	1
RNF113A	0.0419046	1.6351	0.076	0.036	1
NCOA4	0.0421868	-0.466556	0.083	0.153	1
MAD1L1	0.0424359	1.2092	0.146	0.089	1
SDF2L1	0.0425653	0.950846	0.097	0.051	1
ACP1	0.0425824	0.969029	0.153	0.094	1
SCML4	0.0426406	0.902562	0.132	0.076	1
SGK1	0.0426845	-1.33965	0.062	0.122	1
SDCBP	0.0427428	-0.726327	0.097	0.165	1
FNDC3A	0.0427938	-1.25789	0.069	0.132	1
DBT	0.0428478	-4.69781	0	0.028	1
SRGAP2C	0.0428478	-4.37769	0	0.028	1
MLLT11	0.0428478	-4.87541	0	0.028	1
ZNF687	0.0428478	-5.01848	0	0.028	1
RNF2	0.0428478	-5.03532	0	0.028	1
IL1RN	0.0428478	-5.37581	0	0.028	1
TNFAIP6	0.0428478	-5.71291	0	0.028	1
CCR2	0.0428478	-4.57197	0	0.028	1
CLTB	0.0428478	-4.74702	0	0.028	1
KDM1B	0.0428478	-4.57036	0	0.028	1
DOCK4	0.0428478	-5.02098	0	0.028	1
DPYSL2	0.0428478	-4.55145	0	0.028	1
LY96	0.0428478	-4.48654	0	0.028	1
TAF10	0.0428478	-4.72234	0	0.028	1
EDRF1-AS1	0.0428478	-4.64265	0	0.028	1
ACVR1B	0.0428478	-4.91128	0	0.028	1
HCAR2	0.0428478	-5.1147	0	0.028	1
TMCO3	0.0428478	-4.2455	0	0.028	1
AC018529.2	0.0428478	-5.32189	0	0.028	1
SIRPB1	0.0428478	-4.17492	0	0.028	1
NAPSA	0.0428478	-4.12217	0	0.028	1
KCNE1	0.0428478	-5.16985	0	0.028	1
ETS2	0.0428478	-5.1331	0	0.028	1
RHOH	0.0428694	0.806358	0.229	0.165	1
ZC3H13	0.0431669	-0.757829	0.09	0.163	1
TTYH2	0.0432456	-2.93911	0.014	0.053	1
SESN1	0.0432986	3.03243	0.049	0.018	1
SYNRG	0.0433069	0.666848	0.167	0.104	1
IRAK4	0.0433729	0.887411	0.194	0.13	1
CYP1B1	0.0434311	-3.05951	0.014	0.053	1
SUPT5H	0.0436679	-0.694016	0.188	0.272	1
MBD2	0.0440275	1.32992	0.076	0.036	1
ATP6V1E1	0.0440275	1.06849	0.076	0.036	1
RAB21	0.0441065	-1.03991	0.028	0.076	1
SLMAP	0.0441225	-0.467501	0.076	0.145	1
FAU	0.0441596	0.522203	0.569	0.514	1
GPS1	0.0442825	1.0505	0.111	0.061	1
RBM28	0.0443685	-2.4162	0.014	0.053	1
SMIM10L1	0.0444151	1.25229	0.083	0.041	1
TOB2	0.0444397	-0.965322	0.021	0.066	1
RAD50	0.044558	-2.30906	0.014	0.053	1
PATZ1	0.0447314	1.97801	0.049	0.018	1
LRRFIP1	0.0448681	-0.399521	0.333	0.443	1
METTL9	0.0449391	-1.83346	0.014	0.053	1
NLRP3	0.0449404	-2.27499	0.028	0.074	1
CXCR4	0.0449432	0.351825	0.479	0.389	1
NUP54	0.0450537	-0.972848	0.028	0.076	1
FAM193B	0.0450537	1.18387	0.097	0.051	1
RBM15	0.0451094	-2.56148	0.021	0.064	1
TSSC4	0.0452843	-2.40493	0.021	0.064	1
NFAM1	0.045323	-1.87391	0.014	0.053	1
CNOT2	0.045407	-0.599088	0.153	0.237	1
MEPCE	0.0454112	0.900351	0.069	0.031	1
FNDC3B	0.0455425	-1.02532	0.076	0.14	1
MTRNR2L8	0.045651	0.720302	0.986	0.99	1
IRF7	0.0456515	-1.1245	0.062	0.122	1
NUDCD2	0.0457087	1.68616	0.049	0.018	1
ERP29	0.0457642	0.86261	0.243	0.178	1
SMC1A	0.0457782	-1.02608	0.069	0.132	1
NEK1	0.045856	1.18196	0.097	0.051	1
PIK3CB	0.0459039	-1.63084	0.014	0.053	1
RPL29	0.045906	0.397548	0.528	0.468	1
MED10	0.0461291	1.08158	0.167	0.109	1
LAIR1	0.0461601	-0.756293	0.035	0.087	1
SLC7A6OS	0.0461678	-2.10036	0.021	0.064	1
PPM1A	0.0461803	-0.732036	0.028	0.076	1
RAB11FIP4	0.0462348	-4.34422	0.007	0.041	1
MRPS7	0.0462903	1.18121	0.09	0.046	1
USP32	0.0463686	-0.669242	0.049	0.107	1
CLIP4	0.0466195	-0.875982	0.035	0.087	1
AC108134.3	0.0466882	-1.65921	0.014	0.053	1
ABL2	0.0466897	-3.25917	0.007	0.041	1
GOLGA8B	0.0466959	0.644236	0.104	0.053	1
MS4A6A	0.0468851	-2.00043	0.021	0.064	1
TTYH3	0.0469186	-3.35609	0.007	0.041	1
CXCL16	0.0469186	-3.16414	0.007	0.041	1
QKI	0.0469755	-1.50174	0.049	0.102	1
BCLAF1	0.0471055	-0.303669	0.368	0.476	1
ATF6	0.0471113	-1.02517	0.076	0.14	1
TM9SF4	0.0471195	-1.06005	0.056	0.115	1
CRISPLD2	0.0471484	-3.23015	0.007	0.041	1
ADA2	0.0471893	-1.17203	0.083	0.148	1
MDC1	0.0471898	1.04249	0.076	0.036	1
NFIC	0.0472839	-1.34926	0.014	0.053	1
FBXO7	0.0473733	0.916763	0.188	0.127	1
TMEM140	0.0473792	-3.10797	0.007	0.041	1
OSCAR	0.0473792	-2.5515	0.007	0.041	1
PRPF39	0.0474838	-1.02546	0.014	0.053	1
CTSL	0.0476116	-2.21038	0.021	0.064	1
CD300C	0.0477948	-1.23331	0.021	0.064	1
BRI3	0.0478436	-2.34217	0.007	0.041	1
AC023157.3	0.0478436	-3.26146	0.007	0.041	1
TAF1C	0.0478859	-1.16387	0.014	0.053	1
YWHAZ	0.0479099	-0.246192	0.424	0.522	1
TAF3	0.0479891	-1.06664	0.062	0.122	1
ERC1	0.0482629	-1.73852	0.028	0.074	1
DHPS	0.0483355	0.891964	0.097	0.051	1
DIAPH2	0.0483476	-1.73788	0.021	0.064	1
PTBP1	0.0484188	-1.0629	0.069	0.132	1
YIPF6	0.0484943	-0.970439	0.014	0.053	1
RNPC3	0.0485217	-0.32533	0.09	0.16	1
NFKBIZ	0.0485902	-0.877089	0.188	0.262	1
HLA-DMA	0.0486198	-1.31325	0.069	0.13	1
MAP2K4	0.0487524	2.18063	0.035	0.01	1
TP53BP2	0.0487839	-2.35536	0.007	0.041	1
PHF1	0.04889	-0.9402	0.042	0.094	1
TNS3	0.0490214	-1.79981	0.007	0.041	1
TBC1D2	0.0490214	-2.04965	0.007	0.041	1
HCAR3	0.0490214	-2.1647	0.007	0.041	1
ARHGAP27	0.0490637	-1.2975	0.056	0.112	1
DARS	0.0492214	1.37057	0.125	0.074	1
UGCG	0.0492598	-2.0911	0.007	0.041	1
AK3	0.0493794	1.95237	0.056	0.023	1
PYCR2	0.0494022	2.06269	0.035	0.01	1
ZNF891	0.0494022	1.91743	0.035	0.01	1
ACER3	0.0494696	-1.43844	0.021	0.064	1
TMEM165	0.0494992	-1.44834	0.007	0.041	1
ISOC1	0.0494992	-2.11139	0.007	0.041	1
VPS18	0.0494992	-1.56707	0.007	0.041	1
R3HCC1L	0.0498484	0.737911	0.083	0.041	1
ATP2B1-AS1	0.0499981	-0.819101	0.076	0.14	1
PIAS1	0.0500194	-0.37008	0.174	0.265	1
C6orf203	0.0500593	1.60139	0.035	0.01	1
TNPO3	0.0502007	-1.11251	0.056	0.112	1
UBXN4	0.0502206	-0.291823	0.236	0.344	1
NDUFC2	0.0503906	1.35634	0.035	0.01	1
ANKRD13D	0.0505185	-1.14942	0.09	0.155	1
CHD9	0.0506846	-0.641	0.125	0.204	1
NAGK	0.0508178	-0.850165	0.049	0.104	1
RXRB	0.0508336	2.00578	0.056	0.023	1
PRDX3	0.0508336	1.96894	0.056	0.023	1
ERCC4	0.0510586	1.63162	0.035	0.01	1
IFI6	0.0513598	-1.58706	0.056	0.112	1
TRAT1	0.0514953	1.03122	0.153	0.097	1
FTX	0.051653	-1.1708	0.056	0.112	1
SEPT1	0.051847	0.566551	0.264	0.193	1
PSMD1	0.0518792	-0.741645	0.049	0.104	1
ACAP2	0.0519389	-0.314512	0.146	0.232	1
COX6B1	0.051942	0.869998	0.208	0.148	1
C6orf106	0.0519755	-0.652868	0.021	0.064	1
CLEC12A	0.0519997	-2.65017	0.021	0.061	1
TUBG2	0.0520746	1.34387	0.035	0.01	1
CSF2RB	0.0520975	-3.19634	0.014	0.051	1
TMEM204	0.052417	0.617803	0.035	0.01	1
SERINC3	0.0524864	-0.802099	0.104	0.173	1
CCNY	0.0525198	-1.00846	0.028	0.074	1
SERTAD2	0.0526272	-2.4117	0.028	0.071	1
HM13	0.052726	-0.706682	0.174	0.254	1
HLA-DMB	0.0529082	-1.67365	0.042	0.092	1
TPT1	0.0529191	0.250516	0.625	0.603	1
STX18	0.0530733	-0.924274	0.028	0.074	1
GNL1	0.0530793	-0.627549	0.056	0.115	1
UBAP1	0.0531403	-0.756596	0.056	0.112	1
LPAR2	0.0531674	-1.05727	0.021	0.064	1
ROCK1	0.0531864	-0.197951	0.285	0.407	1
FCGR3A	0.0532015	-1.11267	0.083	0.145	1
JMJD6	0.0532693	-0.467185	0.104	0.181	1
CHORDC1	0.0534273	-0.859953	0.097	0.165	1
STAT3	0.0534454	-0.123118	0.194	0.3	1
PRKD2	0.0535676	1.72317	0.09	0.048	1
NF1	0.0536312	-0.655846	0.035	0.084	1
GUSB	0.0536316	-1.09781	0.062	0.12	1
UBE2J2	0.0537293	-4.68895	0	0.025	1
XCL2	0.0537293	-4.35811	0	0.025	1
SH3BP5L	0.0537293	-4.55593	0	0.025	1
BCL11A	0.0537293	-4.9679	0	0.025	1
AC012368.1	0.0537293	-4.69095	0	0.025	1
RMND5A	0.0537293	-4.22889	0	0.025	1
MARCO	0.0537293	-5.0102	0	0.025	1
GPBAR1	0.0537293	-4.08705	0	0.025	1
AC092053.3	0.0537293	-5.07324	0	0.025	1
TRAK1	0.0537293	-4.37934	0	0.025	1
TCAIM	0.0537293	-4.6865	0	0.025	1
SFMBT1	0.0537293	-3.84144	0	0.025	1
ST3GAL6	0.0537293	-4.86894	0	0.025	1
CSTA	0.0537293	-4.31762	0	0.025	1
ISY1	0.0537293	-4.44299	0	0.025	1
SPATA5	0.0537293	-4.79158	0	0.025	1
MIER3	0.0537293	-4.24304	0	0.025	1
ANKMY2	0.0537293	-4.47628	0	0.025	1
ZSCAN25	0.0537293	-4.3482	0	0.025	1
SLC35B4	0.0537293	-4.77051	0	0.025	1
SLC35A2	0.0537293	-4.7684	0	0.025	1
AF117829.1	0.0537293	-4.65026	0	0.025	1
IPMK	0.0537293	-4.43668	0	0.025	1
CDH23	0.0537293	-4.66942	0	0.025	1
ANKRD22	0.0537293	-4.93073	0	0.025	1
FANCM	0.0537293	-5.00686	0	0.025	1
ST20-AS1	0.0537293	-4.15269	0	0.025	1
C1QBP	0.0537293	-4.11909	0	0.025	1
NEK8	0.0537293	-4.92495	0	0.025	1
GZF1	0.0537293	-4.67428	0	0.025	1
C19orf24	0.0537293	-4.68937	0	0.025	1
SIGLEC14	0.0537293	-4.59342	0	0.025	1
ZNF649	0.0537293	-4.81883	0	0.025	1
ADAR	0.0537859	-0.431118	0.188	0.28	1
NPM1	0.0538202	0.34252	0.375	0.29	1
AC116366.3	0.0538921	-2.78689	0.014	0.051	1
EMILIN2	0.0538921	-2.39565	0.014	0.051	1
SLC12A6	0.0539823	-0.944879	0.035	0.084	1
TAB2	0.0541245	1.49002	0.097	0.053	1
NFE2L2	0.0546344	-0.74765	0.069	0.13	1
SMC5	0.054637	-0.208776	0.111	0.191	1
HIST1H4C	0.054778	1.48016	0.153	0.099	1
MBTPS1	0.0548645	0.543545	0.208	0.142	1
SNX13	0.0548751	1.15249	0.118	0.069	1
GNB5	0.0549434	2.00169	0.069	0.033	1
SBNO1	0.0550851	-0.620344	0.076	0.142	1
UBE2D3	0.0553427	-0.445636	0.278	0.374	1
UCHL5	0.0554128	1.54915	0.056	0.023	1
CCDC25	0.055495	1.86578	0.076	0.038	1
ADRM1	0.0555105	-0.527323	0.042	0.094	1
ARPC2	0.0556705	0.260441	0.556	0.473	1
RCHY1	0.055855	1.52829	0.069	0.033	1
GALNT6	0.0559231	-2.13746	0.021	0.061	1
DGKD	0.0560761	-0.422989	0.076	0.14	1
SOD1	0.0563264	1.21965	0.139	0.087	1
NQO2	0.0564979	-0.854237	0.028	0.074	1
AKT2	0.0565394	-0.62644	0.042	0.094	1
MAPKAPK3	0.0566572	-1.69799	0.035	0.081	1
MYO18A	0.0567124	-0.476269	0.042	0.094	1
CDC42	0.0568902	-0.152881	0.208	0.318	1
KYNU	0.0569956	-2.03395	0.021	0.061	1
SPEN	0.0570155	-0.836774	0.132	0.206	1
WDR7	0.0570443	-0.713548	0.035	0.084	1
ZNF654	0.0571568	-1.69097	0.014	0.051	1
SFT2D2	0.0572892	-0.855346	0.118	0.188	1
RBM12	0.0575207	1.54872	0.062	0.028	1
IGSF8	0.0576126	0.926708	0.111	0.064	1
TTC14	0.0577047	0.6766	0.271	0.206	1
RALGAPA1	0.0577168	-0.781257	0.069	0.13	1
GPSM3	0.0577196	0.525453	0.306	0.237	1
ACTB	0.0577446	0.432844	0.771	0.768	1
UBE2G2	0.0577632	0.710542	0.16	0.102	1
CACUL1	0.0578853	-1.14185	0.042	0.092	1
DYSF	0.0579614	-3.08726	0.007	0.038	1
RASGRP1	0.058032	0.760204	0.139	0.084	1
TMEM245	0.0580762	-1.78407	0.028	0.071	1
CPT1A	0.0581419	-0.824744	0.056	0.112	1
BICDL1	0.0581576	0.578999	0.104	0.056	1
VPS51	0.0582128	0.929617	0.146	0.092	1
C5AR2	0.0582438	-3.34336	0.007	0.038	1
BTG2	0.0583068	0.653805	0.431	0.372	1
ZZEF1	0.0583565	-0.507003	0.09	0.16	1
FAM3A	0.058427	1.76501	0.069	0.033	1
PRR5L	0.0584827	-1.44906	0.028	0.071	1
ADCY7	0.0584944	-0.374756	0.09	0.16	1
SIGLEC9	0.0585274	-3.00807	0.007	0.038	1
CDK12	0.0585724	-1.02206	0.125	0.191	1
CFLAR	0.0586081	-0.268261	0.264	0.369	1
REV3L	0.0586131	-1.21763	0.069	0.127	1
CTR9	0.0586236	-0.582408	0.069	0.13	1
TMEM222	0.0588033	1.6121	0.076	0.038	1
ATP8B4	0.0588121	-2.75057	0.007	0.038	1
LST1	0.0588677	-0.773191	0.049	0.102	1
RIOK2	0.059046	1.44147	0.062	0.028	1
NAGA	0.0590951	-1.33904	0.014	0.051	1
NOP56	0.0591379	-0.544326	0.083	0.15	1
ZYX	0.0592116	-0.831582	0.049	0.102	1
B4GALT4	0.0593034	1.17911	0.062	0.028	1
ARHGAP25	0.0594075	0.778707	0.229	0.165	1
FBXO25	0.0599625	-2.26832	0.007	0.038	1
POP1	0.0599625	-2.46021	0.007	0.038	1
SETD2	0.0599993	-0.447477	0.146	0.224	1
GOLT1B	0.0600788	-0.782382	0.049	0.102	1
CCDC66	0.0601717	1.55007	0.076	0.038	1
ARL8A	0.060253	-2.26756	0.007	0.038	1
MOB1B	0.060253	-2.14567	0.007	0.038	1
ASGR2	0.060253	-2.42675	0.007	0.038	1
PARP9	0.0602572	-0.823688	0.062	0.12	1
TTC39B	0.0603162	-1.55906	0.021	0.061	1
DAAM1	0.060334	-0.322716	0.014	0.051	1
PSMB4	0.0604286	-0.709722	0.049	0.102	1
BEST1	0.0604701	-1.26987	0.035	0.081	1
MCCC1	0.0605447	-2.40357	0.007	0.038	1
SGSM2	0.0606039	1.41064	0.069	0.033	1
DLG1	0.0606662	-1.09091	0.035	0.081	1
TOMM22	0.0606662	-1.11902	0.035	0.081	1
WDR45B	0.060761	-1.43616	0.028	0.071	1
NR4A1	0.0607708	-1.09823	0.021	0.061	1
EXOSC9	0.0608499	1.39826	0.069	0.033	1
POP5	0.0608499	1.58851	0.069	0.033	1
PPP2R2B	0.0609798	1.47358	0.111	0.066	1
UBE2J1	0.0609992	-1.35631	0.021	0.061	1
ERI1	0.0609992	-1.22147	0.021	0.061	1
ACSL3	0.0612369	-0.436889	0.062	0.122	1
SNRNP40	0.0612946	0.827572	0.111	0.064	1
PLK3	0.0614404	-0.555935	0.097	0.165	1
ARIH1	0.0614621	-0.123767	0.056	0.112	1
RFWD3	0.0615928	1.22453	0.069	0.033	1
INVS	0.0616626	1.21806	0.062	0.028	1
ATP5MC1	0.0616626	1.16841	0.062	0.028	1
DOPEY1	0.0616886	-0.646358	0.021	0.061	1
UBAC1	0.061723	-1.23562	0.007	0.038	1
CCDC43	0.061723	-0.887023	0.007	0.038	1
TNFRSF18	0.0620206	-1.17364	0.007	0.038	1
MTA2	0.0621518	-1.29835	0.021	0.061	1
SLC25A45	0.0621973	1.12006	0.062	0.028	1
UBAP2L	0.062259	-1.32038	0.049	0.099	1
USP14	0.0622932	-0.818711	0.042	0.092	1
SLC1A5	0.0623844	-1.10637	0.021	0.061	1
CKAP5	0.062402	1.15055	0.104	0.059	1
CNNM3	0.0625572	2.01811	0.042	0.015	1
RPA3	0.0625572	2.21627	0.042	0.015	1
KTN1	0.0626518	-0.671122	0.139	0.211	1
DNAJC27	0.062749	1.16472	0.076	0.038	1
TMEM63A	0.0628782	1.03637	0.132	0.081	1
KIF22	0.0631937	0.722333	0.118	0.069	1
MRPS34	0.0632017	1.22811	0.118	0.071	1
DNAJC19	0.0635508	1.16291	0.062	0.028	1
OPA1	0.0635866	-0.462399	0.076	0.137	1
MTF2	0.0637795	-1.28437	0.056	0.107	1
GPX7	0.0639515	1.97653	0.042	0.015	1
RBKS	0.0643041	1.90395	0.042	0.015	1
TAF15	0.0643174	0.636351	0.25	0.186	1
RNF144B	0.0643568	-2.7191	0.014	0.048	1
ARCN1	0.0644934	-1.09679	0.035	0.081	1
CWC25	0.0645584	-0.451301	0.104	0.173	1
DOCK2	0.0645831	-0.46469	0.174	0.257	1
SH2D1A	0.0647543	0.490734	0.146	0.089	1
PILRB	0.0648233	1.12163	0.132	0.081	1
AL683807.1	0.065014	1.69452	0.042	0.015	1
TYW5	0.0651698	-2.44539	0.014	0.048	1
ZNF33B	0.0653714	1.62158	0.042	0.015	1
UPF3B	0.0653833	-0.894801	0.042	0.092	1
NAIP	0.0654354	-1.27061	0.097	0.155	1
UBN1	0.0654751	-0.603143	0.021	0.061	1
ZFX	0.065533	-0.754726	0.035	0.081	1
SNRPD3	0.065646	1.07283	0.104	0.059	1
USP8	0.0656518	-0.487617	0.125	0.198	1
RNF220	0.0657164	-2.20547	0.014	0.048	1
BCL11B	0.0658705	0.938828	0.146	0.094	1
SRRM2	0.065912	-0.378928	0.347	0.458	1
FUOM	0.0659156	2.92607	0.028	0.008	1
SETD3	0.0659156	3.12188	0.028	0.008	1
GFOD2	0.0659156	2.68281	0.028	0.008	1
SFPQ	0.0659878	-0.495087	0.243	0.333	1
RPS16	0.0659885	0.427873	0.549	0.494	1
TSPAN17	0.0660911	1.38025	0.042	0.015	1
MFSD8	0.066206	-0.425112	0.021	0.061	1
GDPD5	0.066206	-0.672968	0.021	0.061	1
PHAX	0.0662094	0.975921	0.069	0.033	1
UTP6	0.0662668	-2.20771	0.014	0.048	1
GALNT1	0.0662668	-2.44542	0.014	0.048	1
NECAP2	0.0664397	0.743838	0.09	0.048	1
NET1	0.0664534	1.63113	0.042	0.015	1
TGFBR2	0.0665434	-2.2316	0.014	0.048	1
RAP1GDS1	0.0668104	1.02034	0.118	0.071	1
NKG7	0.0668434	0.390165	0.486	0.402	1
PTER	0.0668612	2.5131	0.028	0.008	1
SYNE3	0.066894	-0.675112	0.028	0.071	1
ID3	0.0673381	3.04229	0.028	0.008	1
SNHG7	0.0673381	2.53381	0.028	0.008	1
POLR3H	0.0673381	2.72846	0.028	0.008	1
IFT20	0.0673791	-2.04522	0.014	0.048	1
NSRP1	0.0674022	-0.465621	0.049	0.102	1
CD151	0.0675042	-1.52168	0.035	0.079	1
DUSP12	0.0675244	-4.11825	0	0.023	1
NTPCR	0.0675244	-4.59581	0	0.023	1
CERS6	0.0675244	-4.23048	0	0.023	1
ADPRH	0.0675244	-4.65865	0	0.023	1
ZXDC	0.0675244	-4.48529	0	0.023	1
PCCB	0.0675244	-4.4976	0	0.023	1
ECT2	0.0675244	-3.95322	0	0.023	1
RAD17	0.0675244	-4.1826	0	0.023	1
NDST1	0.0675244	-4.62386	0	0.023	1
NOP16	0.0675244	-4.69474	0	0.023	1
ZNF322	0.0675244	-4.29949	0	0.023	1
MICA	0.0675244	-4.11538	0	0.023	1
BAG2	0.0675244	-4.16326	0	0.023	1
FIGNL1	0.0675244	-4.1629	0	0.023	1
LANCL2	0.0675244	-4.44389	0	0.023	1
THAP5	0.0675244	-4.89241	0	0.023	1
CXorf21	0.0675244	-4.46036	0	0.023	1
SSH3	0.0675244	-4.56964	0	0.023	1
ALDH3B1	0.0675244	-4.37838	0	0.023	1
EGR2	0.0675244	-4.48025	0	0.023	1
IFIT3	0.0675244	-4.65874	0	0.023	1
CLEC4D	0.0675244	-4.03606	0	0.023	1
CPM	0.0675244	-4.78077	0	0.023	1
CENPJ	0.0675244	-4.18983	0	0.023	1
SLC25A30	0.0675244	-4.5231	0	0.023	1
TECPR2	0.0675244	-4.46264	0	0.023	1
TPM1	0.0675244	-4.82795	0	0.023	1
LRRK1	0.0675244	-4.02338	0	0.023	1
SLX4	0.0675244	-4.30745	0	0.023	1
MED11	0.0675244	-4.13139	0	0.023	1
RNF135	0.0675244	-4.45534	0	0.023	1
CBX1	0.0675244	-4.22509	0	0.023	1
SIRPB2	0.0675244	-4.55468	0	0.023	1
THOP1	0.0675244	-4.8204	0	0.023	1
RAB3D	0.0675244	-4.0829	0	0.023	1
ATRIP	0.0678179	2.07102	0.028	0.008	1
GTF2E2	0.0678179	2.15424	0.028	0.008	1
ZNF782	0.0678179	2.3013	0.028	0.008	1
AKR1C3	0.0678179	2.00379	0.028	0.008	1
ZNF25	0.0678179	2.10298	0.028	0.008	1
LMNB2	0.0678179	2.55023	0.028	0.008	1
KDM5B	0.0678338	-0.890382	0.056	0.109	1
C9orf72	0.0679038	-0.902073	0.049	0.099	1
CARMIL2	0.0679188	0.921313	0.042	0.015	1
PEX14	0.0679409	-1.91834	0.014	0.048	1
ZNF281	0.0680001	-0.72819	0.042	0.089	1
IKZF2	0.0680801	0.928936	0.069	0.033	1
GPR183	0.0681737	-0.681385	0.083	0.142	1
RPL37A	0.068199	0.398488	0.486	0.435	1
KARS	0.0682233	-1.89031	0.014	0.048	1
MALT1	0.0682742	0.835391	0.083	0.043	1
COL6A3	0.0682893	1.32054	0.042	0.015	1
PTPRCAP	0.0683004	2.04194	0.028	0.008	1
CAPS	0.0683004	1.99091	0.028	0.008	1
HLCS	0.0683004	2.05817	0.028	0.008	1
BAZ2B	0.0683139	-0.393433	0.076	0.137	1
BAG4	0.0685066	-1.91999	0.014	0.048	1
PSMD3	0.0685066	-1.52213	0.014	0.048	1
FAF2	0.0685176	-0.338966	0.035	0.081	1
CTSH	0.0686196	-1.15021	0.042	0.089	1
SNHG12	0.0687685	-0.661106	0.056	0.109	1
ABHD10	0.0687858	2.01631	0.028	0.008	1
CISD1	0.0687858	2.19074	0.028	0.008	1
PLXDC1	0.0687858	1.53498	0.028	0.008	1
TMEM39A	0.0689533	0.658268	0.097	0.053	1
DPP7	0.069162	-0.580106	0.153	0.226	1
ARHGEF40	0.0692043	-0.490996	0.028	0.071	1
CFL1	0.069279	0.505527	0.451	0.397	1
ZDHHC7	0.0693624	-1.24855	0.014	0.048	1
RNASEK	0.0693801	-0.867158	0.062	0.117	1
WDR70	0.0694529	-0.868774	0.042	0.089	1
MBNL1	0.0695049	-0.347709	0.486	0.552	1
TMEM175	0.0696298	-0.473486	0.042	0.092	1
LIN7B	0.069765	1.26062	0.028	0.008	1
C21orf2	0.0697879	0.701726	0.042	0.015	1
NOP53	0.0698384	0.852338	0.16	0.107	1
EREG	0.070227	-1.72772	0.014	0.048	1
C10orf91	0.0702589	1.96755	0.028	0.008	1
CARMIL3	0.0702589	1.36457	0.028	0.008	1
TMED4	0.0704107	0.517707	0.201	0.142	1
IL4R	0.0706016	-0.514637	0.083	0.145	1
TBC1D32	0.0706262	2.15824	0.049	0.02	1
RPS26	0.0706547	-0.139287	0.632	0.552	1
CTSD	0.0706664	-0.951536	0.076	0.132	1
MEN1	0.0707557	1.36731	0.028	0.008	1
B3GAT1	0.0707557	1.109	0.028	0.008	1
LPIN2	0.0707906	-1.29097	0.049	0.097	1
TMEM189	0.0708082	-1.28598	0.014	0.048	1
EIF2AK2	0.0708572	-0.712345	0.062	0.117	1
AHI1	0.0711444	-1.23333	0.042	0.089	1
GLB1L2	0.0712553	0.988926	0.028	0.008	1
CERS4	0.0712553	0.810113	0.028	0.008	1
SRSF5	0.071323	-0.508063	0.424	0.514	1
HSPA6	0.0713935	-2.70496	0.014	0.048	1
DCP1A	0.071442	-0.479623	0.056	0.109	1
CNIH1	0.0715084	-0.765107	0.035	0.079	1
CLCN3	0.0715631	-1.59824	0.021	0.059	1
HIVEP2	0.0716327	0.56402	0.125	0.074	1
SSSCA1	0.0716875	-1.09281	0.014	0.048	1
RPS7	0.0717478	0.683828	0.514	0.506	1
PRPF40A	0.071997	-0.607236	0.194	0.27	1
FCGR1A	0.0720067	-3.00397	0.007	0.036	1
IKZF1	0.0721979	0.565844	0.208	0.15	1
C6orf136	0.0722787	-1.09459	0.014	0.048	1
PHKB	0.0724151	-0.981003	0.069	0.125	1
LRCH3	0.0724351	-0.754421	0.042	0.089	1
ORMDL3	0.0724362	0.910628	0.118	0.071	1
SYNCRIP	0.072537	1.11597	0.174	0.122	1
TBL1X	0.0726546	-1.43588	0.035	0.079	1
G0S2	0.0727052	-3.47413	0.007	0.036	1
FAM129B	0.0727052	-2.96545	0.007	0.036	1
L3MBTL3	0.0729014	-1.22872	0.021	0.059	1
ATXN1L	0.0729014	-1.72968	0.021	0.059	1
RBM34	0.0729089	0.790509	0.132	0.081	1
LYST	0.0732917	-0.663872	0.208	0.285	1
XPR1	0.0733495	-1.02213	0.035	0.079	1
TUBGCP6	0.0734046	1.30638	0.125	0.079	1
ALKBH6	0.0734092	-2.56303	0.007	0.036	1
EFCAB2	0.0734424	-1.5204	0.021	0.059	1
ME2	0.0734424	-1.55518	0.021	0.059	1
EPS15L1	0.0735253	-0.894617	0.042	0.089	1
PNRC2	0.0736268	-0.51952	0.069	0.127	1
MORF4L2	0.0736268	-0.59204	0.069	0.127	1
CREBZF	0.0736829	-0.59365	0.076	0.137	1
SET	0.0737108	-0.831632	0.069	0.125	1
ASNSD1	0.0737141	-0.968907	0.021	0.059	1
DPH7	0.0737633	2.03023	0.049	0.02	1
USP46	0.0738938	1.45772	0.09	0.051	1
MTMR3	0.0741473	-1.02869	0.069	0.122	1
CEMIP2	0.074457	0.477648	0.326	0.249	1
SETD4	0.0744756	1.58799	0.049	0.02	1
TSPAN3	0.0744756	-2.17965	0.007	0.036	1
FEM1A	0.0744756	-2.45449	0.007	0.036	1
HCLS1	0.0744823	0.58471	0.403	0.351	1
ATF2	0.074601	-0.571003	0.056	0.109	1
MATK	0.074776	1.22789	0.104	0.061	1
ZNF512	0.0748339	-2.46772	0.007	0.036	1
PLEKHM3	0.0748339	-2.53939	0.007	0.036	1
BRCA2	0.0748339	-2.19297	0.007	0.036	1
MEF2A	0.0748576	-0.636056	0.062	0.117	1
SIRT7	0.074992	-0.804949	0.035	0.079	1
EPB41L4A-AS1	0.074992	1.35373	0.097	0.056	1
ST6GAL1	0.075177	-0.973795	0.049	0.097	1
HECTD3	0.0751936	-2.04514	0.007	0.036	1
SLC22A18	0.0751936	-2.24135	0.007	0.036	1
CPNE8	0.0751936	-2.41914	0.007	0.036	1
HK2	0.0755547	-1.90666	0.007	0.036	1
HPGD	0.0755547	-1.9838	0.007	0.036	1
DHX40	0.0757219	-0.902725	0.028	0.069	1
IL27RA	0.0757433	-0.41917	0.062	0.12	1
STAM2	0.0759172	-1.55645	0.007	0.036	1
MLC1	0.0759172	-1.69075	0.007	0.036	1
TXNDC12	0.0759441	1.1055	0.097	0.056	1
STIP1	0.0759782	-1.41801	0.028	0.069	1
ABCA2	0.0762497	0.728535	0.125	0.076	1
ZNF200	0.0762812	1.05	0.049	0.02	1
AGPS	0.0762812	-1.69914	0.007	0.036	1
RECQL5	0.0762812	-2.01911	0.007	0.036	1
SLC26A11	0.0762812	-1.45227	0.007	0.036	1
CPEB4	0.0764769	-0.964923	0.021	0.059	1
DNAJB1	0.0765516	0.420144	0.278	0.221	1
ALMS1	0.0767514	-1.12703	0.028	0.069	1
RPUSD3	0.0770133	1.7534	0.049	0.02	1
RARA	0.0772252	-0.430955	0.062	0.117	1
AZI2	0.077371	-0.480371	0.049	0.099	1
HBA2	0.0773815	1.00899	0.049	0.02	1
ANXA11	0.0774469	-0.137691	0.083	0.148	1
RPS29	0.0774887	0.539799	0.368	0.321	1
ATAD2B	0.0775881	-0.652541	0.139	0.206	1
CTNNB1	0.0776167	-0.448372	0.132	0.204	1
IPO7	0.0779067	-0.743968	0.069	0.125	1
SNX29	0.0780253	-0.548549	0.076	0.135	1
RBM10	0.0783673	-0.901135	0.035	0.079	1
TBC1D5	0.0783962	-1.05989	0.069	0.122	1
TEX264	0.0785732	0.992873	0.111	0.066	1
VIM-AS1	0.0786131	-0.699096	0.035	0.079	1
SERINC5	0.0787885	0.97162	0.146	0.097	1
RPL21	0.0788286	0.379448	0.41	0.336	1
RUNX1	0.0788454	-0.649049	0.104	0.168	1
VEZT	0.0789463	-0.929469	0.042	0.089	1
DIMT1	0.0792082	1.54863	0.062	0.031	1
KIAA1147	0.0792442	0.947969	0.049	0.02	1
ZNF507	0.0793541	1.15066	0.097	0.056	1
UPF2	0.0794922	0.88033	0.208	0.155	1
FAM228B	0.079621	1.28633	0.049	0.02	1
ELL	0.0797829	-0.977284	0.049	0.097	1
CTCF	0.0801008	-0.644745	0.035	0.079	1
SF3B6	0.0802332	0.737224	0.118	0.071	1
GRWD1	0.0802613	1.64143	0.069	0.036	1
ANKRD44	0.0803721	0.374732	0.403	0.341	1
ABCA5	0.0805648	1.54623	0.069	0.036	1
S1PR4	0.0806455	0.844205	0.104	0.061	1
GPR155	0.0806497	1.51977	0.083	0.046	1
TARBP1	0.0807018	1.55851	0.056	0.025	1
CIRBP	0.0808474	0.393319	0.417	0.346	1
ANTXR2	0.081005	-0.582645	0.097	0.158	1
ITGAL	0.0810484	0.505774	0.451	0.41	1
FZR1	0.0810519	1.59366	0.056	0.025	1
GPR174	0.0810848	1.2502	0.132	0.087	1
TAOK1	0.0810917	-0.733133	0.09	0.15	1
FTH1	0.0814769	-0.672825	0.625	0.674	1
NPC1	0.0815929	-0.172894	0.104	0.173	1
ILKAP	0.0818331	0.799685	0.111	0.066	1
TMED5	0.0818572	-0.478129	0.125	0.193	1
ZNF267	0.0818962	-0.81753	0.104	0.165	1
FRYL	0.0820737	-0.505809	0.16	0.234	1
TVP23B	0.0824646	1.29794	0.056	0.025	1
MARCH6	0.0824648	-0.505775	0.181	0.254	1
SS18	0.0827394	-0.84629	0.056	0.104	1
PCNX2	0.0828209	1.39582	0.056	0.025	1
HAPLN3	0.082848	0.765144	0.104	0.061	1
SUMO1	0.0828876	1.07599	0.097	0.056	1
AKR1A1	0.082979	-0.904654	0.049	0.097	1
MLEC	0.0831237	-1.75784	0.014	0.046	1
RTL8C	0.0831784	1.33141	0.056	0.025	1
DUSP6	0.0832552	-1.18011	0.069	0.122	1
EMP1	0.0834645	-1.77349	0.014	0.046	1
LINC01550	0.0834704	0.69746	0.049	0.02	1
NASP	0.0835536	-0.94154	0.076	0.13	1
LCK	0.0837461	0.512237	0.25	0.186	1
RNF34	0.0837629	1.54382	0.076	0.041	1
C6orf89	0.0838641	-1.14912	0.042	0.087	1
SGK3	0.0838641	-1.2025	0.042	0.087	1
PGM2L1	0.0839078	0.714667	0.09	0.051	1
ZNF621	0.0841212	1.69704	0.062	0.031	1
CCDC130	0.0843065	0.965651	0.139	0.092	1
GLRX3	0.0844937	-1.76728	0.014	0.046	1
LTBR	0.0844937	-1.22308	0.014	0.046	1
NAGPA	0.0844937	-1.83425	0.014	0.046	1
DGKE	0.0845946	0.782447	0.104	0.061	1
ACOT9	0.0846076	-0.996056	0.042	0.087	1
MBD4	0.0847278	-0.723113	0.083	0.142	1
PPP1R2	0.0847553	0.808123	0.25	0.196	1
GMPS	0.084839	-1.77432	0.014	0.046	1
APOBEC3C	0.0849943	1.15925	0.09	0.051	1
S100A11	0.0850254	-0.364774	0.146	0.216	1
CDA	0.0850996	-4.48514	0	0.02	1
NBPF3	0.0850996	-4.48618	0	0.02	1
AL390036.1	0.0850996	-3.8002	0	0.02	1
CSF1	0.0850996	-5.35942	0	0.02	1
AL359541.1	0.0850996	-5.42214	0	0.02	1
ATP1B1	0.0850996	-4.50893	0	0.02	1
MAP4K3	0.0850996	-4.2069	0	0.02	1
ITPRIPL1	0.0850996	-4.3336	0	0.02	1
NUP35	0.0850996	-4.02011	0	0.02	1
DAG1	0.0850996	-3.79685	0	0.02	1
FAM131A	0.0850996	-4.64842	0	0.02	1
PKD2	0.0850996	-4.3141	0	0.02	1
AP1AR	0.0850996	-4.0111	0	0.02	1
SKP2	0.0850996	-4.47237	0	0.02	1
TMED7	0.0850996	-4.3079	0	0.02	1
BRPF3	0.0850996	-4.75918	0	0.02	1
BBS9	0.0850996	-4.23499	0	0.02	1
ZKSCAN5	0.0850996	-4.19007	0	0.02	1
EPHB6	0.0850996	-3.97384	0	0.02	1
ZNF282	0.0850996	-3.8401	0	0.02	1
CDK5	0.0850996	-4.77982	0	0.02	1
PTK2	0.0850996	-4.20898	0	0.02	1
ZNF34	0.0850996	-4.49877	0	0.02	1
REXO4	0.0850996	-3.81542	0	0.02	1
PRRG4	0.0850996	-3.9068	0	0.02	1
CCDC6	0.0850996	-3.66038	0	0.02	1
AC073389.1	0.0850996	-4.43469	0	0.02	1
MINPP1	0.0850996	-4.11147	0	0.02	1
HHEX	0.0850996	-4.80232	0	0.02	1
AC008083.2	0.0850996	-3.90577	0	0.02	1
PFKM	0.0850996	-4.6456	0	0.02	1
MARCH9	0.0850996	-4.24762	0	0.02	1
TRAV19	0.0850996	-5.86494	0	0.02	1
IFI27	0.0850996	-4.77736	0	0.02	1
TMEM159	0.0850996	-4.40503	0	0.02	1
KIFC3	0.0850996	-4.15195	0	0.02	1
DCAKD	0.0850996	-3.94737	0	0.02	1
MILR1	0.0850996	-4.12205	0	0.02	1
CEP112	0.0850996	-4.30735	0	0.02	1
CD300LB	0.0850996	-4.38021	0	0.02	1
CTIF	0.0850996	-3.86329	0	0.02	1
TMEM160	0.0850996	-4.04324	0	0.02	1
SPECC1L	0.0850996	-4.15387	0	0.02	1
BORCS7	0.0852565	1.20157	0.076	0.041	1
AGO4	0.0854118	-1.59631	0.028	0.066	1
CDR2	0.0854722	1.45849	0.062	0.031	1
SLC2A4RG	0.0857162	1.26709	0.056	0.025	1
PKD1	0.0858682	1.3691	0.069	0.036	1
FAM107B	0.0861603	0.252713	0.208	0.145	1
GALNT2	0.0862318	-1.68032	0.014	0.046	1
VPS9D1	0.0862754	-1.23781	0.028	0.066	1
CTSB	0.0864062	-1.21621	0.146	0.204	1
CEBPG	0.08642	-1.69407	0.021	0.056	1
CNIH4	0.0865828	-1.56636	0.014	0.046	1
DCAF12	0.0868229	0.861759	0.056	0.025	1
AF165147.1	0.0868406	1.31652	0.062	0.031	1
ATF7IP2	0.0870773	1.14556	0.076	0.041	1
FUT8	0.0871036	-1.05312	0.035	0.076	1
ARHGAP26	0.0871363	-0.614919	0.097	0.158	1
CANX	0.0871858	-0.408404	0.181	0.26	1
ZNF770	0.0874377	0.860373	0.083	0.046	1
KIAA0556	0.0876429	-1.00955	0.014	0.046	1
STK19	0.0876468	-1.26753	0.035	0.076	1
C2CD5	0.0876896	-1.71152	0.021	0.056	1
MTHFR	0.0877875	-1.6919	0.042	0.084	1
TSPYL1	0.0879668	-0.621946	0.049	0.097	1
KIAA0232	0.0880235	-0.812532	0.028	0.066	1
STX17	0.0881771	0.581925	0.104	0.061	1
RC3H1	0.0882102	-0.405981	0.049	0.097	1
DIS3L	0.0883176	0.971491	0.083	0.046	1
GTF3A	0.0884258	0.713598	0.097	0.056	1
CELF2	0.0884789	0.354546	0.521	0.461	1
CRYBG1	0.088536	0.495446	0.25	0.193	1
P2RY8	0.0885596	0.575595	0.458	0.438	1
MRPL27	0.088576	1.35927	0.062	0.031	1
PLEK	0.0886077	-0.286955	0.181	0.249	1
ZFHX3	0.0886126	-0.480017	0.028	0.066	1
VAMP5	0.0886636	-0.631609	0.042	0.087	1
MBOAT1	0.0887135	-0.981541	0.014	0.046	1
HPF1	0.0889198	2.52145	0.035	0.013	1
TAF2	0.0889438	-0.587104	0.049	0.097	1
MUL1	0.0889741	-1.35561	0.021	0.056	1
RPL24	0.0893738	0.571457	0.451	0.394	1
ERI3	0.0894243	2.23238	0.035	0.013	1
HIRA	0.0894243	3.03182	0.035	0.013	1
YDJC	0.0894499	0.879932	0.056	0.025	1
PHF3	0.0894743	-0.437373	0.174	0.249	1
CARD19	0.0896221	-0.73968	0.021	0.056	1
SERF2	0.089742	0.313408	0.479	0.435	1
CEP57	0.089877	-0.69752	0.056	0.104	1
CHMP4B	0.0899475	-1.48654	0.021	0.056	1
PKNOX1	0.0899661	-2.95648	0.007	0.033	1
TMEM181	0.090099	0.878757	0.083	0.046	1
TRMT1	0.0903191	0.795024	0.118	0.074	1
TNS1	0.090398	-3.6353	0.007	0.033	1
COPG1	0.0904866	-0.418257	0.042	0.087	1
C1orf43	0.0905071	-0.939795	0.09	0.145	1
CAMLG	0.0906011	-1.28225	0.021	0.056	1
TNFRSF12A	0.0908315	-2.97875	0.007	0.033	1
ANO9	0.0908829	1.42584	0.097	0.059	1
PDIK1L	0.0908945	2.93209	0.021	0.005	1
AC104596.1	0.0908945	3.43753	0.021	0.005	1
DHFR	0.0908945	3.55178	0.021	0.005	1
ZNF273	0.0908945	2.87003	0.021	0.005	1
LINC01001	0.0908945	4.17712	0.021	0.005	1
SPA17	0.0908945	3.17438	0.021	0.005	1
TIMELESS	0.0908945	3.56241	0.021	0.005	1
LINC02361	0.0908945	3.0639	0.021	0.005	1
GGACT	0.0908945	3.00686	0.021	0.005	1
TRAV9-2	0.0908945	3.19009	0.021	0.005	1
ALDH6A1	0.0908945	3.37226	0.021	0.005	1
AC022706.1	0.0908945	3.4538	0.021	0.005	1
ZHX3	0.0908945	2.904	0.021	0.005	1
ZSWIM1	0.0908945	3.28908	0.021	0.005	1
KIAA1671	0.0908945	2.69106	0.021	0.005	1
EZH2	0.0909294	-1.0836	0.021	0.056	1
ZNF689	0.0909516	2.22618	0.035	0.013	1
ACAA1	0.091013	-0.552053	0.042	0.087	1
TERF1	0.0912446	-0.693325	0.035	0.076	1
FCGR1B	0.0912667	-2.55525	0.007	0.033	1
SCIMP	0.0912667	-3.20738	0.007	0.033	1
DHX29	0.0913141	-0.779446	0.056	0.104	1
AL360270.1	0.091618	2.92297	0.021	0.005	1
THBS3	0.091618	2.55668	0.021	0.005	1
ZNF354B	0.091618	2.6344	0.021	0.005	1
AC009403.1	0.091618	2.961	0.021	0.005	1
NLRX1	0.091618	2.49719	0.021	0.005	1
AC243965.1	0.091618	2.60637	0.021	0.005	1
DTD2	0.091618	2.57348	0.021	0.005	1
TMEM231	0.091618	2.80058	0.021	0.005	1
PFKFB4	0.0917036	-2.53996	0.007	0.033	1
PSMD6	0.0918048	-0.271648	0.062	0.115	1
RPL6	0.0919262	0.391258	0.507	0.458	1
MRPL41	0.0920446	0.915047	0.09	0.051	1
SCAF11	0.0921047	-0.307657	0.25	0.338	1
UBE2E3	0.0921422	-2.44167	0.007	0.033	1
CXorf40A	0.0921422	-2.19735	0.007	0.033	1
TMEM38B	0.0921422	-2.39312	0.007	0.033	1
ZDHHC4	0.0923461	2.68109	0.021	0.005	1
AC004949.1	0.0923461	2.25193	0.021	0.005	1
RPP25L	0.0923461	2.47768	0.021	0.005	1
GPAM	0.0923461	3.45494	0.021	0.005	1
PDCD7	0.0923461	2.17833	0.021	0.005	1
NME1	0.0923461	2.33235	0.021	0.005	1
MIS18A	0.0923461	1.91801	0.021	0.005	1
TNIP3	0.0924998	1.83729	0.035	0.013	1
POLR2C	0.0925191	0.835741	0.083	0.046	1
UVRAG	0.0925423	-0.963347	0.069	0.12	1
HIST1H2AK	0.0925824	-2.74569	0.007	0.033	1
MANEA	0.0925824	-2.25191	0.007	0.033	1
PDZD8	0.0928252	-0.836816	0.028	0.066	1
ZNF33A	0.0929731	-1.2677	0.035	0.074	1
CENPO	0.0930205	1.79069	0.035	0.013	1
QPCT	0.0930243	-1.8548	0.007	0.033	1
EFHC1	0.0930243	-2.33279	0.007	0.033	1
SLC30A7	0.0930287	-1.01311	0.049	0.094	1
TFAM	0.0930509	0.455468	0.076	0.041	1
ZP3	0.0930788	2.29372	0.021	0.005	1
TRBV11-2	0.0930788	0.487891	0.021	0.005	1
PCAT1	0.0930788	1.61937	0.021	0.005	1
AC022916.1	0.0930788	1.58514	0.021	0.005	1
RFNG	0.0930788	2.11305	0.021	0.005	1
NLRP2	0.0930788	1.99096	0.021	0.005	1
SRRT	0.0930895	-0.4477	0.111	0.176	1
PSMB6	0.0931432	1.33815	0.104	0.064	1
CAMK4	0.0932181	0.532047	0.174	0.12	1
CAAP1	0.0932539	-0.875115	0.021	0.056	1
UHMK1	0.0934251	-0.660285	0.09	0.148	1
ACTN4	0.0934579	-0.566055	0.188	0.26	1
CRYBG3	0.093468	-2.13965	0.007	0.033	1
EEPD1	0.093468	-2.13025	0.007	0.033	1
IFIT2	0.093468	-2.56969	0.007	0.033	1
MYBBP1A	0.0934885	0.784835	0.069	0.036	1
TMEM183A	0.0935899	-0.770888	0.021	0.056	1
PTTG1IP	0.0936736	-0.501474	0.062	0.115	1
RWDD3	0.0938161	2.5753	0.021	0.005	1
FAM104B	0.0938161	1.7015	0.021	0.005	1
SPNS3	0.0938161	1.54795	0.021	0.005	1
PPAN	0.0938161	1.39293	0.021	0.005	1
PHLDA1	0.0939133	-1.85617	0.007	0.033	1
EXOSC2	0.0940691	1.42371	0.035	0.013	1
CARS	0.0942232	-0.330057	0.042	0.087	1
CCRL2	0.0943603	-1.75724	0.007	0.033	1
GABPB1	0.0943603	-1.30713	0.007	0.033	1
PGAP3	0.0943603	-1.95747	0.007	0.033	1
BST2	0.0945481	-0.617076	0.104	0.165	1
MYB	0.0945582	1.20084	0.021	0.005	1
AP2A1	0.0945931	-0.872973	0.076	0.127	1
PCBP4	0.0945969	1.66296	0.035	0.013	1
PAXIP1-AS1	0.0945969	1.84572	0.035	0.013	1
GTPBP3	0.0945969	1.65263	0.035	0.013	1
FAM210A	0.094809	-1.30948	0.007	0.033	1
CTDP1	0.094809	-1.49979	0.007	0.033	1
ZNF394	0.0949724	-0.632216	0.132	0.196	1
MPHOSPH10	0.0949911	0.679114	0.083	0.046	1
GNAI2	0.0950486	-0.566922	0.097	0.155	1
BTN2A1	0.0950738	-0.635544	0.069	0.12	1
CMTM7	0.0951271	1.39161	0.035	0.013	1
AP002387.2	0.0951271	1.39256	0.035	0.013	1
SNX10	0.0952594	-0.976922	0.007	0.033	1
EHBP1L1	0.0952594	-1.37677	0.007	0.033	1
SPSB3	0.0952684	0.661965	0.278	0.221	1
GAB3	0.0952695	0.779051	0.139	0.092	1
NDUFS8	0.0952996	1.10436	0.111	0.069	1
IMP3	0.0953037	-0.348624	0.028	0.066	1
HENMT1	0.0953049	0.97199	0.021	0.005	1
GGPS1	0.0953049	1.25206	0.021	0.005	1
AC079922.2	0.0953049	0.332823	0.021	0.005	1
ZNF571	0.0953049	1.62992	0.021	0.005	1
GABARAP	0.0953646	-0.556025	0.049	0.094	1
NCOA2	0.0953776	-0.453007	0.104	0.168	1
MAPK13	0.0956596	1.14434	0.035	0.013	1
DHX35	0.0956596	1.18289	0.035	0.013	1
MAML3	0.0957116	-0.546157	0.007	0.033	1
UPP1	0.0958058	-0.434592	0.118	0.183	1
TOMM20	0.0959145	-0.674368	0.104	0.163	1
ETV3	0.0959872	-0.265704	0.056	0.104	1
STK38	0.0961385	-0.467156	0.181	0.254	1
ARL16	0.0962427	1.20703	0.139	0.094	1
MED13L	0.0965273	-0.515487	0.125	0.191	1
OST4	0.0965336	0.740318	0.174	0.122	1
SH3YL1	0.0967319	1.25472	0.035	0.013	1
LHPP	0.0967319	1.33295	0.035	0.013	1
PDS5B	0.0967755	-0.279952	0.062	0.115	1
CSPP1	0.0973497	-0.349894	0.021	0.056	1
ATP2B4	0.0975661	-0.286796	0.222	0.3	1
P2RX4	0.0976204	-1.70437	0.028	0.064	1
[truncated: 7,438 more rows]

## Sheet: DEG_Proliferating T cells_Basel
	p_val	avg_log2FC	pct.1	pct.2	p_val_adj
HLA-DRB5	8.6317006217662e-09	-1.1337	0.329	0.777	0.000306132
RNF19A	4.24219948831413e-08	-1.76167	0.392	0.709	0.00150454
FAM118A	1.76078343534828e-07	-1.67118	0.101	0.446	0.00624479
LYST	1.85854373556344e-07	-1.39144	0.278	0.642	0.00659151
PRPF40A	2.35038039974967e-07	-1.05195	0.557	0.845	0.00833586
YPEL5	3.85452974819533e-07	-1.25246	0.532	0.797	0.0136705
RGS1	5.07908987685674e-07	-1.83522	0.316	0.635	0.0180135
CCL5	8.61087677644229e-07	-1.04296	0.481	0.784	0.0305393
TMSB10	9.07906927212801e-07	0.594864	1	0.993	0.0321998
PRRC2C	9.4051931588895e-07	-0.889053	0.734	0.926	0.0333565
JMJD6	1.01501901976921e-06	-2.12743	0.152	0.466	0.0359987
GBP5	1.17452187232783e-06	-1.57464	0.405	0.716	0.0416556
IGHM	1.19728905811668e-06	6.28452	0.152	0	0.0424631
OASL	1.40677640392287e-06	-2.4365	0.241	0.534	0.0498927
NKG7	1.44955642169023e-06	-0.90966	0.481	0.824	0.05141
GZMH	1.6152863262285e-06	-1.15998	0.392	0.723	0.0572877
RPL26	2.4245586019491e-06	0.458535	0.987	0.98	0.0859894
HLA-DRB1	2.59958505093002e-06	-1.01234	0.62	0.831	0.0921969
RPS26	3.53639133576508e-06	-0.451634	0.987	1	0.125422
AC016831.7	3.65141840096115e-06	-1.68261	0.316	0.595	0.129501
MT-ATP8	4.7230074654799e-06	-0.693518	0.835	0.959	0.167506
IRF1	4.80410497176994e-06	-1.13399	0.734	0.905	0.170382
AL121748.1	5.88176983449668e-06	3.2691	0.19	0.02	0.208603
GZMB	6.90663282073121e-06	-0.893299	0.278	0.628	0.244951
TIGIT	7.14207072526688e-06	-1.46915	0.139	0.439	0.253301
HSPH1	7.27689746540769e-06	-1.51676	0.278	0.601	0.258082
HSP90AB1	8.81022265156333e-06	-0.739588	0.873	0.966	0.312463
RBM25	9.82133512415417e-06	-0.778963	0.658	0.865	0.348323
GZMA	1.06506703500033e-05	-0.9296	0.506	0.784	0.377737
CD8A	1.07388727523484e-05	-1.62331	0.266	0.527	0.380865
CCSER2	1.14222237082744e-05	-1.3354	0.19	0.514	0.405101
DYNC1H1	1.38294721957369e-05	-1.14365	0.392	0.662	0.490476
HLA-DPB1	1.54945573961687e-05	-0.725071	0.557	0.818	0.54953
DNAJA1	1.59635576963592e-05	-0.890988	0.646	0.858	0.566164
FYN	1.70282429969644e-05	-1.19411	0.481	0.709	0.603924
TMEM50A	1.91482982558947e-05	-0.726852	0.734	0.885	0.679114
HLA-DRA	2.04829220418634e-05	-0.688598	0.443	0.77	0.726447
PAFAH1B1	2.17549916160672e-05	-1.13017	0.506	0.723	0.771563
MT1E	2.56339446512267e-05	-0.943537	0.38	0.649	0.909133
NSD3	2.70049310978985e-05	-1.17935	0.392	0.655	0.957757
STMP1	3.64495516498461e-05	0.942958	0.785	0.669	1
DTL	3.68641345409988e-05	-1.66819	0.215	0.473	1
UBC	4.52118997537472e-05	-0.648081	0.924	0.973	1
NAA50	4.57048180983676e-05	-0.790258	0.532	0.736	1
ABI3	4.63677190610315e-05	-1.51949	0.253	0.514	1
SH2D2A	4.76669921819017e-05	-1.01419	0.519	0.73	1
DNAJB6	4.96214759593802e-05	-0.839573	0.595	0.818	1
BHLHE40	5.20408470123794e-05	-0.952196	0.316	0.635	1
HLA-DMA	5.86771715592721e-05	-1.05971	0.253	0.554	1
CHORDC1	6.29659886737165e-05	-1.35683	0.203	0.48	1
SRSF2	6.31669548233735e-05	-0.666312	0.848	0.919	1
CD74	6.32253098951327e-05	-0.490536	0.962	0.986	1
ERAP2	6.68003827639097e-05	1.31657	0.456	0.209	1
PPP1R12A	7.15960024510656e-05	-0.74873	0.544	0.804	1
RGS2	7.44554869448497e-05	-0.996244	0.139	0.419	1
KIF21A	7.47855725081563e-05	-2.24675	0.076	0.304	1
SRGN	8.25449153100008e-05	-0.419507	0.949	0.966	1
RHBDF2	8.28958534060928e-05	-1.91792	0.076	0.311	1
ST6GALNAC1	8.54482841612931e-05	4.42506	0.101	0	1
LAIR1	9.15525090610029e-05	2.83077	0.19	0.034	1
NCF1	9.39752648367709e-05	1.69417	0.241	0.061	1
STAT1	9.61391606971677e-05	-1.37026	0.43	0.682	1
GBP4	0.000100014	-1.50844	0.329	0.574	1
HNRNPLL	0.000105804	-1.75036	0.139	0.372	1
TMEM181	0.00011382	-3.3953	0.013	0.196	1
SYTL3	0.000115426	-1.30228	0.278	0.527	1
LAP3	0.000115675	-0.908457	0.418	0.689	1
PEX1	0.000116555	-4.08649	0	0.169	1
EIF3A	0.00012442	-0.746299	0.709	0.858	1
AQP3	0.000125692	1.63299	0.43	0.223	1
GNG5	0.000133218	0.481867	0.962	0.932	1
CBLB	0.000133256	-1.08781	0.456	0.709	1
ANAPC16	0.000133588	0.732693	0.823	0.723	1
NDEL1	0.000138772	-1.64335	0.114	0.358	1
RASA2	0.000147818	-1.3958	0.19	0.439	1
HIST1H2AL	0.000147861	2.03933	0.367	0.155	1
TGFB1	0.000160516	-1.21362	0.177	0.432	1
CSTB	0.000164213	0.614335	0.823	0.743	1
MEF2C	0.00016838	5.32269	0.114	0.007	1
LEF1	0.000183003	1.31572	0.38	0.162	1
SUPV3L1	0.000183641	-1.72808	0.114	0.338	1
RPL13A	0.000198942	-0.355925	1	0.993	1
LARP4	0.000199017	-1.15162	0.139	0.378	1
FASLG	0.000209605	-1.63641	0.114	0.345	1
C1orf162	0.000215427	1.90658	0.241	0.068	1
NDUFC1	0.000218074	0.79798	0.734	0.595	1
SLC38A1	0.000220297	-0.699111	0.633	0.858	1
RB1CC1	0.000222067	-1.05902	0.329	0.595	1
EIF5	0.000228594	-0.855792	0.646	0.818	1
PRPF4B	0.00023538	-0.895853	0.443	0.689	1
XAF1	0.000244559	-1.30886	0.139	0.372	1
IGHE	0.000246148	7.21135	0.089	0	1
PHF20	0.000246317	-1.20882	0.342	0.568	1
POU2AF1	0.000249019	4.78913	0.127	0.014	1
CCNH	0.000259318	-1.12587	0.354	0.588	1
ARAP2	0.00026253	-1.25094	0.215	0.446	1
APOBEC3G	0.000265409	-0.756212	0.544	0.77	1
TNFAIP3	0.00026813	-0.953608	0.734	0.905	1
TACC1	0.000270363	-1.17378	0.392	0.628	1
CCR4	0.00027118	3.08271	0.127	0.014	1
MON2	0.00027243	-1.05573	0.152	0.392	1
HAUS8	0.000278468	-2.45769	0.025	0.203	1
HMGCS1	0.000282809	-2.21685	0.101	0.311	1
TMEM87A	0.000284649	-1.20526	0.291	0.514	1
MTRNR2L8	0.000289093	1.60259	1	0.986	1
C12orf29	0.000302118	-2.01848	0.076	0.277	1
STAG2	0.000314499	-1.0139	0.367	0.635	1
JARID2	0.000317118	-1.39795	0.203	0.439	1
SYTL2	0.000319413	-1.7325	0.089	0.297	1
BRWD3	0.000335198	-2.93029	0.025	0.196	1
CTSB	0.000350051	0.872791	0.595	0.331	1
YIPF5	0.000360872	-1.12752	0.392	0.588	1
ZBTB1	0.000362758	-1.24383	0.215	0.466	1
H3F3A	0.000390564	0.32201	0.987	1	1
CEMIP2	0.000408519	-0.967739	0.354	0.595	1
TMEM131L	0.000416974	-1.74891	0.19	0.399	1
NELFCD	0.000419125	-0.919871	0.304	0.561	1
IL21R	0.000426483	-0.971213	0.266	0.514	1
MYADM	0.000429775	-0.94596	0.481	0.723	1
STX11	0.000432769	-0.92278	0.203	0.459	1
RPL27A	0.000446894	-0.504963	0.899	0.959	1
METRNL	0.000449633	-2.10821	0.051	0.236	1
EIF3J	0.000450279	-0.83641	0.329	0.581	1
N4BP1	0.000458975	-1.31234	0.139	0.365	1
TTC3	0.000460512	-0.899044	0.152	0.392	1
IRS2	0.000468094	2.84415	0.139	0.02	1
EOMES	0.000469461	-2.24391	0.063	0.25	1
SMAD3	0.000474519	2.12969	0.19	0.047	1
SLC1A5	0.000492148	-1.20645	0.215	0.446	1
USP16	0.000512068	-0.711761	0.506	0.736	1
NAP1L1	0.000515371	-0.552069	0.835	0.939	1
RBPJ	0.000528198	-1.10903	0.215	0.466	1
HAUS3	0.000557162	-1.72757	0.228	0.419	1
ST3GAL5	0.000573323	-2.14108	0.051	0.23	1
JCHAIN	0.000583497	1.24103	0.101	0.007	1
IGHA2	0.000583497	0.694522	0.101	0.007	1
IGLC2	0.000583497	0.662649	0.101	0.007	1
CHD1	0.000588216	-1.12245	0.38	0.588	1
CST7	0.000602828	-0.518339	0.658	0.878	1
FAM53B	0.000620524	-1.83483	0.114	0.311	1
PLK4	0.000620667	-1.93419	0.063	0.25	1
ANKRD11	0.000620994	-0.731612	0.342	0.574	1
CD96	0.000641451	-0.736745	0.468	0.703	1
SLC35F2	0.0006567	-3.61885	0	0.135	1
MAGED2	0.000662185	-1.27886	0.139	0.358	1
PTPRC	0.000663338	-0.512778	0.924	0.986	1
RNF4	0.000667869	-0.967723	0.342	0.588	1
SLC7A5	0.000676588	-1.23051	0.215	0.439	1
ANGEL2	0.000689193	-1.10221	0.114	0.338	1
BUD31	0.00069761	-0.646124	0.633	0.818	1
USP39	0.00070752	-1.17469	0.241	0.459	1
IGHV4-31	0.000708706	10.2839	0.076	0	1
IGHV4-39	0.000708706	9.19241	0.076	0	1
IGLV1-40	0.000708706	12.922	0.076	0	1
DMAC2	0.000709038	-1.4232	0.139	0.358	1
DUSP10	0.000729826	-1.27542	0.203	0.412	1
SETD2	0.000786017	-1.02263	0.329	0.547	1
LAG3	0.000788897	-1.55013	0.089	0.284	1
MRPL51	0.000792778	0.647476	0.823	0.696	1
STAMBP	0.000793664	1.44618	0.38	0.176	1
TBCD	0.000805931	-1.5784	0.101	0.297	1
HNRNPUL1	0.000815475	-0.672786	0.658	0.811	1
BAZ1B	0.000820353	-1.04914	0.354	0.561	1
SCRN2	0.000857744	-1.54032	0.101	0.297	1
MIR181A1HG	0.000860439	1.02024	0.367	0.162	1
GALNT11	0.000872632	-1.49277	0.076	0.257	1
BBX	0.000891295	-0.988865	0.228	0.48	1
OAT	0.000893052	-1.01159	0.114	0.324	1
P2RY8	0.000914062	-0.819067	0.519	0.723	1
NAPA	0.000922465	-0.763715	0.544	0.777	1
ZCCHC8	0.000925856	-1.65423	0.089	0.277	1
HLA-A	0.000955036	-0.355212	0.987	0.993	1
FGFBP2	0.000962068	-0.690156	0.316	0.581	1
EIF1AX	0.000975818	-0.734588	0.557	0.736	1
APOBEC3C	0.000998514	-0.797607	0.481	0.669	1
CTR9	0.000999122	-1.0301	0.278	0.514	1
IMPDH1	0.00103427	1.01167	0.392	0.189	1
CREM	0.00103944	-1.91842	0.354	0.514	1
ENC1	0.00104004	-1.66012	0.076	0.257	1
CACNA2D4	0.00104846	2.72949	0.127	0.02	1
AC091271.1	0.00105436	2.28015	0.165	0.041	1
SEPT7	0.00106045	-0.525031	0.861	0.932	1
HLA-DPA1	0.00107527	-0.47101	0.646	0.845	1
CD8B	0.00108316	-0.871948	0.241	0.48	1
PABPN1	0.00109299	-0.841778	0.266	0.5	1
ASTE1	0.00109945	-1.94334	0.063	0.236	1
YARS	0.00110685	-0.567442	0.481	0.703	1
TCERG1	0.00111442	-0.850472	0.316	0.568	1
THOC2	0.00111538	-0.721809	0.329	0.595	1
ATXN7L3B	0.00115215	-1.25663	0.215	0.432	1
SGK1	0.00115332	2.35954	0.177	0.047	1
CLEC16A	0.00115614	-1.75039	0.051	0.223	1
ARID4B	0.0011688	-0.803085	0.544	0.757	1
ATXN1	0.00119206	-1.2451	0.177	0.378	1
AKIRIN1	0.00121804	-1.34296	0.101	0.291	1
SEPT11	0.00123989	-1.15298	0.177	0.385	1
INSIG1	0.00124611	-0.897441	0.316	0.574	1
SS18	0.00124784	-1.10087	0.241	0.439	1
THRAP3	0.00127105	-0.75243	0.658	0.757	1
BIN3	0.0012873	-1.95482	0.076	0.243	1
HSP90AA1	0.00129297	-0.455152	0.962	0.986	1
SOS1	0.00131009	-2.04355	0.038	0.196	1
ATP5F1B	0.00135154	-0.426664	0.823	0.926	1
NKTR	0.00137225	-0.702342	0.342	0.554	1
CAPG	0.00137993	2.16424	0.19	0.054	1
TNFRSF13B	0.00138388	4.0827	0.089	0.007	1
CLASP1	0.00139589	-1.77444	0.089	0.27	1
ISCA1	0.00140261	-0.940909	0.468	0.662	1
MLLT3	0.00141184	-1.40554	0.101	0.297	1
GNAI3	0.001415	-0.743977	0.405	0.635	1
ETF1	0.00147766	-0.859593	0.392	0.622	1
CD247	0.00148046	-0.742602	0.608	0.797	1
USP33	0.00148189	-1.04478	0.215	0.426	1
MT1F	0.00151134	-1.49073	0.203	0.392	1
BFSP2	0.00151693	2.82156	0.089	0.007	1
NFKBIB	0.00153286	-0.91269	0.241	0.459	1
SCRIB	0.00155199	2.90492	0.089	0.007	1
CCNB1IP1	0.00155485	-0.785202	0.203	0.426	1
GOLGA4	0.00155718	-0.778938	0.456	0.649	1
PTBP1	0.00155907	-0.599429	0.532	0.777	1
GNL2	0.00156358	-1.00185	0.304	0.527	1
ZNF800	0.00163001	-1.23389	0.215	0.405	1
RANBP2	0.00164248	-1.46406	0.304	0.48	1
TMX3	0.00164712	-1.5273	0.127	0.297	1
ITGB1	0.00164825	0.734521	0.734	0.649	1
TARS	0.00165955	-0.749911	0.329	0.554	1
SMARCA5	0.00167811	-0.668763	0.519	0.682	1
RNASEK	0.00169714	-0.996396	0.165	0.372	1
CNOT6L	0.00170017	-1.12941	0.304	0.5	1
GGA2	0.00170422	-1.66961	0.114	0.291	1
BCLAF1	0.0017268	-0.585719	0.734	0.811	1
PRF1	0.00174615	-0.595641	0.494	0.723	1
CCDC82	0.00177802	-1.20929	0.19	0.392	1
GON4L	0.00179279	-0.934271	0.228	0.453	1
PDCD4	0.00179602	-1.00291	0.342	0.534	1
ZNF24	0.00180024	-1.19773	0.241	0.446	1
PARP14	0.00180529	-1.10967	0.253	0.446	1
BLOC1S1	0.0018154	0.712322	0.671	0.52	1
NUP153	0.00183428	-1.37421	0.139	0.318	1
CEBPZ	0.00186698	-0.714441	0.316	0.554	1
NDUFA10	0.00187254	-0.663357	0.418	0.649	1
TCF7	0.00190303	1.33359	0.38	0.209	1
ENTPD7	0.00193575	3.05241	0.101	0.014	1
SLC25A39	0.00198006	0.51862	0.506	0.277	1
TIMM22	0.00200788	-1.50721	0.152	0.324	1
ZDHHC6	0.00204002	-0.983	0.278	0.493	1
CD86	0.00204511	4.13453	0.063	0	1
LEKR1	0.00204511	4.15497	0.063	0	1
AC112907.3	0.00204511	4.00412	0.063	0	1
BANK1	0.00204511	4.94829	0.063	0	1
LY86	0.00204511	3.7269	0.063	0	1
CDK14	0.00204511	4.29389	0.063	0	1
SWAP70	0.00204511	4.03603	0.063	0	1
AC008014.1	0.00204511	3.59001	0.063	0	1
GNG7	0.00204511	4.39025	0.063	0	1
LAX1	0.0020686	-1.22931	0.127	0.311	1
CMSS1	0.00209235	-2.23291	0.038	0.182	1
JMJD1C	0.00211913	-0.707132	0.367	0.595	1
TRABD2A	0.00214	2.9276	0.101	0.014	1
APMAP	0.00214917	-0.810324	0.43	0.642	1
STK17A	0.00216274	-1.0526	0.228	0.412	1
CXCR4	0.00216752	-0.787817	0.722	0.797	1
PRPF38B	0.00217486	-0.750338	0.468	0.649	1
CNOT10	0.00218504	-0.471615	0.215	0.426	1
MAPRE1	0.00228513	-0.638355	0.481	0.703	1
IGHA1	0.00231744	1.41947	0.101	0.014	1
FTL	0.00232906	0.308876	0.949	0.743	1
ABHD17A	0.0023297	-1.46773	0.025	0.162	1
HDLBP	0.00233989	-0.782327	0.304	0.52	1
MYO9B	0.00238864	-1.18471	0.076	0.243	1
AQR	0.00242865	-0.842175	0.114	0.297	1
RAC1	0.00244908	-1.17935	0.203	0.405	1
RNASE6	0.00245726	3.40585	0.114	0.02	1
SLU7	0.00246087	-0.886814	0.278	0.48	1
XAB2	0.00247865	-0.882943	0.177	0.392	1
POU2F2	0.00253231	2.38538	0.241	0.101	1
SLC10A7	0.00253239	-3.43043	0	0.108	1
RSRC2	0.00253653	-0.711033	0.57	0.777	1
MIR155HG	0.00254371	-1.74916	0.089	0.25	1
UHMK1	0.00256519	-0.658593	0.443	0.649	1
SEC14L1	0.00258662	0.888825	0.557	0.385	1
CSNK1D	0.00260319	-0.773486	0.278	0.507	1
STAT4	0.00261527	-0.731268	0.241	0.439	1
RDX	0.0026277	-1.64283	0.101	0.264	1
MT-CO2	0.00263429	0.291497	0.987	1	1
TSPYL2	0.00267205	-1.24728	0.139	0.324	1
KCTD20	0.00267974	-0.897959	0.253	0.453	1
TWISTNB	0.00268458	-1.25903	0.266	0.432	1
LINC01550	0.00269405	1.96811	0.266	0.122	1
BCL11B	0.0027009	-1.1157	0.253	0.432	1
GAB3	0.00270297	-1.76039	0.089	0.25	1
ISG15	0.00270351	-1.1546	0.494	0.703	1
CD79B	0.00270452	1.68106	0.19	0.061	1
ATF7IP	0.00273281	-0.930459	0.329	0.534	1
PELO	0.00274002	-1.58446	0.101	0.277	1
ICAM1	0.00274618	-2.61282	0.013	0.135	1
AC004585.1	0.00274798	2.02502	0.177	0.054	1
ZNF267	0.00275328	-1.3929	0.139	0.318	1
SESN2	0.0027872	-1.84287	0.038	0.182	1
TEP1	0.00282315	-2.1189	0.013	0.135	1
ANXA1	0.00283175	-0.714675	0.633	0.757	1
TCEAL3	0.0028378	2.22092	0.114	0.02	1
BOD1L1	0.00291114	-1.17441	0.253	0.446	1
MVD	0.00292386	-1.08564	0.139	0.324	1
ITM2A	0.00293975	-0.856927	0.519	0.709	1
RUNX3	0.00294312	-0.883581	0.494	0.642	1
RPL36A	0.00294475	0.388481	0.899	0.838	1
PPP2R2B	0.00294489	-1.73803	0.076	0.236	1
BRCA2	0.00296904	-1.15568	0.177	0.372	1
KANSL1	0.00299163	-0.937286	0.278	0.48	1
AC013264.1	0.00299386	2.17453	0.114	0.02	1
GBP1	0.00303597	-0.970294	0.342	0.568	1
HEBP1	0.00310221	1.51792	0.114	0.02	1
CPD	0.00311082	-0.816804	0.089	0.264	1
RAB27A	0.00311135	-0.678275	0.392	0.601	1
PTGES3	0.00312062	-0.365054	0.835	0.946	1
SLA2	0.00312863	-0.910426	0.367	0.568	1
AC012615.1	0.00313481	1.36708	0.253	0.101	1
ZFR	0.00313756	-0.781898	0.291	0.52	1
UBL5	0.00315124	0.336136	0.962	0.932	1
RPL8	0.0031758	0.274307	0.987	1	1
WWC3	0.00320323	-2.3593	0.025	0.155	1
CEP78	0.00320396	-0.686624	0.266	0.48	1
TNRC6A	0.00321016	-0.993011	0.127	0.304	1
RAVER1	0.0032126	-1.89222	0.038	0.176	1
AL121832.2	0.00321412	2.13794	0.114	0.02	1
STK26	0.00322121	-1.11025	0.203	0.392	1
KMT2E	0.00324481	-0.608925	0.658	0.818	1
SNRPB	0.00324937	-0.364157	0.886	0.966	1
PDS5B	0.00325621	-0.933921	0.215	0.412	1
OAS2	0.00325817	-1.32822	0.165	0.338	1
ATP5F1E	0.00327533	0.231494	0.987	0.993	1
RHBDD2	0.00331983	-1.07817	0.291	0.473	1
PRKAG2	0.00335109	1.82595	0.127	0.027	1
GBP3	0.00335199	-1.35979	0.089	0.257	1
PLEKHA2	0.00335807	-1.47484	0.228	0.399	1
SPON2	0.00347635	-0.783103	0.304	0.52	1
MARCH5	0.00347926	-1.24309	0.165	0.358	1
HELB	0.00351993	-1.65382	0.139	0.311	1
TMEM116	0.003532	1.56627	0.203	0.074	1
ABCB1	0.00353607	-3.58583	0	0.101	1
NCL	0.00354089	-0.480056	0.911	0.973	1
MZB1	0.00357497	0.477507	0.203	0.074	1
MPC1	0.0036329	1.06029	0.519	0.338	1
RSF1	0.00366146	-0.612742	0.43	0.662	1
CREBBP	0.00373207	-1.08599	0.165	0.351	1
SF3A1	0.00374655	-0.706964	0.481	0.669	1
TBC1D23	0.00375377	-1.41434	0.063	0.216	1
TIAL1	0.00376126	-0.710576	0.43	0.628	1
REV3L	0.00376991	-1.25605	0.165	0.345	1
GTF2F1	0.00377078	-0.635346	0.405	0.615	1
LARP7	0.0038808	-0.898542	0.278	0.486	1
TCF4	0.00393412	3.31946	0.076	0.007	1
RASSF5	0.00394876	-0.313472	0.392	0.615	1
PLEC	0.00396859	0.844929	0.354	0.196	1
CD99	0.00397404	0.305796	0.949	0.98	1
PSMB8-AS1	0.00400521	0.895868	0.57	0.432	1
SLBP	0.00400869	-1.99154	0.127	0.277	1
NCOR1	0.00408272	-0.759175	0.544	0.669	1
LYZ	0.00411476	5.83347	0.076	0.007	1
SMG1	0.00412133	-0.600113	0.532	0.743	1
SAMD3	0.00414503	-0.639053	0.481	0.696	1
SLC4A1AP	0.00416087	-1.35926	0.152	0.331	1
NPC2	0.0041703	1.19254	0.456	0.297	1
PRDX6	0.00420172	-0.517633	0.646	0.804	1
KHDRBS1	0.00421277	-0.790348	0.329	0.541	1
ARIH2	0.0042167	-0.443684	0.532	0.764	1
OSBPL7	0.0042185	-1.31763	0.114	0.27	1
VPS4B	0.00425819	-0.853871	0.253	0.459	1
COG7	0.00426058	-2.19272	0.038	0.169	1
OR4D1	0.0043029	2.5779	0.076	0.007	1
TXNDC9	0.00439223	-0.861487	0.266	0.473	1
FAM177A1	0.00442437	-0.726208	0.557	0.709	1
MED19	0.00443755	-0.918151	0.152	0.338	1
AL357060.1	0.00446105	-2.32566	0.051	0.182	1
USP36	0.00447972	-1.15508	0.228	0.405	1
MMS22L	0.00449706	-1.44746	0.139	0.297	1
HIPK2	0.00452728	1.70882	0.215	0.088	1
CDK6	0.00460889	-0.576808	0.228	0.426	1
PER1	0.00462188	-0.864003	0.177	0.365	1
SYNJ1	0.00463236	-1.50931	0.051	0.189	1
PSMA3	0.00468677	-0.413935	0.595	0.791	1
FAM129A	0.00477429	-0.631613	0.418	0.595	1
SLC1A4	0.00478304	-1.43989	0.089	0.25	1
TP53RK	0.0047844	-1.54578	0.063	0.209	1
BAZ1A	0.00478518	-0.970097	0.342	0.514	1
ZNF664	0.00482858	-1.78123	0.076	0.223	1
SELL	0.00483711	0.590701	0.646	0.493	1
CLEC2B	0.00483855	-0.636153	0.709	0.804	1
MYL12A	0.0048855	0.403625	0.962	0.959	1
ZNF281	0.00491095	-0.683189	0.152	0.338	1
MAP3K2	0.00493377	-0.551723	0.177	0.385	1
GRAP2	0.00496656	-0.725726	0.291	0.514	1
S100A11	0.00496982	0.484504	0.835	0.716	1
HLTF	0.00498724	-1.1725	0.165	0.338	1
NUDT21	0.00499549	-0.394462	0.62	0.804	1
ZNF706	0.00500444	0.784747	0.734	0.662	1
XCL1	0.00502025	3.07351	0.139	0.041	1
NIPBL	0.00503557	-0.763289	0.506	0.662	1
MYSM1	0.00503963	-1.35565	0.101	0.264	1
ACO2	0.00504406	-0.739738	0.291	0.466	1
UBE2L6	0.00506731	-0.429433	0.633	0.811	1
GK5	0.0051134	-0.58759	0.127	0.311	1
MRPL44	0.00515477	-0.887448	0.215	0.399	1
CPNE5	0.0051756	4.02412	0.089	0.014	1
LRP10	0.00522975	-0.974085	0.165	0.345	1
SSB	0.00527517	-0.595272	0.481	0.682	1
PPP1R14B	0.00531997	-2.8476	0.038	0.162	1
IFI6	0.00532347	-0.819822	0.392	0.581	1
ACSF3	0.00533983	-0.75283	0.139	0.324	1
GNGT2	0.00536279	-1.11561	0.089	0.25	1
MT-CO1	0.00539292	0.222672	0.987	1	1
IK	0.00545711	-0.432949	0.532	0.77	1
BANP	0.00547216	-0.685885	0.114	0.277	1
PGK1	0.0054915	-0.331932	0.823	0.905	1
BCOR	0.00550556	-1.30634	0.089	0.243	1
RBM8A	0.00553206	-0.290678	0.772	0.939	1
PRPF38A	0.00553882	-0.541511	0.456	0.642	1
NCBP3	0.00561586	-0.986277	0.228	0.399	1
CXCR3	0.00566109	-0.733404	0.468	0.622	1
SMCO4	0.00566134	1.4803	0.215	0.088	1
LGMN	0.00570072	3.18859	0.089	0.014	1
DNAJC2	0.00575974	-0.49476	0.392	0.561	1
RBM39	0.00580587	-0.479114	0.848	0.926	1
PFDN6	0.00588481	-0.718101	0.291	0.486	1
SRSF11	0.00589556	-0.410939	0.658	0.797	1
LINC00544	0.00592388	2.21827	0.089	0.014	1
MNDA	0.00594104	4.58085	0.051	0	1
BCL11A	0.00594104	3.80387	0.051	0	1
IRAK2	0.00594104	3.64615	0.051	0	1
SERPINI1	0.00594104	3.59181	0.051	0	1
S100P	0.00594104	4.45892	0.051	0	1
RNF130	0.00594104	3.73683	0.051	0	1
WDR86	0.00594104	3.60233	0.051	0	1
CYBB	0.00594104	4.2399	0.051	0	1
ADAM28	0.00594104	3.61832	0.051	0	1
MS4A1	0.00594104	5.08039	0.051	0	1
GPRC5D	0.00594104	4.16646	0.051	0	1
ASCL1	0.00594104	3.37349	0.051	0	1
RUBCNL	0.00594104	3.61802	0.051	0	1
TRAV10	0.00594104	5.10644	0.051	0	1
OTUB2	0.00594104	2.79234	0.051	0	1
SCIMP	0.00594104	3.17639	0.051	0	1
AC002091.2	0.00594104	3.68943	0.051	0	1
TIMP2	0.00594104	2.90756	0.051	0	1
ZNF793-AS1	0.00594104	3.51528	0.051	0	1
CD79A	0.00596057	2.79658	0.139	0.041	1
SF3A2	0.00596242	-0.47353	0.494	0.709	1
YAF2	0.00596775	-0.838688	0.215	0.412	1
RBBP8	0.0059807	-0.830931	0.342	0.507	1
NT5C3A	0.00599386	-0.752764	0.456	0.581	1
MCOLN2	0.00599447	-1.6066	0.101	0.257	1
AL135925.1	0.00599545	-0.340577	0.051	0.196	1
PAPOLG	0.00601337	-2.15115	0.025	0.142	1
PRG4	0.00604568	2.88284	0.139	0.041	1
HOOK3	0.00610485	-1.08393	0.139	0.318	1
TRIP11	0.00620152	-0.338934	0.203	0.392	1
NIP7	0.00620152	-0.792306	0.215	0.385	1
MPHOSPH10	0.00626163	-1.11174	0.177	0.345	1
EIF3M	0.00627223	-0.487528	0.734	0.824	1
IBTK	0.00632922	-0.827058	0.241	0.432	1
MTF2	0.00635673	-1.014	0.291	0.459	1
TMA16	0.00640478	-1.04328	0.063	0.203	1
ERCC6L2	0.00643114	-1.82676	0.076	0.209	1
NRBP1	0.00647941	-0.743524	0.367	0.554	1
LITAF	0.00663072	-0.437944	0.772	0.939	1
PAQR4	0.00664302	2.6892	0.101	0.02	1
IL12RB2	0.00667368	1.36951	0.215	0.088	1
RPL34	0.00667655	0.241942	1	1	1
ARF4	0.00668797	-0.874507	0.494	0.628	1
DDX10	0.00674002	-1.3097	0.063	0.203	1
ZSCAN5A	0.00675827	2.17272	0.101	0.02	1
UQCRQ	0.00676434	0.337185	0.949	0.851	1
PIK3R1	0.00678069	-0.791968	0.405	0.561	1
SH3TC1	0.00678998	1.62927	0.19	0.074	1
EIF2A	0.00681792	-0.608262	0.418	0.635	1
CAMLG	0.00686906	-0.730353	0.418	0.581	1
SPPL3	0.00687394	-2.87269	0	0.088	1
TRAV29DV5	0.00687394	-5.05488	0	0.088	1
TMCO3	0.00692861	2.10463	0.114	0.027	1
SREBF1	0.00693312	2.26626	0.127	0.034	1
SSH1	0.00696672	-1.48946	0.025	0.142	1
ATP6V1H	0.00697159	-0.878397	0.241	0.419	1
ATP8A1	0.00700266	-1.16601	0.101	0.257	1
HMGN2	0.00702631	0.330699	0.975	0.986	1
DRG2	0.00703457	0.934244	0.443	0.284	1
SNX4	0.00705131	-0.762076	0.152	0.331	1
WAC	0.00705552	-0.61926	0.405	0.581	1
ARPC5	0.00709381	0.38534	0.873	0.926	1
MT-ND3	0.00711641	0.264979	0.987	0.986	1
MKL2	0.00729571	-2.1844	0.013	0.115	1
NME2	0.00732195	0.623965	0.709	0.547	1
SLFN5	0.00733887	-0.731871	0.418	0.601	1
GEMIN8	0.00738945	-1.5282	0.076	0.209	1
SLC2A1	0.00743183	-1.28738	0.089	0.236	1
CMC2	0.00743554	-0.703513	0.57	0.676	1
NOC3L	0.0074471	-1.39134	0.114	0.264	1
MPV17L2	0.00746052	1.72678	0.139	0.041	1
MINOS1	0.00747047	0.747934	0.544	0.439	1
LNPEP	0.00750761	-0.786538	0.342	0.52	1
SEC61B	0.00752886	0.326074	0.962	0.932	1
ENY2	0.0075824	-0.525682	0.658	0.818	1
MORF4L1	0.00758456	-0.410607	0.785	0.912	1
PDE4A	0.00758505	-1.55783	0.038	0.162	1
HINT3	0.00761673	-2.19951	0.038	0.155	1
RALGAPA1	0.00764123	-0.830244	0.139	0.311	1
ZNF131	0.00765527	-0.691552	0.215	0.392	1
TADA3	0.00765747	0.584398	0.709	0.581	1
SOD2	0.00767581	1.26277	0.342	0.189	1
ASF1A	0.00770765	-0.991859	0.177	0.345	1
CD4	0.00782088	0.669872	0.329	0.169	1
APOBR	0.00782899	1.54826	0.152	0.047	1
RIOK2	0.00784592	-1.69279	0.051	0.176	1
ANXA2	0.00788892	0.463605	0.835	0.838	1
PEF1	0.00792133	-0.457926	0.354	0.588	1
RWDD4	0.00800182	-0.758666	0.253	0.432	1
RARRES3	0.0080094	-0.372505	0.81	0.905	1
UBE2D3	0.00806778	-0.321785	0.848	0.986	1
GMEB1	0.00809239	-0.875443	0.152	0.331	1
FBXO31	0.00811117	-1.90122	0.025	0.135	1
GNPTG	0.00815224	1.14152	0.228	0.095	1
CTSW	0.00818498	-0.29863	0.443	0.703	1
ARHGAP27	0.00819501	-0.919917	0.076	0.223	1
RPS20	0.00819532	-0.460681	0.886	0.966	1
SLA	0.0082174	-0.677996	0.354	0.541	1
PARP10	0.00823378	-1.56558	0.114	0.25	1
BZW1	0.0082496	-0.430787	0.759	0.899	1
CNOT2	0.00825477	-0.653353	0.456	0.649	1
PPP1R8	0.00827842	-1.36695	0.114	0.264	1
CACUL1	0.00829126	-0.996524	0.139	0.304	1
HINT2	0.00829487	0.642988	0.633	0.527	1
ZNHIT2	0.00831166	-1.92128	0.025	0.135	1
TRAF3IP3	0.00836383	0.608673	0.684	0.601	1
UBR1	0.0083847	-1.08207	0.19	0.345	1
RPL39L	0.00843882	0.947716	0.468	0.304	1
MYOM2	0.00849434	1.49681	0.114	0.027	1
PRRC1	0.00849936	-1.24142	0.152	0.297	1
PCGF6	0.00852166	-1.02897	0.127	0.277	1
ARHGEF1	0.00852502	-0.511449	0.696	0.784	1
AKAP10	0.00854204	1.31149	0.278	0.135	1
TRAPPC9	0.00854376	-1.7287	0.051	0.176	1
CHMP4B	0.00856439	0.959683	0.443	0.297	1
LTA4H	0.0085894	1.06445	0.43	0.284	1
TMIGD2	0.00859125	1.37344	0.203	0.081	1
CDC5L	0.00859179	-0.880475	0.392	0.554	1
NEPRO	0.00860505	-1.23881	0.139	0.291	1
FLNA	0.00864076	-0.471947	0.911	0.946	1
C3orf14	0.00868733	-0.852675	0.101	0.25	1
SLC25A32	0.00870358	-0.980745	0.203	0.365	1
CLK1	0.00872103	-0.398749	0.443	0.662	1
DDX3Y	0.00872231	-1.28714	0.291	0.466	1
WDR89	0.00872719	-1.67142	0.038	0.155	1
ANKRD17	0.00873362	-1.2527	0.228	0.378	1
AAMDC	0.0087807	1.08536	0.203	0.081	1
ELP2	0.00880221	-1.01881	0.165	0.324	1
CTSC	0.00881992	-0.532826	0.608	0.811	1
PDE4D	0.00893931	-0.62314	0.38	0.588	1
RAMMET	0.0089428	-0.668359	0.266	0.453	1
PRIMPOL	0.00902649	1.59225	0.19	0.074	1
NOSIP	0.00904345	0.968685	0.81	0.743	1
ZDHHC12	0.00904866	0.899293	0.557	0.459	1
UBR4	0.00906406	-0.973257	0.203	0.378	1
EFTUD2	0.00911009	-0.627095	0.266	0.426	1
DTHD1	0.00912828	-1.96485	0.038	0.155	1
WDR4	0.00915868	-1.26093	0.025	0.135	1
CSNK2A2	0.00920355	-1.62416	0.063	0.189	1
ABLIM1	0.00920753	-0.825492	0.481	0.649	1
FBXW7	0.00920909	-1.18862	0.165	0.311	1
CHIC2	0.00921328	-0.894004	0.354	0.514	1
DPP8	0.00926191	-0.968322	0.228	0.385	1
AC008555.5	0.00927725	0.919036	0.278	0.135	1
HLA-B	0.00931932	-0.243278	1	0.993	1
NOP58	0.00933075	-0.458697	0.646	0.791	1
USP28	0.00934286	-1.21166	0.114	0.257	1
SRSF6	0.00937424	-0.948634	0.253	0.432	1
RPLP1	0.0093771	0.210492	1	1	1
HLA-E	0.0094031	-0.368421	0.962	0.953	1
AL138963.3	0.00940717	0.521481	0.658	0.466	1
PMAIP1	0.00945107	-1.04892	0.418	0.561	1
ATP5MD	0.00956329	0.368681	0.937	0.865	1
ATG4C	0.00957464	-2.69605	0	0.081	1
SLC4A2	0.00957464	-2.83403	0	0.081	1
ZNF584	0.00957464	-2.82909	0	0.081	1
USP18	0.00957464	-3.5008	0	0.081	1
VIM-AS1	0.00957859	0.970252	0.278	0.128	1
CUL2	0.00969008	-1.29961	0.152	0.297	1
MRPL16	0.00975799	-0.563324	0.43	0.581	1
UQCRFS1	0.00979539	-0.359285	0.633	0.851	1
MED14	0.00980468	-1.65076	0.051	0.169	1
MFGE8	0.00982164	1.38545	0.177	0.068	1
APOBEC3H	0.0098246	-0.560796	0.177	0.358	1
KDM5A	0.00988839	-0.590242	0.456	0.642	1
MPDU1	0.00992313	-0.764707	0.253	0.432	1
TYW3	0.00998177	-1.19097	0.228	0.378	1
HDAC8	0.010016	1.21316	0.291	0.162	1
RABGAP1L	0.0100481	-0.679626	0.329	0.52	1
PDCD1	0.0100869	-1.73124	0.114	0.25	1
ARNTL	0.0100915	-1.29523	0.152	0.297	1
COX7A2L	0.0101121	0.545922	0.785	0.757	1
EEFSEC	0.0101466	-2.28865	0.038	0.149	1
RPL12	0.0102202	0.27842	0.987	1	1
HNRNPR	0.010244	-0.363216	0.772	0.872	1
CXorf40B	0.0102658	-0.932695	0.127	0.284	1
AKAP9	0.0103166	-0.722379	0.367	0.534	1
UBE4A	0.0103361	-1.05912	0.203	0.358	1
PLEKHF1	0.0103369	-1.78795	0.051	0.169	1
ZBED6	0.010348	-2.0223	0.013	0.108	1
FBXO34	0.0103812	-1.63263	0.063	0.189	1
NFE2L2	0.0104073	-1.26418	0.139	0.291	1
AL392172.1	0.0104373	1.14392	0.215	0.095	1
CENPF	0.0104552	-0.677539	0.557	0.682	1
ID2	0.0104715	-0.545126	0.418	0.622	1
SAFB2	0.0105914	-0.948929	0.304	0.459	1
MTHFD1L	0.0106285	-0.26936	0.013	0.108	1
TRIM25	0.0106676	-1.00745	0.076	0.209	1
FANCA	0.0106769	-0.794035	0.139	0.297	1
MOB4	0.010732	-0.936716	0.139	0.284	1
FABP5	0.0107371	-0.826258	0.646	0.764	1
TRA2A	0.0108751	-0.6937	0.367	0.534	1
MYNN	0.0108894	-0.871437	0.177	0.351	1
TRMT1	0.0109005	0.867317	0.316	0.162	1
FBXO6	0.0109066	-1.91764	0.076	0.196	1
TWF1	0.0109796	-1.15866	0.228	0.378	1
SLC25A26	0.0110468	-0.727413	0.177	0.338	1
CBX3	0.0110778	0.414925	0.81	0.831	1
SKIL	0.011086	-0.863442	0.114	0.27	1
DENND4A	0.0110922	-1.21581	0.177	0.324	1
MPZL1	0.0111269	3.47951	0.063	0.007	1
AC017083.1	0.0111269	3.59755	0.063	0.007	1
MKKS	0.0111269	2.77846	0.063	0.007	1
NOP14	0.0111622	-1.63359	0.076	0.203	1
ECD	0.011193	-1.07691	0.165	0.318	1
NPM1	0.0111972	-0.300589	0.949	0.986	1
JOSD1	0.0111993	-1.27559	0.139	0.291	1
OTULIN	0.011239	-1.38821	0.063	0.189	1
LANCL2	0.0112419	-1.16794	0.051	0.169	1
NAMPT	0.0113107	-0.872754	0.304	0.466	1
MTCH1	0.0113361	-1.23884	0.089	0.23	1
CCR6	0.0113721	3.113	0.063	0.007	1
POLR3GL	0.0114044	0.801527	0.646	0.541	1
NR3C1	0.0114708	-0.442423	0.494	0.682	1
PPFIA1	0.0114789	-1.62726	0.051	0.169	1
TGFBR3	0.0114825	-0.880682	0.342	0.48	1
OAZ1	0.0115413	0.258315	0.987	0.973	1
UTP14C	0.0116221	2.7289	0.063	0.007	1
TNFRSF17	0.0116221	3.6024	0.063	0.007	1
AC092329.3	0.0116221	2.57171	0.063	0.007	1
CCND2	0.0116426	-0.880658	0.278	0.453	1
CHMP1B	0.0116638	-0.94076	0.291	0.486	1
RAD23B	0.0116723	-0.800331	0.228	0.392	1
PLEKHJ1	0.0118051	-0.508107	0.481	0.628	1
SUN2	0.0118173	1.03427	0.456	0.318	1
SFPQ	0.0118331	-0.559658	0.633	0.764	1
FBXW8	0.0118769	2.60493	0.063	0.007	1
MCM6	0.0118778	-0.62205	0.418	0.642	1
ZNF638	0.0119116	-0.606401	0.316	0.507	1
DEF6	0.0119366	-0.532082	0.392	0.574	1
C1orf21	0.0119733	-0.726712	0.228	0.412	1
VDAC1	0.0120293	-0.427743	0.696	0.811	1
AKIRIN2	0.0120944	-0.412284	0.329	0.541	1
SCAF11	0.0120946	-0.560188	0.62	0.723	1
ARFIP1	0.0121093	-1.776	0.063	0.182	1
ERVK3-1	0.0121093	-1.4734	0.063	0.182	1
LINC00511	0.0121366	2.24631	0.063	0.007	1
LIPE	0.0121366	2.35437	0.063	0.007	1
HELZ2	0.0121473	-3.10288	0.013	0.101	1
BDP1	0.0121792	-0.596655	0.506	0.682	1
SF3B4	0.0121855	-0.465403	0.646	0.73	1
CCNI	0.0121915	-0.352987	0.835	0.953	1
SUGT1	0.0122201	-0.574173	0.43	0.608	1
FANCL	0.0122337	-2.06352	0.051	0.162	1
ABCF1	0.0122608	-0.646557	0.329	0.527	1
MAPK6	0.0122767	-0.614738	0.152	0.331	1
MIR9-3HG	0.0123127	-2.3116	0.013	0.101	1
GABARAPL1	0.0123151	-1.25394	0.203	0.345	1
BICDL1	0.0123886	-1.68354	0.076	0.203	1
CLIC4	0.0124014	1.66698	0.063	0.007	1
AC108047.1	0.0124014	1.89974	0.063	0.007	1
HIST1H2BE	0.0124014	1.96115	0.063	0.007	1
CDC34	0.0124014	1.97094	0.063	0.007	1
TRIM33	0.0124465	-0.928878	0.203	0.358	1
PHF20L1	0.012526	-0.671538	0.139	0.304	1
FAS	0.0125885	-0.794397	0.278	0.432	1
SMIM37	0.0126032	0.758437	0.519	0.385	1
HIST1H3F	0.0126076	1.9908	0.177	0.074	1
METTL4	0.0126724	1.79877	0.139	0.047	1
FMC1	0.0127237	2.05346	0.215	0.101	1
PRR5L	0.0127319	-0.183195	0.076	0.216	1
TCAF1	0.0127621	1.3456	0.165	0.061	1
MED28	0.0127843	-0.836121	0.291	0.453	1
ITCH	0.012801	-0.476155	0.203	0.385	1
MXD4	0.0128032	-1.56269	0.114	0.236	1
MTHFD2	0.0128456	-0.461759	0.481	0.682	1
KARS	0.0128864	-0.825075	0.316	0.48	1
RPS4Y1	0.0129748	0.318447	0.962	0.811	1
PISD	0.0129771	-1.37347	0.063	0.182	1
OSBPL11	0.0129942	-2.09031	0.013	0.101	1
SLC30A6	0.0130084	-2.15995	0.025	0.122	1
SF3B5	0.0130874	-0.31758	0.709	0.831	1
EDEM3	0.0131484	-1.1318	0.19	0.331	1
SH3YL1	0.0131668	1.4526	0.152	0.054	1
RPL37	0.0131686	0.205022	1	1	1
LRRC59	0.01323	-0.370514	0.443	0.662	1
PCED1B	0.0132697	-1.08932	0.165	0.318	1
ZNF207	0.0133004	-0.477871	0.633	0.824	1
CD7	0.0133113	0.70012	0.785	0.797	1
DNAJC16	0.0133334	-3.28651	0	0.074	1
CCDC150	0.0133334	-2.90021	0	0.074	1
HACE1	0.0133334	-2.84427	0	0.074	1
DBF4B	0.0133334	-2.95361	0	0.074	1
PATL1	0.0134051	-0.874807	0.165	0.324	1
RPS13	0.0134453	0.212487	0.987	0.993	1
MALT1	0.0135862	1.69465	0.228	0.115	1
MIS18BP1	0.0136202	-0.426733	0.443	0.595	1
TAF7	0.0136262	-0.995793	0.38	0.534	1
GART	0.0136909	-0.884199	0.228	0.385	1
AKAP8L	0.013733	-1.39429	0.076	0.203	1
ATP2B1-AS1	0.0138236	1.02566	0.253	0.122	1
RAB35	0.0138712	-0.767926	0.228	0.365	1
PTPN22	0.0138723	-0.678789	0.443	0.568	1
COPS2	0.0139634	-0.613512	0.468	0.628	1
CEP350	0.0139742	-0.711559	0.367	0.527	1
HACD3	0.0140107	-0.947677	0.304	0.453	1
PRKCQ	0.0140458	-0.58437	0.253	0.426	1
SDR39U1	0.0140712	-0.927905	0.228	0.365	1
SIRT6	0.0141012	-0.914656	0.101	0.236	1
RAB37	0.0141138	0.840696	0.38	0.223	1
PPP1R3B	0.0141231	2.81995	0.076	0.014	1
SELENOI	0.0141734	-1.27828	0.063	0.182	1
STXBP3	0.0141981	-0.934045	0.089	0.223	1
LINC00426	0.0142075	1.05153	0.291	0.155	1
POLR2C	0.0142128	-0.684379	0.405	0.561	1
INTS13	0.0142268	-0.677963	0.139	0.297	1
SPATA2L	0.0142674	-1.99189	0.013	0.101	1
MAPK1IP1L	0.014285	-0.415789	0.633	0.784	1
NORAD	0.0143004	-0.844006	0.304	0.466	1
SLK	0.0143321	-0.959167	0.152	0.304	1
ATF3	0.0143745	-2.01103	0.076	0.196	1
USP15	0.0143893	-0.489034	0.456	0.682	1
RXYLT1	0.0144098	-1.98912	0.038	0.142	1
TOP3A	0.0144695	-1.39593	0.089	0.216	1
PRKCH	0.0144962	-0.524549	0.582	0.743	1
SRSF7	0.0145407	-0.430348	0.911	0.932	1
SAP30BP	0.0145547	-0.742516	0.316	0.514	1
STT3B	0.0145836	-1.04855	0.139	0.284	1
GRAMD1B	0.0145986	-1.56592	0.051	0.162	1
GLUL	0.0146036	0.664557	0.405	0.243	1
ADI1	0.0146194	0.863187	0.519	0.365	1
NTHL1	0.0146461	-1.47657	0.076	0.196	1
TSNAX	0.0146534	2.4116	0.076	0.014	1
SYNE1	0.0146659	-0.828595	0.481	0.622	1
SRRM2	0.0147135	-0.467868	0.468	0.655	1
ADGRE5	0.0147401	-0.40913	0.456	0.649	1
SAP25	0.0147865	2.72971	0.089	0.02	1
ZNFX1	0.0149536	-0.55961	0.228	0.392	1
CHST12	0.0149865	-0.79843	0.354	0.507	1
SUSD3	0.0149884	0.886762	0.203	0.088	1
IKZF3	0.0150078	-0.87321	0.456	0.595	1
CCDC58	0.0150744	-1.35969	0.114	0.243	1
GPR171	0.0152563	-1.44636	0.101	0.23	1
TNFAIP1	0.0153212	2.14501	0.114	0.034	1
PPDPF	0.0155298	0.341623	0.962	0.986	1
TAP1	0.0155785	-0.405334	0.722	0.899	1
VCPIP1	0.0156064	-0.938725	0.127	0.27	1
STAT3	0.0156112	-0.594848	0.38	0.561	1
BTG1	0.0157035	-0.527202	0.658	0.77	1
NCK1-DT	0.0157036	1.80351	0.101	0.027	1
ZC3HC1	0.0157571	-1.84001	0.025	0.122	1
EPC2	0.015767	-1.58533	0.063	0.182	1
TCP1	0.0157693	-0.472542	0.557	0.736	1
PPP2R5A	0.0157841	-1.28971	0.089	0.223	1
STK11IP	0.0158562	1.61394	0.127	0.041	1
DPH3	0.015876	-0.76895	0.215	0.372	1
HNRNPF	0.0159345	-0.384636	0.848	0.926	1
NASP	0.0159661	-0.519558	0.709	0.797	1
CAMSAP1	0.0159775	1.94934	0.114	0.034	1
XRN2	0.0160562	-0.39855	0.494	0.689	1
P4HB	0.0160943	0.36699	0.835	0.764	1
PYHIN1	0.0161553	-0.835337	0.418	0.547	1
MTA3	0.0162016	2.29356	0.114	0.034	1
C5orf24	0.0162041	-0.999975	0.089	0.223	1
FRYL	0.0162197	-0.891544	0.291	0.439	1
PDK3	0.0162332	-1.00484	0.114	0.25	1
CASP7	0.0162417	-1.17101	0.228	0.358	1
COX16	0.0162421	0.713774	0.582	0.405	1
DMXL1	0.0162423	-1.03615	0.089	0.216	1
ACOT7	0.0162964	-0.482753	0.354	0.541	1
FRY	0.0163162	2.84004	0.089	0.02	1
EOGT	0.0163728	-0.828558	0.076	0.196	1
RPL39	0.01646	0.243816	1	1	1
TBC1D15	0.0164825	-1.24899	0.177	0.318	1
POFUT2	0.0165079	-1.62636	0.063	0.176	1
MTDH	0.0165231	-0.484073	0.62	0.764	1
ELOB	0.016551	0.3143	0.924	0.973	1
HAUS2	0.0166135	-0.51812	0.241	0.412	1
MRPS22	0.0166541	-0.820276	0.228	0.385	1
CRTAP	0.0166583	1.94268	0.114	0.034	1
MIR762HG	0.0167011	1.16512	0.139	0.047	1
GPR174	0.0167273	-0.957248	0.215	0.358	1
SAMD9L	0.0167397	-0.841796	0.203	0.358	1
RUSC1	0.0167429	-0.968849	0.203	0.351	1
ATG101	0.0167798	-0.759587	0.177	0.338	1
DNAJB14	0.0168912	-0.587024	0.291	0.446	1
CDK12	0.0169018	-0.877289	0.304	0.446	1
CLYBL	0.0169541	1.47912	0.076	0.014	1
AL139384.1	0.0169541	1.7755	0.076	0.014	1
CDK13	0.0169616	-0.604349	0.152	0.304	1
EPC1	0.0169998	-0.572422	0.671	0.784	1
YIPF6	0.0170757	-1.4448	0.101	0.223	1
C5orf15	0.0170829	-1.25431	0.127	0.257	1
DSE	0.0171179	1.16322	0.139	0.047	1
IPO7	0.0171241	-0.593569	0.291	0.453	1
SLC6A6	0.0172882	-0.744014	0.114	0.257	1
ALDH16A1	0.0173012	-1.18156	0.089	0.209	1
AMMECR1L	0.0173141	-1.40487	0.025	0.122	1
INTS6-AS1	0.0173297	1.29848	0.139	0.047	1
RAD52	0.0174117	1.98018	0.089	0.02	1
KLF7	0.0174337	1.70214	0.101	0.027	1
B4GALT3	0.0174891	0.770329	0.43	0.297	1
AL645608.2	0.017509	3.34497	0.038	0	1
AL137802.2	0.017509	2.66706	0.038	0	1
AL031728.1	0.017509	3.01539	0.038	0	1
S100A8	0.017509	7.88764	0.038	0	1
FCRL1	0.017509	3.46278	0.038	0	1
FCRLA	0.017509	3.07311	0.038	0	1
BX323046.1	0.017509	3.3749	0.038	0	1
SEMA4C	0.017509	2.73496	0.038	0	1
SLC11A1	0.017509	2.56	0.038	0	1
RASSF1-AS1	0.017509	2.7834	0.038	0	1
AC006252.1	0.017509	3.02856	0.038	0	1
ZBED2	0.017509	2.7434	0.038	0	1
AC074044.1	0.017509	2.99643	0.038	0	1
CSTA	0.017509	3.57949	0.038	0	1
BST1	0.017509	3.00426	0.038	0	1
ANKRD55	0.017509	2.95676	0.038	0	1
DND1	0.017509	2.6059	0.038	0	1
TMEM170B	0.017509	2.94544	0.038	0	1
HLA-DQA2	0.017509	3.33746	0.038	0	1
RCAN2	0.017509	2.76674	0.038	0	1
AL356599.1	0.017509	2.56817	0.038	0	1
Z94721.1	0.017509	2.94105	0.038	0	1
ZNF316	0.017509	2.53638	0.038	0	1
AHCYL2	0.017509	3.10539	0.038	0	1
TRBV9	0.017509	6.21147	0.038	0	1
TRBV24-1	0.017509	7.40806	0.038	0	1
TRBV29-1	0.017509	5.71708	0.038	0	1
TMEM176B	0.017509	2.88155	0.038	0	1
NEFL	0.017509	3.16415	0.038	0	1
PNOC	0.017509	2.94337	0.038	0	1
TG	0.017509	2.87469	0.038	0	1
SLC31A2	0.017509	3.25946	0.038	0	1
B3GNT10	0.017509	2.72771	0.038	0	1
FUT7	0.017509	3.84022	0.038	0	1
BX255925.3	0.017509	2.68612	0.038	0	1
PLEKHA7	0.017509	3.12316	0.038	0	1
SPI1	0.017509	2.99521	0.038	0	1
MPEG1	0.017509	3.40328	0.038	0	1
MS4A6A	0.017509	3.36455	0.038	0	1
JRKL	0.017509	2.68062	0.038	0	1
ALOX5	0.017509	2.99225	0.038	0	1
PBLD	0.017509	2.89129	0.038	0	1
BLNK	0.017509	3.71879	0.038	0	1
AC006207.1	0.017509	2.46516	0.038	0	1
KLRC2	0.017509	3.46684	0.038	0	1
C12orf40	0.017509	2.71364	0.038	0	1
LINC02453	0.017509	2.62691	0.038	0	1
SLC7A7	0.017509	2.95728	0.038	0	1
RAB15	0.017509	2.64075	0.038	0	1
AL355076.2	0.017509	3.39521	0.038	0	1
AC005280.2	0.017509	2.66408	0.038	0	1
TCL1A	0.017509	3.80531	0.038	0	1
IGHV4-34	0.017509	3.49443	0.038	0	1
IGHV4-55	0.017509	3.56963	0.038	0	1
LINC00926	0.017509	4.30741	0.038	0	1
USP3-AS1	0.017509	2.79322	0.038	0	1
HYKK	0.017509	2.69693	0.038	0	1
CRTC3-AS1	0.017509	2.88993	0.038	0	1
CRNDE	0.017509	3.33022	0.038	0	1
KIFC3	0.017509	3.53001	0.038	0	1
CKLF-CMTM1	0.017509	2.73161	0.038	0	1
AC005920.1	0.017509	2.96636	0.038	0	1
AC111182.1	0.017509	3.11701	0.038	0	1
AC036176.1	0.017509	2.72283	0.038	0	1
CFD	0.017509	2.97297	0.038	0	1
FCER2	0.017509	3.43783	0.038	0	1
SIGLEC7	0.017509	3.07808	0.038	0	1
ZNF888	0.017509	3.6876	0.038	0	1
VPREB3	0.017509	3.41059	0.038	0	1
FP236383.2	0.017509	3.1398	0.038	0	1
U2AF1	0.017509	3.27222	0.038	0	1
ASH1L	0.0175884	-0.567085	0.278	0.439	1
VPS37B	0.0176268	-0.699132	0.342	0.5	1
GMPS	0.0178148	-0.539844	0.38	0.52	1
SERF2	0.0178435	0.211415	1	1	1
CIB1	0.0179029	-0.363115	0.823	0.885	1
UBE2B	0.0179054	-0.61815	0.443	0.601	1
ZBTB32	0.0179457	-0.770881	0.076	0.196	1
SIPA1	0.0179479	-1.69468	0.076	0.189	1
AL391069.2	0.0179833	1.72255	0.089	0.02	1
APTX	0.0179862	-1.1979	0.152	0.284	1
ATP6V0B	0.0180143	-0.367777	0.544	0.838	1
TOPORS	0.0181567	-1.37059	0.215	0.351	1
RSL24D1	0.018158	-0.436103	0.734	0.824	1
BRCC3	0.0182618	-1.18388	0.203	0.318	1
LCMT1	0.0182674	-0.489797	0.266	0.459	1
RBM10	0.0183632	-0.994705	0.253	0.399	1
SRSF5	0.0183889	-0.36328	0.797	0.939	1
DNAJA4	0.0183931	-2.44633	0.013	0.095	1
TMEM218	0.01854	1.00224	0.215	0.101	1
AC006064.4	0.0185696	-0.589657	0.076	0.203	1
NBPF3	0.0185712	-2.68554	0	0.068	1
GPD2	0.0185712	-2.80582	0	0.068	1
ANKHD1	0.0185712	-2.84152	0	0.068	1
AL590764.1	0.0185712	-3.105	0	0.068	1
TTC16	0.0185712	-2.61824	0	0.068	1
NSMF	0.0185712	-2.97798	0	0.068	1
ARRB1	0.0185712	-2.95216	0	0.068	1
AC022916.1	0.0185712	-2.59553	0	0.068	1
KIF19	0.0185712	-2.65756	0	0.068	1
MGST2	0.0185998	1.66684	0.114	0.034	1
SLX4	0.0186386	-2.24497	0.013	0.095	1
DDI2	0.0187379	-0.64461	0.127	0.27	1
MTHFD2L	0.018783	-0.721656	0.127	0.264	1
YTHDF2	0.0187942	-0.575013	0.456	0.622	1
HIST1H2AI	0.0187984	2.77271	0.203	0.101	1
MYD88	0.0188125	-0.491883	0.278	0.466	1
RFC1	0.0188464	-0.312886	0.557	0.689	1
PSMD10	0.0188565	0.939692	0.329	0.203	1
DSCC1	0.0188786	-0.898904	0.101	0.23	1
KANSL2	0.0188904	-1.08594	0.139	0.277	1
ZEB2	0.0189112	-0.59076	0.418	0.595	1
GPAA1	0.0189575	0.698486	0.595	0.446	1
PTPN18	0.0189702	-0.663514	0.127	0.277	1
TIGAR	0.0189757	-1.20447	0.152	0.284	1
MRPL36	0.0189965	-0.664603	0.291	0.453	1
SNX2	0.0190219	-0.560748	0.215	0.399	1
GLCCI1	0.0190371	-1.21784	0.139	0.277	1
AC097376.2	0.0190475	1.60635	0.101	0.027	1
B3GNT2	0.0191004	-1.6666	0.051	0.155	1
RABEP1	0.0191582	-0.767239	0.177	0.324	1
ZCCHC10	0.0191645	-1.1858	0.19	0.311	1
CYP4V2	0.0191759	1.29698	0.089	0.02	1
CD5	0.0192317	-0.699742	0.43	0.547	1
TRIB2	0.0192427	0.64558	0.494	0.345	1
LCOR	0.0192739	-0.802347	0.215	0.365	1
USP8	0.0192931	-0.495901	0.329	0.486	1
MED23	0.0195105	-0.78053	0.089	0.216	1
HIST2H2BF	0.0195726	1.19236	0.215	0.108	1
CARD11	0.0195946	1.27441	0.241	0.122	1
THOP1	0.0196215	-1.26607	0.063	0.176	1
SIPA1L1	0.0196402	-0.92498	0.127	0.27	1
CEP162	0.0196765	-1.98969	0.025	0.115	1
CSRNP1	0.0197774	-1.15818	0.101	0.236	1
HIST1H2AH	0.0197942	2.03236	0.291	0.182	1
ZBTB17	0.0198004	-0.986763	0.063	0.182	1
KIFAP3	0.0198056	-1.09414	0.114	0.243	1
MBD1	0.0199073	-0.945098	0.114	0.25	1
TRBV30	0.0199097	-1.98665	0.013	0.095	1
PER2	0.0199099	-2.08509	0.025	0.115	1
TIMM23	0.0200435	-0.767407	0.354	0.486	1
ENO2	0.0200883	-1.63376	0.051	0.155	1
PGD	0.0200982	-0.549046	0.215	0.392	1
RPL37A	0.0201097	0.224461	1	0.993	1
PHKA2	0.0201443	-1.09738	0.038	0.135	1
TPP2	0.0201453	-0.603907	0.405	0.574	1
DSTYK	0.0201456	-1.99447	0.025	0.115	1
ZFP64	0.0201456	-2.07275	0.025	0.115	1
MFAP1	0.0202235	-0.988293	0.177	0.304	1
CTPS1	0.0202497	-0.716085	0.215	0.378	1
GPR132	0.0202742	-0.640445	0.101	0.236	1
GZMK	0.0202904	-0.321724	0.304	0.52	1
LDHA	0.0203342	-0.314034	0.937	0.973	1
C15orf61	0.0203627	-1.34894	0.038	0.135	1
YKT6	0.0203793	-1.33425	0.063	0.176	1
SSFA2	0.0203838	-2.13738	0.025	0.115	1
CDK5	0.0204483	1.13264	0.253	0.135	1
HIST3H2A	0.0205317	-0.869797	0.177	0.318	1
HIST1H2AG	0.0205317	1.83396	0.354	0.223	1
ARMC8	0.0205387	-0.292977	0.19	0.358	1
RC3H1	0.0206114	-0.753082	0.101	0.236	1
GOLIM4	0.0206245	-2.1936	0.025	0.115	1
L3MBTL3	0.0206245	-1.74846	0.025	0.115	1
EIF4ENIF1	0.0206245	-1.83876	0.025	0.115	1
CD300A	0.0206357	0.884364	0.329	0.196	1
NUP98	0.0206602	-0.745091	0.367	0.493	1
SMIM14	0.0207365	1.1342	0.114	0.034	1
NXF1	0.0207391	-0.894787	0.177	0.324	1
MRPL47	0.0207512	-0.524337	0.392	0.561	1
E2F6	0.0208056	-1.44821	0.038	0.135	1
FUCA2	0.0211111	-1.30842	0.101	0.223	1
DUS2	0.0211132	-1.17181	0.025	0.115	1
ARHGAP9	0.021182	-0.440726	0.494	0.649	1
TMEM259	0.0211849	2.09444	0.152	0.061	1
SP100	0.0211857	-0.465336	0.608	0.73	1
PES1	0.0211895	-0.77837	0.19	0.318	1
CLIC3	0.0213709	-1.00846	0.228	0.378	1
PBDC1	0.0213845	-0.50338	0.342	0.5	1
THUMPD1	0.021402	-0.825808	0.253	0.399	1
COPA	0.0215115	-0.613355	0.392	0.561	1
SMIM20	0.0215232	0.753255	0.354	0.216	1
TENT4B	0.0215307	-1.11919	0.114	0.236	1
PAXBP1	0.0215459	-1.25213	0.051	0.155	1
ZNF66	0.021701	1.20395	0.177	0.074	1
MAPKAPK3	0.0217061	-1.09133	0.114	0.236	1
GTPBP1	0.0217096	-1.06089	0.089	0.209	1
SNHG10	0.0217376	-1.16147	0.076	0.189	1
LRRC45	0.0217383	2.05919	0.139	0.054	1
C1orf43	0.0217576	-0.358005	0.62	0.75	1
RABEPK	0.021767	-1.05008	0.063	0.176	1
HMGXB4	0.0217823	-0.874784	0.278	0.439	1
NQO2	0.0218304	-0.636855	0.101	0.236	1
MIAT	0.0219961	-1.01335	0.089	0.216	1
MSL2	0.0220318	-1.00399	0.127	0.257	1
CITED2	0.0220745	1.58421	0.228	0.115	1
CCT4	0.022173	-0.375263	0.684	0.845	1
EZH1	0.022177	1.08169	0.203	0.095	1
DNAAF2	0.02219	-0.329724	0.101	0.236	1
TTF1	0.0223312	-0.708715	0.203	0.372	1
HPRT1	0.0224239	-0.396801	0.595	0.736	1
SLC25A6	0.0224946	-0.272144	0.949	0.973	1
SEC23B	0.0225541	-1.07154	0.177	0.304	1
RLIM	0.0225542	-1.00792	0.127	0.257	1
PSAT1	0.0225564	-1.44551	0.152	0.277	1
CCNF	0.0226128	1.73646	0.165	0.074	1
PIK3CG	0.0227525	-0.600405	0.127	0.27	1
S100A6	0.0229298	0.272092	0.937	0.953	1
TMF1	0.022936	-0.439902	0.456	0.628	1
MKNK1	0.0229444	-0.922093	0.101	0.223	1
CPSF3	0.0229453	-1.17278	0.19	0.311	1
CABIN1	0.0229517	0.863251	0.342	0.209	1
PIAS1	0.0229799	-0.654856	0.354	0.52	1
ACTR6	0.0230474	-0.522348	0.152	0.297	1
TFDP2	0.0230742	-0.891613	0.304	0.439	1
PERP	0.0231471	-1.48639	0.076	0.189	1
ZBED5-AS1	0.0231528	1.55474	0.152	0.061	1
TTC31	0.0231547	-1.01434	0.114	0.236	1
GORAB	0.0231704	-1.40195	0.025	0.115	1
SETBP1	0.0231704	-1.55328	0.025	0.115	1
ADAT1	0.0232362	-0.892208	0.063	0.176	1
FAM200B	0.0233568	1.00051	0.354	0.223	1
ZMPSTE24	0.0233745	-0.626696	0.127	0.264	1
ISOC1	0.0233932	-1.58477	0.076	0.182	1
HNRNPA3	0.0234996	-0.290268	0.911	0.946	1
CCDC93	0.0235551	-0.814426	0.127	0.264	1
CWC22	0.0235681	-1.08494	0.152	0.27	1
SLC38A2	0.0236556	-0.651136	0.329	0.507	1
MADD	0.0236811	-0.790171	0.139	0.284	1
NEURL1	0.023706	-2.26139	0.013	0.088	1
RAB39B	0.0237155	-0.696363	0.101	0.223	1
RIF1	0.0237485	-1.01966	0.367	0.473	1
MAD2L1BP	0.0237765	-1.22595	0.114	0.23	1
GPBP1	0.0237817	-0.49525	0.57	0.709	1
AC007952.4	0.0238205	1.27587	0.304	0.176	1
REEP5	0.02386	-0.416698	0.658	0.764	1
UVRAG	0.0239249	-0.818351	0.139	0.277	1
ZBTB11	0.0239474	-1.24463	0.152	0.277	1
ARID4A	0.024036	-0.873734	0.291	0.432	1
MT-ND4L	0.0240455	0.208695	0.987	1	1
SYK	0.0241478	0.902759	0.165	0.068	1
DDX5	0.0241582	-0.480095	0.886	0.959	1
BIRC5	0.0242007	0.682865	0.595	0.459	1
CLIP1	0.0242427	-1.09186	0.291	0.405	1
CRKL	0.0242957	-1.15289	0.165	0.297	1
POMP	0.0243726	-0.279709	0.823	0.939	1
CD38	0.0246246	-0.290573	0.468	0.669	1
ZNF845	0.0246659	-2.30915	0.013	0.088	1
BCL2A1	0.0246768	2.55473	0.203	0.101	1
SLFN11	0.0248283	-1.39588	0.063	0.169	1
WDR73	0.024846	-2.16945	0.025	0.108	1
SMIM29	0.0248638	-0.137031	0.241	0.412	1
CTC1	0.0249217	-1.18982	0.038	0.135	1
ASCC2	0.0249329	-0.54018	0.266	0.432	1
CSGALNACT1	0.0249678	1.62465	0.139	0.054	1
TCF25	0.0249991	-0.431001	0.62	0.736	1
HSPD1	0.0250323	-0.515125	0.696	0.845	1
KLHL12	0.0250515	-1.69595	0.063	0.162	1
RASSF3	0.0251354	1.38505	0.203	0.101	1
ELL2	0.025203	-0.995119	0.101	0.23	1
MRPS35	0.025213	-0.442768	0.38	0.534	1
FAM210A	0.0252278	-0.979994	0.051	0.155	1
RLF	0.0252345	-0.681214	0.19	0.358	1
DAD1	0.0252866	0.429449	0.835	0.736	1
ODR4	0.0252959	-1.32435	0.063	0.169	1
TSFM	0.0252959	-1.14895	0.063	0.169	1
TIMP1	0.0253586	1.14463	0.266	0.149	1
ZNF831	0.025471	1.42872	0.19	0.088	1
UBE2Q2	0.0255215	-0.319418	0.089	0.209	1
RRNAD1	0.0256435	1.7334	0.127	0.047	1
SPIN2B	0.0256593	-2.29084	0.013	0.088	1
TGFBRAP1	0.025734	-2.27345	0.025	0.108	1
BRD1	0.0257483	-1.16095	0.076	0.189	1
DNAJB12	0.0258017	-0.655975	0.215	0.365	1
SERTAD1	0.0258506	-0.572596	0.241	0.399	1
KCTD6	0.0258851	-2.19398	0	0.061	1
CHIC1	0.0258851	-2.33597	0	0.061	1
DOCK5	0.0258851	-2.40038	0	0.061	1
CBWD5	0.0258851	-2.30071	0	0.061	1
WHRN	0.0258851	-2.60818	0	0.061	1
IFT46	0.0258851	-2.52085	0	0.061	1
TRAV8-4	0.0258851	-4.9891	0	0.061	1
SPTLC2	0.0259304	-0.661264	0.165	0.311	1
SNRNP48	0.0259761	-1.08104	0.076	0.189	1
ATF4	0.0260012	-0.459755	0.443	0.642	1
ZFYVE1	0.026036	-1.96621	0.025	0.108	1
HOXB2	0.026036	-2.1709	0.025	0.108	1
SP110	0.0260367	-0.502844	0.481	0.682	1
IPO8	0.0260708	-1.30436	0.089	0.203	1
CINP	0.0261444	-0.705594	0.215	0.358	1
PGS1	0.0261693	1.39929	0.215	0.108	1
GOLGB1	0.0261989	-0.934125	0.418	0.52	1
SLFN12L	0.0263194	-0.753772	0.215	0.358	1
ZNF451	0.0263278	-0.735397	0.253	0.378	1
ESYT2	0.0264038	-0.749099	0.127	0.25	1
SLC3A2	0.0264468	-0.694317	0.582	0.682	1
SKI	0.0264984	-0.940362	0.063	0.169	1
ATE1	0.0265212	-0.891253	0.127	0.257	1
SNX9	0.0266161	-0.8195	0.089	0.209	1
FRG1	0.0266416	-0.335262	0.557	0.75	1
UBA7	0.0266676	-0.145213	0.101	0.23	1
WAPL	0.0266724	-0.697856	0.215	0.358	1
PLEKHM1	0.0266846	-0.901191	0.165	0.304	1
KCNN4	0.026733	1.3288	0.139	0.054	1
DNAJA2	0.0267399	-0.615849	0.468	0.608	1
HBS1L	0.0268604	-0.695639	0.291	0.48	1
RRP9	0.0268697	-1.59019	0.038	0.128	1
ACTR2	0.0268969	-0.564635	0.759	0.838	1
MFSD14C	0.0268996	2.0345	0.127	0.047	1
FYTTD1	0.0270295	-0.962451	0.228	0.351	1
HRAS	0.0270375	-1.54641	0.013	0.088	1
ATP1B3	0.0270524	-0.515393	0.532	0.642	1
EFR3A	0.0270872	-0.678546	0.19	0.345	1
VPS26A	0.0271282	-0.513725	0.215	0.385	1
CDC42SE2	0.0271442	-0.53844	0.519	0.655	1
SDHA	0.0272267	-0.397769	0.468	0.581	1
IDH3B	0.0272274	-0.285139	0.405	0.581	1
FLYWCH2	0.027298	0.808342	0.278	0.162	1
TTLL5	0.0273706	-1.39699	0.101	0.216	1
BOLA2B	0.0274443	-1.59858	0.038	0.128	1
UBA6	0.0274564	-1.03909	0.215	0.331	1
G6PD	0.027488	-0.745913	0.38	0.507	1
TLE3	0.0275225	-1.84135	0.063	0.162	1
TIMM13	0.0276822	-0.604948	0.468	0.568	1
RABGAP1	0.0277718	-1.29493	0.051	0.149	1
CREBZF	0.0279332	-0.805925	0.215	0.351	1
TNFAIP8L2	0.0279687	1.42852	0.139	0.054	1
DUSP2	0.027981	1.49906	0.253	0.149	1
NDRG1	0.0280417	-0.972054	0.165	0.297	1
CDC73	0.02816	-0.639804	0.228	0.372	1
INTS2	0.0282371	-1.59239	0.025	0.108	1
SWI5	0.0282839	0.989161	0.19	0.088	1
NLRP1	0.0283978	-0.750072	0.127	0.257	1
MRPL9	0.0284021	-0.387728	0.43	0.588	1
HDGFL3	0.0285441	1.86041	0.127	0.047	1
FAM168B	0.0285524	1.36807	0.19	0.088	1
REL	0.0285653	-0.229279	0.481	0.655	1
MINDY3	0.028598	-1.37464	0.051	0.149	1
SLC38A5	0.0287234	-0.86453	0.127	0.25	1
TMEM101	0.028741	0.875986	0.253	0.135	1
MAF	0.0287518	-1.04476	0.139	0.264	1
EIF1AY	0.0288357	0.604958	0.519	0.419	1
PARP9	0.0288412	-0.8388	0.278	0.412	1
ARID5A	0.0288552	-0.794565	0.304	0.439	1
VCP	0.0289185	-0.374872	0.608	0.77	1
EIF2AK1	0.0289275	0.875424	0.241	0.128	1
NDUFB7	0.028931	0.425553	0.772	0.723	1
CD2	0.0289333	-0.342579	0.595	0.791	1
STMN3	0.0289705	1.20111	0.228	0.122	1
PRPS2	0.0290217	0.631703	0.456	0.318	1
MAST4	0.0291038	1.26446	0.19	0.095	1
IDS	0.0291663	-0.304446	0.684	0.851	1
NUDT22	0.0291946	0.756491	0.43	0.297	1
TMEM41B	0.0292973	-0.936742	0.101	0.223	1
ZDHHC17	0.0294453	-1.29271	0.051	0.149	1
ING5	0.0294481	-0.744862	0.101	0.216	1
GNB1L	0.0295399	-1.43686	0.038	0.128	1
GALNT7	0.0295655	-1.67747	0.025	0.108	1
IFI16	0.0295718	-0.377562	0.722	0.845	1
DDX6	0.0295733	-0.58721	0.608	0.723	1
APOL3	0.0296073	-0.813006	0.203	0.331	1
PTS	0.0297636	-0.740873	0.203	0.338	1
WBP11	0.0298022	-0.520767	0.468	0.595	1
MTSS1	0.0298276	0.700609	0.241	0.122	1
PAK1	0.0298345	-0.917971	0.127	0.25	1
FRMD4B	0.0299059	-1.37974	0.025	0.108	1
EIF5A2	0.0299234	-1.567	0.063	0.162	1
RPL7L1	0.0299348	-0.362218	0.481	0.622	1
PHRF1	0.0299659	-1.18788	0.089	0.196	1
MIR4435-2HG	0.0299669	-0.509039	0.646	0.757	1
HIST1H4F	0.0300525	1.15227	0.266	0.155	1
NUDCD2	0.0301362	0.573691	0.557	0.432	1
SERTAD2	0.0301701	-1.25647	0.101	0.216	1
NDUFAF3	0.0301795	0.493788	0.696	0.568	1
NBAS	0.0302939	-1.36918	0.114	0.223	1
TNIK	0.0303037	-0.718312	0.139	0.277	1
MTF1	0.0304064	-0.910352	0.063	0.169	1
PTPRE	0.0305009	-0.571648	0.253	0.426	1
RNF26	0.0305187	1.093	0.278	0.169	1
DCAF5	0.0305246	-1.02223	0.152	0.27	1
GTF2B	0.0306085	-0.589033	0.354	0.514	1
TPM4	0.0306187	0.429369	0.81	0.743	1
PAK2	0.0306224	-0.4796	0.62	0.77	1
ZNF71	0.0307321	1.69095	0.114	0.041	1
SLC37A3	0.0307627	-1.33333	0.063	0.162	1
CHD8	0.0308076	-0.625345	0.253	0.412	1
CISD2	0.0308928	-0.379619	0.418	0.628	1
SCAMP2	0.0309817	-0.62187	0.519	0.642	1
TRMO	0.031115	-1.1655	0.165	0.277	1
CEPT1	0.0311564	-0.902183	0.101	0.216	1
FAM120A	0.0311935	-0.395761	0.253	0.412	1
MRPL32	0.0311935	-0.732644	0.278	0.399	1
VPS39	0.0312164	-0.962937	0.127	0.25	1
CDC45	0.0312377	-0.68609	0.215	0.358	1
MSH6	0.0312408	-0.883719	0.215	0.345	1
SLC35E1	0.0312448	-0.85781	0.063	0.169	1
AC099850.1	0.0313111	3.04448	0.051	0.007	1
LINC01547	0.0313111	3.24961	0.051	0.007	1
TMEM141	0.0313314	0.749358	0.418	0.27	1
PTMA	0.0313628	-0.167593	1	1	1
HIST2H2BE	0.0315022	1.82329	0.114	0.041	1
CYSTM1	0.0315455	-0.502891	0.139	0.27	1
CAPN2	0.0316714	-0.459799	0.481	0.662	1
GTF2H3	0.0317798	-1.11938	0.139	0.25	1
NDUFA5	0.0319071	-0.45803	0.506	0.622	1
CD14	0.0319727	2.38537	0.051	0.007	1
USP6NL	0.0319727	2.66386	0.051	0.007	1
AKAP3	0.0319727	2.2537	0.051	0.007	1
C20orf194	0.0319727	2.91903	0.051	0.007	1
TFAP4	0.0320942	1.55843	0.127	0.047	1
ZDHHC7	0.032103	-0.969136	0.063	0.169	1
TRMT10C	0.0323451	-0.944665	0.228	0.358	1
TROAP	0.0324106	0.922992	0.418	0.297	1
HSPA9	0.032448	-0.398878	0.557	0.723	1
CLOCK	0.0324692	1.3371	0.127	0.047	1
SPNS3	0.0324692	1.21227	0.127	0.047	1
ALG13	0.0324941	-0.80415	0.203	0.351	1
FAM193A	0.0325022	-1.33862	0.063	0.162	1
TTC32	0.0325022	1.07457	0.19	0.095	1
WDR43	0.0325122	-0.799894	0.165	0.291	1
SLC43A1	0.0325214	-1.77303	0.038	0.122	1
OST4	0.0325253	0.241364	0.937	0.932	1
CCDC141	0.0326391	-2.16262	0.013	0.081	1
AARS2	0.0326391	-2.1951	0.013	0.081	1
AC018816.1	0.0326463	2.22153	0.051	0.007	1
PI16	0.0326463	2.49806	0.051	0.007	1
BCORL1	0.0326463	2.70874	0.051	0.007	1
RPH3AL	0.0326463	2.68867	0.051	0.007	1
FLCN	0.0326463	2.2712	0.051	0.007	1
GGT7	0.0326463	2.82995	0.051	0.007	1
DNAJB11	0.0326717	-0.547522	0.304	0.453	1
SERINC5	0.0327218	1.18462	0.241	0.135	1
PCNT	0.0327787	-0.37184	0.253	0.412	1
ARL6IP6	0.0328446	0.353887	0.544	0.385	1
RAB6A	0.0328526	-0.408149	0.367	0.527	1
ARGLU1	0.0329026	-0.403072	0.772	0.845	1
POLH	0.033026	-1.32976	0.114	0.223	1
USP47	0.0330428	-0.765752	0.278	0.412	1
RPL7	0.0331578	-0.184856	0.962	0.993	1
CACYBP	0.0331647	-0.255714	0.709	0.838	1
USE1	0.0331698	-0.800663	0.152	0.284	1
SLC39A8	0.0332121	-0.949041	0.101	0.216	1
CYB5RL	0.033332	2.58221	0.051	0.007	1
LINC00309	0.033332	1.98441	0.051	0.007	1
AC016596.1	0.033332	2.02295	0.051	0.007	1
RASA4B	0.033332	1.96414	0.051	0.007	1
IFI30	0.033332	2.16108	0.051	0.007	1
IGLC3	0.033332	2.43798	0.051	0.007	1
AL592183.1	0.033332	2.54359	0.051	0.007	1
PITPNC1	0.033403	-1.30194	0.063	0.162	1
RPS28	0.0334218	0.189482	1	1	1
LMNA	0.0334639	0.113082	0.253	0.439	1
COPB1	0.0335561	-0.437444	0.241	0.385	1
BRD2	0.0335685	-0.389272	0.734	0.892	1
CNN2	0.0336574	0.416682	0.861	0.905	1
ZNF292	0.0338068	-0.504411	0.456	0.568	1
CD82	0.0339293	1.05929	0.329	0.23	1
KLRC1	0.0339306	1.62503	0.165	0.074	1
DOHH	0.0339648	-1.37733	0.089	0.196	1
COQ9	0.0340124	-0.812406	0.101	0.216	1
POLR1A	0.0340154	-1.37089	0.063	0.162	1
HOOK1	0.03403	1.56983	0.051	0.007	1
AP000845.1	0.03403	1.72538	0.051	0.007	1
RGS10	0.0340392	-0.369734	0.646	0.811	1
RTL8A	0.0341358	1.04519	0.203	0.101	1
LAPTM4A	0.0341637	-0.778119	0.316	0.446	1
INVS	0.0342737	-2.07048	0.038	0.122	1
KDM3A	0.0342952	-1.20686	0.127	0.243	1
SEPT9	0.0344669	0.413045	0.873	0.865	1
ATAD1	0.0344893	-0.656611	0.228	0.358	1
NOL7	0.0345666	-0.639845	0.456	0.568	1
TBC1D10C	0.0346941	0.660232	0.709	0.628	1
DUSP1	0.0347127	0.909777	0.342	0.216	1
CFAP20	0.0348063	-0.690618	0.291	0.419	1
AC067852.2	0.0348453	-2.02126	0.013	0.081	1
STXBP4	0.0348453	-1.85204	0.013	0.081	1
SDF2	0.0348693	-0.407447	0.354	0.52	1
TTC37	0.0349038	-0.696753	0.139	0.27	1
PPP4R2	0.0349209	-0.527222	0.253	0.405	1
ACAD9	0.034952	-1.3214	0.063	0.162	1
ZFP36L2	0.0350784	0.683826	0.646	0.527	1
DYNC1LI2	0.0350961	-0.418406	0.177	0.324	1
TRBV19	0.0352918	1.1357	0.165	0.074	1
SYAP1	0.0355097	-0.622798	0.418	0.574	1
CDCA8	0.0355737	0.937426	0.342	0.223	1
NPIPB5	0.0355794	-1.75146	0.089	0.189	1
NPM3	0.0355885	-1.31807	0.063	0.162	1
ZNF276	0.0355992	-1.08706	0.127	0.243	1
TP53	0.0356993	-0.321902	0.19	0.311	1
USP10	0.0357591	-0.488732	0.367	0.507	1
NPHP3	0.0357628	-2.05946	0.013	0.081	1
GADD45GIP1	0.035865	-1.00279	0.127	0.243	1
CD52	0.0359368	0.462582	0.899	0.946	1
KIF2A	0.0359588	-0.458484	0.57	0.696	1
MYO18A	0.0359898	0.882878	0.165	0.074	1
TALDO1	0.0360245	0.451947	0.823	0.824	1
TMEM201	0.0361297	-2.53509	0	0.054	1
NBL1	0.0361297	-2.47994	0	0.054	1
UBQLN4	0.0361297	-2.27991	0	0.054	1
AC093010.2	0.0361297	-2.38355	0	0.054	1
COQ2	0.0361297	-2.89596	0	0.054	1
UBE3D	0.0361297	-2.18696	0	0.054	1
DNAAF5	0.0361297	-2.21789	0	0.054	1
PRICKLE3	0.0361297	-2.29639	0	0.054	1
XIST	0.0361297	-2.20672	0	0.054	1
TMEM268	0.0361297	-2.25249	0	0.054	1
LAYN	0.0361297	-2.43418	0	0.054	1
FAM161B	0.0361297	-2.17642	0	0.054	1
MXRA7	0.0361297	-2.61221	0	0.054	1
MAFG	0.0361297	-2.35554	0	0.054	1
PTPRM	0.0361297	-2.38741	0	0.054	1
SPAG4	0.0361297	-2.48751	0	0.054	1
TGIF2	0.0361297	-2.51305	0	0.054	1
CD3EAP	0.0361297	-2.19991	0	0.054	1
RRM2	0.0361626	0.482877	0.57	0.432	1
STAT5B	0.0364018	-1.05598	0.127	0.243	1
VPS41	0.0364476	-0.881519	0.101	0.209	1
PDCD7	0.0364767	-1.22399	0.089	0.189	1
PLA2G16	0.0365967	0.83924	0.316	0.196	1
NOL8	0.0366222	-0.37328	0.241	0.372	1
PRDM2	0.0368015	-0.222168	0.228	0.365	1
NMD3	0.0368059	-1.11149	0.114	0.223	1
TFG	0.0368759	-0.69713	0.203	0.345	1
APPBP2	0.0368771	-1.16354	0.089	0.196	1
RAB3IP	0.0368912	-1.09608	0.063	0.162	1
WDR27	0.0369434	2.8161	0.063	0.014	1
B2M	0.0371106	-0.175861	0.987	1	1
MPPE1	0.0371627	-0.468448	0.241	0.392	1
HNRNPL	0.0371656	-0.500396	0.405	0.527	1
PLK2	0.0371979	3.26168	0.076	0.02	1
ORAI1	0.037352	-1.74685	0.063	0.155	1
CD40LG	0.0373707	1.10688	0.114	0.041	1
TTC14	0.0375284	-0.832958	0.266	0.392	1
SH3PXD2A	0.0375894	2.67985	0.063	0.014	1
BCL7A	0.0375894	2.6465	0.063	0.014	1
TMEM241	0.0375894	2.62689	0.063	0.014	1
PTP4A1	0.0376304	-0.415124	0.367	0.534	1
BPNT1	0.0376313	-1.44997	0.038	0.122	1
CHTF18	0.0376313	-1.47286	0.038	0.122	1
TRGV2	0.0376598	-1.51117	0.013	0.081	1
DLG1	0.0376622	1.28517	0.253	0.149	1
UCHL3	0.037674	-0.500403	0.304	0.459	1
ZNF684	0.0376958	-1.66885	0.025	0.101	1
TSTD1	0.0376993	0.454933	0.671	0.588	1
CD68	0.037773	2.58497	0.076	0.02	1
PIP5K1C	0.037773	2.51284	0.076	0.02	1
SET	0.0377769	-0.513588	0.722	0.851	1
TAF1	0.0377912	-1.18958	0.089	0.196	1
ERN1	0.0378569	0.89012	0.278	0.169	1
SUCO	0.0378617	-0.612409	0.266	0.412	1
TRAV13-1	0.0380211	-1.83136	0.038	0.122	1
SESTD1	0.038119	1.65736	0.139	0.061	1
CGRRF1	0.0381596	-0.375212	0.076	0.182	1
FH	0.038215	-0.472859	0.228	0.365	1
HMGN3	0.0382402	0.486373	0.747	0.676	1
IL2RA	0.038245	2.31643	0.063	0.014	1
TPT1	0.0382827	0.232143	1	1	1
EXOSC7	0.0382842	-0.814294	0.177	0.304	1
FAM126B	0.0383325	-0.833588	0.19	0.324	1
RPA2	0.0383396	-0.828708	0.468	0.588	1
TRIB1	0.038731	1.77509	0.089	0.027	1
NCBP2	0.0388066	-0.29689	0.342	0.493	1
IQGAP1	0.0389065	-0.43605	0.734	0.865	1
FPGT	0.0389102	2.1186	0.063	0.014	1
PPAN	0.0389102	2.67426	0.063	0.014	1
IFIT5	0.0389987	-1.60439	0.025	0.101	1
SYMPK	0.03904	-0.852468	0.089	0.196	1
TOR1B	0.0390547	-1.25746	0.076	0.176	1
ZNF26	0.0390547	-1.34144	0.076	0.176	1
AOAH	0.03907	-0.58676	0.203	0.345	1
MED21	0.0390777	-0.701063	0.152	0.277	1
ZNF644	0.0391027	-0.763177	0.304	0.432	1
ATP6V1A	0.0392293	-1.19979	0.127	0.23	1
HIST1H3J	0.0392714	1.97156	0.089	0.027	1
RPS8	0.0392833	0.186824	1	1	1
ARHGAP12	0.0393892	1.58854	0.101	0.034	1
PRKCI	0.0394415	-1.69465	0.025	0.101	1
EVI2A	0.0394422	-0.952049	0.165	0.291	1
APOL6	0.0395243	-0.310313	0.418	0.547	1
ATOX1	0.0395413	0.352767	0.595	0.486	1
AC023157.3	0.0395438	2.11051	0.076	0.02	1
GPRIN3	0.0395487	-0.55572	0.354	0.5	1
FOXRED2	0.0395853	1.97647	0.063	0.014	1
PEMT	0.0395865	0.913271	0.203	0.101	1
GRN	0.0395899	1.06941	0.241	0.135	1
PYROXD1	0.0396958	-0.347382	0.228	0.372	1
CTCF	0.0397032	-1.0714	0.203	0.338	1
PSMF1	0.0397566	0.401357	0.684	0.581	1
PHF19	0.0398126	0.505391	0.595	0.466	1
RAB14	0.039833	-0.388347	0.481	0.655	1
WASHC4	0.039851	-0.713632	0.177	0.304	1
SLC25A44	0.0398885	-1.19607	0.025	0.101	1
ADAT2	0.0398885	-1.78144	0.025	0.101	1
UBAC2-AS1	0.0398955	1.60187	0.101	0.034	1
RAB18	0.0399223	-0.558299	0.342	0.493	1
POLR2K	0.0400138	0.562781	0.696	0.622	1
CRYZ	0.0400916	-0.566878	0.114	0.23	1
UBE2A	0.0401364	-0.415118	0.608	0.696	1
C2orf48	0.0401496	1.34068	0.076	0.02	1
AL359711.2	0.0402703	1.77949	0.063	0.014	1
CDYL2	0.0402703	2.47788	0.063	0.014	1
SLC8B1	0.0403715	1.72819	0.089	0.027	1
ZNF100	0.0404327	-1.31202	0.038	0.122	1
HMBOX1	0.040471	-0.695623	0.076	0.182	1
C9orf72	0.0406383	1.0852	0.114	0.041	1
BRIP1	0.040685	-1.03007	0.063	0.162	1
PPIA	0.0407214	-0.180062	1	1	1
AC009133.3	0.0407632	1.99571	0.076	0.02	1
PGPEP1	0.0407632	1.90913	0.076	0.02	1
CAMK4	0.0409749	-0.529332	0.253	0.399	1
CLECL1	0.0410164	1.94374	0.139	0.061	1
CDC20	0.0411151	0.641133	0.354	0.23	1
GARS	0.0411465	-0.293335	0.481	0.669	1
TTC38	0.0411518	-1.03273	0.127	0.236	1
HSPA4	0.0412196	-0.545164	0.418	0.554	1
VIM	0.0414485	0.412291	0.962	0.953	1
DMC1	0.0414977	2.45908	0.089	0.027	1
SERPINB9	0.0415362	-0.769093	0.316	0.439	1
RFC5	0.041573	-0.765707	0.304	0.419	1
RNF141	0.0415854	1.37113	0.228	0.135	1
ARPC5L	0.0417338	-0.459711	0.506	0.628	1
ENO1	0.0417519	-0.244178	0.924	0.946	1
SERBP1	0.0417894	-0.254301	0.886	0.912	1
CTBP1-DT	0.0420142	1.69608	0.076	0.02	1
KLRC3	0.0420142	1.4244	0.076	0.02	1
DHRS12	0.0420142	1.68124	0.076	0.02	1
PEX16	0.0421361	-0.631383	0.278	0.419	1
SFXN4	0.0421485	-0.904535	0.076	0.176	1
DAPP1	0.0421485	1.1937	0.203	0.108	1
PSMB8	0.0421608	-0.170779	0.873	0.953	1
MUTYH	0.0422429	1.16605	0.228	0.135	1
CCDC34	0.0422592	0.514141	0.367	0.23	1
TMEM14A	0.0423025	0.791619	0.418	0.304	1
ZNF146	0.0424037	-0.769612	0.228	0.351	1
COX6A1	0.0424078	0.198152	0.924	0.966	1
NBPF14	0.0425047	-0.793908	0.076	0.176	1
STAT5A	0.0425749	-1.19784	0.101	0.203	1
ALDH6A1	0.0426503	1.61875	0.089	0.027	1
FAAH2	0.0426519	1.42139	0.076	0.02	1
DENND5A	0.0426519	2.07536	0.076	0.02	1
TRAV4	0.0426519	2.84079	0.076	0.02	1
MAPK14	0.042746	-0.68205	0.051	0.142	1
ASB2	0.0427542	1.87581	0.139	0.061	1
GEMIN2	0.0427542	-1.89387	0.038	0.115	1
HNRNPA0	0.0427763	-0.223377	0.62	0.75	1
S100A4	0.0428487	0.325524	0.949	0.973	1
ICAM2	0.0428756	0.685554	0.38	0.264	1
MAP3K7	0.0428816	-0.228304	0.139	0.277	1
EID1	0.0430472	0.298696	0.81	0.831	1
LY96	0.0431115	1.60389	0.063	0.014	1
RNF219	0.0431283	-1.46608	0.063	0.155	1
CLIP4	0.0431394	-1.0587	0.025	0.101	1
MARK3	0.0431734	-0.708801	0.152	0.284	1
SEC31B	0.0432367	1.02239	0.089	0.027	1
AL138966.2	0.0432976	1.23785	0.076	0.02	1
FBLN5	0.0432976	1.19356	0.076	0.02	1
QRSL1	0.0433432	-0.802395	0.089	0.196	1
CCNB2	0.0436108	0.763051	0.38	0.257	1
ZNF407	0.0436398	-1.72457	0.051	0.135	1
AL121944.1	0.0438299	0.791242	0.089	0.027	1
RAP1GAP2	0.0438455	-0.431105	0.114	0.23	1
MIA3	0.0439298	-0.508994	0.291	0.439	1
MGST3	0.0439904	0.621483	0.532	0.432	1
TBC1D2B	0.0440126	-0.919843	0.165	0.284	1
JAK2	0.0441434	-1.02861	0.114	0.223	1
SENP6	0.0442051	-0.507421	0.19	0.324	1
DCAF1	0.0442379	-1.09263	0.076	0.169	1
CCL4	0.0442654	-0.221765	0.278	0.466	1
GSK3B	0.0442705	-0.947691	0.127	0.236	1
UBE2G2	0.0443413	-0.553645	0.228	0.372	1
MRPS25	0.0443692	-0.498011	0.215	0.351	1
C21orf91	0.0448024	-0.45428	0.19	0.331	1
TAX1BP1	0.0448144	-0.465478	0.633	0.757	1
PIGT	0.0449125	-0.617564	0.38	0.527	1
NCOA6	0.0450789	1.14443	0.177	0.088	1
METTL14	0.0450807	-0.284235	0.114	0.243	1
AC239868.2	0.0452848	1.74437	0.076	0.02	1
AK3	0.0453754	-0.856667	0.203	0.324	1
GXYLT1	0.0454203	-1.11305	0.114	0.216	1
PLAGL2	0.0455125	-2.16008	0.013	0.074	1
CIAO1	0.0456639	-0.584964	0.329	0.5	1
BECN1	0.0456956	-0.590815	0.342	0.5	1
GLA	0.045782	-0.893593	0.177	0.297	1
ZAP70	0.0457919	-0.383491	0.671	0.784	1
ACACA	0.0458268	1.27425	0.203	0.108	1
SOCS3	0.045964	1.27771	0.076	0.02	1
NAP1L5	0.0461151	1.0619	0.152	0.068	1
NEDD9	0.0461657	-0.402671	0.253	0.399	1
S1PR1	0.046235	0.550275	0.544	0.405	1
TMEM68	0.0464172	-1.71504	0.038	0.115	1
SMIM10L1	0.0464408	-0.432252	0.316	0.459	1
IFITM3	0.0464651	0.764152	0.43	0.318	1
PLP2	0.0465278	0.754128	0.62	0.601	1
AP1G1	0.0465399	-0.861159	0.203	0.324	1
PIK3CD	0.0466013	-0.593288	0.266	0.405	1
HMGXB3	0.046691	-0.985719	0.177	0.297	1
AL139246.5	0.0467075	-2.0709	0.013	0.074	1
AGPAT2	0.0467075	-2.17077	0.013	0.074	1
MFN2	0.04679	-0.398888	0.063	0.162	1
THUMPD2	0.046802	-1.05905	0.114	0.216	1
KAT6B	0.0469586	-0.548377	0.291	0.426	1
MED15	0.046973	-0.270069	0.354	0.527	1
DNAJB9	0.0469763	-0.599358	0.127	0.25	1
ODF2	0.0469769	-0.377882	0.278	0.412	1
COP1	0.0469962	0.912914	0.101	0.034	1
SNHG8	0.0470704	0.335966	0.633	0.52	1
PHF3	0.0470793	-0.599687	0.481	0.554	1
USP20	0.0470956	1.12408	0.228	0.135	1
USP9X	0.0471258	-0.668986	0.228	0.365	1
DENND1C	0.0471588	-0.975928	0.304	0.412	1
PFDN2	0.0471914	0.42976	0.658	0.608	1
YTHDC2	0.047219	-0.418268	0.089	0.203	1
GCC2	0.047253	-0.522177	0.392	0.541	1
CNOT7	0.0472858	-0.395155	0.57	0.682	1
OTUD7B	0.0473148	-1.79316	0.013	0.074	1
OXSM	0.0473148	-2.15565	0.013	0.074	1
EXOSC9	0.0473299	-0.356564	0.291	0.439	1
CMIP	0.0474192	-0.589268	0.101	0.216	1
PSME4	0.0474297	-0.73549	0.203	0.324	1
CWF19L1	0.0474771	-1.17442	0.139	0.243	1
PIN4	0.0474969	0.55971	0.468	0.378	1
KATNB1	0.0475432	-0.845108	0.114	0.23	1
PSMC6	0.0475857	-0.486148	0.38	0.52	1
TBXAS1	0.0476048	0.442576	0.19	0.095	1
PGM2	0.0476144	-0.871485	0.177	0.291	1
RNF115	0.0476244	-0.926942	0.19	0.311	1
CCNL1	0.0476244	-0.781474	0.658	0.764	1
TCTA	0.0476833	0.61064	0.253	0.142	1
NIFK	0.0476882	-0.76625	0.367	0.473	1
TMEM97	0.0478257	-0.982044	0.101	0.203	1
TIMM21	0.0478257	-1.10554	0.101	0.203	1
RPL6	0.0478767	0.167777	0.987	1	1
MSMO1	0.047892	-0.817149	0.114	0.23	1
TRAV26-1	0.0479287	-2.84787	0.013	0.074	1
ERO1B	0.0479536	-1.54086	0.051	0.135	1
NDUFA3	0.0479913	0.437131	0.785	0.736	1
PSMG1	0.0480875	-0.985656	0.228	0.331	1
MRPL10	0.0481073	-0.439284	0.481	0.655	1
ATM	0.0481905	-0.803709	0.316	0.439	1
ZNF428	0.0483301	-0.850757	0.165	0.284	1
FUNDC2	0.0483547	-0.480794	0.532	0.655	1
UBALD1	0.0483614	-0.975593	0.063	0.155	1
ITPRIP	0.0484698	-0.631122	0.19	0.304	1
TRNAU1AP	0.048527	0.591587	0.532	0.432	1
TDP2	0.0485359	-0.731111	0.215	0.338	1
GNE	0.0485493	-1.96194	0.013	0.074	1
THBS1	0.0485493	-1.92678	0.013	0.074	1
MED24	0.0485653	-0.89208	0.101	0.203	1
SPCS3	0.048605	-0.286011	0.633	0.757	1
NEMP1	0.0486279	-1.78111	0.063	0.149	1
CDC37L1	0.048835	-1.14765	0.089	0.189	1
AIMP1	0.0489918	-0.597773	0.443	0.554	1
ATP5PF	0.0490408	0.318263	0.81	0.892	1
NGLY1	0.0490932	-0.603849	0.266	0.412	1
PICALM	0.0491549	-0.759532	0.177	0.304	1
SCMH1	0.0491767	-1.59967	0.013	0.074	1
RERE	0.0492232	1.11802	0.215	0.122	1
SYNE2	0.0492403	-0.653227	0.734	0.757	1
GPR180	0.0493348	1.17023	0.139	0.061	1
TNFSF8	0.0494057	1.47923	0.152	0.074	1
RBM15	0.0494916	-0.598359	0.152	0.27	1
HIST1H2BJ	0.0496602	1.06324	0.19	0.101	1
ASRGL1	0.0496602	1.09272	0.19	0.101	1
APOBEC3B	0.0497718	1.08421	0.203	0.108	1
IFT43	0.0497767	-1.52455	0.051	0.135	1
AC116366.2	0.0498108	-1.57881	0.013	0.074	1
TBCK	0.0499352	-1.27436	0.063	0.149	1
ZC3H15	0.0499854	-0.236136	0.633	0.811	1
LRRCC1	0.0500576	-0.591735	0.114	0.223	1
COA7	0.0505447	-2.23939	0	0.047	1
FKBP7	0.0505447	-2.25959	0	0.047	1
NT5DC2	0.0505447	-1.82618	0	0.047	1
USP13	0.0505447	-1.74417	0	0.047	1
SH3D19	0.0505447	-2.58602	0	0.047	1
DAB2	0.0505447	-2.7056	0	0.047	1
TSPAN17	0.0505447	-2.35591	0	0.047	1
FAM135A	0.0505447	-2.09765	0	0.047	1
GADD45G	0.0505447	-2.08687	0	0.047	1
FICD	0.0505447	-2.01382	0	0.047	1
PXMP2	0.0505447	-1.99466	0	0.047	1
L3HYPDH	0.0505447	-2.53509	0	0.047	1
DCUN1D3	0.0505447	-1.6759	0	0.047	1
KCTD15	0.0505447	-1.68642	0	0.047	1
KRAS	0.0506622	-0.730598	0.304	0.432	1
RASAL3	0.0506859	-0.723593	0.152	0.264	1
ANTXR2	0.0507061	1.53293	0.165	0.081	1
FAM96A	0.0509587	0.398852	0.772	0.662	1
HIVEP3	0.0510471	1.24784	0.177	0.088	1
RPL22	0.0510713	0.295183	1	1	1
MEN1	0.0510997	-1.52119	0.013	0.074	1
C16orf87	0.0511932	-0.59786	0.241	0.372	1
SETDB1	0.0512033	-0.829934	0.089	0.189	1
COPS7B	0.0512882	-0.895408	0.139	0.243	1
SCD5	0.0513655	-1.82126	0.025	0.095	1
CASZ1	0.0513936	-0.940413	0.063	0.155	1
DNAJC3	0.0513984	-0.616972	0.342	0.473	1
COL4A3BP	0.0515901	-0.608298	0.215	0.358	1
LUZP1	0.051647	-1.05078	0.139	0.243	1
AHCY	0.0516832	0.686748	0.506	0.412	1
SNRPA	0.0516947	-0.289264	0.658	0.811	1
C1orf50	0.0517545	-1.58849	0.013	0.074	1
CD6	0.0518136	-0.360636	0.291	0.466	1
HNRNPA2B1	0.0518334	-0.251117	1	0.993	1
HBP1	0.051837	-0.594416	0.215	0.345	1
NR4A2	0.0519286	-0.540148	0.405	0.541	1
ZFAND2B	0.0519323	-0.747715	0.215	0.338	1
CELF1	0.0521018	-0.698455	0.329	0.446	1
PRPF39	0.052302	-0.692858	0.114	0.216	1
TMEM242	0.052309	-0.862573	0.165	0.284	1
R3HDM1	0.0523258	-0.676676	0.304	0.419	1
MBTD1	0.0524163	-0.60598	0.013	0.074	1
LAT	0.0525613	0.503082	0.772	0.757	1
DYRK1A	0.052585	-0.527558	0.127	0.243	1
MCUB	0.0526539	-0.865779	0.278	0.392	1
LSM5	0.0527665	0.336038	0.81	0.723	1
PMPCB	0.0528833	-0.455175	0.392	0.507	1
PIMREG	0.0528847	1.78196	0.127	0.054	1
PLA2G6	0.0528847	1.56643	0.127	0.054	1
SPOUT1	0.0529045	-0.75974	0.127	0.23	1
PRDX3	0.0529049	0.397748	0.759	0.669	1
PPP6R3	0.0529386	-0.571037	0.266	0.405	1
HTATSF1	0.0529497	-0.61566	0.266	0.385	1
NARS	0.0530052	-0.58315	0.278	0.412	1
UGGT1	0.0531372	-0.865543	0.152	0.264	1
AL139246.3	0.0531872	2.44272	0.025	0	1
CNR2	0.0531872	2.3418	0.025	0	1
AC114488.3	0.0531872	2.49252	0.025	0	1
CSF3R	0.0531872	3.41287	0.025	0	1
SLFNL1-AS1	0.0531872	3.00013	0.025	0	1
SLC22A15	0.0531872	2.74289	0.025	0	1
AL445231.1	0.0531872	2.42556	0.025	0	1
FCGR1B	0.0531872	2.28429	0.025	0	1
BCL9	0.0531872	3.1227	0.025	0	1
AC239868.3	0.0531872	2.69558	0.025	0	1
MINDY1	0.0531872	2.28414	0.025	0	1
S100A13	0.0531872	2.9713	0.025	0	1
GPA33	0.0531872	2.09263	0.025	0	1
AL451050.2	0.0531872	2.77687	0.025	0	1
PTGS2	0.0531872	2.70726	0.025	0	1
B3GALT2	0.0531872	2.39917	0.025	0	1
AL157402.2	0.0531872	2.59008	0.025	0	1
ELF3	0.0531872	2.4007	0.025	0	1
CR1	0.0531872	2.71521	0.025	0	1
CNIH3	0.0531872	2.83772	0.025	0	1
NLRP3	0.0531872	3.86775	0.025	0	1
MAP4K3	0.0531872	3.20131	0.025	0	1
LINC02580	0.0531872	2.91554	0.025	0	1
AC007881.3	0.0531872	2.45995	0.025	0	1
DYSF	0.0531872	2.49088	0.025	0	1
HK2	0.0531872	2.23614	0.025	0	1
AC009404.1	0.0531872	2.68482	0.025	0	1
SFT2D3	0.0531872	2.66696	0.025	0	1
HNMT	0.0531872	2.07638	0.025	0	1
KYNU	0.0531872	2.18051	0.025	0	1
TANC1	0.0531872	3.02508	0.025	0	1
TFPI	0.0531872	2.76551	0.025	0	1
GLB1L	0.0531872	2.29074	0.025	0	1
ARMC9	0.0531872	2.27234	0.025	0	1
VIPR1	0.0531872	2.78453	0.025	0	1
GRM2	0.0531872	3.55052	0.025	0	1
LNP1	0.0531872	2.69552	0.025	0	1
CD200	0.0531872	2.31944	0.025	0	1
CCDC80	0.0531872	2.38506	0.025	0	1
AC080013.5	0.0531872	2.28341	0.025	0	1
XXYLT1	0.0531872	2.0869	0.025	0	1
AC069213.1	0.0531872	2.45325	0.025	0	1
TLR10	0.0531872	3.3455	0.025	0	1
TLR6	0.0531872	2.19676	0.025	0	1
PARM1	0.0531872	2.74927	0.025	0	1
GAB1	0.0531872	2.77188	0.025	0	1
ANKRD33B	0.0531872	2.83593	0.025	0	1
IGIP	0.0531872	2.42189	0.025	0	1
AC136604.3	0.0531872	2.086	0.025	0	1
F13A1	0.0531872	2.58655	0.025	0	1
RNF144B	0.0531872	3.05106	0.025	0	1
U91328.1	0.0531872	2.39755	0.025	0	1
HCG25	0.0531872	2.52478	0.025	0	1
ZNF451-AS1	0.0531872	3.30376	0.025	0	1
MARCKS	0.0531872	2.1835	0.025	0	1
PKIB	0.0531872	3.50785	0.025	0	1
LRP11	0.0531872	2.37891	0.025	0	1
AL391863.1	0.0531872	2.18539	0.025	0	1
C7orf57	0.0531872	2.58924	0.025	0	1
GTF2IRD2	0.0531872	2.69002	0.025	0	1
TMEM176A	0.0531872	2.52686	0.025	0	1
AGAP3	0.0531872	2.47027	0.025	0	1
SMARCD3	0.0531872	2.40946	0.025	0	1
AL034397.3	0.0531872	2.76945	0.025	0	1
PNMA5	0.0531872	2.93409	0.025	0	1
PDZD4	0.0531872	3.88579	0.025	0	1
KBTBD11-OT1	0.0531872	2.39811	0.025	0	1
AC021678.2	0.0531872	2.43712	0.025	0	1
ZNF703	0.0531872	2.34337	0.025	0	1
AC009630.2	0.0531872	2.45688	0.025	0	1
EXT1	0.0531872	2.61194	0.025	0	1
PAX5	0.0531872	2.1852	0.025	0	1
C5	0.0531872	2.29601	0.025	0	1
AL356481.1	0.0531872	2.99606	0.025	0	1
STKLD1	0.0531872	2.05853	0.025	0	1
PTGDS	0.0531872	3.24677	0.025	0	1
LINC01001	0.0531872	3.30087	0.025	0	1
AC091053.2	0.0531872	2.41577	0.025	0	1
EFEMP2	0.0531872	2.84635	0.025	0	1
ACY3	0.0531872	2.52431	0.025	0	1
FOLR3	0.0531872	2.30937	0.025	0	1
PLEKHB1	0.0531872	2.27964	0.025	0	1
IL18	0.0531872	3.05596	0.025	0	1
B3GAT1	0.0531872	3.56376	0.025	0	1
ASAH2B	0.0531872	2.93039	0.025	0	1
FAM241B	0.0531872	2.4069	0.025	0	1
KCNMA1	0.0531872	2.57766	0.025	0	1
TMEM254-AS1	0.0531872	2.10605	0.025	0	1
AL138762.1	0.0531872	2.24247	0.025	0	1
SH3PXD2A-AS1	0.0531872	2.27858	0.025	0	1
IFFO1	0.0531872	2.44061	0.025	0	1
CLEC7A	0.0531872	2.86855	0.025	0	1
CASC1	0.0531872	3.20187	0.025	0	1
AC024940.1	0.0531872	2.10002	0.025	0	1
WNT1	0.0531872	2.4195	0.025	0	1
KRT8	0.0531872	2.10324	0.025	0	1
C12orf56	0.0531872	2.6589	0.025	0	1
LLPH-DT	0.0531872	4.05265	0.025	0	1
NT5DC3	0.0531872	3.6327	0.025	0	1
TRAV8-1	0.0531872	4.64961	0.025	0	1
TRAV12-3	0.0531872	4.27414	0.025	0	1
TRAJ5	0.0531872	2.76899	0.025	0	1
ZFHX2	0.0531872	3.19987	0.025	0	1
PTGR2	0.0531872	2.16112	0.025	0	1
AL928742.1	0.0531872	2.86327	0.025	0	1
IGHV1-18	0.0531872	2.52349	0.025	0	1
IGHV3-30	0.0531872	5.08637	0.025	0	1
IGHV3-33	0.0531872	4.38246	0.025	0	1
GATM	0.0531872	2.91363	0.025	0	1
ARRDC4	0.0531872	2.31285	0.025	0	1
PRSS21	0.0531872	2.57219	0.025	0	1
BICDL2	0.0531872	3.39609	0.025	0	1
CD19	0.0531872	2.56517	0.025	0	1
NPIPB12	0.0531872	2.88299	0.025	0	1
LRRC29	0.0531872	2.40791	0.025	0	1
CHST6	0.0531872	2.83936	0.025	0	1
C16orf74	0.0531872	2.19299	0.025	0	1
GAS8	0.0531872	2.34847	0.025	0	1
RNASEK-C17orf49	0.0531872	2.38659	0.025	0	1
MYH10	0.0531872	2.91432	0.025	0	1
CACNB1	0.0531872	2.79965	0.025	0	1
JUP	0.0531872	2.74172	0.025	0	1
ATP6V0A1	0.0531872	2.26139	0.025	0	1
AC005884.2	0.0531872	3.59629	0.025	0	1
ITGB4	0.0531872	2.25632	0.025	0	1
ZACN	0.0531872	2.25818	0.025	0	1
AC005837.1	0.0531872	3.44862	0.025	0	1
EMILIN2	0.0531872	2.18382	0.025	0	1
L3MBTL4	0.0531872	2.64948	0.025	0	1
AC016205.1	0.0531872	2.64132	0.025	0	1
LINC01260	0.0531872	2.35497	0.025	0	1
PLPP2	0.0531872	2.27439	0.025	0	1
TNFSF9	0.0531872	2.488	0.025	0	1
PRAM1	0.0531872	2.14435	0.025	0	1
RAB3D	0.0531872	2.70597	0.025	0	1
AC024575.1	0.0531872	2.48891	0.025	0	1
AC123912.1	0.0531872	2.99749	0.025	0	1
LRFN3	0.0531872	2.74479	0.025	0	1
AC021092.1	0.0531872	2.43209	0.025	0	1
DHDH	0.0531872	2.76364	0.025	0	1
LILRA5	0.0531872	2.90512	0.025	0	1
ZSCAN18	0.0531872	2.77719	0.025	0	1
IGLV1-44	0.0531872	2.78852	0.025	0	1
IGLV2-11	0.0531872	4.50264	0.025	0	1
IGLV3-1	0.0531872	3.58832	0.025	0	1
LIF	0.0531872	3.72277	0.025	0	1
LGALS2	0.0531872	1.95905	0.025	0	1
IL10RB-DT	0.0531872	2.64645	0.025	0	1
AP001059.3	0.0531872	2.42339	0.025	0	1
MCM3AP-AS1	0.0531872	2.57108	0.025	0	1
ATP6V0E1	0.0532411	0.194231	0.81	0.797	1
ATG3	0.0532439	-0.371173	0.544	0.682	1
PRPF31	0.0533406	0.538989	0.506	0.378	1
CCAR1	0.0533554	-0.408743	0.405	0.547	1
NUP214	0.0533779	-0.515488	0.203	0.345	1
FKBP5	0.0535188	0.724435	0.43	0.351	1
ARFGEF1	0.0535267	-0.89788	0.177	0.291	1
TECR	0.0535333	-0.351852	0.671	0.77	1
GCH1	0.053667	-0.868991	0.089	0.189	1
KIAA0513	0.0536951	-1.59589	0.025	0.095	1
TTI1	0.0536951	-0.797842	0.025	0.095	1
NIPA2	0.0537104	-0.367255	0.291	0.432	1
TOGARAM2	0.0537795	-1.56223	0.051	0.128	1
VPS51	0.0538047	-0.458731	0.354	0.486	1
PTBP2	0.0539986	-1.24595	0.038	0.115	1
MR1	0.0541034	0.828039	0.19	0.095	1
PIGBOS1	0.0541042	1.09853	0.304	0.196	1
SLC39A7	0.0541307	-0.43396	0.241	0.345	1
SFT2D2	0.0541844	-0.476399	0.329	0.439	1
KLC2	0.0542911	-1.42647	0.025	0.095	1
KCNK6	0.0542911	-1.42216	0.025	0.095	1
SLAMF7	0.0543195	-0.90461	0.139	0.25	1
GOLGA3	0.0543195	-0.71442	0.139	0.25	1
FAM3A	0.0543508	-0.340658	0.101	0.209	1
PMPCA	0.0544241	-0.922448	0.101	0.203	1
ARG2	0.0545388	-1.34066	0.038	0.115	1
CDK17	0.0545694	-0.704597	0.177	0.291	1
ZNF195	0.0546209	-0.627451	0.114	0.223	1
C3orf58	0.0546486	-0.80872	0.114	0.216	1
RAC2	0.0547082	0.269527	1	0.966	1
GABPB1	0.0547532	-0.836168	0.139	0.257	1
PPP4R3B	0.0548393	-0.60437	0.392	0.514	1
DNAJB4	0.0548926	-1.5054	0.025	0.095	1
HADHB	0.0550562	-0.725538	0.291	0.399	1
HSPBP1	0.0553914	-0.906276	0.19	0.304	1
FAR1	0.0554155	-0.613025	0.203	0.324	1
GUCD1	0.0554461	-0.427116	0.139	0.25	1
PSEN1	0.05545	-0.845471	0.114	0.216	1
DCAF7	0.0554917	-0.396741	0.392	0.554	1
TAPBP	0.0555122	-0.364414	0.81	0.872	1
RPS19	0.0555166	-0.139077	1	1	1
NEU1	0.0555316	-0.755222	0.203	0.331	1
ACIN1	0.0556055	-0.475921	0.544	0.649	1
NMI	0.0561682	-0.388046	0.392	0.527	1
JMY	0.0561866	-1.23546	0.038	0.115	1
ZNF143	0.0562207	0.912648	0.203	0.108	1
VDAC2	0.0563169	-0.262425	0.734	0.851	1
TMX1	0.0563398	-0.414269	0.532	0.642	1
USP38	0.0564824	-0.58177	0.19	0.311	1
CLTA	0.0566756	-0.19533	0.709	0.831	1
GABPB1-AS1	0.0567056	0.583561	0.329	0.209	1
CAMKMT	0.0567305	-1.22916	0.025	0.095	1
FKBPL	0.0567305	-0.978789	0.025	0.095	1
ATF5	0.0567998	-0.324745	0.127	0.236	1
C19orf25	0.0568087	-0.496331	0.291	0.412	1
AK6	0.0568352	-0.663972	0.19	0.311	1
NAA60	0.0569092	-0.686479	0.241	0.372	1
ODF2L	0.0569172	-0.492401	0.291	0.426	1
REST	0.0571128	-0.750369	0.228	0.351	1
C4orf3	0.0571465	0.362286	0.772	0.831	1
ZNF43	0.0571681	0.712047	0.177	0.088	1
MTMR14	0.0572223	-0.373488	0.253	0.385	1
MAGOH	0.0573124	-0.32683	0.747	0.865	1
SPAG9	0.0574965	-0.864012	0.114	0.216	1
DIAPH3	0.0575034	0.913471	0.241	0.142	1
PSMC5	0.0576503	0.282921	0.81	0.723	1
NDUFV3	0.0576642	-0.892391	0.165	0.284	1
LSM3	0.0577349	0.412589	0.835	0.838	1
PHGDH	0.0577986	-0.750208	0.228	0.345	1
PDE4DIP	0.0579121	-1.45938	0.063	0.149	1
GM2A	0.0579343	1.40328	0.152	0.074	1
MDC1	0.0579483	1.05107	0.253	0.155	1
JAK1	0.0579849	-0.465013	0.443	0.622	1
NAA15	0.0580224	-0.388509	0.253	0.378	1
UBA2	0.0580277	-0.326709	0.253	0.405	1
XKR8	0.0580783	1.45237	0.127	0.054	1
ZC3HAV1	0.0583975	-0.433328	0.557	0.716	1
CENPH	0.0584115	-0.761636	0.165	0.284	1
GMPR2	0.0584115	-0.624401	0.165	0.284	1
AC020916.1	0.0584115	-0.843092	0.165	0.284	1
MARS	0.0585426	-0.367793	0.304	0.446	1
GNLY	0.0585785	-0.143022	0.316	0.493	1
PDCD6IP	0.0586054	-0.193779	0.342	0.486	1
KDM6A	0.0586065	-1.30281	0.139	0.23	1
EZR	0.0586956	-0.367924	0.873	0.905	1
DGKA	0.0587928	0.85572	0.354	0.264	1
SDHC	0.0588696	-0.604063	0.456	0.568	1
SUMF1	0.0590248	-0.680918	0.038	0.115	1
NEK9	0.0592276	0.877916	0.253	0.162	1
FAM216A	0.0592605	-1.10242	0.025	0.095	1
ADAM19	0.0593457	0.781497	0.215	0.122	1
MRPL1	0.0593631	-0.467061	0.215	0.351	1
RNF138	0.0594312	-0.559306	0.329	0.446	1
UQCR11	0.0594429	0.2356	0.911	0.899	1
PIGG	0.0594602	0.776343	0.203	0.108	1
EAF2	0.0594728	2.18001	0.139	0.068	1
PRKD3	0.0595828	-0.715309	0.076	0.169	1
MTMR3	0.0596065	-0.955122	0.038	0.115	1
PDHA1	0.0596298	-0.718415	0.203	0.324	1
CASP3	0.0596392	-0.46624	0.316	0.446	1
GATAD2B	0.0596787	-0.49685	0.215	0.338	1
CGGBP1	0.0598793	-0.158007	0.342	0.5	1
CD58	0.0598855	-0.615754	0.405	0.514	1
CCR7	0.0599187	0.218362	0.215	0.115	1
IRF9	0.059968	-0.863418	0.101	0.203	1
UAP1	0.0599927	-0.783176	0.203	0.324	1
ITPK1	0.0600518	-0.969985	0.101	0.196	1
FZR1	0.060193	-0.750636	0.038	0.115	1
NAPG	0.060279	-0.683283	0.203	0.304	1
CCT2	0.0603273	-0.449618	0.684	0.818	1
ANKRD36C	0.0604254	-0.325281	0.215	0.351	1
TRIM24	0.060551	-0.926001	0.076	0.169	1
FGFR1OP2	0.0605992	-0.462025	0.443	0.588	1
GCLM	0.0607842	-0.489683	0.038	0.115	1
PFKFB3	0.0608119	-0.586345	0.127	0.243	1
YARS2	0.0609013	-0.954898	0.114	0.216	1
TRAPPC6B	0.0609029	-0.859661	0.127	0.23	1
SHOC2	0.0611596	-0.304132	0.329	0.5	1
PRKAR1A	0.0612608	-0.462294	0.544	0.676	1
RNF166	0.0612687	-0.253047	0.266	0.412	1
EIF4B	0.0613065	0.112442	0.848	0.851	1
IFIT2	0.0613691	-2.91772	0.038	0.108	1
MBNL1	0.0613723	-0.304521	0.886	0.932	1
CRBN	0.0614902	-0.58191	0.342	0.446	1
MOB3A	0.0615218	-0.528252	0.291	0.439	1
LXN	0.0616017	-1.44044	0.076	0.162	1
HIPK3	0.0616315	1.21767	0.203	0.115	1
PSMC2	0.0617011	-0.459912	0.38	0.52	1
RPS23	0.0617433	0.159609	1	0.993	1
HDAC3	0.0617643	-1.04884	0.152	0.257	1
DTNB	0.0617854	-1.56634	0.051	0.128	1
RBM27	0.0617854	-1.23936	0.051	0.128	1
MAPK7	0.0617854	-1.34248	0.051	0.128	1
RMND1	0.061801	-0.597028	0.089	0.182	1
ID1	0.0618834	1.147	0.114	0.047	1
ZMIZ1	0.0619464	1.71192	0.165	0.088	1
ZCCHC9	0.0620014	1.05264	0.278	0.182	1
DHRS1	0.0620173	-0.887047	0.063	0.149	1
MRPS34	0.0620327	-0.361388	0.57	0.703	1
DCK	0.0620568	0.635748	0.468	0.372	1
PLSCR3	0.0621048	1.03673	0.19	0.101	1
PPTC7	0.0623524	-1.50769	0.051	0.128	1
DDX3X	0.062379	-0.651631	0.646	0.743	1
AUTS2	0.0624681	-0.783512	0.177	0.277	1
TCF3	0.0624844	1.48888	0.165	0.088	1
EIF2AK2	0.0625213	-0.546515	0.304	0.439	1
OAS1	0.062714	-0.692942	0.152	0.264	1
FAM13B	0.0627265	-0.526163	0.266	0.405	1
GTF2A2	0.0627451	0.309576	0.759	0.723	1
BBS7	0.062798	-1.04117	0.101	0.196	1
LDLRAD4	0.0630628	-0.564811	0.165	0.27	1
TYW1	0.0631422	-0.710377	0.101	0.203	1
TMEM126B	0.0631465	0.835681	0.392	0.291	1
TMEM123	0.0633104	0.540006	0.557	0.486	1
MCM3	0.0636613	-0.455591	0.557	0.655	1
MYL6B	0.0639039	0.62307	0.468	0.331	1
ESS2	0.0639335	-0.799055	0.127	0.223	1
CHCHD3	0.0639755	-0.381781	0.38	0.52	1
PAXX	0.0640228	-0.35155	0.722	0.845	1
PWWP2A	0.0640795	-1.18983	0.051	0.128	1
SRPRA	0.0642396	-0.31651	0.418	0.574	1
PIK3R5	0.0642838	0.704643	0.367	0.264	1
ZNF277	0.0643151	-0.826589	0.127	0.236	1
RPL19	0.0644521	0.15614	1	1	1
CD151	0.0644524	-0.194434	0.152	0.27	1
C19orf66	0.0645652	-0.55049	0.266	0.399	1
PHTF2	0.0645718	-0.319718	0.203	0.331	1
PHTF1	0.0645782	-1.06618	0.114	0.203	1
LRBA	0.0645804	-0.644821	0.304	0.412	1
DNASE1L1	0.0646017	1.13626	0.114	0.047	1
SF3B2	0.0646375	-0.208997	0.823	0.946	1
LYRM7	0.0646715	-1.11161	0.076	0.162	1
ZNF880	0.0646953	-1.21792	0.076	0.155	1
NOM1	0.0648065	-0.298947	0.051	0.135	1
ACTG1	0.0649129	0.236548	0.987	0.993	1
LINC00909	0.0650797	1.06131	0.203	0.115	1
PRR34-AS1	0.0650957	1.52109	0.101	0.041	1
DRG1	0.065109	-0.671348	0.316	0.432	1
DDX21	0.0651246	-0.267265	0.57	0.703	1
CAMTA1	0.0651247	-0.317834	0.304	0.459	1
TUBB2A	0.0651552	-0.953038	0.139	0.243	1
LUC7L	0.065309	-0.298166	0.291	0.439	1
UBB	0.0653296	-0.247068	0.899	0.946	1
LTBP3	0.0653688	-1.89349	0.025	0.088	1
TNFRSF1B	0.0654681	-0.4092	0.291	0.419	1
SRFBP1	0.0655258	-0.588907	0.152	0.257	1
HLA-C	0.0656871	-0.177773	1	1	1
NDUFAF6	0.0657125	-0.983485	0.089	0.182	1
DTWD1	0.0657224	-1.45061	0.076	0.162	1
TTF2	0.0657468	-0.71834	0.165	0.277	1
EIF2B5	0.0657945	-1.35967	0.063	0.142	1
FAAP20	0.065854	-0.585997	0.114	0.216	1
ATP6AP2	0.0658829	-0.325785	0.468	0.642	1
TRIP12	0.0659159	-0.581441	0.278	0.412	1
RAE1	0.0659159	-0.436966	0.278	0.412	1
KRT86	0.065923	-2.47644	0.013	0.068	1
KIR3DL2	0.065923	-2.84442	0.013	0.068	1
RNF169	0.0659973	1.35234	0.114	0.047	1
CKAP2	0.0661024	-0.373331	0.342	0.466	1
EIF1	0.0661552	-0.191344	0.987	0.993	1
LHPP	0.0661911	0.979464	0.253	0.155	1
CDC42EP3	0.0661933	-0.184791	0.203	0.351	1
IPO11	0.0664436	-1.22941	0.051	0.128	1
SPTLC1	0.0664469	-1.05896	0.215	0.318	1
PNPT1	0.0664756	-0.926583	0.139	0.243	1
DUSP28	0.0665912	1.48521	0.101	0.041	1
NDUFA1	0.0666599	0.315123	0.886	0.912	1
[truncated: 9,825 more rows]

## Sheet: DEG_Platelets_Baseline_CR_VS_PD
	p_val	avg_log2FC	pct.1	pct.2	p_val_adj
IFI27	1.14141758957168e-09	-5.3615	0.021	0.36	4.04815162317493e-05
CST7	1.30937007485186e-08	-3.95063	0.115	0.456	0.000464381
TMEM176A	4.29635354462955e-07	3.2637	0.302	0.056	0.0152374
TMEM176B	5.5749500355406e-07	3.28523	0.312	0.064	0.0197721
HIST1H3H	7.93040613157864e-06	-1.4028	0.5	0.776	0.28126
MTRNR2L8	1.29790702972406e-05	1.13878	0.99	0.968	0.460316
NT5C3A	2.98999716652787e-05	-1.36776	0.521	0.776	1
SSX2IP	4.28963830298544e-05	-2.52279	0.094	0.312	1
IFI6	7.42573879705851e-05	-3.07706	0.115	0.32	1
HIST1H4H	0.000107504	-1.60191	0.073	0.288	1
EPSTI1	0.000203373	-2.30739	0.031	0.2	1
TLK1	0.000298695	-1.92293	0.156	0.36	1
NAP1L1	0.000339622	-0.960442	0.833	0.904	1
AC245014.3	0.000346575	2.13176	0.302	0.12	1
PLXND1	0.000423843	2.92634	0.167	0.032	1
CORO1C	0.000442834	-1.16636	0.354	0.584	1
VAPA	0.000456352	-1.22326	0.344	0.592	1
S1PR4	0.000461357	-4.64034	0	0.12	1
HK1	0.000483931	-1.44291	0.271	0.504	1
MAPRE2	0.000537527	-1.08119	0.24	0.472	1
AC020656.1	0.000659767	1.87771	0.281	0.112	1
HNRNPH3	0.000678116	-2.14318	0.125	0.32	1
GNA15	0.000678116	-1.60417	0.125	0.32	1
B2M	0.000919389	-0.376763	1	1	1
KIF2A	0.00131511	-0.808425	0.583	0.776	1
EPS15	0.00153218	-2.66642	0.083	0.24	1
FBXL4	0.0015885	-3.06474	0.021	0.144	1
ROGDI	0.0015885	-3.51591	0.021	0.144	1
ITFG1	0.00162891	-2.98548	0.062	0.208	1
PLPP5	0.00171252	-1.78313	0.042	0.184	1
CUL1	0.00182434	-1.67848	0.052	0.2	1
IFI44L	0.00183661	-3.72702	0.01	0.12	1
ZNF487	0.0019578	-3.12471	0.01	0.12	1
CPSF2	0.00226162	-3.45073	0.021	0.136	1
TMEM39B	0.0023968	-3.58084	0.021	0.136	1
TSC22D1	0.00252473	-0.837722	0.635	0.808	1
EIF4E	0.00272111	-1.12046	0.229	0.424	1
FDPS	0.00275726	-4.7398	0.01	0.112	1
AP1G1	0.00277928	-0.832032	0.062	0.208	1
CAND1	0.00284247	-3.17319	0.031	0.152	1
NMI	0.00284552	-2.69867	0.052	0.184	1
PRKACB	0.00287546	-1.63115	0.062	0.208	1
IFI44	0.00289213	-3.50894	0.01	0.112	1
FCER1G	0.0029622	0.615806	0.802	0.616	1
HIST1H2AK	0.00296981	-5.71541	0	0.088	1
IFIT3	0.00298536	-3.66835	0.01	0.112	1
CDKN2AIP	0.00308133	-3.18763	0.01	0.112	1
SKP1	0.00309727	-0.901531	0.438	0.624	1
CNST	0.00315995	-1.00563	0.281	0.48	1
PIP4P2	0.00316921	-1.39866	0.25	0.424	1
ING4	0.00325319	-2.85182	0.042	0.168	1
AC007952.4	0.00325705	1.48547	0.281	0.128	1
SLC44A1	0.00339418	2.35532	0.177	0.056	1
ADD3	0.00344279	-0.978499	0.323	0.512	1
SPTSSA	0.00350778	-2.06881	0.062	0.2	1
HLA-A	0.00369832	-0.498048	0.906	0.952	1
PYGL	0.00373041	-0.884428	0.24	0.424	1
RPLP1	0.00378187	0.621825	0.812	0.728	1
JUN	0.00378971	1.08079	0.479	0.328	1
RSU1	0.00403449	-0.980096	0.458	0.624	1
STAT1	0.00437862	-1.93898	0.188	0.336	1
DAPP1	0.00439647	-0.763474	0.375	0.568	1
GRB14	0.00447379	-4.42577	0.01	0.104	1
ANAPC1	0.00454485	-3.12809	0.01	0.104	1
MAP1B	0.00471598	-5.88605	0	0.08	1
CDK5	0.00471598	-3.4701	0	0.08	1
UNKL	0.00471598	-5.31446	0	0.08	1
AKT3	0.00475346	4.52372	0.062	0	1
FAM114A1	0.00475346	3.90413	0.062	0	1
HBG1	0.00475346	6.57204	0.062	0	1
TRDC	0.00475346	6.26908	0.062	0	1
GADD45A	0.00482041	-1.49837	0.177	0.336	1
STIM2	0.00499311	-2.8715	0.01	0.104	1
RPL5	0.00499437	0.679081	0.615	0.496	1
TRIM69	0.00513628	-2.89296	0.052	0.176	1
STAG2	0.00521109	-1.90194	0.135	0.288	1
ZC3H18	0.0052319	-2.18398	0.01	0.104	1
FBXO6	0.00531376	-0.721507	0.01	0.104	1
NAPG	0.00539685	-1.93478	0.062	0.192	1
DNM1L	0.00539979	-1.20114	0.094	0.24	1
SMAD2	0.00552114	-1.72984	0.125	0.28	1
TSPYL2	0.00572683	-4.495	0.021	0.12	1
TBC1D15	0.00575882	-1.47003	0.083	0.224	1
CHST12	0.00576942	-1.47246	0.042	0.16	1
RAP1B	0.00591797	-0.731594	0.875	0.96	1
HIST1H1E	0.00607668	2.43296	0.229	0.104	1
CMTM3	0.00628703	0.786548	0.156	0.048	1
RPS12	0.0064156	0.529532	0.708	0.528	1
NDUFB4	0.00649347	-0.767316	0.333	0.504	1
RPL8	0.00673721	0.540694	0.667	0.48	1
GTF2H5	0.00685393	-2.39621	0.062	0.184	1
CINP	0.00698785	-2.59927	0.031	0.136	1
LGALSL	0.00705084	-1.21927	0.135	0.288	1
KDM3A	0.00716893	-2.46066	0.031	0.136	1
PDCD10	0.00721901	-1.57549	0.281	0.448	1
MED10	0.00723622	-2.28805	0.062	0.184	1
RBM22	0.00724113	-2.98654	0.01	0.096	1
VAMP5	0.00728583	-1.52731	0.125	0.264	1
ARID3B	0.00730687	-0.719301	0.062	0.192	1
RPL12	0.00731608	0.733152	0.635	0.52	1
RAP1GDS1	0.0074236	-1.99029	0.042	0.152	1
ULK1	0.00744785	2.61832	0.125	0.032	1
FCAR	0.00744846	-2.01441	0.031	0.136	1
OTULINL	0.00746986	-2.71817	0.01	0.096	1
SESN2	0.00748735	-3.73008	0	0.072	1
GPATCH11	0.00748735	-4.03894	0	0.072	1
FAM131A	0.00748735	-5.50553	0	0.072	1
MXD3	0.00748735	-3.77251	0	0.072	1
MGA	0.00748735	-4.38616	0	0.072	1
MT1E	0.00748735	-4.28081	0	0.072	1
KRT10	0.00748735	-3.43308	0	0.072	1
PIK3R1	0.00755128	-0.901042	0.052	0.176	1
CLIC3	0.00759558	5.33153	0.094	0.016	1
LYPLAL1	0.00763474	-1.35581	0.219	0.376	1
RPS24	0.00764257	0.678266	0.688	0.592	1
CDS2	0.00765772	-1.55296	0.083	0.216	1
HIVEP2	0.00794686	-2.3187	0.01	0.096	1
CCNT1	0.00798965	1.71262	0.125	0.032	1
MT2A	0.00815551	-0.633666	0.188	0.352	1
ELL2	0.00819544	-2.20004	0.01	0.096	1
KIF13B	0.00819544	-2.05942	0.01	0.096	1
MECP2	0.00823413	-1.77829	0.094	0.232	1
PAM	0.00825696	3.5254	0.094	0.016	1
PNPLA8	0.00842764	-0.674354	0.052	0.168	1
PXK	0.00847264	-0.864415	0.094	0.232	1
PSMA4	0.00851282	-1.47793	0.104	0.248	1
C8orf59	0.00851505	1.73769	0.302	0.176	1
RPL30	0.00852071	0.493106	0.719	0.544	1
WDR1	0.00854144	-0.397142	0.656	0.816	1
SCOC	0.00855957	-1.44273	0.042	0.152	1
ZBTB1	0.00861786	-1.1743	0.052	0.168	1
NFAT5	0.00862115	-1.33782	0.083	0.216	1
PRR34-AS1	0.00867809	2.12989	0.094	0.016	1
ERICH1	0.00871231	-2.1296	0.146	0.288	1
RPS28	0.00882426	0.61925	0.667	0.536	1
BZW1	0.00885804	-0.674363	0.188	0.344	1
NFKBIB	0.00886681	-1.60722	0.042	0.152	1
RPLP0	0.00901562	0.59705	0.604	0.48	1
EMP3	0.00905356	-0.545233	0.583	0.712	1
AIG1	0.00916707	-1.52348	0.146	0.288	1
AC123912.4	0.00953537	-0.913057	0.115	0.256	1
DEDD	0.00957009	-2.80827	0.062	0.176	1
UBE2B	0.00972593	-1.47785	0.156	0.312	1
SNX3	0.00976774	-0.911358	0.188	0.352	1
KLF3	0.00980804	1.58244	0.25	0.12	1
DYNLT1	0.00980909	-1.25645	0.115	0.264	1
ANXA11	0.00986243	-1.14058	0.146	0.296	1
APMAP	0.00988089	-2.70553	0.062	0.176	1
HACD4	0.00992152	-0.846481	0.448	0.616	1
TAGAP	0.0100464	-1.89524	0.083	0.208	1
DMAP1	0.0101483	3.28143	0.052	0	1
HECTD3	0.0101483	3.49946	0.052	0	1
ULK4	0.0101483	4.0428	0.052	0	1
TMCC1	0.0101483	4.0495	0.052	0	1
HIST1H3A	0.0101483	3.78273	0.052	0	1
HLA-DQB1-AS1	0.0101483	3.25212	0.052	0	1
RBMS2	0.0101483	4.00156	0.052	0	1
KLHL22	0.0101483	4.34362	0.052	0	1
PPP2CA	0.0102051	-1.04517	0.104	0.24	1
ZNF276	0.0102156	4.2485	0.104	0.024	1
VIPR1	0.0102364	4.11203	0.073	0.008	1
MILR1	0.0102364	3.93202	0.073	0.008	1
AP001636.3	0.0102743	-2.50558	0.052	0.16	1
ZFP36L1	0.0104166	1.00217	0.438	0.304	1
MSN	0.0104801	-0.643914	0.604	0.752	1
AZIN1	0.0106352	-1.38858	0.167	0.304	1
TMEM154	0.0108217	2.24445	0.167	0.064	1
MYO19	0.0108323	3.43367	0.073	0.008	1
ISCA1	0.0109461	-1.20106	0.271	0.432	1
DRG2	0.0109636	-1.52831	0.021	0.112	1
SMC6	0.0109949	-3.11497	0.01	0.088	1
ANKRD28	0.0110746	-1.31669	0.26	0.416	1
ACER3	0.0114016	-1.92897	0.094	0.216	1
MIR22HG	0.0116896	-0.647909	0.104	0.24	1
GBP4	0.0117306	-2.20818	0.052	0.16	1
PFDN5	0.0118388	0.588333	0.594	0.472	1
TSC2	0.011875	-3.1373	0.01	0.088	1
HMOX2	0.011875	-2.72318	0.01	0.088	1
NBPF15	0.0118942	-3.44297	0	0.064	1
RBM34	0.0118942	-2.82918	0	0.064	1
ETV7	0.0118942	-2.93483	0	0.064	1
SCRN1	0.0118942	-3.84011	0	0.064	1
DCLRE1C	0.0118942	-3.82728	0	0.064	1
SDS	0.0118942	-4.72103	0	0.064	1
MED16	0.0122213	-2.42498	0.031	0.128	1
SPRTN	0.0122441	-2.74754	0.01	0.088	1
C14orf119	0.0122783	-2.27675	0.083	0.2	1
FOS	0.0123626	0.783441	0.552	0.424	1
VPS45	0.0124325	-2.95031	0.01	0.088	1
HIST1H1D	0.012522	4.26429	0.115	0.032	1
GLYATL2	0.0125264	-1.73248	0.031	0.128	1
ABHD13	0.0126814	-1.16886	0.031	0.128	1
PPFIA1	0.0128005	-1.56782	0.052	0.16	1
HIST1H2AC	0.0128547	-0.548674	0.844	0.936	1
NFKBID	0.0129847	1.59953	0.146	0.048	1
PACSIN2	0.0130072	-1.71315	0.188	0.32	1
TMEM167A	0.0130861	-1.59014	0.156	0.288	1
HLA-E	0.0132897	-0.416774	0.948	0.952	1
BET1L	0.0133672	-1.77069	0.052	0.16	1
RPL10	0.0134439	0.49573	0.781	0.696	1
ENKUR	0.0135107	-1.49926	0.167	0.304	1
VPS37A	0.0135288	-1.03854	0.042	0.144	1
CBR1	0.0135812	-3.34375	0.062	0.168	1
BUD23	0.013684	-0.990509	0.042	0.144	1
CTNS	0.0138066	-1.42279	0.052	0.16	1
PQBP1	0.0139212	-1.75396	0.083	0.208	1
BCAP29	0.0140066	-1.49443	0.073	0.192	1
MAD1L1	0.0143209	-0.867763	0.042	0.144	1
ATP5F1B	0.014561	-1.31343	0.229	0.376	1
ZFP36L2	0.0147794	1.71167	0.292	0.176	1
BRD2	0.0149219	-1.09855	0.177	0.32	1
MON2	0.0150418	-2.74129	0.021	0.104	1
RPL14	0.015203	0.541243	0.625	0.488	1
SEC22B	0.0154378	-1.06659	0.073	0.192	1
YWHAE	0.0155	-0.735408	0.417	0.544	1
SLC3A2	0.0155003	-1.79775	0.135	0.272	1
KRIT1	0.0158092	3.0179	0.083	0.016	1
MLLT10	0.0158092	2.55924	0.083	0.016	1
SUCO	0.0158696	-0.776952	0.021	0.104	1
TMOD3	0.0160441	-0.976922	0.323	0.472	1
MT-ND4	0.0161196	0.354752	0.927	0.864	1
VIM-AS1	0.0161456	-0.879293	0.344	0.472	1
MOB1A	0.0165393	-0.661857	0.479	0.624	1
LRRC57	0.0168613	2.8951	0.083	0.016	1
RSF1	0.0168783	-1.14939	0.156	0.304	1
EGF	0.0172031	-1.87518	0.062	0.168	1
MS4A6A	0.0177713	1.30487	0.354	0.24	1
PGD	0.0177978	-0.761987	0.521	0.656	1
RPS6	0.0178169	0.577047	0.615	0.448	1
HIST1H2AG	0.0178991	-1.16077	0.208	0.352	1
ZFAND2A	0.0179566	-2.07248	0.115	0.24	1
PHACTR1	0.0179961	-0.669785	0.073	0.192	1
TNNT1	0.01801	-3.82459	0.01	0.08	1
SEC14L1	0.0180109	-0.981336	0.385	0.536	1
P2RX1	0.018035	-0.872491	0.188	0.328	1
GSN	0.0180823	0.699097	0.427	0.28	1
DGCR2	0.0180931	0.353879	0.167	0.064	1
PCNP	0.0181337	-0.249595	0.281	0.464	1
PNP	0.0183179	-1.08703	0.344	0.464	1
TXNRD1	0.0183623	-1.12429	0.104	0.224	1
RPSA	0.0183981	0.949082	0.51	0.416	1
ATF6	0.0184813	-1.68463	0.031	0.12	1
SMIM1	0.0185547	1.60439	0.083	0.016	1
CMC2	0.0187016	-1.29196	0.146	0.28	1
RBM3	0.0187213	1.21183	0.438	0.36	1
SCYL2	0.0187232	-1.87371	0.073	0.184	1
MAVS	0.0188445	-1.03645	0.094	0.216	1
DHX16	0.0188483	-2.26965	0.01	0.08	1
POLR3E	0.0188483	-3.17013	0.01	0.08	1
MYO18A	0.0188483	-3.18637	0.01	0.08	1
DUSP6	0.0188583	1.08501	0.406	0.28	1
CTPS1	0.018925	-4.07276	0	0.056	1
CD8B	0.018925	-5.32928	0	0.056	1
AC116366.1	0.018925	-2.71603	0	0.056	1
ARNTL2	0.018925	-2.80968	0	0.056	1
AC064805.1	0.018925	-3.11813	0	0.056	1
CLIC4	0.0191007	-0.225542	0.135	0.28	1
HMGB3	0.0191353	-2.48142	0.01	0.08	1
IFI27L1	0.0191353	-2.49614	0.01	0.08	1
TMEM199	0.0191597	-1.68881	0.031	0.12	1
WARS	0.0193354	-1.32074	0.198	0.32	1
ABCA1	0.0193907	-1.46656	0.031	0.12	1
RABGGTA	0.019426	-2.04572	0.01	0.08	1
RPS5	0.019451	0.558236	0.604	0.456	1
TRAPPC2	0.0194808	-1.23337	0.052	0.152	1
CEBPD	0.0195516	1.92908	0.24	0.136	1
TPT1	0.0196162	0.406943	0.885	0.776	1
ADPRH	0.0197206	-2.69816	0.01	0.08	1
FOXJ2	0.0197206	-1.8054	0.01	0.08	1
MTHFR	0.0198008	-1.69344	0.062	0.168	1
VDAC2	0.0201761	-0.798836	0.25	0.4	1
BRD3	0.0202224	1.2403	0.24	0.128	1
SASH3	0.0203116	-1.12104	0.125	0.24	1
LATS1	0.0203216	-0.368994	0.01	0.08	1
MCM3AP	0.0203216	-1.10123	0.01	0.08	1
MAP1A	0.0203629	-1.02086	0.135	0.264	1
RACK1	0.0204541	0.496213	0.635	0.544	1
RPS23	0.0206226	0.52624	0.625	0.496	1
CSF3R	0.0207038	1.25193	0.375	0.272	1
GNAZ	0.0207567	1.7393	0.229	0.12	1
MTMR11	0.0208112	-1.68523	0.073	0.176	1
PPP4R2	0.0209435	-1.18018	0.042	0.136	1
NUMA1	0.0209435	-0.970213	0.042	0.136	1
UPP1	0.0210186	-0.577873	0.188	0.328	1
CD164	0.0211147	-0.687888	0.208	0.344	1
SAMD1	0.0211648	4.24497	0.062	0.008	1
ELOA	0.021178	-2.6737	0.021	0.096	1
GBP1	0.0211953	-1.19375	0.083	0.192	1
SLC40A1	0.0212214	0.626822	0.479	0.304	1
CLIP1	0.0213586	-1.56451	0.156	0.28	1
DTX3L	0.0214011	-0.320209	0.052	0.152	1
PARP1	0.0214678	2.99894	0.094	0.024	1
AREG	0.0215598	4.57657	0.062	0.008	1
KBTBD11	0.0215598	3.01695	0.062	0.008	1
TMEM216	0.0215598	3.38407	0.062	0.008	1
ADH5	0.021648	-1.12342	0.042	0.136	1
RAPGEF2	0.0217479	-2.34999	0.021	0.096	1
CXXC5	0.021769	1.85749	0.167	0.072	1
SH3BP5L	0.0218375	4.09969	0.042	0	1
LMAN2L	0.0218375	2.86652	0.042	0	1
HYAL2	0.0218375	3.12305	0.042	0	1
RPP14	0.0218375	3.5799	0.042	0	1
SIMC1	0.0218375	3.78242	0.042	0	1
RTN4IP1	0.0218375	2.8959	0.042	0	1
LTV1	0.0218375	4.14701	0.042	0	1
CCDC146	0.0218375	4.5121	0.042	0	1
LMTK2	0.0218375	3.61239	0.042	0	1
TOX	0.0218375	5.09214	0.042	0	1
DNM1	0.0218375	3.65226	0.042	0	1
RNF208	0.0218375	4.93383	0.042	0	1
ZCCHC24	0.0218375	3.41881	0.042	0	1
CLECL1	0.0218375	4.09629	0.042	0	1
SACS	0.0218375	3.40574	0.042	0	1
AL118558.3	0.0218375	4.227	0.042	0	1
FAM98B	0.0218375	3.01953	0.042	0	1
EIF3J-DT	0.0218375	3.33174	0.042	0	1
C16orf86	0.0218375	4.01987	0.042	0	1
FLCN	0.0218375	3.19846	0.042	0	1
RBBP9	0.0218375	3.09836	0.042	0	1
ZNF763	0.0218375	3.17417	0.042	0	1
LSR	0.0218375	4.29217	0.042	0	1
SPATC1L	0.0218375	3.41689	0.042	0	1
NME2	0.0219262	1.4529	0.302	0.176	1
GPBP1L1	0.0219857	-1.2212	0.083	0.192	1
RPL34	0.0219882	0.640758	0.615	0.536	1
CAP1	0.0221347	-0.408324	0.635	0.776	1
CXCR2	0.0223689	3.56636	0.062	0.008	1
LIN7A	0.0223689	2.31371	0.062	0.008	1
TMA7	0.0227344	0.494151	0.688	0.6	1
UBR2	0.0229579	-0.738001	0.062	0.168	1
NFIC	0.0230014	1.45217	0.188	0.088	1
PYGB	0.0230451	-0.549936	0.104	0.232	1
CETP	0.0230484	2.66572	0.094	0.024	1
PLOD2	0.0232043	2.82386	0.062	0.008	1
C19orf33	0.0233357	1.63872	0.24	0.128	1
IMPDH1	0.0233476	-0.972016	0.094	0.208	1
ABI2	0.0235357	-3.15289	0.031	0.112	1
TTC39B	0.0235384	-1.46773	0.021	0.096	1
XAF1	0.0235514	-1.31962	0.073	0.176	1
UQCC3	0.0237084	1.87218	0.094	0.024	1
HBB	0.0240445	3.43214	0.094	0.024	1
RPAP3	0.0241059	-2.64157	0.031	0.112	1
PPP1R11	0.0243009	-1.51716	0.156	0.28	1
BRWD1	0.0243847	0.937032	0.094	0.024	1
HIST1H2BO	0.0244806	-2.72942	0.021	0.096	1
PTTG1IP	0.0245142	-1.00653	0.302	0.448	1
HIST2H2BE	0.0245432	-1.43909	0.188	0.304	1
HNRNPA2B1	0.0247512	-0.681454	0.573	0.664	1
GPBP1	0.0248724	-1.77693	0.167	0.296	1
JAK2	0.0249605	-0.648831	0.104	0.224	1
GIMAP2	0.0250196	-1.779	0.042	0.128	1
MYEOV	0.0250686	1.59011	0.167	0.072	1
TMBIM1	0.0251017	-0.544882	0.448	0.6	1
SQLE	0.0251268	-1.85523	0.021	0.096	1
NDUFAF3	0.0251963	0.43172	0.604	0.464	1
ELK3	0.0254375	-1.03341	0.146	0.272	1
GABARAPL1	0.025474	-0.744516	0.156	0.288	1
GLYR1	0.0254888	1.10623	0.146	0.056	1
TRAPPC1	0.0256016	0.467555	0.688	0.6	1
SOCS4	0.0257877	-0.980976	0.021	0.096	1
PTPN12	0.0258384	-1.3871	0.281	0.392	1
TNRC6B	0.0260227	1.90436	0.229	0.128	1
CCDC18	0.0261491	1.70983	0.094	0.024	1
TBC1D10B	0.0261968	-2.26556	0.031	0.112	1
IGF2BP3	0.0262209	-0.788977	0.146	0.272	1
VDR	0.0263535	-1.60924	0.073	0.176	1
RPL26	0.026391	0.508607	0.583	0.48	1
CEP44	0.0265079	-1.63243	0.031	0.112	1
RPL13	0.0266231	0.480333	0.667	0.584	1
DUSP5	0.0268072	-0.789515	0.021	0.096	1
SPTLC1	0.0268072	2.22649	0.104	0.032	1
LGALS12	0.0268126	-1.05572	0.208	0.336	1
OSBPL9	0.0271398	-1.318	0.031	0.112	1
FAF2	0.0271547	-0.758573	0.021	0.096	1
RPS15A	0.0272214	0.437912	0.76	0.696	1
ARF4	0.0272756	-1.02511	0.344	0.456	1
CA2	0.0272983	-0.406229	0.354	0.472	1
TPM4	0.0273034	-0.378528	0.75	0.896	1
UFD1	0.0273294	-1.57351	0.125	0.248	1
N4BP2L2	0.0274318	-1.19336	0.135	0.256	1
ACCS	0.0275061	-0.670276	0.021	0.096	1
ABHD16A	0.0275303	-0.605099	0.083	0.192	1
PARP9	0.0276195	-0.987254	0.052	0.144	1
PSTPIP2	0.02789	-0.58392	0.26	0.4	1
UBXN2A	0.0280983	-1.73711	0.125	0.232	1
IMPDH2	0.0281463	-2.5227	0.01	0.072	1
MT-ND3	0.0282143	0.291131	0.906	0.8	1
ELMSAN1	0.028479	-0.130116	0.062	0.16	1
UBQLN1	0.0285211	-1.22316	0.083	0.192	1
NIPSNAP2	0.0287766	-1.70709	0.031	0.112	1
GSTP1	0.0288152	0.513383	0.531	0.424	1
RPL6	0.0288249	0.546682	0.625	0.536	1
BCR	0.0288406	-1.05239	0.042	0.128	1
POP7	0.028951	1.7651	0.104	0.032	1
HERC5	0.0290024	-4.16494	0.01	0.072	1
CEP350	0.0290279	-0.952243	0.083	0.192	1
ERBIN	0.0290496	-1.13391	0.156	0.28	1
MTRNR2L1	0.0291583	-0.913417	0.5	0.592	1
C2orf88	0.0292659	-0.8346	0.562	0.664	1
ACVR1B	0.0294387	-3.35385	0.01	0.072	1
BCAP31	0.0294415	0.642445	0.531	0.408	1
HSBP1	0.0294466	-0.728702	0.281	0.432	1
TXNDC12	0.0295963	-1.55687	0.062	0.16	1
TBCB	0.0296115	-0.748269	0.177	0.304	1
MARCH7	0.0297905	-0.740296	0.042	0.128	1
UBAP2	0.0298807	-2.00037	0.01	0.072	1
EIF1AD	0.0298807	-3.39751	0.01	0.072	1
DCLRE1A	0.0298807	-2.93526	0.01	0.072	1
RPL39	0.0300041	0.679316	0.677	0.592	1
INPP5B	0.0302039	-3.46482	0	0.048	1
BATF3	0.0302039	-3.04003	0	0.048	1
DUSP11	0.0302039	-2.94378	0	0.048	1
RNF103	0.0302039	-2.76111	0	0.048	1
GPR155	0.0302039	-2.83803	0	0.048	1
SGMS2	0.0302039	-3.39631	0	0.048	1
EXOSC9	0.0302039	-2.71739	0	0.048	1
GNAI1	0.0302039	-3.65461	0	0.048	1
XIST	0.0302039	-3.78011	0	0.048	1
ATP11C	0.0302039	-2.42214	0	0.048	1
HAUS6	0.0302039	-2.93144	0	0.048	1
SLC25A51	0.0302039	-3.98336	0	0.048	1
EXT2	0.0302039	-2.94419	0	0.048	1
CD3G	0.0302039	-4.32532	0	0.048	1
BEST3	0.0302039	-4.74796	0	0.048	1
ALG5	0.0302039	-3.06257	0	0.048	1
LINC00355	0.0302039	-4.55633	0	0.048	1
AC006449.6	0.0302039	-2.83797	0	0.048	1
KCTD2	0.0302039	-4.10157	0	0.048	1
AKAP8L	0.0302039	-4.02638	0	0.048	1
ERCC2	0.0302039	-2.54804	0	0.048	1
TMEM160	0.0302039	-2.42702	0	0.048	1
BRD1	0.0302039	-2.55893	0	0.048	1
MCUR1	0.030265	-1.15463	0.052	0.144	1
GBA	0.0303284	-3.00166	0.01	0.072	1
CCRL2	0.0303284	-2.84687	0.01	0.072	1
ABCF3	0.0303284	-2.12393	0.01	0.072	1
GTF2A2	0.030486	-0.821458	0.281	0.408	1
TUBB4B	0.0306374	-0.448092	0.427	0.568	1
RPL32	0.0306763	0.466479	0.656	0.552	1
APEH	0.0306788	2.30342	0.115	0.04	1
DENND1B	0.0307819	-1.98511	0.01	0.072	1
ANXA3	0.0307819	-1.88689	0.01	0.072	1
ALG12	0.0307819	-2.38705	0.01	0.072	1
TRAK1	0.0308538	2.4306	0.125	0.048	1
GSTO1	0.0309277	-0.62716	0.604	0.744	1
KCNAB2	0.0311553	1.16425	0.271	0.16	1
CENPC	0.0311939	-1.27441	0.052	0.144	1
STAM2	0.0312411	-1.38194	0.01	0.072	1
PMPCA	0.0312411	-1.65951	0.01	0.072	1
USP6NL	0.0312411	-1.66315	0.01	0.072	1
RPS4Y1	0.0312578	0.936039	0.417	0.304	1
HIPK1	0.0314056	-0.619835	0.083	0.192	1
MRPL41	0.0314056	-0.906935	0.083	0.192	1
GTPBP2	0.0314401	0.980279	0.208	0.104	1
TMTC2	0.0315047	2.6549	0.073	0.016	1
GRIPAP1	0.0315089	-0.8089	0.052	0.144	1
RPLP2	0.0315339	0.415519	0.688	0.528	1
GNA12	0.0317062	-0.643729	0.01	0.072	1
SMARCD3	0.0317713	2.40662	0.135	0.056	1
PTGS1	0.0318258	-0.65475	0.625	0.72	1
SDSL	0.0319976	2.52092	0.073	0.016	1
ID1	0.0321121	2.30494	0.135	0.056	1
AKIRIN1	0.0324379	-1.65771	0.083	0.184	1
KDM5C	0.0324562	2.19825	0.135	0.056	1
INPP4A	0.032497	2.6614	0.073	0.016	1
RARA-AS1	0.032497	3.20573	0.073	0.016	1
SLA2	0.0325834	-0.612155	0.323	0.456	1
SERINC5	0.0326321	2.29521	0.125	0.048	1
PARP15	0.0330031	3.30479	0.073	0.016	1
DDX19A	0.0330031	2.91869	0.073	0.016	1
LILRB3	0.0330305	-1.01158	0.156	0.264	1
BTF3	0.033101	0.610269	0.604	0.584	1
RASGRP2	0.0332664	-0.513953	0.417	0.552	1
LMBRD1	0.0333017	-1.36971	0.083	0.184	1
PDK4	0.033516	2.26315	0.073	0.016	1
HNRNPA1P48	0.033516	2.33306	0.073	0.016	1
RAB6B	0.0336222	-1.89287	0.073	0.168	1
APOL6	0.0336222	-1.64346	0.073	0.168	1
TMBIM4	0.0336704	2.07238	0.156	0.072	1
SERF2	0.0337086	0.288894	0.979	0.936	1
HINT1	0.0337177	1.22867	0.458	0.384	1
SOCS2	0.0337184	-3.41019	0.031	0.104	1
ARNT	0.0337407	2.77087	0.125	0.048	1
C1orf43	0.0337869	-1.15317	0.229	0.36	1
TLNRD1	0.0339342	-1.98562	0.021	0.088	1
ANKZF1	0.0340356	1.97012	0.073	0.016	1
FCF1	0.0340356	2.5669	0.073	0.016	1
DAB2	0.0340655	-1.10194	0.333	0.464	1
EMC10	0.034273	-1.48078	0.062	0.152	1
UNC119	0.0343747	-2.24025	0.021	0.088	1
SLC31A2	0.0344707	-1.12515	0.125	0.232	1
VGLL4	0.0344975	1.80042	0.125	0.048	1
PNKD	0.034544	-0.786778	0.24	0.368	1
ANKRD22	0.0348201	-2.44186	0.021	0.088	1
CDC37	0.0351834	0.660072	0.521	0.408	1
RGS1	0.0352705	-2.1359	0.021	0.088	1
CNIH4	0.0353941	-1.6466	0.083	0.184	1
MIGA2	0.0354358	-2.42611	0.094	0.184	1
LDLRAD3	0.035636	2.13382	0.073	0.016	1
YARS	0.0357258	-1.78624	0.021	0.088	1
C5orf15	0.0357258	-1.67564	0.021	0.088	1
CLCN7	0.0357258	-1.86612	0.021	0.088	1
CXCL5	0.0359297	-2.10707	0.125	0.224	1
AC004687.1	0.0360461	1.85128	0.198	0.104	1
R3HCC1	0.0361836	1.50657	0.073	0.016	1
SIGLEC7	0.0361861	-1.99489	0.021	0.088	1
AGO4	0.0363885	1.78152	0.156	0.072	1
STOM	0.0365189	-0.446393	0.562	0.704	1
SECTM1	0.0366514	-2.63537	0.021	0.088	1
SACM1L	0.0371205	-2.22929	0.042	0.12	1
RNF38	0.0371219	-1.60801	0.021	0.088	1
LCP2	0.0374515	-0.680897	0.281	0.392	1
PGRMC1	0.0375046	-0.474742	0.615	0.768	1
NCBP1	0.0375974	-2.27617	0.021	0.088	1
DDA1	0.0375977	-1.19338	0.083	0.184	1
GAPT	0.0376714	-0.157227	0.125	0.048	1
RRN3	0.0380782	-1.65502	0.021	0.088	1
RPS27	0.0381297	0.273352	0.708	0.584	1
RBM14	0.038327	-2.47542	0.042	0.12	1
UBE2L3	0.0383363	-0.95873	0.312	0.448	1
ZNF641	0.0384771	2.82267	0.083	0.024	1
CR1	0.0387591	-1.86452	0.031	0.104	1
TEX9	0.0387591	-1.68331	0.031	0.104	1
APOBEC3A	0.0390019	-0.827729	0.094	0.192	1
SCAP	0.0390078	3.02305	0.083	0.024	1
DNAJB9	0.0390554	-1.11901	0.021	0.088	1
NDEL1	0.0392067	-2.10823	0.031	0.104	1
WIPI2	0.0393019	1.62335	0.146	0.064	1
CLINT1	0.0394952	-1.44917	0.135	0.248	1
SLC9A9	0.0395519	-0.822165	0.021	0.088	1
PMM2	0.0395519	-1.94431	0.021	0.088	1
HNRNPH2	0.0396933	1.57497	0.146	0.064	1
ARPC1B	0.0397727	0.859012	0.51	0.432	1
RGS18	0.0398523	-0.553493	0.865	0.888	1
RPS8	0.0398747	0.47806	0.635	0.536	1
AL138963.3	0.0399122	1.89684	0.354	0.256	1
KDELR1	0.0400692	-1.47993	0.219	0.32	1
NUP153	0.040115	-1.48249	0.031	0.104	1
ERO1A	0.0404119	-1.59346	0.042	0.12	1
PCYT1B	0.040486	1.43338	0.146	0.064	1
LGALS8	0.0405397	-0.902602	0.146	0.264	1
MRPL58	0.0405758	-2.03184	0.031	0.104	1
DIS3	0.0406376	2.47022	0.083	0.024	1
MYOF	0.040653	-0.791352	0.094	0.192	1
ABCC3	0.0406685	-0.917053	0.292	0.4	1
ATP6V1B2	0.0408344	-1.37304	0.302	0.4	1
MINK1	0.0409761	-1.01128	0.135	0.248	1
TGS1	0.0411936	2.24548	0.083	0.024	1
TUBB6	0.0412038	-2.63636	0.062	0.144	1
SLAMF7	0.0412724	-1.93692	0.042	0.12	1
CCDC159	0.0412724	-1.28805	0.042	0.12	1
LEPROTL1	0.0413399	-0.652949	0.073	0.168	1
RPL37	0.0413429	0.450621	0.625	0.536	1
RHEB	0.0414263	-0.968833	0.208	0.32	1
SNW1	0.0415589	-1.14861	0.115	0.224	1
LIPH	0.0415919	-0.964874	0.021	0.088	1
TAF7	0.0416719	-1.58626	0.094	0.192	1
EMC3	0.0418668	-0.816708	0.333	0.456	1
PDLIM7	0.0419708	-0.711557	0.219	0.344	1
PSME4	0.0421116	-1.14709	0.052	0.136	1
FOLR3	0.0421405	0.938173	0.135	0.056	1
OAS2	0.0421483	-1.71809	0.042	0.12	1
RUFY1	0.0422343	-0.476115	0.635	0.736	1
ERCC5	0.0423248	2.30265	0.083	0.024	1
CTR9	0.0424679	-1.27156	0.104	0.2	1
NANS	0.0425266	-1.2314	0.052	0.136	1
TPGS2	0.0425922	-1.06199	0.042	0.12	1
MRPS27	0.0429002	2.80427	0.083	0.024	1
SHLD1	0.0429002	2.94877	0.083	0.024	1
CIAO1	0.042945	-1.60203	0.052	0.136	1
IFITM3	0.0431854	-0.861486	0.542	0.576	1
GLRX	0.0431985	0.650371	0.365	0.24	1
PAG1	0.0433669	-1.45841	0.052	0.136	1
DECR1	0.043418	-0.82523	0.094	0.192	1
CXXC1	0.0434357	-0.713652	0.031	0.104	1
FNTA	0.0434822	2.14895	0.083	0.024	1
CDKN1A	0.0436243	-0.70609	0.667	0.736	1
NUDT16	0.0437475	-0.92929	0.062	0.152	1
PKIG	0.0437922	-1.12752	0.052	0.136	1
RPL21	0.0437998	0.386954	0.583	0.48	1
HOOK2	0.0440708	2.01068	0.083	0.024	1
RPS21	0.0441061	0.466933	0.604	0.504	1
RAB18	0.0441074	-0.389389	0.094	0.2	1
SMARCA5	0.0442303	-0.887786	0.104	0.208	1
PQLC1	0.0444262	0.14424	0.031	0.104	1
SERPINB9	0.0444951	-0.817315	0.094	0.192	1
TLR6	0.0445274	3.33753	0.052	0.008	1
ADGRG1	0.0445274	4.20912	0.052	0.008	1
FHIT	0.0446338	-4.02657	0.01	0.064	1
SUFU	0.0446338	-4.04161	0.01	0.064	1
TMEM150B	0.0446338	-2.14061	0.01	0.064	1
SMC5	0.0446535	-0.995552	0.052	0.136	1
FTH1	0.0450069	-0.23743	1	1	1
PTPN7	0.0450895	-0.579961	0.052	0.136	1
HMGN3	0.0451553	0.947049	0.292	0.176	1
DNTTIP2	0.0452015	-0.361215	0.115	0.224	1
AP3S1	0.045227	-1.04435	0.146	0.256	1
RTL8A	0.0452683	1.76931	0.083	0.024	1
WDR73	0.0452964	-2.20021	0.01	0.064	1
SH2D1B	0.0453328	3.36615	0.052	0.008	1
MAPK9	0.0453328	2.45091	0.052	0.008	1
IARS	0.0453328	2.60047	0.052	0.008	1
SLC9A3R2	0.0453328	2.71379	0.052	0.008	1
XPR1	0.045339	-0.170099	0.042	0.12	1
RAB8A	0.0454687	-0.73441	0.469	0.584	1
DCTN4	0.0455115	-0.696352	0.115	0.216	1
KCNQ1	0.0458772	1.75931	0.083	0.024	1
PML	0.0459475	0.515996	0.031	0.104	1
HIST2H2AC	0.0459673	-3.11231	0.01	0.064	1
PPID	0.0459673	-2.8645	0.01	0.064	1
APOOL	0.0459673	-2.03281	0.01	0.064	1
PARP10	0.0459673	-2.28736	0.01	0.064	1
KIF27	0.0461505	2.68641	0.052	0.008	1
EIF3C	0.0461505	3.21429	0.052	0.008	1
ASB16-AS1	0.0461505	2.49272	0.052	0.008	1
KIF16B	0.0461505	3.00218	0.052	0.008	1
ATP5F1E	0.0464295	0.423571	0.812	0.76	1
RPL3	0.0466123	0.498724	0.562	0.464	1
MAN2B2	0.0466465	-1.94593	0.01	0.064	1
SLC25A53	0.0469806	2.12157	0.052	0.008	1
PDE1B	0.0469806	2.41177	0.052	0.008	1
PIGA	0.0473342	-2.06544	0.01	0.064	1
GSKIP	0.0473342	-1.85812	0.01	0.064	1
RPL22	0.0473672	0.709487	0.573	0.528	1
EPS15L1	0.0474202	-2.10377	0.062	0.144	1
A1BG	0.0474834	0.266877	0.198	0.104	1
PRKAG2	0.0476748	-1.34192	0.083	0.176	1
ST3GAL3	0.0476901	4.59086	0.031	0	1
GSTM5	0.0476901	2.90778	0.031	0	1
MAPRE3	0.0476901	2.83069	0.031	0	1
LCLAT1	0.0476901	2.97498	0.031	0	1
AC007388.1	0.0476901	2.55247	0.031	0	1
STON1	0.0476901	4.42555	0.031	0	1
TMEM150A	0.0476901	2.9605	0.031	0	1
TIGD1	0.0476901	2.73429	0.031	0	1
CCDC191	0.0476901	3.01648	0.031	0	1
TIGIT	0.0476901	4.02723	0.031	0	1
PRDM8	0.0476901	4.19656	0.031	0	1
SKP2	0.0476901	3.08519	0.031	0	1
POC5	0.0476901	4.31792	0.031	0	1
NOTCH4	0.0476901	2.49502	0.031	0	1
ABCC10	0.0476901	2.2528	0.031	0	1
FGFR1OP	0.0476901	2.46619	0.031	0	1
NSUN5	0.0476901	3.97409	0.031	0	1
RASA4	0.0476901	3.80012	0.031	0	1
CASK	0.0476901	3.27813	0.031	0	1
ARRDC1-AS1	0.0476901	3.48893	0.031	0	1
FAM160A2	0.0476901	2.58217	0.031	0	1
DNAJC24	0.0476901	3.77872	0.031	0	1
AP003108.2	0.0476901	3.34442	0.031	0	1
AP002954.1	0.0476901	4.19535	0.031	0	1
AC034102.4	0.0476901	2.64739	0.031	0	1
PUS1	0.0476901	2.79438	0.031	0	1
VASH1-AS1	0.0476901	2.65687	0.031	0	1
TTBK2	0.0476901	3.29695	0.031	0	1
ZNF263	0.0476901	3.59063	0.031	0	1
ZNF747	0.0476901	2.94297	0.031	0	1
PYCARD-AS1	0.0476901	2.94381	0.031	0	1
GOT2	0.0476901	2.25116	0.031	0	1
TERF2	0.0476901	2.38747	0.031	0	1
MLYCD	0.0476901	2.15682	0.031	0	1
GEMIN4	0.0476901	2.75204	0.031	0	1
CLUH	0.0476901	2.76358	0.031	0	1
MIR497HG	0.0476901	4.00415	0.031	0	1
CTC1	0.0476901	2.55253	0.031	0	1
AC022916.1	0.0476901	4.31937	0.031	0	1
KAT2A	0.0476901	4.33106	0.031	0	1
EFCAB13	0.0476901	2.71613	0.031	0	1
PHOSPHO1	0.0476901	4.29856	0.031	0	1
MRPL38	0.0476901	2.8633	0.031	0	1
OSBPL1A	0.0476901	3.06467	0.031	0	1
DTNA	0.0476901	4.51056	0.031	0	1
PARD6B	0.0476901	4.07027	0.031	0	1
AC009005.1	0.0476901	5.12482	0.031	0	1
RNASEH2A	0.0476901	2.6201	0.031	0	1
HSPB6	0.0476901	4.42241	0.031	0	1
FAM98C	0.0476901	4.26773	0.031	0	1
EXOSC5	0.0476901	2.66794	0.031	0	1
TRPM4	0.0476901	2.68451	0.031	0	1
PTCH2	0.0478232	2.26782	0.052	0.008	1
KIFC1	0.0478232	2.03755	0.052	0.008	1
DBNL	0.0479162	0.309476	0.51	0.376	1
BHLHE40	0.0479328	-0.9852	0.135	0.24	1
NDFIP1	0.0480285	-0.977206	0.292	0.408	1
MAP1LC3B2	0.0480303	-1.61148	0.01	0.064	1
SGK1	0.0481054	0.810348	0.385	0.264	1
SLC25A37	0.0481937	1.33488	0.354	0.248	1
TIA1	0.0482149	-1.87117	0.104	0.2	1
MAFF	0.0482337	-0.453898	0.042	0.12	1
CSNK1G2	0.048243	-1.06884	0.052	0.136	1
AC092803.2	0.0484537	-2.69949	0	0.04	1
SMYD3	0.0484537	-3.7593	0	0.04	1
ATL2	0.0484537	-2.49886	0	0.04	1
CFAP36	0.0484537	-3.19473	0	0.04	1
BARD1	0.0484537	-3.60665	0	0.04	1
EOGT	0.0484537	-3.26928	0	0.04	1
SMAD1	0.0484537	-4.80501	0	0.04	1
CEP162	0.0484537	-4.44941	0	0.04	1
DHRSX	0.0484537	-2.63378	0	0.04	1
PRPS2	0.0484537	-3.02359	0	0.04	1
TMLHE	0.0484537	-2.94139	0	0.04	1
MRPS28	0.0484537	-2.51428	0	0.04	1
RCL1	0.0484537	-3.34478	0	0.04	1
TSC1	0.0484537	-2.53389	0	0.04	1
ENTR1	0.0484537	-2.49227	0	0.04	1
FDX1	0.0484537	-3.1309	0	0.04	1
KRT8	0.0484537	-3.80027	0	0.04	1
GTSF1	0.0484537	-2.68534	0	0.04	1
AC027290.1	0.0484537	-4.38415	0	0.04	1
DHX37	0.0484537	-2.45029	0	0.04	1
ZNF410	0.0484537	-2.79245	0	0.04	1
CCDC9B	0.0484537	-4.58001	0	0.04	1
SLC38A7	0.0484537	-2.0969	0	0.04	1
ADORA2B	0.0484537	-4.44276	0	0.04	1
ULK2	0.0484537	-2.28424	0	0.04	1
OGFOD3	0.0484537	-2.87159	0	0.04	1
ZNF611	0.0484537	-2.20118	0	0.04	1
RSPH1	0.0484537	-4.30118	0	0.04	1
COMMD4	0.0485499	0.556685	0.094	0.032	1
PBX1	0.0486391	-0.909773	0.094	0.192	1
RBBP5	0.0486784	1.53048	0.052	0.008	1
C4orf46	0.0486784	0.174614	0.052	0.008	1
PPT2-EGFL8	0.0486784	1.02542	0.052	0.008	1
KLRF1	0.0486784	1.49457	0.052	0.008	1
ZNF44	0.0486784	0.597281	0.052	0.008	1
HMGCL	0.0487351	-1.33255	0.01	0.064	1
ASF1A	0.0487351	-1.7052	0.01	0.064	1
PHKB	0.0490393	-0.722212	0.198	0.32	1
SLC10A3	0.0494325	-0.76498	0.052	0.128	1
CNTRL	0.0494325	-2.48655	0.052	0.128	1
FAM120B	0.0494485	-0.546625	0.01	0.064	1
NRIP3	0.0494485	-0.589242	0.01	0.064	1
PTPN1	0.0494561	-0.511602	0.135	0.248	1
EP400	0.0494641	-3.01969	0.021	0.08	1
CPD	0.0497204	-0.407729	0.094	0.2	1
PIK3AP1	0.0500767	-0.717476	0.073	0.168	1
MED27	0.0500935	-2.94665	0.021	0.08	1
SYNJ2	0.0502769	-2.65178	0.042	0.112	1
TGFBR2	0.0503581	1.45328	0.094	0.032	1
PSEN1	0.0505688	-1.137	0.073	0.16	1
LILRB4	0.0505833	-1.23583	0.115	0.208	1
SLC25A36	0.0507631	0.113182	0.042	0.12	1
RPL24	0.0508008	0.433541	0.594	0.48	1
GPX4	0.0512246	-0.495981	0.844	0.928	1
H3F3B	0.051324	0.220866	0.74	0.696	1
TUBA8	0.0513539	-1.182	0.135	0.232	1
KHSRP	0.0515797	0.233073	0.052	0.136	1
SMG1	0.0522071	-0.936984	0.146	0.264	1
SULF2	0.0524025	2.11936	0.135	0.064	1
RPS3A	0.0524115	0.439109	0.667	0.584	1
SMIM3	0.0524791	-0.429033	0.417	0.568	1
ATXN1	0.0525678	-0.346464	0.052	0.136	1
LRBA	0.0525833	-0.872075	0.146	0.248	1
EEF1D	0.0526512	0.381101	0.573	0.456	1
ZNF32	0.0526786	-2.30077	0.021	0.08	1
TMED8	0.0526786	-3.00574	0.021	0.08	1
CD68	0.0529446	-0.309632	0.594	0.672	1
LILRB1	0.0531024	-0.457897	0.094	0.192	1
MARCH2	0.0532967	-0.493615	0.406	0.552	1
TYW3	0.053342	-1.90409	0.021	0.08	1
MARK2	0.053342	-2.4065	0.021	0.08	1
GMIP	0.0535246	-0.955591	0.094	0.192	1
ATP11B	0.0539083	-1.67135	0.031	0.096	1
CD28	0.0540124	-2.0999	0.021	0.08	1
PAFAH1B2	0.0541953	-0.808591	0.073	0.16	1
ENDOD1	0.0546016	1.3978	0.208	0.12	1
PROSER1	0.0546898	-2.54125	0.021	0.08	1
MRPL10	0.0546898	-2.55953	0.021	0.08	1
SH3GLB1	0.0546931	-0.327784	0.198	0.312	1
FRMD3	0.054778	-0.90164	0.312	0.408	1
EIF4H	0.055071	-0.775707	0.271	0.392	1
SDHA	0.0552969	-0.98247	0.135	0.24	1
DYTN	0.0553742	-2.24058	0.021	0.08	1
TDP2	0.0553957	-2.35761	0.094	0.176	1
KIF9	0.055441	2.19394	0.104	0.04	1
KLRB1	0.055441	1.96029	0.104	0.04	1
TP53TG1	0.055596	2.78184	0.125	0.056	1
LRRC59	0.0556101	-0.620797	0.073	0.16	1
RAB4A	0.0558294	-0.900678	0.208	0.312	1
MIR222HG	0.0560658	-1.78893	0.021	0.08	1
BANP	0.0560658	-0.959115	0.021	0.08	1
STT3B	0.0561482	1.87525	0.177	0.096	1
GSS	0.0563421	-2.19528	0.042	0.112	1
AUP1	0.0563788	-0.571875	0.156	0.264	1
DNAJB12	0.0564088	-0.866712	0.062	0.144	1
MTCH1	0.0565933	-1.33692	0.052	0.128	1
SBF2	0.0567205	2.36959	0.125	0.056	1
NCF4	0.0567345	0.896754	0.229	0.136	1
TAF6	0.0567646	-1.91238	0.021	0.08	1
CTSL	0.0570555	-1.49373	0.073	0.16	1
UBE2Z	0.0574326	-1.26308	0.062	0.144	1
TSC22D3	0.0574359	-0.319644	0.677	0.792	1
APOL1	0.0574706	-0.422671	0.021	0.08	1
AC007032.1	0.0575442	-1.12311	0.073	0.16	1
SCAMP3	0.0576477	-1.90129	0.031	0.096	1
RARA	0.0576786	-1.31369	0.104	0.192	1
LIMS1	0.0578487	-0.330715	0.812	0.896	1
ARID5A	0.0581252	-1.67483	0.104	0.192	1
CAMK2D	0.0581839	-1.35591	0.021	0.08	1
TRRAP	0.0581839	-1.31511	0.021	0.08	1
AASDHPPT	0.0581839	-2.28921	0.021	0.08	1
PPIL4	0.0582915	-1.57673	0.031	0.096	1
MISP3	0.058331	0.294913	0.177	0.088	1
KDM4B	0.0589045	-1.30115	0.021	0.08	1
UBP1	0.0589412	-1.66137	0.031	0.096	1
MED30	0.0589412	-1.04559	0.031	0.096	1
MALSU1	0.0590263	2.09593	0.125	0.056	1
RPL26L1	0.0590323	2.03521	0.115	0.048	1
CYTH2	0.0591386	-1.71339	0.073	0.152	1
RHOB	0.059311	1.58946	0.188	0.104	1
TRAPPC2L	0.0593899	-0.925242	0.104	0.2	1
ACAP1	0.059529	1.68838	0.146	0.072	1
DDX60	0.0595968	-0.785267	0.031	0.096	1
OCEL1	0.0595968	-0.458062	0.031	0.096	1
AC114752.2	0.0596084	-0.411523	0.115	0.216	1
CRBN	0.0596137	-0.659929	0.219	0.336	1
MED19	0.0596326	-1.33001	0.021	0.08	1
EIF6	0.060048	-0.298438	0.083	0.176	1
STX11	0.0600676	-0.687066	0.292	0.392	1
NDUFS3	0.0602258	-1.64705	0.083	0.168	1
KIF1B	0.0602586	-1.6238	0.031	0.096	1
NCOA7	0.0603917	-0.694876	0.094	0.184	1
TMEM11	0.0604855	-1.04713	0.052	0.128	1
EPRS	0.06051	-1.50645	0.042	0.112	1
ACER2	0.0609264	-1.11624	0.031	0.096	1
VPS53	0.0609264	-0.305353	0.031	0.096	1
MRPL27	0.0609264	-1.31909	0.031	0.096	1
ATP5MPL	0.0609441	-0.461029	0.604	0.704	1
BLOC1S6	0.0610819	-1.26554	0.292	0.4	1
CDK5RAP2	0.0610977	-0.919292	0.156	0.264	1
RPL19	0.0611186	0.407151	0.667	0.6	1
ZC3H3	0.0611258	-0.556388	0.042	0.112	1
PSMC4	0.0614094	2.00788	0.125	0.056	1
HOOK3	0.0615052	-0.521253	0.156	0.264	1
MATR3.1	0.0616003	-2.13439	0.031	0.096	1
VEGFA	0.0616003	-1.4214	0.031	0.096	1
MAN1B1	0.0619396	2.17738	0.104	0.04	1
GPI	0.0620282	-1.42794	0.177	0.272	1
AC025171.2	0.0620476	3.06167	0.062	0.016	1
BRCC3	0.0620476	3.91576	0.062	0.016	1
NFE2L1	0.0620476	3.30004	0.062	0.016	1
MLLT1	0.0620476	2.68686	0.062	0.016	1
VKORC1L1	0.0626228	0.61461	0.104	0.04	1
RIPOR2	0.0627141	-0.419074	0.625	0.736	1
IFI30	0.0628005	1.07209	0.333	0.24	1
ZNF100	0.0629709	4.30152	0.062	0.016	1
SPECC1L	0.0629709	3.58662	0.062	0.016	1
PELI2	0.0630043	-1.89773	0.042	0.112	1
LGALS3BP	0.0630043	-1.63912	0.042	0.112	1
APBB1IP	0.0631582	-0.664983	0.156	0.264	1
TSR2	0.0636593	-1.38378	0.031	0.096	1
POLG	0.0636593	-1.29882	0.031	0.096	1
SNAI1	0.0636593	-0.142736	0.031	0.096	1
WBP11	0.0636848	-0.79665	0.073	0.16	1
MBNL1	0.063757	-0.747502	0.646	0.712	1
COMMD10	0.0639055	3.17783	0.062	0.016	1
DMTF1	0.0639055	2.67128	0.062	0.016	1
RASSF7	0.0639055	2.38493	0.062	0.016	1
RPS4X	0.0639416	0.24255	0.635	0.52	1
REEP5	0.0639897	-0.488296	0.208	0.32	1
TUT4	0.064283	-1.1434	0.042	0.112	1
STAM	0.0643581	-0.898674	0.031	0.096	1
CLIC1	0.0645455	-0.369967	0.719	0.752	1
PLD2	0.0648516	2.52655	0.062	0.016	1
ATP6V1H	0.0649304	-1.67468	0.042	0.112	1
MIER1	0.0650349	-1.20379	0.156	0.256	1
MLLT6	0.0650632	-0.623238	0.031	0.096	1
PSME1	0.0652648	0.631874	0.479	0.344	1
GNAS	0.0654918	0.492324	0.656	0.56	1
RPS13	0.0654995	0.533584	0.635	0.56	1
LMNA	0.065517	-0.72299	0.458	0.536	1
SLF2	0.0658092	2.6839	0.062	0.016	1
ARSG	0.0658092	3.41705	0.062	0.016	1
UCHL3	0.0658134	1.51942	0.135	0.064	1
MGST3	0.0658416	-0.129942	0.188	0.312	1
SELENOT	0.0659321	-0.745804	0.354	0.464	1
RPS27L	0.0660955	-0.992984	0.281	0.392	1
SIAE	0.0664148	1.29606	0.125	0.056	1
TNPO1	0.0664598	-0.492973	0.125	0.224	1
RPL7A	0.0664701	0.450012	0.635	0.56	1
PLP2	0.0666821	0.97378	0.333	0.24	1
TIPARP-AS1	0.0667785	1.60485	0.062	0.016	1
PHF8	0.0667785	2.72388	0.062	0.016	1
MIDN	0.0668619	-0.621106	0.198	0.304	1
TRIM44	0.0669211	1.46536	0.146	0.072	1
TM2D2	0.0669345	-0.892118	0.083	0.168	1
ESYT2	0.0670484	-0.394001	0.052	0.128	1
UHMK1	0.0674462	-1.22101	0.125	0.216	1
GOLT1B	0.0675737	-0.848755	0.042	0.112	1
CCDC57	0.067673	1.87609	0.135	0.064	1
UBR5-AS1	0.0677594	1.10003	0.062	0.016	1
PDRG1	0.0677594	0.966999	0.062	0.016	1
HLA-F	0.0677639	-0.643909	0.24	0.36	1
EHD3	0.0677639	0.439141	0.375	0.256	1
ANKRD13C	0.0679478	-0.522693	0.031	0.096	1
SF3A2	0.0680845	-1.07529	0.115	0.208	1
TNF	0.0683024	-0.884957	0.052	0.128	1
RABGAP1	0.0686851	0.585003	0.031	0.096	1
SIRT6	0.0687522	1.91609	0.062	0.016	1
KCNK6	0.0694473	-0.612816	0.094	0.184	1
JAK1	0.0696256	1.2251	0.312	0.224	1
IRF7	0.0696728	-1.08929	0.177	0.28	1
SF3A1	0.0697406	-0.464233	0.24	0.36	1
ANKRD54	0.0697569	2.08331	0.062	0.016	1
PCTP	0.0699235	-2.32583	0.083	0.16	1
MYO1F	0.07008	0.972637	0.385	0.304	1
TRBV7-4	0.0702196	1.10581	0.135	0.064	1
UBAP1	0.0703696	-0.802121	0.125	0.216	1
ARF1	0.0703899	-0.279373	0.781	0.848	1
ZNHIT2	0.0707736	0.457485	0.062	0.016	1
MYOM1	0.0707736	-4.4597	0.01	0.056	1
AHCYL1	0.0708684	0.111193	0.135	0.064	1
RPL18	0.0708747	0.355063	0.656	0.584	1
RPL9	0.071135	0.512255	0.552	0.496	1
DNM3	0.071547	-0.71641	0.188	0.296	1
PSMB2	0.0716785	-0.561904	0.156	0.272	1
RGS2	0.0717085	0.638164	0.375	0.28	1
PAPOLA	0.0717632	-1.19475	0.24	0.328	1
TMEM38B	0.0718025	-2.1334	0.01	0.056	1
TRDMT1	0.0718025	-3.49855	0.01	0.056	1
RIMKLB	0.0718025	-3.77167	0.01	0.056	1
LIPC	0.0718025	-3.24196	0.01	0.056	1
ACACA	0.0718025	-2.762	0.01	0.056	1
ARHGAP35	0.0718025	-2.29103	0.01	0.056	1
ARMC8	0.0722471	-1.07747	0.156	0.256	1
CKLF	0.0724095	0.912224	0.25	0.168	1
IL4R	0.0724691	-1.17087	0.062	0.136	1
OLA1	0.072792	0.929681	0.177	0.096	1
SLC18A2	0.0728435	-2.16	0.01	0.056	1
SNRNP25	0.0728435	-1.5695	0.01	0.056	1
PRKCA	0.0728435	0.545777	0.062	0.016	1
REXO1	0.0728435	-2.03982	0.01	0.056	1
AHCTF1	0.0730811	-0.30913	0.083	0.168	1
CREM	0.0731081	-1.26745	0.062	0.136	1
PSMB9	0.0732508	-0.822165	0.344	0.432	1
GNG5	0.0733286	-0.504367	0.469	0.544	1
IARS2	0.0733943	1.94979	0.167	0.096	1
RBX1	0.073506	-0.614804	0.573	0.688	1
FAM157C	0.0735129	0.666453	0.135	0.064	1
SPTBN1	0.0736784	3.70624	0.073	0.024	1
HIST1H2BJ	0.0737806	-0.447937	0.521	0.64	1
UBE2F	0.0738592	-0.864177	0.146	0.248	1
SLC35A1	0.0738969	-2.72171	0.01	0.056	1
EFNB1	0.0738969	0.624851	0.062	0.016	1
FAM118B	0.0738969	-2.70543	0.01	0.056	1
AL358334.3	0.0738969	-2.06636	0.01	0.056	1
IER3IP1	0.0738969	-1.7501	0.01	0.056	1
VASP	0.0739031	-0.743283	0.208	0.32	1
DRAP1	0.0739519	-0.695045	0.208	0.304	1
GFI1B	0.0739562	-0.882379	0.26	0.368	1
PRKAR1B	0.0741634	-0.464908	0.25	0.376	1
IFI35	0.0743031	-1.04621	0.073	0.152	1
BECN1	0.0749421	1.44199	0.188	0.112	1
AC007384.1	0.0749627	-2.09473	0.01	0.056	1
CLK3	0.0749922	-1.5956	0.052	0.12	1
CAPZA2	0.0751666	-0.492769	0.583	0.704	1
EIF3I	0.0754044	-0.843221	0.135	0.232	1
AP2S1	0.0755923	0.393062	0.698	0.624	1
TRIM13	0.0756921	-2.13016	0.052	0.12	1
DR1	0.0760053	-0.727987	0.167	0.272	1
DDX52	0.0760229	-0.740276	0.104	0.04	1
CALHM6	0.076041	-1.42341	0.01	0.056	1
CLCN4	0.076041	-1.70343	0.01	0.056	1
FRAT2	0.076041	-1.21275	0.01	0.056	1
CLEC2D	0.076041	-1.52574	0.01	0.056	1
GANC	0.076041	-0.654697	0.01	0.056	1
NTAN1	0.076041	-0.782044	0.01	0.056	1
PAGR1	0.076041	-2.01114	0.01	0.056	1
ZGPAT	0.076041	-1.50275	0.01	0.056	1
HSPD1	0.0763817	-0.326394	0.125	0.224	1
CCDC85B	0.0765202	-3.27055	0.021	0.072	1
FAM234A	0.0765731	3.3288	0.073	0.024	1
RPS27A	0.0765987	0.331644	0.698	0.616	1
METRNL	0.0767524	-0.719324	0.146	0.24	1
ACOT9	0.0767989	-0.5761	0.073	0.152	1
SCNM1	0.0769079	-0.412564	0.125	0.224	1
AL365361.1	0.077132	-0.312436	0.01	0.056	1
MSC	0.077132	-0.199462	0.01	0.056	1
NET1	0.077132	-0.369003	0.01	0.056	1
ATAD1	0.077132	-0.600235	0.01	0.056	1
FAM30A	0.077132	-1.19565	0.01	0.056	1
AC025580.2	0.077132	-0.768569	0.01	0.056	1
CUX1	0.077256	-0.230193	0.208	0.336	1
COA3	0.0774334	-1.56622	0.073	0.152	1
FAM198B-AS1	0.0775583	1.80312	0.073	0.024	1
PRPSAP2	0.0775583	3.72828	0.073	0.024	1
RPS18	0.0775758	0.351722	0.604	0.52	1
NBR1	0.0777115	-1.17437	0.062	0.136	1
ASGR2	0.0779339	1.56595	0.177	0.104	1
SLC16A3	0.0779958	-0.787383	0.115	0.208	1
RSL1D1	0.0779991	0.630881	0.333	0.248	1
UBE2D3	0.0781554	-0.716349	0.458	0.512	1
SLC35E2B	0.0783911	-3.47985	0	0.032	1
NOL9	0.0783911	-3.33433	0	0.032	1
GSTM1	0.0783911	-3.12819	0	0.032	1
FCER1A	0.0783911	-1.93207	0	0.032	1
TADA1	0.0783911	-2.95328	0	0.032	1
LINC00467	0.0783911	-2.6696	0	0.032	1
RYR2	0.0783911	-4.58048	0	0.032	1
FAM98A	0.0783911	-1.91043	0	0.032	1
PNO1	0.0783911	-1.84398	0	0.032	1
CCDC142	0.0783911	-1.69335	0	0.032	1
AC110769.2	0.0783911	-1.6775	0	0.032	1
KCTD18	0.0783911	-2.62932	0	0.032	1
IRS1	0.0783911	-3.21541	0	0.032	1
CHCHD4	0.0783911	-2.13039	0	0.032	1
MLH1	0.0783911	-1.90826	0	0.032	1
RNF123	0.0783911	-2.1185	0	0.032	1
IFRD2	0.0783911	-2.12359	0	0.032	1
SLC25A26	0.0783911	-2.52505	0	0.032	1
ATR	0.0783911	-2.20956	0	0.032	1
LEKR1	0.0783911	-2.6206	0	0.032	1
SERPINI1	0.0783911	-4.27387	0	0.032	1
RTP4	0.0783911	-2.10722	0	0.032	1
TPRG1-AS1	0.0783911	-2.09532	0	0.032	1
FGFRL1	0.0783911	-2.12482	0	0.032	1
GUF1	0.0783911	-3.3433	0	0.032	1
LINC02432	0.0783911	-2.21768	0	0.032	1
HPGD	0.0783911	-4.40361	0	0.032	1
MTRR	0.0783911	-2.88298	0	0.032	1
SH3PXD2B	0.0783911	-1.89859	0	0.032	1
ZNF322	0.0783911	-2.04871	0	0.032	1
HIST1H4J	0.0783911	-3.77243	0	0.032	1
MICB	0.0783911	-1.66384	0	0.032	1
UHRF1BP1	0.0783911	-4.35189	0	0.032	1
TSPYL4	0.0783911	-2.13692	0	0.032	1
CALHM5	0.0783911	-4.28947	0	0.032	1
AL080276.2	0.0783911	-3.60892	0	0.032	1
ZNF12	0.0783911	-2.3433	0	0.032	1
ZNF789	0.0783911	-4.04755	0	0.032	1
GTPBP6	0.0783911	-2.11991	0	0.032	1
KRBOX4	0.0783911	-2.21133	0	0.032	1
AL590764.1	0.0783911	-1.77073	0	0.032	1
EGR3	0.0783911	-2.01807	0	0.032	1
RRS1	0.0783911	-1.92157	0	0.032	1
NIPAL2	0.0783911	-5.15764	0	0.032	1
IDNK	0.0783911	-1.75756	0	0.032	1
C9orf64	0.0783911	-2.73433	0	0.032	1
TDRD7	0.0783911	-3.19184	0	0.032	1
TSTD2	0.0783911	-4.10349	0	0.032	1
ZNF189	0.0783911	-3.07667	0	0.032	1
SLC27A4	0.0783911	-3.5477	0	0.032	1
FUBP3	0.0783911	-1.69651	0	0.032	1
POMT1	0.0783911	-2.41652	0	0.032	1
SURF1	0.0783911	-2.4403	0	0.032	1
CD59	0.0783911	-3.02132	0	0.032	1
FEN1	0.0783911	-4.66752	0	0.032	1
AP000785.1	0.0783911	-5.05492	0	0.032	1
USP35	0.0783911	-2.05591	0	0.032	1
PRSS23	0.0783911	-3.71137	0	0.032	1
AP000787.1	0.0783911	-2.39409	0	0.032	1
RAB39A	0.0783911	-1.80995	0	0.032	1
DLAT	0.0783911	-3.7773	0	0.032	1
NFRKB	0.0783911	-1.92643	0	0.032	1
AC012560.1	0.0783911	-4.86969	0	0.032	1
AC008014.1	0.0783911	-3.85303	0	0.032	1
AC004241.1	0.0783911	-1.96728	0	0.032	1
TMEM19	0.0783911	-2.15401	0	0.032	1
SPRYD7	0.0783911	-3.628	0	0.032	1
ING1	0.0783911	-2.40323	0	0.032	1
AC090971.2	0.0783911	-3.56992	0	0.032	1
AC068338.2	0.0783911	-1.69935	0	0.032	1
SNHG21	0.0783911	-2.20313	0	0.032	1
AEN	0.0783911	-2.22741	0	0.032	1
AC068831.4	0.0783911	-3.76368	0	0.032	1
KCTD5	0.0783911	-2.18521	0	0.032	1
ZNF689	0.0783911	-2.70149	0	0.032	1
PDP2	0.0783911	-4.06505	0	0.032	1
NOL3	0.0783911	-2.19423	0	0.032	1
GAN	0.0783911	-2.30896	0	0.032	1
PITPNA-AS1	0.0783911	-3.11833	0	0.032	1
PLSCR3	0.0783911	-1.83877	0	0.032	1
EME1	0.0783911	-5.15611	0	0.032	1
GPRC5C	0.0783911	-1.7882	0	0.032	1
BAIAP2-DT	0.0783911	-2.36477	0	0.032	1
SIRPD	0.0783911	-2.01233	0	0.032	1
SLX4IP	0.0783911	-1.65135	0	0.032	1
NDUFAF5	0.0783911	-3.12579	0	0.032	1
AL121832.2	0.0783911	-2.45548	0	0.032	1
FARSA	0.0783911	-2.89434	0	0.032	1
TMEM161A	0.0783911	-2.23315	0	0.032	1
FXYD7	0.0783911	-3.96816	0	0.032	1
AC005392.2	0.0783911	-3.50583	0	0.032	1
OPA3	0.0783911	-3.67375	0	0.032	1
CLDND2	0.0783911	-3.0222	0	0.032	1
ZNF614	0.0783911	-2.33998	0	0.032	1
AL592183.1	0.0783911	-2.5709	0	0.032	1
MCF2L	0.0784112	-3.45877	0.021	0.072	1
NOL11	0.0784112	-2.88338	0.021	0.072	1
DPM2	0.0784321	0.475608	0.156	0.08	1
CLDN5	0.0786842	0.69579	0.375	0.264	1
EIF5A	0.0787708	-0.706824	0.188	0.288	1
RPS7	0.0788047	0.539527	0.625	0.592	1
DAD1	0.0789376	-0.800184	0.302	0.432	1
PXMP4	0.0789394	-2.64713	0.031	0.088	1
NUP58	0.0789958	0.13778	0.094	0.184	1
DHX9	0.0790624	-0.887533	0.083	0.168	1
OGA	0.0791042	-0.409511	0.115	0.208	1
ETFRF1	0.0792723	-1.82457	0.052	0.12	1
PPP1R3B	0.0793709	-4.01868	0.021	0.072	1
KCTD10	0.0793717	0.943543	0.177	0.096	1
AC103591.3	0.0795598	1.72796	0.073	0.024	1
VAMP4	0.0797501	-2.52445	0.073	0.144	1
LXN	0.0803401	-2.5498	0.021	0.072	1
NDUFA11	0.0803701	1.71049	0.177	0.104	1
TFG	0.0804158	-2.28499	0.073	0.144	1
C12orf75	0.0804284	-0.920502	0.177	0.272	1
BTN3A1	0.0804902	-2.13991	0.042	0.104	1
RIOK3	0.0805752	-0.6506	0.573	0.672	1
SYTL4	0.0806318	-1.03286	0.094	0.176	1
TCEAL9	0.0807424	-1.53733	0.052	0.12	1
ARFGAP3	0.0807588	-1.34131	0.083	0.16	1
USP47	0.0808979	-1.14017	0.146	0.24	1
CD302	0.0811048	0.733636	0.167	0.088	1
RPL41	0.0811201	0.335165	0.823	0.8	1
H3F3A	0.0812399	-0.259911	0.99	1	1
CYP51A1	0.081319	-2.93341	0.021	0.072	1
EXOC6	0.081319	-2.45818	0.021	0.072	1
TBC1D23	0.0813308	-1.13076	0.073	0.152	1
ATRAID	0.0813912	-0.152391	0.094	0.184	1
MRPS18B	0.0815447	-2.21381	0.031	0.088	1
FAM214B	0.0818587	-0.623641	0.094	0.176	1
PATL1	0.0820942	-2.03615	0.042	0.104	1
C20orf194	0.0822345	-0.847509	0.052	0.12	1
MANF	0.0822855	2.76211	0.083	0.032	1
TP53BP2	0.0824285	-1.8025	0.031	0.088	1
PIAS1	0.0824778	-1.37697	0.094	0.176	1
HEBP1	0.0825483	1.28817	0.146	0.072	1
PDE5A	0.0825581	-1.17856	0.188	0.28	1
PUS7L	0.0826406	2.11428	0.073	0.024	1
WASHC2C	0.0829059	-1.43817	0.042	0.104	1
ERLEC1	0.082989	-1.44805	0.052	0.12	1
N4BP1	0.082989	-0.597638	0.052	0.12	1
CSNK1A1	0.083171	-0.841648	0.323	0.424	1
UTP14A	0.0833056	-1.64192	0.021	0.072	1
TKFC	0.0833056	-2.60557	0.021	0.072	1
CD3E	0.0833056	-1.71859	0.021	0.072	1
CCDC6	0.0833056	-1.76761	0.021	0.072	1
AXIN1	0.0833056	-1.92222	0.021	0.072	1
SKA2	0.0833056	-1.85397	0.021	0.072	1
SCAMP1	0.08332	-1.50359	0.031	0.088	1
TENT5A	0.08332	-2.08575	0.031	0.088	1
HLA-DQB1	0.0835398	0.961892	0.365	0.264	1
RPL31	0.0837233	0.410636	0.552	0.448	1
CEBPZOS	0.0837241	-1.21986	0.042	0.104	1
CHRAC1	0.0837241	-1.46445	0.042	0.104	1
MDM1	0.0837241	-1.21021	0.042	0.104	1
CGRRF1	0.0837275	-0.998453	0.094	0.176	1
ANKRD44	0.083984	1.15902	0.208	0.128	1
GRHPR	0.0839995	1.77823	0.167	0.096	1
SMAP2	0.0841412	1.43372	0.25	0.168	1
RAB37	0.0841474	-0.535093	0.271	0.392	1
PRNP	0.0845775	-1.12553	0.115	0.2	1
DOCK10	0.0846946	-1.47231	0.062	0.136	1
NFYC	0.0848397	-0.315025	0.115	0.208	1
RPS15	0.0848778	0.360205	0.677	0.632	1
PTGER4	0.0851265	-0.529406	0.031	0.088	1
AC016831.5	0.0853314	-1.64666	0.021	0.072	1
TOPORS	0.0853314	-2.32191	0.021	0.072	1
HPS4	0.0853314	-0.266799	0.021	0.072	1
ZNF281	0.0853801	-1.1139	0.042	0.104	1
RAB8B	0.0855581	-0.313153	0.167	0.272	1
AC016831.7	0.086218	-2.31398	0.042	0.104	1
JOSD1	0.086218	-0.807061	0.042	0.104	1
SFPQ	0.0862278	-0.50092	0.188	0.288	1
FAM208B	0.0863591	-1.34033	0.021	0.072	1
CNNM2	0.0863591	-1.9523	0.021	0.072	1
SORD	0.0868979	1.04365	0.073	0.024	1
ZADH2	0.0868979	1.17567	0.073	0.024	1
MRPL16	0.0869646	-1.35788	0.031	0.088	1
DDHD1	0.0869646	-1.43017	0.031	0.088	1
TTYH2	0.0869646	-1.70911	0.031	0.088	1
LMF2	0.0870625	-1.23866	0.042	0.104	1
ENC1	0.0873968	-0.54893	0.021	0.072	1
LINC02324	0.0873968	-1.69313	0.021	0.072	1
PANK2	0.0873968	-1.71389	0.021	0.072	1
RAP1A	0.0877856	-0.579671	0.188	0.288	1
PRKRA	0.0878955	-1.28861	0.031	0.088	1
CDC27	0.0878955	-1.28402	0.031	0.088	1
ETV3	0.0879137	-1.06122	0.042	0.104	1
CDC73	0.0879137	-0.862747	0.042	0.104	1
TSPO	0.0879779	0.493878	0.542	0.424	1
RPL35A	0.0881518	0.326983	0.792	0.752	1
IL3RA	0.0881666	1.68314	0.083	0.032	1
CTSC	0.0881804	-0.800792	0.177	0.272	1
RPL11	0.0884288	0.392099	0.635	0.576	1
STRN	0.0884446	-1.56661	0.021	0.072	1
TMEM44-AS1	0.0884446	-0.970023	0.021	0.072	1
PPCDC	0.0884446	-0.920964	0.021	0.072	1
COPS4	0.0888474	-2.15288	0.062	0.128	1
TAPBP	0.0889179	-0.665876	0.271	0.368	1
RPS2	0.0890588	1.03865	0.417	0.384	1
GUCY1B1	0.0891219	-0.660887	0.344	0.48	1
CCT8	0.0891767	-0.805778	0.135	0.224	1
CLIP2	0.089179	2.47531	0.083	0.032	1
ENSA	0.089366	0.963658	0.292	0.208	1
SPCS2	0.0894158	-1.56317	0.156	0.24	1
PCGF3	0.0894576	3.15523	0.104	0.048	1
EPM2AIP1	0.0895024	-1.03225	0.021	0.072	1
PTPN23	0.0895024	-1.14329	0.021	0.072	1
DAXX	0.0895024	-0.916145	0.021	0.072	1
SAMHD1	0.0896074	0.812971	0.385	0.288	1
DCTN1	0.0896362	-1.20542	0.042	0.104	1
EEF1A1	0.0897722	0.405727	0.771	0.72	1
CYB5A	0.0897815	-1.14881	0.031	0.088	1
YPEL5	0.0899439	-0.471909	0.594	0.68	1
TMEM159	0.0900974	-1.50708	0.083	0.16	1
ST20-AS1	0.0902007	2.39006	0.083	0.032	1
NPL	0.0907006	-1.17054	0.115	0.2	1
GIT2	0.0907964	-1.22144	0.083	0.16	1
NFKBIA	0.0913036	0.686678	0.427	0.336	1
SNX5	0.0913069	-0.863873	0.104	0.192	1
MX2	0.0914055	0.322875	0.062	0.136	1
TXNL4B	0.0915682	-1.7856	0.104	0.176	1
LMNB1	0.0916632	-0.34428	0.052	0.12	1
PLEKHG2	0.0917	-0.777936	0.031	0.088	1
PSMB3	0.0917769	-0.776571	0.208	0.312	1
SGTB	0.0921768	-1.11641	0.062	0.136	1
AC011446.2	0.0922724	1.83298	0.083	0.032	1
MT1X	0.0925933	-1.12637	0.198	0.296	1
NSFL1C	0.0929196	-1.36056	0.083	0.16	1
HSPB1	0.0929548	-0.287097	0.333	0.48	1
CYLD	0.0929767	-1.39983	0.115	0.192	1
NUP98	0.0931626	-0.240999	0.042	0.104	1
RFX2	0.0931626	-0.371353	0.042	0.104	1
ATG3	0.0931701	-0.635702	0.156	0.256	1
SPART	0.093189	-2.12146	0.073	0.144	1
ISG15	0.0932685	-1.12184	0.104	0.192	1
S1PR1	0.0935925	3.09825	0.042	0.008	1
STRIP1	0.0935925	2.13818	0.042	0.008	1
WDR3	0.0935925	2.89643	0.042	0.008	1
NBPF9	0.0935925	2.96912	0.042	0.008	1
NR2C2	0.0935925	3.54281	0.042	0.008	1
TM4SF1	0.0935925	3.58181	0.042	0.008	1
SLC7A11	0.0935925	2.80864	0.042	0.008	1
FAM174A	0.0935925	2.74571	0.042	0.008	1
FBXO38	0.0935925	2.26868	0.042	0.008	1
ME1	0.0935925	2.70818	0.042	0.008	1
NDUFAF4	0.0935925	2.82981	0.042	0.008	1
KPNA5	0.0935925	2.77598	0.042	0.008	1
LAS1L	0.0935925	3.66175	0.042	0.008	1
FOLR2	0.0935925	2.5809	0.042	0.008	1
MINDY3	0.0935925	2.50731	0.042	0.008	1
BRI3BP	0.0935925	3.56629	0.042	0.008	1
TRAP1	0.0935925	2.21725	0.042	0.008	1
RILP	0.0935925	3.00485	0.042	0.008	1
ARL17A	0.0935925	3.48846	0.042	0.008	1
ZNF562	0.0935925	2.67523	0.042	0.008	1
CYP2S1	0.0935925	2.98874	0.042	0.008	1
KCNE1	0.0935925	2.4614	0.042	0.008	1
LGMN	0.0936513	-0.742937	0.031	0.088	1
RAP1GAP2	0.0936513	-1.2658	0.031	0.088	1
UCHL5	0.093836	-0.395118	0.021	0.072	1
ANAPC5	0.0940827	-0.705515	0.26	0.368	1
TBPL1	0.0941494	-0.680597	0.208	0.296	1
IFRD1	0.094487	-0.550999	0.323	0.432	1
MPV17	0.0945081	1.93507	0.146	0.08	1
NUDT21	0.0945286	-0.898316	0.198	0.288	1
ZNF384	0.0946393	-1.36419	0.031	0.088	1
OAZ1	0.0946443	-0.130134	0.979	0.968	1
P3H1	0.0952155	3.31669	0.042	0.008	1
LRRC8C-DT	0.0952155	3.00978	0.042	0.008	1
IQCE	0.0952155	2.22735	0.042	0.008	1
FAM199X	0.0952155	2.39458	0.042	0.008	1
CSKMT	0.0952155	3.85867	0.042	0.008	1
AP003774.3	0.0952155	2.48286	0.042	0.008	1
PRKCH	0.0952155	3.41997	0.042	0.008	1
C17orf107	0.0952155	2.01276	0.042	0.008	1
TUBB1	0.0954368	-0.402962	0.917	0.944	1
CASS4	0.0954514	1.46522	0.083	0.032	1
UQCR11	0.0955386	0.239252	0.708	0.632	1
DDIT4	0.0962377	-1.24023	0.073	0.144	1
GHITM	0.0963481	-0.632366	0.229	0.336	1
GGA1	0.0965466	-0.369868	0.083	0.16	1
STARD4	0.0966405	-0.230248	0.031	0.088	1
PRMT1	0.0966405	2.41532	0.094	0.04	1
IMP3	0.0967824	-1.24277	0.062	0.128	1
EXOSC2	0.0968611	1.78772	0.042	0.008	1
AC025165.2	0.0968611	2.27015	0.042	0.008	1
SPACA6	0.0968611	3.45827	0.042	0.008	1
PDE7A	0.0976537	-0.386174	0.031	0.088	1
STAT5A	0.0977263	-0.606904	0.042	0.104	1
RPL10A	0.0980624	0.395369	0.531	0.448	1
LINC02035	0.0985293	2.60863	0.042	0.008	1
POLD2	0.0985293	2.16179	0.042	0.008	1
MFHAS1	0.0985293	1.61621	0.042	0.008	1
TTF1	0.0985293	2.91236	0.042	0.008	1
MMP17	0.0985293	1.43234	0.042	0.008	1
ZNF677	0.0985293	2.31949	0.042	0.008	1
ASGR1	0.0986902	1.32032	0.229	0.152	1
ELOVL7	0.0996523	-0.875053	0.135	0.224	1
MCPH1-AS1	0.0998209	-2.13783	0.052	0.112	1
MCCC1	0.10022	1.52835	0.042	0.008	1
CD99L2	0.10022	0.981481	0.042	0.008	1
AP002360.1	0.10022	0.972382	0.042	0.008	1
MPI	0.10022	0.310836	0.042	0.008	1
MAPK6	0.100549	-0.895672	0.115	0.2	1
AGO3	0.100549	-0.349815	0.042	0.104	1
ATG13	0.100549	-1.02325	0.042	0.104	1
CAPN2	0.100668	-0.784383	0.24	0.328	1
BCL7B	0.100678	-0.721275	0.094	0.176	1
SGPL1	0.100944	1.43748	0.083	0.032	1
INPP5A	0.100944	0.498726	0.083	0.032	1
RASSF3	0.101011	-0.32582	0.062	0.136	1
CCL4	0.101415	1.0579	0.177	0.104	1
ANP32A	0.101486	0.550344	0.354	0.256	1
PPIA	0.101599	0.386394	0.812	0.624	1
DUSP1	0.101677	0.913235	0.406	0.336	1
SH3BP1	0.101765	-0.96297	0.073	0.144	1
TBC1D14	0.101792	0.629268	0.094	0.04	1
NINJ1	0.101819	-0.98356	0.333	0.408	1
IRAK4	0.102439	-1.0977	0.115	0.192	1
EIF5	0.102542	-1.08955	0.406	0.496	1
SNX11	0.102548	-2.73553	0.052	0.112	1
PSMG2	0.102655	-1.31014	0.156	0.24	1
TIPARP	0.102884	-0.40624	0.094	0.176	1
RPL29	0.10304	0.333066	0.635	0.528	1
SCP2	0.103261	-0.890357	0.25	0.352	1
TMEM258	0.103268	0.604864	0.438	0.352	1
INKA1	0.103388	-1.51162	0.083	0.152	1
SPOP	0.103389	-0.60444	0.073	0.144	1
MYL12A	0.103509	-0.438275	0.927	0.944	1
GMFG	0.104689	-0.382398	0.51	0.616	1
TRIM38	0.104719	-0.515062	0.115	0.2	1
FOXN3	0.104762	-0.617879	0.125	0.208	1
SRSF8	0.105004	-0.479114	0.125	0.216	1
SH3TC1	0.105018	1.06239	0.146	0.08	1
CD84	0.105035	-1.06422	0.073	0.144	1
EXOSC4	0.105035	-1.05643	0.073	0.144	1
CNOT4	0.106155	-0.849017	0.062	0.128	1
CTNNAL1	0.106275	-1.28321	0.052	0.112	1
BTG2	0.106422	1.17363	0.365	0.296	1
PPP6C	0.106494	0.627852	0.292	0.2	1
CHMP2B	0.106523	-0.776255	0.104	0.184	1
CMIP	0.106537	-0.963362	0.365	0.472	1
BIN2	0.107038	-0.448762	0.479	0.616	1
SHMT2	0.107042	0.449012	0.135	0.072	1
SDCBP	0.10705	-0.406853	0.375	0.464	1
CASP1	0.107073	0.706885	0.292	0.208	1
TNFRSF4	0.107193	2.9739	0.021	0	1
UQCRHL	0.107193	2.91874	0.021	0	1
ZBTB40	0.107193	2.39878	0.021	0	1
DHDDS	0.107193	2.54782	0.021	0	1
LINC02574	0.107193	2.41702	0.021	0	1
C1orf216	0.107193	2.48904	0.021	0	1
IPO13	0.107193	1.82394	0.021	0	1
PLPP3	0.107193	2.90603	0.021	0	1
ALG14	0.107193	3.14559	0.021	0	1
SASS6	0.107193	4.0925	0.021	0	1
CLCC1	0.107193	2.88802	0.021	0	1
SLC16A1-AS1	0.107193	2.57407	0.021	0	1
CTSK	0.107193	2.39021	0.021	0	1
SELENBP1	0.107193	4.47284	0.021	0	1
PAQR6	0.107193	3.00417	0.021	0	1
C1orf61	0.107193	3.16893	0.021	0	1
SLAMF6	0.107193	4.42698	0.021	0	1
ILDR2	0.107193	2.8547	0.021	0	1
XCL2	0.107193	3.68871	0.021	0	1
FMO4	0.107193	3.30373	0.021	0	1
DARS2	0.107193	2.0911	0.021	0	1
RASAL2	0.107193	2.20552	0.021	0	1
B3GALT2	0.107193	1.72423	0.021	0	1
FLVCR1-DT	0.107193	2.17425	0.021	0	1
LINC00954	0.107193	2.34503	0.021	0	1
IFT172	0.107193	2.69419	0.021	0	1
MOGS	0.107193	2.35733	0.021	0	1
PLGLB1	0.107193	2.20889	0.021	0	1
AC009404.1	0.107193	2.02132	0.021	0	1
AC009495.3	0.107193	2.06402	0.021	0	1
AC010894.4	0.107193	3.99731	0.021	0	1
AC073254.1	0.107193	2.19889	0.021	0	1
CAPN10-DT	0.107193	3.92564	0.021	0	1
AC022007.1	0.107193	4.06238	0.021	0	1
OXSM	0.107193	3.12778	0.021	0	1
DLEC1	0.107193	3.34875	0.021	0	1
SLC6A20	0.107193	2.17328	0.021	0	1
KIF9-AS1	0.107193	3.72729	0.021	0	1
CACNA2D3	0.107193	3.39398	0.021	0	1
HTD2	0.107193	1.79528	0.021	0	1
ATXN7.1	0.107193	3.8351	0.021	0	1
DIRC2	0.107193	1.89275	0.021	0	1
RAB43	0.107193	2.413	0.021	0	1
NEK11	0.107193	2.52535	0.021	0	1
TRIM59	0.107193	2.98167	0.021	0	1
AC112491.1	0.107193	2.32402	0.021	0	1
LINC00501	0.107193	1.9724	0.021	0	1
USP13	0.107193	1.79552	0.021	0	1
AC007920.2	0.107193	4.05266	0.021	0	1
NSD2	0.107193	2.30369	0.021	0	1
ELOVL6	0.107193	3.8573	0.021	0	1
FGF2	0.107193	1.82064	0.021	0	1
PDLIM3	0.107193	2.6468	0.021	0	1
AHRR	0.107193	2.90253	0.021	0	1
PRLR	0.107193	1.71333	0.021	0	1
LINC02224	0.107193	2.22695	0.021	0	1
PLK2	0.107193	4.19861	0.021	0	1
CCNB1	0.107193	3.27707	0.021	0	1
F2RL1	0.107193	2.4016	0.021	0	1
ACSL6	0.107193	2.82924	0.021	0	1
BRD8	0.107193	3.04386	0.021	0	1
SH3TC2-DT	0.107193	2.64878	0.021	0	1
AL662797.1	0.107193	3.18026	0.021	0	1
HLA-DQA2	0.107193	2.12751	0.021	0	1
AL645941.3	0.107193	2.27718	0.021	0	1
RUNX2	0.107193	3.80767	0.021	0	1
EFHC1	0.107193	3.80669	0.021	0	1
IRAK1BP1	0.107193	2.12426	0.021	0	1
AL133338.1	0.107193	4.07628	0.021	0	1
AC002464.1	0.107193	3.41886	0.021	0	1
HDAC2-AS2	0.107193	4.15778	0.021	0	1
CARD11	0.107193	2.02036	0.021	0	1
AC004130.1	0.107193	5.21024	0.021	0	1
CDCA7L	0.107193	3.69069	0.021	0	1
MPP6	0.107193	2.52417	0.021	0	1
EPDR1	0.107193	3.83479	0.021	0	1
NME8	0.107193	2.62578	0.021	0	1
TRGV4	0.107193	2.35689	0.021	0	1
TRGV3	0.107193	3.56544	0.021	0	1
LANCL2	0.107193	1.76839	0.021	0	1
TPST1	0.107193	3.32809	0.021	0	1
CASD1	0.107193	2.35679	0.021	0	1
FAM200A	0.107193	2.16135	0.021	0	1
LINC01004	0.107193	2.70526	0.021	0	1
ZNF862	0.107193	2.35473	0.021	0	1
LPAR4	0.107193	2.49632	0.021	0	1
NCBP2L	0.107193	3.56012	0.021	0	1
ZNF75D	0.107193	4.12376	0.021	0	1
AC016065.1	0.107193	3.15448	0.021	0	1
LPL	0.107193	2.12896	0.021	0	1
DPY19L4	0.107193	2.44446	0.021	0	1
AP003352.1	0.107193	3.30782	0.021	0	1
NCALD	0.107193	1.72331	0.021	0	1
AC108136.1	0.107193	4.26385	0.021	0	1
TBC1D31	0.107193	1.64457	0.021	0	1
CCDC26	0.107193	2.40007	0.021	0	1
AF230666.1	0.107193	2.04872	0.021	0	1
MINCR	0.107193	3.75779	0.021	0	1
OPLAH	0.107193	3.80605	0.021	0	1
C8orf82	0.107193	2.31783	0.021	0	1
PIGO	0.107193	3.64276	0.021	0	1
PRUNE2	0.107193	3.49199	0.021	0	1
REXO4	0.107193	2.20301	0.021	0	1
C9orf139	0.107193	2.31876	0.021	0	1
TPRN	0.107193	3.91377	0.021	0	1
AP006621.3	0.107193	2.79663	0.021	0	1
SOX6	0.107193	3.3324	0.021	0	1
HARBI1	0.107193	2.40918	0.021	0	1
MYBPC3	0.107193	3.0289	0.021	0	1
LRP5	0.107193	2.8301	0.021	0	1
NARS2	0.107193	2.14579	0.021	0	1
AP003392.6	0.107193	2.76215	0.021	0	1
BEND7	0.107193	4.48606	0.021	0	1
AL450384.2	0.107193	3.38964	0.021	0	1
USP54	0.107193	3.02508	0.021	0	1
RAB11FIP2	0.107193	2.54453	0.021	0	1
AC125494.2	0.107193	2.85123	0.021	0	1
LINC00987	0.107193	4.08155	0.021	0	1
APOLD1	0.107193	2.18653	0.021	0	1
KIF21A	0.107193	2.54469	0.021	0	1
C12orf29	0.107193	4.01071	0.021	0	1
NUP37	0.107193	2.56902	0.021	0	1
LINC02356	0.107193	2.78134	0.021	0	1
AC084018.2	0.107193	4.35789	0.021	0	1
AC079315.1	0.107193	4.09119	0.021	0	1
LINC02361	0.107193	3.24546	0.021	0	1
AL355001.2	0.107193	1.92708	0.021	0	1
RASL11A	0.107193	2.45012	0.021	0	1
LNX2	0.107193	3.40331	0.021	0	1
CCDC122	0.107193	2.47612	0.021	0	1
EBPL	0.107193	2.63849	0.021	0	1
ATP7B	0.107193	2.05544	0.021	0	1
ACOD1	0.107193	3.16786	0.021	0	1
KLHDC1	0.107193	4.5631	0.021	0	1
KLHDC2	0.107193	2.06208	0.021	0	1
AL359397.1	0.107193	3.69274	0.021	0	1
PLEKHG3	0.107193	1.8384	0.021	0	1
GPHN	0.107193	2.49018	0.021	0	1
EFCAB11	0.107193	1.76726	0.021	0	1
ANKRD9	0.107193	3.38268	0.021	0	1
MTA1	0.107193	2.63567	0.021	0	1
AC246787.2	0.107193	3.76077	0.021	0	1
EPB42	0.107193	4.14814	0.021	0	1
LCMT2	0.107193	4.45946	0.021	0	1
NEIL1	0.107193	3.32485	0.021	0	1
MEX3B	0.107193	2.16332	0.021	0	1
AC090825.1	0.107193	3.50973	0.021	0	1
HBM	0.107193	4.91977	0.021	0	1
CRAMP1	0.107193	2.30763	0.021	0	1
MMP25	0.107193	2.96053	0.021	0	1
MTRNR2L4	0.107193	2.28906	0.021	0	1
DNASE1	0.107193	2.76562	0.021	0	1
GPT2	0.107193	2.41333	0.021	0	1
RRAD	0.107193	2.42227	0.021	0	1
AC040162.1	0.107193	2.59776	0.021	0	1
DDX19B	0.107193	2.67411	0.021	0	1
AC126696.1	0.107193	2.25057	0.021	0	1
ZFPM1	0.107193	2.81037	0.021	0	1
AC133919.2	0.107193	3.53598	0.021	0	1
MRM3	0.107193	2.28247	0.021	0	1
CLDN7	0.107193	2.20096	0.021	0	1
AC015922.4	0.107193	3.69274	0.021	0	1
AC093484.2	0.107193	2.40148	0.021	0	1
SGK494	0.107193	4.06332	0.021	0	1
SLFN13	0.107193	3.52091	0.021	0	1
AC005288.1	0.107193	3.43367	0.021	0	1
NT5C3B	0.107193	2.20234	0.021	0	1
NAGLU	0.107193	1.87373	0.021	0	1
TUBG2	0.107193	3.96185	0.021	0	1
SLC4A1	0.107193	3.92541	0.021	0	1
GFAP	0.107193	3.94816	0.021	0	1
ARL17B	0.107193	1.9083	0.021	0	1
COPZ2	0.107193	3.32513	0.021	0	1
AC005884.2	0.107193	3.32281	0.021	0	1
KCNJ2	0.107193	2.47618	0.021	0	1
PCYT2	0.107193	2.09734	0.021	0	1
PIAS2	0.107193	2.0089	0.021	0	1
AC090409.2	0.107193	3.55622	0.021	0	1
MCM8	0.107193	2.67632	0.021	0	1
PET117	0.107193	2.49103	0.021	0	1
AL121761.1	0.107193	5.10893	0.021	0	1
ABALON	0.107193	2.40955	0.021	0	1
PLCG1	0.107193	2.26434	0.021	0	1
AL118506.1	0.107193	2.31603	0.021	0	1
ATP8B3	0.107193	2.19079	0.021	0	1
ZNF57	0.107193	2.00268	0.021	0	1
MPND	0.107193	2.16256	0.021	0	1
PLIN5	0.107193	2.65758	0.021	0	1
PTPRS	0.107193	4.03948	0.021	0	1
CAPS	0.107193	2.78703	0.021	0	1
CNN1	0.107193	3.23097	0.021	0	1
MED26	0.107193	2.44486	0.021	0	1
AC005759.1	0.107193	3.16122	0.021	0	1
BORCS8-MEF2B	0.107193	3.24451	0.021	0	1
ZNF737	0.107193	2.57728	0.021	0	1
ZNF675	0.107193	2.81213	0.021	0	1
ZNF726	0.107193	4.45336	0.021	0	1
AC005381.1	0.107193	3.78067	0.021	0	1
FXYD1	0.107193	3.9672	0.021	0	1
ZNF420	0.107193	1.62608	0.021	0	1
AC008649.2	0.107193	3.44816	0.021	0	1
C19orf47	0.107193	2.13972	0.021	0	1
AC011462.1	0.107193	4.25519	0.021	0	1
ZNF419	0.107193	1.6524	0.021	0	1
ZNF549	0.107193	2.38284	0.021	0	1
TMEM121B	0.107193	2.09714	0.021	0	1
AC008079.2	0.107193	2.29557	0.021	0	1
TMEM191C	0.107193	3.26304	0.021	0	1
TOP3B	0.107193	4.14029	0.021	0	1
MIF-AS1	0.107193	2.34819	0.021	0	1
CBY1	0.107193	2.87197	0.021	0	1
SCO2	0.107193	3.32823	0.021	0	1
AF165147.1	0.107193	4.56235	0.021	0	1
EVA1C	0.107193	3.32676	0.021	0	1
PAXBP1-AS1	0.107193	1.89786	0.021	0	1
AP001610.1	0.107193	2.42037	0.021	0	1
C2CD2	0.107193	3.38123	0.021	0	1
RRP1	0.107193	2.05965	0.021	0	1
AP001056.1	0.107193	2.20321	0.021	0	1
IREB2	0.107414	1.80146	0.125	0.064	1
LUCAT1	0.107706	1.11657	0.115	0.056	1
HEXIM2	0.107706	1.28926	0.115	0.056	1
NACA	0.107981	0.422945	0.625	0.552	1
STX12	0.108016	-0.609325	0.104	0.184	1
UBXN4	0.108039	-0.309336	0.177	0.288	1
BROX	0.108263	-0.991131	0.125	0.208	1
FAM96A	0.108555	1.13069	0.25	0.176	1
MLH3	0.108738	-0.324882	0.219	0.336	1
JTB	0.108839	-0.813961	0.177	0.264	1
TRAPPC3	0.109239	-0.807188	0.073	0.144	1
BEX4	0.109315	-1.36556	0.146	0.224	1
NUTM2B-AS1	0.109368	0.192535	0.094	0.04	1
MOB1B	0.109436	-0.667192	0.229	0.32	1
PHLDA2	0.109866	-1.56883	0.083	0.152	1
CASP8	0.110095	-1.4226	0.073	0.144	1
EXOC7	0.110109	-1.97437	0.052	0.112	1
MTHFD2	0.110531	-0.393696	0.177	0.272	1
DCP2	0.110583	-0.57913	0.146	0.232	1
KIAA2013	0.110716	-2.22264	0.01	0.048	1
NVL	0.110716	-1.60648	0.01	0.048	1
MEST	0.110716	-3.25831	0.01	0.048	1
MTM1	0.110716	-3.59477	0.01	0.048	1
PDCL	0.110716	-2.36703	0.01	0.048	1
FAM102A	0.110716	-2.53713	0.01	0.048	1
SEPHS2	0.110716	-2.58497	0.01	0.048	1
KIF1C	0.110716	-2.03853	0.01	0.048	1
ERAL1	0.110716	-2.28621	0.01	0.048	1
SLC25A19	0.110716	-1.89803	0.01	0.048	1
LSP1	0.110793	0.98917	0.406	0.368	1
SUCNR1	0.11086	-2.51623	0.042	0.096	1
CALM2	0.111157	-0.557178	0.562	0.632	1
TSPAN18	0.111616	1.01156	0.24	0.16	1
COX17	0.11182	0.703847	0.281	0.208	1
PYURF	0.111821	-1.04577	0.104	0.184	1
MAX	0.112194	-0.255328	0.677	0.76	1
THAP3	0.112289	-3.4408	0.01	0.048	1
SLC35D1	0.112289	-2.11112	0.01	0.048	1
DCAF16	0.112289	-2.23325	0.01	0.048	1
MAST4-AS1	0.112289	-3.08996	0.01	0.048	1
ARHGAP32	0.112289	-3.8502	0.01	0.048	1
ZNF236	0.112289	-2.51455	0.01	0.048	1
ASCC3	0.112485	-0.491908	0.062	0.128	1
LPP	0.112789	-0.881399	0.146	0.224	1
BLZF1	0.112991	-2.48275	0.042	0.096	1
KCNA3	0.113055	-1.37139	0.052	0.112	1
C5orf30	0.113055	-1.30772	0.052	0.112	1
SERPINE1	0.113055	-1.07102	0.052	0.112	1
GTF2I	0.113066	0.482681	0.177	0.104	1
DERA	0.113201	-1.4805	0.229	0.304	1
DCUN1D1	0.113223	-0.743532	0.083	0.152	1
LDLR	0.113413	-0.655106	0.062	0.128	1
FBN2	0.11388	-2.20483	0.01	0.048	1
NFKBIL1	0.11388	-2.19149	0.01	0.048	1
AC005076.1	0.11388	-3.34603	0.01	0.048	1
LURAP1L	0.11388	-2.44213	0.01	0.048	1
SLC37A2	0.11388	-1.8409	0.01	0.048	1
FAM160B1	0.11388	-3.17481	0.01	0.048	1
UBE2C	0.11388	-2.72752	0.01	0.048	1
PAXBP1	0.11388	-2.64723	0.01	0.048	1
NKAPD1	0.113893	0.849533	0.094	0.04	1
BRI3	0.113917	1.32428	0.24	0.176	1
PIKFYVE	0.114069	-2.31989	0.042	0.096	1
UBE2L6	0.114126	-1.00632	0.26	0.344	1
EIF3D	0.114438	-1.12033	0.167	0.256	1
MESD	0.114458	-0.120595	0.073	0.144	1
PDLIM5	0.114631	-1.03119	0.198	0.28	1
C6orf62	0.114722	0.981119	0.344	0.28	1
ACOT8	0.115054	-1.25239	0.052	0.112	1
SMPD4	0.115154	-1.64866	0.042	0.096	1
FASTKD3	0.115488	-1.92191	0.01	0.048	1
AC026785.2	0.115488	-1.98742	0.01	0.048	1
SLC35A2	0.115488	-2.72046	0.01	0.048	1
VAMP7	0.11609	-0.272802	0.177	0.28	1
COQ10B	0.116233	0.657227	0.062	0.128	1
CD40	0.116248	-1.88235	0.042	0.096	1
CD3D	0.116286	-3.54132	0.021	0.064	1
UBC	0.116311	-0.445846	0.646	0.648	1
UBA52	0.116405	0.325065	0.698	0.592	1
COA4	0.11708	-1.47626	0.052	0.112	1
SQSTM1	0.117088	-0.589744	0.573	0.632	1
DDX20	0.117114	-1.44029	0.01	0.048	1
GPR137B	0.117114	-2.16221	0.01	0.048	1
PPIL3	0.117114	-1.83274	0.01	0.048	1
LETM1	0.117114	-1.60677	0.01	0.048	1
SLC10A7	0.117114	-2.77283	0.01	0.048	1
PRR7	0.117114	-1.42051	0.01	0.048	1
AL357060.1	0.117114	-1.7121	0.01	0.048	1
SLC9A6	0.117114	-1.86417	0.01	0.048	1
SLC22A18	0.117114	-2.40574	0.01	0.048	1
PLEKHA5	0.117114	-1.36342	0.01	0.048	1
ARMC5	0.117114	-1.69095	0.01	0.048	1
SLFN11	0.117114	-1.37344	0.01	0.048	1
CEP192	0.117114	-2.87901	0.01	0.048	1
MIER2	0.117114	-1.88349	0.01	0.048	1
KLF16	0.117114	-1.41931	0.01	0.048	1
YJU2	0.117114	-1.80842	0.01	0.048	1
LTBP4	0.117114	-1.57182	0.01	0.048	1
IMMT	0.117186	-1.02099	0.062	0.128	1
CAMTA2	0.11735	-2.87321	0.042	0.096	1
RPRD1B	0.11735	-1.13291	0.042	0.096	1
PISD	0.11735	-2.02365	0.042	0.096	1
KIAA1586	0.117662	-3.76163	0.021	0.064	1
REST	0.11805	0.607492	0.125	0.064	1
STARD7	0.118104	0.291458	0.052	0.112	1
INPP5D	0.118129	1.5812	0.188	0.12	1
CCNL2	0.118438	-2.21856	0.031	0.08	1
EPB41	0.118462	-1.1974	0.24	0.32	1
RPS17	0.118565	1.92931	0.167	0.104	1
ZC3H15	0.118584	-0.799406	0.208	0.296	1
TMEM40	0.118628	-0.744303	0.667	0.712	1
NR1D2	0.118759	-2.11672	0.01	0.048	1
FOXP4	0.118759	-1.17598	0.01	0.048	1
SERAC1	0.118759	-0.559559	0.01	0.048	1
UBE3C	0.118759	-1.03355	0.01	0.048	1
KANSL2	0.118759	-1.09626	0.01	0.048	1
INTS14	0.118759	-1.3639	0.01	0.048	1
CCL4L2	0.118759	-1.36007	0.01	0.048	1
TSPOAP1	0.118759	-1.12831	0.01	0.048	1
TNPO2	0.118759	-1.00407	0.01	0.048	1
PSMC6	0.118956	-0.235021	0.073	0.144	1
ITGB3	0.119022	-0.837857	0.135	0.224	1
HMG20B	0.119109	-0.802525	0.062	0.128	1
CYCS	0.119451	-0.795529	0.177	0.264	1
AP002478.1	0.119578	0.605491	0.104	0.048	1
NF1	0.11967	-2.70635	0.031	0.08	1
AQP10	0.119851	-1.24747	0.104	0.176	1
PPP2R2A	0.120172	-0.672107	0.052	0.112	1
MAP4K3	0.120421	-0.914399	0.01	0.048	1
MTREX	0.120421	0.479838	0.01	0.048	1
LTB	0.120421	-0.590317	0.01	0.048	1
SCML1	0.120421	0.205471	0.01	0.048	1
INTS8	0.120421	-0.38158	0.01	0.048	1
TMX2	0.120421	-0.774109	0.01	0.048	1
PLA2G4C	0.120421	-0.87025	0.01	0.048	1
SMARCAD1	0.120453	-2.99046	0.021	0.064	1
ZCCHC2	0.120453	-1.79108	0.021	0.064	1
EIF1	0.120515	-0.168211	0.958	0.944	1
STAT3	0.120544	-0.222091	0.271	0.384	1
FAR1	0.120679	-1.30034	0.104	0.176	1
MRPS12	0.120705	-0.256055	0.104	0.048	1
XRN1	0.120715	-1.90625	0.094	0.16	1
GAPVD1	0.120793	-0.507536	0.073	0.144	1
TXNDC9	0.120912	-1.64892	0.031	0.08	1
FCGR3A	0.121072	-1.0108	0.083	0.152	1
MYLK	0.121845	-0.692259	0.312	0.408	1
RPRD2	0.122101	2.70482	0.052	0.016	1
ILKAP	0.122101	1.87137	0.052	0.016	1
ZC2HC1A	0.122101	1.81322	0.052	0.016	1
BCL2L2	0.122101	2.20987	0.052	0.016	1
SRP68	0.122101	3.07505	0.052	0.016	1
BPI	0.122101	2.91674	0.052	0.016	1
AL133351.1	0.122165	-1.46706	0.031	0.08	1
TUFM	0.122878	0.618383	0.271	0.184	1
FAM126A	0.122983	0.504074	0.104	0.048	1
DCAKD	0.122983	-1.00804	0.042	0.096	1
JKAMP	0.123126	-0.894456	0.094	0.168	1
DOCK8	0.123233	1.02629	0.26	0.192	1
MTMR2	0.123295	-1.98809	0.021	0.064	1
SMCR8	0.123295	-2.58576	0.021	0.064	1
GTF2A1	0.123427	-2.06173	0.031	0.08	1
SRC	0.123933	-1.20988	0.073	0.136	1
AC137767.1	0.124134	-1.24677	0.042	0.096	1
GGNBP2	0.124467	-0.705645	0.115	0.192	1
AAK1	0.1247	-1.37758	0.031	0.08	1
OARD1	0.1247	-2.21757	0.031	0.08	1
NPLOC4	0.1247	-2.53737	0.031	0.08	1
MTA2	0.124736	-2.95559	0.021	0.064	1
PDE3A	0.124736	-2.25844	0.021	0.064	1
ACSL1	0.124777	-0.509565	0.125	0.208	1
USP14	0.125294	0.812369	0.104	0.048	1
KMT2C	0.125356	-0.767229	0.198	0.28	1
STYXL1	0.125467	-0.293579	0.052	0.112	1
RUSC1	0.125517	2.37931	0.052	0.016	1
SFXN5	0.125517	2.321	0.052	0.016	1
AC078846.1	0.125517	2.56124	0.052	0.016	1
SNX32	0.125517	1.93857	0.052	0.016	1
AP001189.5	0.125517	2.9159	0.052	0.016	1
EXOSC8	0.125517	2.69121	0.052	0.016	1
PARN	0.125517	2.67702	0.052	0.016	1
AP005329.1	0.125517	2.40839	0.052	0.016	1
ZNF516	0.125517	2.60692	0.052	0.016	1
FIS1	0.125841	0.164955	0.312	0.232	1
GPATCH3	0.125983	-1.41182	0.031	0.08	1
LIMK2	0.125983	-1.79514	0.031	0.08	1
CPNE1	0.126034	0.887399	0.135	0.072	1
ZDHHC17	0.12619	-1.03442	0.021	0.064	1
FBXL12	0.12619	-2.55822	0.021	0.064	1
TBC1D10A	0.12619	-2.27621	0.021	0.064	1
TSPAN32	0.126242	1.4628	0.177	0.112	1
RALB	0.126355	-0.814643	0.135	0.216	1
DUSP2	0.126462	-1.45133	0.042	0.096	1
ZFP91	0.126462	-1.73024	0.042	0.096	1
ZSWIM8	0.126462	-1.87172	0.042	0.096	1
TBC1D22A	0.126547	-1.29743	0.052	0.112	1
PPP4R3B	0.126598	-1.13382	0.104	0.176	1
SEC11A	0.126658	0.920042	0.396	0.344	1
SNX17	0.126773	0.935015	0.25	0.176	1
SNRK	0.127049	-1.21352	0.062	0.128	1
TPM3	0.127138	-0.41481	0.729	0.776	1
NATD1	0.127252	2.43326	0.052	0.016	1
RTL6	0.127252	1.63186	0.052	0.016	1
ARFGEF1	0.127276	-1.54497	0.031	0.08	1
ELAVL1	0.127276	-1.32309	0.031	0.08	1
APH1B	0.127639	-1.21328	0.042	0.096	1
MFSD14A	0.127657	-1.51183	0.021	0.064	1
TMEM41B	0.127657	0.197215	0.021	0.064	1
CCDC84	0.127657	-0.7728	0.021	0.064	1
NAA16	0.127657	-2.64346	0.021	0.064	1
RBM39	0.128009	-0.555624	0.375	0.464	1
ARHGAP9	0.128442	1.08928	0.24	0.168	1
C2orf76	0.128579	-1.21683	0.031	0.08	1
VIRMA	0.128579	-2.78344	0.031	0.08	1
DVL1	0.128636	-1.64009	0	0.024	1
SLC25A33	0.128636	-1.8621	0	0.024	1
EMC1	0.128636	-1.49497	0	0.024	1
AHDC1	0.128636	-1.43198	0	0.024	1
NCDN	0.128636	-1.63104	0	0.024	1
KCNQ4	0.128636	-2.21266	0	0.024	1
L1TD1	0.128636	-2.21644	0	0.024	1
LRIG2	0.128636	-2.40651	0	0.024	1
DCLRE1B	0.128636	-2.53363	0	0.024	1
AC242426.2	0.128636	-1.499	0	0.024	1
HIST2H2BF	0.128636	-3.77283	0	0.024	1
HIST2H4A	0.128636	-3.74229	0	0.024	1
RRNAD1	0.128636	-1.66628	0	0.024	1
AL139011.1	0.128636	-3.26029	0	0.024	1
GORAB	0.128636	-1.81175	0	0.024	1
PFKFB2	0.128636	-1.54648	0	0.024	1
AC092811.2	0.128636	-3.27854	0	0.024	1
MAP3K21	0.128636	-1.27349	0	0.024	1
ZNF496	0.128636	-2.60953	0	0.024	1
EML6	0.128636	-3.43825	0	0.024	1
PAPOLG	0.128636	-4.23282	0	0.024	1
C2orf42	0.128636	-1.60131	0	0.024	1
RABL2A	0.128636	-2.7601	0	0.024	1
SFT2D3	0.128636	-2.17316	0	0.024	1
ZRANB3	0.128636	-1.51796	0	0.024	1
AC009948.1	0.128636	-1.59552	0	0.024	1
FAM117B	0.128636	-2.16399	0	0.024	1
COL6A3	0.128636	-3.57373	0	0.024	1
CCR5	0.128636	-1.76382	0	0.024	1
CAMP	0.128636	-2.06287	0	0.024	1
LINC02019	0.128636	-2.76217	0	0.024	1
ST3GAL6-AS1	0.128636	-4.07799	0	0.024	1
DUBR	0.128636	-3.77005	0	0.024	1
LINC01215	0.128636	-3.78132	0	0.024	1
CD80	0.128636	-2.35334	0	0.024	1
GPR160	0.128636	-2.14406	0	0.024	1
FAM43A	0.128636	-1.97732	0	0.024	1
TM4SF19	0.128636	-1.8101	0	0.024	1
WDR53	0.128636	-1.99663	0	0.024	1
MELTF	0.128636	-2.01802	0	0.024	1
ZNF595	0.128636	-2.7864	0	0.024	1
GRK4	0.128636	-2.75843	0	0.024	1
TMEM128	0.128636	-1.49283	0	0.024	1
S100P	0.128636	-3.18995	0	0.024	1
CENPE	0.128636	-1.6173	0	0.024	1
BBS12	0.128636	-3.25851	0	0.024	1
TMEM144	0.128636	-2.03191	0	0.024	1
WWC2	0.128636	-2.80856	0	0.024	1
RAB3C	0.128636	-4.12777	0	0.024	1
AC092343.1	0.128636	-3.93394	0	0.024	1
FAM151B	0.128636	-1.53391	0	0.024	1
RFESD	0.128636	-2.00743	0	0.024	1
CEP120	0.128636	-1.43119	0	0.024	1
LYRM7	0.128636	-3.02947	0	0.024	1
TMCO6	0.128636	-2.16592	0	0.024	1
PPARGC1B	0.128636	-2.88247	0	0.024	1
PTTG1	0.128636	-1.27655	0	0.024	1
BNIP1	0.128636	-2.01019	0	0.024	1
LY86-AS1	0.128636	-2.49977	0	0.024	1
HIST1H4I	0.128636	-2.80891	0	0.024	1
ZNF165	0.128636	-1.75939	0	0.024	1
ZKSCAN8	0.128636	-2.95706	0	0.024	1
C2	0.128636	-1.64662	0	0.024	1
AGER	0.128636	-1.57962	0	0.024	1
MTO1	0.128636	-1.49329	0	0.024	1
LCA5	0.128636	-3.33801	0	0.024	1
DDO	0.128636	-4.04416	0	0.024	1
MFSD4B	0.128636	-2.70412	0	0.024	1
ORC5	0.128636	-2.57341	0	0.024	1
GCC1	0.128636	-2.18733	0	0.024	1
SND1-IT1	0.128636	-1.92763	0	0.024	1
TMEM209	0.128636	-1.81706	0	0.024	1
ABCF2.1	0.128636	-1.94498	0	0.024	1
TCEANC	0.128636	-3.05381	0	0.024	1
AR	0.128636	-4.48393	0	0.024	1
TMEM187	0.128636	-2.10449	0	0.024	1
PLXNA3	0.128636	-2.21557	0	0.024	1
DEFB1	0.128636	-1.95467	0	0.024	1
CSGALNACT1	0.128636	-2.24984	0	0.024	1
TNFRSF10A	0.128636	-2.13678	0	0.024	1
AC120193.1	0.128636	-1.59133	0	0.024	1
TTI2	0.128636	-1.81886	0	0.024	1
FGFR1	0.128636	-3.32447	0	0.024	1
AC022182.2	0.128636	-3.08143	0	0.024	1
IMPA1	0.128636	-1.58851	0	0.024	1
ZHX2	0.128636	-2.35046	0	0.024	1
GLI4	0.128636	-1.74929	0	0.024	1
RUSC2	0.128636	-1.47288	0	0.024	1
GADD45G	0.128636	-3.16517	0	0.024	1
NIPSNAP3B	0.128636	-4.83299	0	0.024	1
FAM225A	0.128636	-1.69309	0	0.024	1
WDR34	0.128636	-4.6018	0	0.024	1
TMEM203	0.128636	-1.84002	0	0.024	1
PTDSS2	0.128636	-4.54061	0	0.024	1
LINC00294	0.128636	-1.52118	0	0.024	1
C11orf98	0.128636	-1.46612	0	0.024	1
PPP2R5B	0.128636	-1.4006	0	0.024	1
BATF2	0.128636	-1.33816	0	0.024	1
C2CD3	0.128636	-1.96133	0	0.024	1
NEU3	0.128636	-2.22623	0	0.024	1
AP000757.1	0.128636	-2.09513	0	0.024	1
ZNF25	0.128636	-1.5411	0	0.024	1
ZFAND4	0.128636	-2.39887	0	0.024	1
PRKG1	0.128636	-2.62048	0	0.024	1
KCNMA1	0.128636	-1.61587	0	0.024	1
AL353719.1	0.128636	-1.57914	0	0.024	1
SPSB2	0.128636	-2.22709	0	0.024	1
PPFIBP1	0.128636	-2.00342	0	0.024	1
METTL7B	0.128636	-2.23893	0	0.024	1
GDF11	0.128636	-1.95651	0	0.024	1
AC124947.1	0.128636	-4.11707	0	0.024	1
CEP83	0.128636	-2.6268	0	0.024	1
POLR3B	0.128636	-2.51489	0	0.024	1
ACADS	0.128636	-1.84173	0	0.024	1
SLC46A3	0.128636	-2.05145	0	0.024	1
COG6	0.128636	-1.37771	0	0.024	1
AL161421.1	0.128636	-1.73561	0	0.024	1
GPR180	0.128636	-2.33414	0	0.024	1
NAXD	0.128636	-2.92745	0	0.024	1
TMEM255B	0.128636	-2.59304	0	0.024	1
GAS6	0.128636	-2.56263	0	0.024	1
METTL3	0.128636	-1.46936	0	0.024	1
SLC8A3	0.128636	-4.21885	0	0.024	1
CIPC	0.128636	-3.71598	0	0.024	1
CHAC1	0.128636	-3.35252	0	0.024	1
NEDD4	0.128636	-3.24182	0	0.024	1
C15orf61	0.128636	-1.7382	0	0.024	1
RCN2	0.128636	-2.16394	0	0.024	1
PIGQ	0.128636	-1.48335	0	0.024	1
IFT140	0.128636	-2.93759	0	0.024	1
ZNF213-AS1	0.128636	-1.55881	0	0.024	1
USP31	0.128636	-4.14146	0	0.024	1
AC008915.2	0.128636	-3.20464	0	0.024	1
AC109460.1	0.128636	-3.21923	0	0.024	1
ZNF319	0.128636	-3.5427	0	0.024	1
WWOX	0.128636	-4.33632	0	0.024	1
KRBA2	0.128636	-3.09555	0	0.024	1
EFCAB5	0.128636	-4.0365	0	0.024	1
AC007114.1	0.128636	-1.91665	0	0.024	1
MXRA7	0.128636	-2.54098	0	0.024	1
TNRC6C	0.128636	-1.35632	0	0.024	1
AP000919.4	0.128636	-2.10455	0	0.024	1
DLGAP1-AS2	0.128636	-1.72633	0	0.024	1
ZBTB14	0.128636	-3.2958	0	0.024	1
AC021224.1	0.128636	-1.65174	0	0.024	1
AC036176.1	0.128636	-1.67794	0	0.024	1
AC018529.2	0.128636	-1.63204	0	0.024	1
SNPH	0.128636	-4.58858	0	0.024	1
NFATC2	0.128636	-1.61171	0	0.024	1
EVI5L	0.128636	-1.26681	0	0.024	1
NDUFA7	0.128636	-1.55339	0	0.024	1
ICAM4	0.128636	-2.29511	0	0.024	1
ATG4D	0.128636	-4.20057	0	0.024	1
AC092279.1	0.128636	-1.94581	0	0.024	1
ZNF792	0.128636	-3.55398	0	0.024	1
ZNF850	0.128636	-4.09915	0	0.024	1
CAPN12	0.128636	-1.94641	0	0.024	1
ZNF780A	0.128636	-1.26953	0	0.024	1
NAPA-AS1	0.128636	-1.48001	0	0.024	1
ZNF615	0.128636	-1.43008	0	0.024	1
ZNF628	0.128636	-3.18332	0	0.024	1
ZNF460-AS1	0.128636	-3.52412	0	0.024	1
MIAT	0.128636	-1.39478	0	0.024	1
MTFP1	0.128636	-1.71219	0	0.024	1
SELENOM	0.128636	-1.37605	0	0.024	1
KCTD17	0.128636	-2.20044	0	0.024	1
L3MBTL2	0.128636	-1.83216	0	0.024	1
URB1-AS1	0.128636	-2.63964	0	0.024	1
BCL10	0.12873	-0.850249	0.052	0.112	1
SCAPER	0.129006	1.92874	0.052	0.016	1
UPK1A-AS1	0.129006	2.0482	0.052	0.016	1
SHISA5	0.129068	-0.460635	0.188	0.28	1
TCF4	0.129137	-0.994104	0.021	0.064	1
PIGP	0.129137	-1.45568	0.021	0.064	1
RPL27A	0.129257	0.42273	0.5	0.416	1
HCFC1	0.129799	-1.49806	0.073	0.136	1
YAF2	0.129832	-0.615352	0.052	0.112	1
DCTN2	0.129859	-1.06877	0.25	0.344	1
SNHG12	0.129893	-1.34336	0.031	0.08	1
YOD1	0.129893	-0.918611	0.031	0.08	1
GBE1	0.129893	-0.602056	0.031	0.08	1
CCNI	0.129901	-0.604664	0.49	0.568	1
CAPNS1	0.129934	1.13843	0.333	0.264	1
TP53INP2	0.130018	-0.858097	0.042	0.096	1
MX1	0.130018	-1.03502	0.042	0.096	1
RPS25	0.130029	0.317617	0.604	0.504	1
DMXL2	0.13012	0.615606	0.271	0.192	1
QARS	0.130285	-0.582564	0.083	0.152	1
CNOT8	0.130478	-1.73851	0.062	0.12	1
BCL11A	0.13063	-1.39402	0.021	0.064	1
DPY19L1	0.13063	-2.42634	0.021	0.064	1
ZNF143	0.13063	-0.660954	0.021	0.064	1
POLD3	0.13063	-0.731587	0.021	0.064	1
CDC42EP4	0.13063	-1.03638	0.021	0.064	1
CNOT3	0.13063	-1.04951	0.021	0.064	1
LRPAP1	0.130693	-0.628051	0.146	0.224	1
CPNE3	0.130759	1.70558	0.156	0.096	1
RBM15	0.130779	0.709645	0.052	0.016	1
ACBD3	0.130779	1.10994	0.052	0.016	1
ZRSR2	0.130779	1.20006	0.052	0.016	1
TNFSF8	0.130779	1.35626	0.052	0.016	1
ZC3H4	0.130779	0.32067	0.052	0.016	1
ZNF600	0.130779	1.4085	0.052	0.016	1
RASSF1	0.130797	-1.52109	0.073	0.136	1
DDX56	0.131217	-1.22593	0.031	0.08	1
DTX2	0.13122	-1.35662	0.042	0.096	1
THOC5	0.13122	-1.02275	0.042	0.096	1
SMPD1	0.131235	-0.529404	0.083	0.152	1
CAPZA1	0.131267	-0.293184	0.271	0.36	1
DDX3X	0.13152	0.933042	0.344	0.272	1
KLHL24	0.131542	-1.95134	0.062	0.12	1
TSSC4	0.131542	-1.99444	0.062	0.12	1
PCNX1	0.132137	-1.02221	0.021	0.064	1
PCED1A	0.132137	-0.255428	0.021	0.064	1
TRIAP1	0.132431	-1.21849	0.042	0.096	1
CWC25	0.132456	1.20952	0.177	0.112	1
RPL36A	0.132607	0.618388	0.438	0.384	1
JPT1	0.132833	-0.39352	0.156	0.248	1
SEPT11	0.132848	-0.660672	0.125	0.2	1
PABPN1	0.132867	1.07563	0.198	0.128	1
FAXDC2	0.133053	-0.380454	0.365	0.456	1
COQ4	0.133152	-1.03688	0.083	0.152	1
SPNS1	0.133198	0.629307	0.354	0.264	1
GNPTG	0.13327	0.268101	0.135	0.072	1
CAB39	0.133363	1.54769	0.177	0.112	1
BSG	0.133562	0.516053	0.469	0.4	1
TOLLIP	0.133605	1.10193	0.271	0.208	1
NFU1	0.133657	-0.300585	0.021	0.064	1
[truncated: 8,984 more rows]

## Sheet: DEG_Plasmacytoid DC_Baseline_CR
	p_val	avg_log2FC	pct.1	pct.2	p_val_adj
FTL	4.58356085005915e-06	1.18939	0.979	0.921	0.162561
KLF10	7.87015251781592e-05	-2.55324	0.229	0.658	1
GSTK1	0.000179315	-1.22689	0.521	0.842	1
TYMP	0.000208324	-2.52367	0.042	0.368	1
TSEN15	0.000284264	-2.21364	0.104	0.447	1
TMED10	0.000318798	-0.811809	0.792	0.974	1
ERN1	0.000327233	-1.81008	0.333	0.684	1
RGS1	0.000352486	-1.35513	0.25	0.684	1
DHX30	0.00036171	-1.77264	0.146	0.526	1
HLA-DQA2	0.000374045	3.7815	0.333	0.026	1
AL080276.2	0.000419916	-3.43234	0	0.237	1
HLA-B	0.000706396	-0.556332	0.979	1	1
B2M	0.00072912	-0.443227	1	1	1
YIF1B	0.000731769	-1.56211	0.333	0.658	1
NBN	0.000801532	2.29091	0.479	0.184	1
OSBPL2	0.000860215	-1.56358	0.062	0.368	1
MT-ATP8	0.000880023	-1.01117	0.75	0.921	1
EIF3J	0.000920954	-1.22647	0.208	0.605	1
LY9	0.000934286	-1.90374	0.125	0.447	1
GPR15	0.000950968	-3.70932	0	0.211	1
RPL21	0.00102783	0.483791	0.958	0.974	1
RPS27A	0.00112737	0.422975	1	0.974	1
TNFRSF1B	0.00123144	2.02533	0.438	0.132	1
S100A11	0.00126712	1.42856	0.771	0.526	1
S100A6	0.00142824	0.941655	0.979	0.789	1
C3orf58	0.00143139	-2.83667	0.042	0.289	1
DUSP11	0.00144486	2.70452	0.333	0.053	1
CLDND1	0.00151616	-1.44212	0.146	0.474	1
ALG14	0.00155485	-1.87695	0.062	0.342	1
TP53I13	0.00161954	1.52528	0.583	0.263	1
LFNG	0.0019491	3.40155	0.271	0.026	1
HSPA5	0.00205489	-0.77449	0.729	0.947	1
TTLL5	0.00212895	-3.40539	0	0.184	1
SNRPG	0.00245723	0.759294	0.938	0.816	1
PDIA4	0.0024884	-1.10259	0.604	0.816	1
HLA-C	0.00251232	-0.497054	0.979	1	1
LTB	0.00261245	1.18049	0.562	0.263	1
LST1	0.00262172	1.86561	0.417	0.132	1
PCMT1	0.00264076	1.32732	0.667	0.342	1
TALDO1	0.00267101	0.992955	0.854	0.684	1
RNF114	0.00267387	-1.01766	0.375	0.737	1
HSP90B1	0.00273757	-0.702858	0.979	1	1
EFHD2	0.00283268	2.28586	0.438	0.158	1
MRPL15	0.00296577	1.41201	0.458	0.158	1
MARS	0.00305803	-1.36666	0.292	0.605	1
ATP5PD	0.00327273	-0.916114	0.583	0.895	1
CXXC5	0.00350342	1.1774	0.729	0.5	1
LRRC41	0.00356728	-1.08323	0.146	0.447	1
TMEM184B	0.00358388	-1.75925	0.062	0.316	1
RNF216	0.00376197	-1.34206	0.208	0.526	1
RBM47	0.00377572	2.02313	0.5	0.237	1
PYGB	0.00380239	-2.63946	0.042	0.263	1
ARPC2	0.0039409	0.580976	0.917	1	1
PMS1	0.00395869	-2.21013	0.062	0.289	1
PLD3	0.00398105	-1.35397	0.188	0.474	1
TADA3	0.00407824	-0.970784	0.25	0.579	1
MTRNR2L1	0.00413481	-0.28734	0.688	0.947	1
C16orf91	0.00416696	-1.99722	0.042	0.263	1
NSMCE1	0.00421503	2.51632	0.438	0.184	1
TMEM101	0.00428419	-1.35699	0.104	0.368	1
TRADD	0.00430316	-1.6054	0.125	0.395	1
JCHAIN	0.00436982	-1.53119	0.833	0.947	1
SLC39A4	0.00461873	-1.55459	0.104	0.368	1
NUP98	0.00470209	-1.22684	0.25	0.553	1
TAZ	0.00472116	-3.09443	0	0.158	1
DTX3	0.00472116	-2.68072	0	0.158	1
EMC9	0.00472116	-3.23082	0	0.158	1
CDKN3	0.00472116	-3.10666	0	0.158	1
RWDD2B	0.00472116	-2.97923	0	0.158	1
EDEM2	0.0048254	-1.9505	0.146	0.421	1
BCAP31	0.00486989	-0.80769	0.458	0.816	1
INO80D	0.00522012	-1.22815	0.146	0.447	1
ANAPC10	0.00522111	-1.66172	0.042	0.263	1
TENT4B	0.00522111	-1.68559	0.042	0.263	1
DCAF4	0.00525953	-2.30183	0.021	0.211	1
NDUFV2	0.00551817	0.690179	0.896	0.921	1
PTPN1	0.00568379	-0.616358	0.396	0.763	1
ZNF431	0.00573158	1.94799	0.354	0.105	1
CHPF	0.00576759	-1.75935	0.083	0.316	1
MCCC1	0.00581637	-1.66546	0.021	0.211	1
DENND1B	0.0059841	-1.3462	0.104	0.368	1
RPS4Y1	0.00607508	0.717832	0.875	0.737	1
GALNT3	0.0061014	-1.2091	0.188	0.474	1
TRAF7	0.0061014	-1.13157	0.188	0.474	1
EML4	0.00610877	1.7207	0.625	0.553	1
STK38	0.00612564	1.51679	0.542	0.316	1
APEH	0.00634947	-1.3885	0.146	0.421	1
FURIN	0.00634947	2.04658	0.375	0.132	1
PQLC3	0.00648337	-1.35189	0.083	0.316	1
ANKRD36B	0.00648337	-1.85421	0.083	0.316	1
CCR10	0.00653248	-3.03373	0.042	0.237	1
HIGD2A	0.00687356	0.668191	0.875	0.868	1
C12orf45	0.00696518	1.76107	0.625	0.447	1
INTS10	0.0069991	-1.3474	0.312	0.553	1
FAS	0.00710155	-1.4199	0.062	0.289	1
FERMT3	0.00714906	1.24907	0.75	0.605	1
GIGYF2	0.00717396	2.24208	0.375	0.158	1
SHISA5	0.00724278	-0.980016	0.333	0.605	1
S100A4	0.00744768	0.995198	0.875	0.605	1
CD48	0.00756012	-0.574074	0.417	0.711	1
PSMB8	0.00762272	-0.706103	0.583	0.895	1
TMEM156	0.00780027	-1.89679	0.125	0.368	1
C6orf89	0.00783881	-1.03883	0.125	0.395	1
MFSD14A	0.00785979	-2.1744	0.062	0.263	1
RRP12	0.00786176	-1.818	0.208	0.474	1
RPS26	0.00789278	-0.330835	1	1	1
PSENEN	0.00792409	-0.877813	0.25	0.579	1
ISOC2	0.00795728	-1.52121	0.146	0.395	1
PET100	0.00798166	-0.884723	0.417	0.711	1
CEP135	0.00805759	2.47623	0.271	0.053	1
NCOA3	0.00837738	-0.756666	0.5	0.763	1
TMX4	0.00847335	-1.70379	0.083	0.316	1
EIF4G1	0.00848885	-0.563533	0.5	0.816	1
RPS24	0.00852508	0.325816	1	1	1
NHLRC2	0.00854169	-1.89207	0.042	0.237	1
PRCP	0.00857104	-1.13122	0.146	0.421	1
NUTM2A-AS1	0.00863851	-0.450571	0.188	0.474	1
COQ7	0.00879835	-1.49972	0.083	0.316	1
KIAA1109	0.008873	-0.86143	0.104	0.342	1
EIF1AY	0.00888568	1.29129	0.562	0.368	1
PKD1	0.00893897	3.43193	0.167	0	1
ZNF667-AS1	0.00893897	3.20145	0.167	0	1
COA6	0.00912462	2.47248	0.292	0.079	1
ICOSLG	0.0091557	1.40726	0.396	0.132	1
FTH1	0.00916274	0.56362	0.979	0.789	1
CHUK	0.0091673	-2.99815	0.021	0.184	1
USP30-AS1	0.0091673	-2.22161	0.021	0.184	1
SLC38A10	0.00927191	-0.881286	0.125	0.368	1
CEACAM21	0.00937137	2.44923	0.229	0.026	1
IGHM	0.00940155	3.7256	0.667	0.474	1
PEBP1	0.00946767	-0.567879	0.708	0.842	1
HMGCS1	0.00981332	-2.4657	0.104	0.316	1
EMP3	0.00988521	0.553238	0.938	0.842	1
GTF2F1	0.00991109	-0.792556	0.354	0.658	1
ACTR3	0.0099627	1.04412	0.812	0.763	1
MAIP1	0.0100438	-1.9641	0.062	0.263	1
APOBEC3F	0.0101336	-2.50415	0.021	0.184	1
COA1	0.0101992	-1.94566	0.125	0.342	1
USF1	0.0102377	-1.00496	0.167	0.421	1
EIF6	0.0102715	0.695702	0.729	0.684	1
PLOD1	0.0104002	-2.54996	0	0.132	1
HIST2H2AC	0.0104002	-2.87916	0	0.132	1
PARP9	0.0104002	-2.36866	0	0.132	1
LPCAT1	0.0104002	-2.78593	0	0.132	1
XIST	0.0104002	-3.78354	0	0.132	1
DUSP4	0.0104002	-4.80143	0	0.132	1
ARRDC1-AS1	0.0104002	-3.03361	0	0.132	1
UEVLD	0.0104002	-3.08247	0	0.132	1
RCE1	0.0104002	-2.93677	0	0.132	1
KCNMA1	0.0104002	-2.7588	0	0.132	1
DDX47	0.0104002	-2.44891	0	0.132	1
BHLHE41	0.0104002	-3.02289	0	0.132	1
POLR3B	0.0104002	-2.69058	0	0.132	1
YES1	0.0104002	-2.07284	0	0.132	1
ERG28	0.0105954	-1.23838	0.104	0.342	1
CCT6A	0.0108193	0.951877	0.75	0.605	1
IRF4	0.0109933	-0.92996	0.542	0.763	1
PDK1	0.0110864	-0.600278	0.042	0.237	1
IDH2	0.011129	-1.16225	0.271	0.526	1
MDH2	0.011155	-0.505261	0.688	0.868	1
AC078883.1	0.0111895	-2.19488	0.021	0.184	1
ZP3	0.0111895	-2.71953	0.021	0.184	1
SRP14-AS1	0.0111895	-2.22194	0.021	0.184	1
IRF5	0.0113266	-1.63117	0.062	0.263	1
ZNF593	0.0113424	-0.852101	0.271	0.605	1
ST14	0.0113467	1.87496	0.396	0.158	1
FBXL12	0.0114025	-1.3908	0.083	0.316	1
CYTH4	0.0115666	1.22647	0.688	0.579	1
ATXN1	0.0115706	2.40461	0.208	0.026	1
MAFG	0.0115706	3.10602	0.208	0.026	1
A4GALT	0.0116376	2.89359	0.25	0.053	1
USP14	0.0116598	1.65927	0.479	0.289	1
LRRC42	0.0117532	-1.7419	0.021	0.184	1
EXT2	0.0117532	-2.11284	0.021	0.184	1
CUTA	0.0117953	-0.568903	0.458	0.789	1
AC004687.1	0.011837	1.32536	0.625	0.421	1
MTMR14	0.0118925	1.08564	0.667	0.421	1
NCBP2	0.0119303	-0.943846	0.229	0.5	1
LY6E	0.0120331	-1.14877	0.25	0.526	1
MED11	0.0120734	2.3124	0.208	0.026	1
CCDC71	0.012093	2.28393	0.25	0.053	1
RPL30	0.0121145	0.331322	0.979	1	1
B4GALT7	0.012342	-1.17957	0.021	0.184	1
SH3BGRL3	0.0124119	0.523887	0.958	0.947	1
ATP6V1F	0.0125545	0.673055	0.812	0.737	1
NRAS	0.0126607	-1.17957	0.188	0.447	1
RPL34	0.0127241	0.306973	0.979	1	1
TIPARP	0.0127484	-1.48395	0.167	0.421	1
PTP4A1	0.0129245	-0.67139	0.312	0.632	1
C5orf15	0.0130063	-0.963932	0.146	0.421	1
OSBPL3	0.0130503	-1.4753	0.104	0.342	1
TUBGCP4	0.0131374	2.12526	0.208	0.026	1
IFI27L2	0.0134131	-0.723209	0.396	0.684	1
POLR2C	0.0134445	-0.971959	0.188	0.447	1
STOML2	0.0134454	0.944265	0.667	0.5	1
TMED4	0.0134562	-0.850384	0.375	0.632	1
ENDOV	0.013505	-0.790094	0.104	0.342	1
TRAPPC2L	0.0135524	-0.898937	0.292	0.579	1
HLA-A	0.0136895	-0.688551	1	1	1
CRELD2	0.0139737	-1.1476	0.104	0.342	1
PIGH	0.0139991	-1.94074	0.104	0.316	1
ARHGAP24	0.0140764	2.17488	0.25	0.053	1
ACAA1	0.0141906	-1.65466	0.083	0.289	1
ACLY	0.0141906	-1.67474	0.083	0.289	1
UBLCP1	0.0142708	1.81053	0.396	0.184	1
SLC35E2B	0.0143357	-1.46394	0.062	0.263	1
SAT2	0.0143451	-0.432928	0.271	0.579	1
PPM1J	0.0144112	-2.24626	0.104	0.289	1
RRM2B	0.0147929	-1.19755	0.125	0.368	1
ANP32B	0.0149281	0.905974	0.708	0.605	1
G2E3	0.0150043	-1.72649	0.104	0.316	1
RPS3	0.0150769	0.337933	1	1	1
SORT1	0.0151074	2.7472	0.146	0	1
VAV2	0.0151074	3.37238	0.146	0	1
PDCD11	0.0151074	3.00149	0.146	0	1
C1RL-AS1	0.0151074	3.04094	0.146	0	1
CKAP4	0.0151074	2.72718	0.146	0	1
LPIN2	0.0151074	2.96825	0.146	0	1
SNX14	0.0151336	-2.19471	0.042	0.211	1
HDAC10	0.0151336	-1.91177	0.042	0.211	1
PKM	0.0151717	0.697361	0.896	0.737	1
GRINA	0.0151729	1.95452	0.333	0.132	1
SLC5A3	0.0152966	-0.403361	0.125	0.342	1
METTL26	0.0152968	-0.877635	0.417	0.684	1
MZB1	0.0154816	-0.920468	0.792	0.842	1
UBE2J1	0.0155347	-0.700809	0.667	0.895	1
TKT	0.015618	1.093	0.667	0.5	1
RPL11	0.015816	0.326697	1	1	1
CTPS1	0.0158238	-1.46827	0.083	0.289	1
AZIN2	0.0159121	1.85179	0.458	0.263	1
MYL12A	0.0160052	0.62303	0.979	0.974	1
JADE1	0.0160894	-1.5303	0.062	0.263	1
SLC37A1	0.0162005	-0.780008	0.146	0.395	1
FHIT	0.0163416	-2.20117	0.083	0.263	1
WIPI1	0.0164884	-2.05651	0.042	0.211	1
CKS2	0.0167682	1.76697	0.375	0.158	1
SEC24A	0.0168026	-1.07018	0.229	0.474	1
RAC1	0.0170423	1.54586	0.542	0.368	1
DDX17	0.017095	0.658678	0.875	0.763	1
UBXN6	0.0171818	2.17204	0.271	0.079	1
ECHDC2	0.0172049	-0.942008	0.042	0.211	1
ISG15	0.017215	-1.85587	0.146	0.368	1
SERPINF1	0.0172839	1.09534	0.729	0.605	1
SIRT7	0.0173608	3.02116	0.229	0.053	1
CD99	0.0173882	0.478927	0.958	0.974	1
QARS	0.0174908	-1.21335	0.25	0.474	1
PSME2	0.0176081	-0.501491	0.646	0.947	1
SEC11C	0.0176898	-0.657511	0.5	0.868	1
MYADM	0.0177011	-0.679394	0.562	0.842	1
STAT1	0.0177618	-1.4777	0.146	0.368	1
GYS1	0.0179485	-1.54025	0.042	0.211	1
CTNND1	0.0180107	1.94702	0.312	0.105	1
BIK	0.0182742	-1.43049	0.229	0.474	1
ZFP36	0.0186485	-0.950197	0.896	1	1
FAM49B	0.0186718	0.918655	0.792	0.711	1
GALK1	0.0189011	-1.30644	0.146	0.368	1
MATR3.1	0.0190404	-1.16602	0.104	0.316	1
ATP6V1B2	0.0192093	1.6936	0.312	0.105	1
PDHB	0.0192449	-0.770739	0.25	0.526	1
EXOSC9	0.0193675	-2.18029	0.062	0.237	1
EAPP	0.0193899	-0.989483	0.312	0.553	1
CALHM2	0.0194331	2.2971	0.229	0.053	1
GTF2A1	0.0194512	1.28045	0.375	0.158	1
VPS25	0.0196747	-0.637843	0.229	0.526	1
SQLE	0.0196884	-0.657598	0.104	0.316	1
TES	0.0198761	1.01174	0.604	0.368	1
MRPL20	0.0199275	0.955592	0.75	0.553	1
FOXK1	0.0199321	2.51852	0.188	0.026	1
ZNF766	0.0199321	2.90449	0.188	0.026	1
NIPAL3	0.0200731	-1.26063	0.146	0.395	1
DTWD1	0.0202127	1.70072	0.438	0.263	1
VRK3	0.0203402	1.56786	0.438	0.237	1
TAPT1	0.020351	-1.72409	0.042	0.211	1
ATG4A	0.0203535	-2.19413	0.021	0.158	1
STYX	0.0203535	-2.52687	0.021	0.158	1
CHKB	0.0203535	-2.55831	0.021	0.158	1
AEN	0.0203556	-1.33459	0.104	0.316	1
CEP85L	0.0204091	1.96997	0.271	0.079	1
FKBP8	0.0204112	1.68847	0.438	0.211	1
PGRMC1	0.020477	-1.26763	0.125	0.342	1
RPN1	0.020546	-0.630123	0.708	0.947	1
DPP7	0.0206546	-0.861219	0.583	0.789	1
SND1	0.0208895	-0.481145	0.521	0.842	1
ATP8A1	0.0211665	-1.15772	0.167	0.395	1
PRADC1	0.0212119	-1.53905	0.042	0.211	1
MED12L	0.0212119	-1.66016	0.042	0.211	1
PRPF39	0.0212119	-1.29292	0.042	0.211	1
KIF3A	0.0213674	-2.10887	0.021	0.158	1
SCAF1	0.0213674	-2.81212	0.021	0.158	1
ZNF592	0.021416	-1.11993	0.188	0.447	1
TMEM205	0.0214725	-0.844043	0.229	0.5	1
NIPBL	0.0216451	0.654935	0.75	0.579	1
DUS1L	0.0217184	2.14881	0.229	0.053	1
FOXN2	0.0218605	-0.654416	0.167	0.421	1
SPCS1	0.0219058	-0.345845	0.854	1	1
SBNO2	0.0221043	-1.44184	0.042	0.211	1
SH3TC1	0.0222417	1.15557	0.562	0.316	1
DECR1	0.0222652	-0.920257	0.271	0.553	1
PTOV1	0.0224251	-1.98796	0.021	0.158	1
TTC38	0.0224251	-1.95412	0.021	0.158	1
MRPL44	0.0225153	-0.770692	0.125	0.342	1
C12orf65	0.0225153	-1.16139	0.125	0.342	1
ACOX1	0.0225214	-1.01909	0.083	0.289	1
UBE2V1	0.0225214	0.223385	0.083	0.289	1
APC	0.0226571	-0.762195	0.188	0.447	1
AIDA	0.0226571	1.35115	0.396	0.184	1
ATAD3C	0.0228563	-2.69918	0	0.105	1
ZNF496	0.0228563	-2.58194	0	0.105	1
AGBL5	0.0228563	-2.61504	0	0.105	1
SPAST	0.0228563	-3.01546	0	0.105	1
RETSAT	0.0228563	-2.54985	0	0.105	1
RUFY4	0.0228563	-3.39545	0	0.105	1
PER2	0.0228563	-2.40897	0	0.105	1
ACAD9	0.0228563	-2.22597	0	0.105	1
GRK4	0.0228563	-2.35709	0	0.105	1
TBC1D19	0.0228563	-2.44133	0	0.105	1
CCL28	0.0228563	-1.9364	0	0.105	1
GPR146	0.0228563	-2.77879	0	0.105	1
VSIG1	0.0228563	-2.58045	0	0.105	1
AP002852.1	0.0228563	-2.44315	0	0.105	1
FAM160A2	0.0228563	-2.68069	0	0.105	1
TNKS1BP1	0.0228563	-2.58468	0	0.105	1
EPS8	0.0228563	-2.64533	0	0.105	1
TMCO3	0.0228563	-1.70788	0	0.105	1
NUDT14	0.0228563	-2.64855	0	0.105	1
IGHV3-7	0.0228563	-6.69625	0	0.105	1
ST20	0.0228563	-2.41626	0	0.105	1
NOMO1	0.0228563	-2.23066	0	0.105	1
GAMT	0.0228563	-2.46108	0	0.105	1
ZNF561	0.0228563	-2.72246	0	0.105	1
KCNC3	0.0228563	-2.89862	0	0.105	1
ZNF584	0.0228563	-2.46118	0	0.105	1
SAT1	0.0229336	0.908119	0.854	0.816	1
APLP2	0.0229647	1.9578	0.417	0.263	1
ITGA4	0.023075	-0.736064	0.333	0.579	1
S100A10	0.0232082	0.647733	0.75	0.579	1
MCCC2	0.0232254	-0.669113	0.104	0.316	1
NEDD9	0.0232329	-1.36033	0.125	0.342	1
MRPS28	0.0233104	-1.10311	0.083	0.289	1
LMBR1L	0.023406	-0.312989	0.208	0.447	1
YDJC	0.0234069	1.45254	0.333	0.132	1
FAM160A1	0.0234386	-1.63983	0.062	0.237	1
ABHD2	0.0234948	2.31662	0.354	0.184	1
RNF25	0.0235279	-1.76805	0.021	0.158	1
CANX	0.0236609	-0.573309	0.771	0.895	1
ABI2	0.0240597	-0.936631	0.208	0.447	1
PMM2	0.0241776	-1.18582	0.188	0.395	1
MPHOSPH8	0.024348	-0.312423	0.375	0.711	1
FYTTD1	0.0243528	-0.772624	0.5	0.763	1
UBA5	0.0245462	-0.522187	0.229	0.5	1
MAP1A	0.0246737	0.929161	0.646	0.395	1
BPNT1	0.0246775	-1.49183	0.021	0.158	1
REEP3	0.0246775	-1.4574	0.021	0.158	1
THAP8	0.0246775	-1.7433	0.021	0.158	1
COL18A1	0.0246775	-1.69738	0.021	0.158	1
APEX1	0.0248685	0.951038	0.75	0.579	1
DRAP1	0.0248723	-0.933008	0.479	0.684	1
STAG1	0.0249694	-1.61334	0.104	0.289	1
ARIH1	0.0249694	-1.89169	0.104	0.289	1
TCP11L1	0.0251269	1.908	0.229	0.053	1
PLXNA4	0.0251649	-1.75864	0.083	0.263	1
MYLIP	0.0252642	-1.29358	0.062	0.237	1
AGO4	0.0254319	2.45759	0.125	0	1
NME7	0.0254319	2.84461	0.125	0	1
RMND5A	0.0254319	3.2113	0.125	0	1
TTL	0.0254319	2.89947	0.125	0	1
CCDC191	0.0254319	2.60128	0.125	0	1
IFT74	0.0254319	2.46466	0.125	0	1
ZBTB5	0.0254319	2.76336	0.125	0	1
AMN1	0.0254319	2.51902	0.125	0	1
EVL	0.0254319	3.02678	0.125	0	1
GAN	0.0254319	2.51038	0.125	0	1
RTTN	0.0254319	3.32244	0.125	0	1
NAPB	0.0254319	2.81599	0.125	0	1
ACTR5	0.0254319	2.83636	0.125	0	1
ZNF180	0.0254319	2.96919	0.125	0	1
PAN3	0.02549	1.86336	0.188	0.026	1
AC016831.7	0.0255374	-1.245	0.417	0.658	1
RPL18A	0.025713	-0.157543	1	0.974	1
RPL7L1	0.025778	0.886197	0.604	0.395	1
PIK3CB	0.0258755	-0.616413	0.021	0.158	1
PKD2	0.0258755	-1.85936	0.021	0.158	1
KNTC1	0.0258755	-1.05324	0.021	0.158	1
CDIPT	0.0258755	0.297441	0.021	0.158	1
SELENOM	0.0258755	-1.50716	0.021	0.158	1
MYO18A	0.0260589	-1.39354	0.083	0.263	1
BCAT2	0.0260589	-1.75095	0.083	0.263	1
UBAP2	0.0262222	-1.88356	0.062	0.237	1
DDX18	0.0262938	0.99991	0.562	0.368	1
RPS12	0.0262953	0.331936	1	0.974	1
BTN3A2	0.026454	-1.52038	0.125	0.316	1
RPIA	0.0266741	-1.34777	0.104	0.289	1
CFAP97	0.0266741	-1.59602	0.104	0.289	1
ATP5F1E	0.026886	0.433729	0.958	0.974	1
TMEM19	0.0269184	-0.879083	0.25	0.474	1
CHST12	0.0269356	-0.711724	0.375	0.605	1
JOSD1	0.0269801	-1.48903	0.083	0.263	1
LIMD2	0.0270906	0.859114	0.854	0.711	1
ZNF236	0.0272115	-1.16892	0.062	0.237	1
METTL21A	0.0272197	1.77188	0.312	0.132	1
BNIP3L	0.0272729	1.83259	0.438	0.237	1
DDOST	0.0274803	-0.536246	0.604	0.816	1
TNFRSF17	0.0274863	-1.04113	0.167	0.395	1
VPS29	0.0275549	1.08193	0.708	0.605	1
MX1	0.0275711	-1.62565	0.208	0.447	1
KCTD18	0.0277038	-2.40648	0.042	0.184	1
LINC02362	0.0277038	-2.41536	0.042	0.184	1
GMPPB	0.02774	-0.751359	0.25	0.5	1
PPP1R18	0.0280569	0.821202	0.729	0.5	1
SEMA4A	0.0282089	-0.752809	0.292	0.553	1
LIN54	0.0282328	-1.26285	0.062	0.237	1
C16orf87	0.0283241	-0.921644	0.208	0.447	1
TRRAP	0.0284964	-0.75262	0.25	0.526	1
ENTPD1	0.0288171	-1.60581	0.167	0.342	1
MYO5A	0.0288991	-0.962315	0.188	0.421	1
TMEM38B	0.0289072	-1.36041	0.083	0.263	1
HSH2D	0.0289304	-0.802087	0.229	0.474	1
NGLY1	0.0290287	-0.658668	0.5	0.789	1
AQP3	0.0290555	-0.530099	0.312	0.553	1
RIOK3	0.0293571	1.23668	0.583	0.421	1
STX8	0.0294193	-1.36217	0.104	0.289	1
EIF2AK4	0.0297027	-0.745646	0.396	0.658	1
PLAGL1	0.0299144	-1.43921	0.083	0.263	1
TCF4	0.0299405	0.655725	0.875	0.921	1
CXCR4	0.0300942	-0.985782	0.458	0.658	1
PFDN5	0.030364	0.481476	0.979	0.974	1
SGSM3	0.0303749	-0.53905	0.062	0.237	1
C20orf194	0.0305326	1.98312	0.25	0.079	1
NDUFA13	0.0305482	-1.015	0.146	0.368	1
AZI2	0.0306283	-1.13835	0.229	0.447	1
EHD4	0.0306341	-0.927616	0.125	0.342	1
OS9	0.0306417	-0.433869	0.625	0.895	1
SRP9	0.0306538	0.710632	0.75	0.658	1
WDR13	0.0306903	-0.741707	0.208	0.447	1
TWISTNB	0.0309015	-1.65016	0.125	0.316	1
ACSL1	0.0309516	-1.43153	0.083	0.263	1
NSUN5	0.0310456	1.35439	0.438	0.237	1
VPS4B	0.0311407	-0.826324	0.292	0.553	1
RPL13A	0.0313773	-0.403475	0.979	1	1
ARHGAP27	0.0315277	1.53634	0.438	0.263	1
RASGRP2	0.0315451	1.16775	0.625	0.579	1
HSD17B8	0.0324041	-1.38734	0.104	0.289	1
QRICH1	0.032527	-1.00327	0.146	0.342	1
CDK11A	0.0325297	-0.675547	0.125	0.342	1
SELENOK	0.0325825	-0.665423	0.542	0.789	1
PLEKHG2	0.0326806	-1.84065	0.042	0.184	1
TFEC	0.0326806	2.63465	0.167	0.026	1
PPP2CB	0.0326806	2.70959	0.167	0.026	1
SNN	0.0326806	2.42087	0.167	0.026	1
RAB11A	0.0328332	1.31625	0.542	0.342	1
PPP2R5E	0.0329946	2.13344	0.271	0.105	1
TBC1D14	0.0333456	-0.468658	0.333	0.658	1
UQCRB	0.0334601	0.428925	0.958	0.895	1
RALY	0.0334879	-0.399883	0.5	0.763	1
ERAP2	0.0336984	1.97874	0.25	0.079	1
STX11	0.0338492	-0.809845	0.062	0.237	1
ALG1	0.0338492	-0.420229	0.062	0.237	1
TMEM126B	0.0340227	1.65874	0.375	0.184	1
ZER1	0.0340361	2.35683	0.271	0.105	1
GPCPD1	0.0340361	2.05879	0.271	0.105	1
GBA	0.0340383	-1.61251	0.042	0.184	1
XPOT	0.0342505	-1.06013	0.083	0.263	1
NR4A3	0.0344092	-2.05413	0.188	0.368	1
TRIM4	0.034525	1.11282	0.312	0.105	1
PARVB	0.034525	2.35855	0.292	0.132	1
STYXL1	0.0345351	-1.14904	0.104	0.289	1
NDUFB9	0.0345612	0.648321	0.771	0.711	1
MON2	0.0345672	-0.338606	0.292	0.526	1
PDIA3	0.0346517	-0.59228	0.833	0.868	1
TMEM30A	0.0351126	-0.595924	0.354	0.605	1
TOP1	0.0351967	0.97462	0.729	0.553	1
SPATS2	0.0352762	-0.554732	0.271	0.5	1
HSPA13	0.035394	-1.54235	0.167	0.368	1
TMED7	0.0354439	-1.5814	0.042	0.184	1
ZNF587	0.0354439	-1.587	0.042	0.184	1
RANGAP1	0.0354439	-1.84104	0.042	0.184	1
SCO1	0.0354439	1.96422	0.167	0.026	1
PSMA7	0.0355303	0.54081	0.875	0.868	1
RPRD2	0.0355612	1.19151	0.312	0.105	1
ELOVL1	0.035851	1.33798	0.479	0.289	1
DSTN	0.0358942	-0.749008	0.708	0.947	1
TMEM141	0.0359352	-0.973057	0.208	0.447	1
TNIP1	0.0359798	0.70612	0.729	0.579	1
MRPL11	0.0360269	-0.584548	0.292	0.553	1
RDH11	0.0362036	2.67764	0.271	0.105	1
PDIA6	0.0362527	-0.639313	0.667	0.816	1
AGK	0.0363496	-0.338477	0.062	0.237	1
MSRB1	0.0363956	1.73729	0.333	0.158	1
CBFA2T2	0.0365809	-1.93775	0.062	0.211	1
EI24	0.0366129	-1.18366	0.083	0.263	1
CYBA	0.0368064	-0.466013	0.688	0.921	1
PIGO	0.0368988	-1.46363	0.042	0.184	1
INTS13	0.0368988	-1.31463	0.042	0.184	1
FOXK2	0.0368988	-1.08567	0.042	0.184	1
PCMTD2	0.0368988	-1.43367	0.042	0.184	1
SLC7A6	0.037012	1.33748	0.521	0.342	1
ID1	0.0370723	-1.03755	0.125	0.316	1
MPEG1	0.0371099	1.00087	0.646	0.526	1
RAC2	0.0374203	-0.549734	0.812	0.921	1
ARID1A	0.0377941	0.564905	0.562	0.316	1
ZMAT2	0.0377941	1.39593	0.521	0.368	1
VEGFB	0.038012	1.24947	0.438	0.237	1
SUB1	0.0380792	-0.350689	0.958	1	1
CD79A	0.0382994	-0.849495	0.292	0.5	1
MED13	0.0382994	1.26743	0.458	0.289	1
WFS1	0.0384042	-1.53398	0.042	0.184	1
CCDC85C	0.0384042	-1.4552	0.042	0.184	1
MTA1	0.0384042	2.26919	0.167	0.026	1
HCCS	0.038697	2.0004	0.312	0.132	1
NT5DC1	0.0387008	-1.11397	0.188	0.395	1
CNTRL	0.0389159	-0.997604	0.271	0.5	1
MIDN	0.0389159	1.53598	0.438	0.289	1
SCNM1	0.0391109	0.869018	0.604	0.395	1
UBE2L3	0.0391547	-0.528938	0.521	0.763	1
TERF2IP	0.0393513	-0.851811	0.229	0.474	1
TMEM216	0.0393564	-1.73939	0.062	0.211	1
STARD3NL	0.0399037	1.15933	0.375	0.184	1
CDC5L	0.0399037	-1.09905	0.208	0.395	1
MTFMT	0.0399615	-1.13131	0.042	0.184	1
HS6ST1	0.0399615	1.7709	0.167	0.026	1
RPL32	0.0401443	0.261816	0.979	0.974	1
PSME1	0.0402252	-0.408013	0.812	0.895	1
RGS2	0.0403482	-1.57076	0.25	0.447	1
PARN	0.0403923	-0.548203	0.104	0.289	1
SYVN1	0.0404512	-1.08632	0.208	0.421	1
DARS	0.0404626	0.926582	0.583	0.447	1
BTG3	0.0405324	-0.941689	0.125	0.316	1
RPL28	0.0405695	0.289191	1	1	1
RSRP1	0.0406504	0.83514	0.729	0.684	1
IL16	0.0406662	-0.931763	0.312	0.553	1
TRIM73	0.0408099	-1.60127	0.062	0.211	1
SLC39A13	0.0408099	-1.86483	0.062	0.211	1
LY96	0.0408193	1.4985	0.354	0.184	1
RAB34	0.0409632	1.13909	0.375	0.184	1
SMIM29	0.0409633	1.34213	0.312	0.132	1
SSU72	0.0410183	0.8299	0.562	0.368	1
EIF2AK3	0.0411489	-1.51204	0.146	0.316	1
SF3B2	0.0411992	-0.482053	0.688	0.895	1
TENT5C	0.0413665	-1.06391	0.229	0.474	1
FAM192A	0.0414546	1.85743	0.417	0.263	1
GTF2E2	0.041572	-1.0079	0.042	0.184	1
GPR180	0.041572	-1.60245	0.042	0.184	1
CD40	0.041572	-0.91428	0.042	0.184	1
ERVK3-1	0.041572	-0.810479	0.042	0.184	1
MICAL3	0.041572	-1.14996	0.042	0.184	1
VAMP3	0.0419149	1.84178	0.354	0.184	1
SLC1A5	0.042102	0.732628	0.646	0.5	1
PAICS	0.042138	-1.14309	0.146	0.342	1
DIMT1	0.042138	-1.03942	0.146	0.342	1
RASA4	0.042138	1.36066	0.312	0.132	1
HSPA14.1	0.0421926	-1.89819	0.104	0.263	1
PSME3	0.0424668	-0.729052	0.25	0.5	1
INTS3	0.0425562	1.43675	0.208	0.053	1
SH3BP5L	0.0425565	-2.54921	0.021	0.132	1
EHBP1	0.0425565	-2.23553	0.021	0.132	1
BRF2	0.0425565	-2.32763	0.021	0.132	1
IGHV3-23	0.0425565	-10.4085	0.021	0.132	1
CD47	0.0426786	0.800663	0.688	0.553	1
NLRP3	0.0427444	2.69047	0.104	0	1
AC007388.1	0.0427444	2.11871	0.104	0	1
RETREG2	0.0427444	2.40335	0.104	0	1
CXCL8	0.0427444	4.10372	0.104	0	1
WRNIP1	0.0427444	2.69265	0.104	0	1
SERPINB6	0.0427444	3.14585	0.104	0	1
LEMD2	0.0427444	3.10841	0.104	0	1
SCML4	0.0427444	2.67515	0.104	0	1
CEP57L1	0.0427444	2.58646	0.104	0	1
GNG11	0.0427444	2.77231	0.104	0	1
FAM122A	0.0427444	2.78409	0.104	0	1
NSUN6	0.0427444	2.51704	0.104	0	1
GLT1D1	0.0427444	3.12993	0.104	0	1
GEMIN4	0.0427444	2.48944	0.104	0	1
KIAA0753	0.0427444	2.30174	0.104	0	1
ASGR1	0.0427444	2.41141	0.104	0	1
MAPK7	0.0427444	2.34847	0.104	0	1
KSR1	0.0427444	2.61762	0.104	0	1
FAM215B	0.0427444	2.21947	0.104	0	1
TSPOAP1	0.0427444	2.51624	0.104	0	1
BAIAP2-DT	0.0427444	2.80003	0.104	0	1
CD93	0.0427444	3.53523	0.104	0	1
ICAM4	0.0427444	2.41366	0.104	0	1
ZNF507	0.0427444	2.12307	0.104	0	1
HKR1	0.0427444	2.23031	0.104	0	1
ZNF543	0.0427444	2.20888	0.104	0	1
DNASE2	0.0427704	-0.78325	0.167	0.395	1
RNF113A	0.0429206	-0.797047	0.146	0.368	1
TRIB1	0.0429606	-0.93625	0.104	0.289	1
IPO8	0.0429606	-1.17328	0.104	0.289	1
ALDH16A1	0.0430353	-1.05219	0.188	0.395	1
RAB8B	0.043154	1.14401	0.375	0.184	1
RPL37	0.0431954	0.23233	1	1	1
ACTR8	0.0432372	-0.828224	0.042	0.184	1
ANKRD10	0.0433788	-0.689629	0.354	0.579	1
MCM5	0.0433788	1.0613	0.542	0.342	1
UQCRQ	0.0438742	-0.684542	0.708	0.868	1
IGHA2	0.0441203	-0.970804	0.167	0.342	1
SERTAD1	0.0441203	-1.36285	0.167	0.342	1
SDHD	0.0442861	-0.581686	0.188	0.421	1
CCAR2	0.0442956	-0.767165	0.104	0.289	1
CLINT1	0.0444698	-0.427565	0.562	0.842	1
LIME1	0.0445527	-1.30068	0.25	0.447	1
ANKRD37	0.0446065	-1.94607	0.021	0.132	1
SLC25A14	0.0446065	-1.90677	0.021	0.132	1
TRMT12	0.0446065	-2.22298	0.021	0.132	1
MED26	0.0446065	-2.45852	0.021	0.132	1
NECAP2	0.0448232	1.6733	0.375	0.211	1
KLHL9	0.044846	2.14043	0.292	0.132	1
ELK1	0.0449293	-1.70089	0.104	0.263	1
RORA	0.0449584	0.666528	0.042	0.184	1
TRMT10C	0.0452254	-0.609055	0.208	0.447	1
KPNB1	0.0454137	0.527956	0.708	0.658	1
TUT7	0.0454431	-1.02117	0.208	0.395	1
SLAMF1	0.0454462	0.51087	0.062	0.211	1
VPS51	0.0456471	-0.724687	0.333	0.553	1
BAK1	0.0456562	-0.985486	0.271	0.474	1
VAMP5	0.0459764	-0.873898	0.208	0.421	1
AGPAT2	0.0459764	1.69513	0.375	0.211	1
ARL6IP5	0.0461247	0.649231	0.75	0.658	1
MSL2	0.0463528	-1.86311	0.104	0.263	1
ATP5PO	0.0463528	-0.631382	0.104	0.263	1
ZNF195	0.0465493	-0.941306	0.188	0.395	1
ITGB7	0.0466896	-0.273537	0.292	0.553	1
KDM4A	0.0467391	-1.91961	0.021	0.132	1
FAM95B1	0.0467391	-1.95554	0.021	0.132	1
IGHV3-11	0.0467391	-7.81258	0.021	0.132	1
PKIG	0.0467391	-2.18645	0.021	0.132	1
NCF4	0.0467632	1.19244	0.438	0.263	1
SLC39A1	0.046907	-1.02001	0.125	0.316	1
LYRM2	0.046907	-0.815298	0.125	0.316	1
RPS13	0.0469189	0.181812	0.979	1	1
SRSF5	0.0469789	-0.54272	0.646	0.921	1
MBOAT1	0.0470871	-1.26426	0.062	0.211	1
ACOT2	0.0470871	-1.46705	0.062	0.211	1
MYDGF	0.0473024	-0.323203	0.75	0.921	1
VIM	0.0478909	0.256525	0.979	1	1
STMN1	0.0478937	0.955233	0.646	0.5	1
IFNGR2	0.0482604	2.11112	0.229	0.079	1
SEC22C	0.0483431	-1.4254	0.083	0.237	1
SRD5A3	0.0483431	-1.72409	0.083	0.237	1
IGHA1	0.0484505	-1.65594	0.188	0.342	1
ZNF710	0.0487775	2.35353	0.188	0.053	1
XKR8	0.0489568	-1.74071	0.021	0.132	1
KCTD9	0.0489568	-1.876	0.021	0.132	1
RIDA	0.0489568	-1.72583	0.021	0.132	1
PCCA	0.0489568	-1.55111	0.021	0.132	1
OCEL1	0.0489568	-1.86942	0.021	0.132	1
MIAT	0.0489568	-1.76032	0.021	0.132	1
MFSD10	0.049045	1.20015	0.438	0.263	1
MBP	0.0490744	1.07098	0.604	0.474	1
UIMC1	0.0490997	-0.318494	0.167	0.368	1
HLA-F	0.0492937	-0.669149	0.333	0.579	1
PCBP1	0.0494907	0.671937	0.688	0.553	1
TBPL1	0.0496832	-0.846516	0.125	0.316	1
FCRLA	0.0498003	-0.132347	0.146	0.342	1
RPE	0.0498161	1.70024	0.229	0.079	1
WDR83	0.0498161	1.77536	0.229	0.079	1
EIF2AK2	0.0499505	-2.90337	0.083	0.237	1
SGTA	0.0501161	-0.501503	0.188	0.368	1
TBC1D9	0.0502078	-1.25802	0.146	0.316	1
CRTAP	0.0502078	1.96507	0.292	0.132	1
SNX10	0.0502078	1.01184	0.292	0.132	1
MIS18BP1	0.0503586	0.835458	0.604	0.421	1
AL645728.1	0.0504739	-2.17763	0	0.079	1
COL9A2	0.0504739	-1.57234	0	0.079	1
OMA1	0.0504739	-1.8383	0	0.079	1
DDR2	0.0504739	-2.00905	0	0.079	1
TRMT1L	0.0504739	-2.53203	0	0.079	1
AL391832.2	0.0504739	-2.54516	0	0.079	1
RGS7	0.0504739	-2.79623	0	0.079	1
ZNF670	0.0504739	-2.05987	0	0.079	1
EML6	0.0504739	-1.84834	0	0.079	1
CACNB4	0.0504739	-2.04502	0	0.079	1
GPD2	0.0504739	-2.5096	0	0.079	1
INPP1	0.0504739	-1.50542	0	0.079	1
RAD18	0.0504739	-2.04384	0	0.079	1
CHCHD4	0.0504739	-1.79875	0	0.079	1
CCR9	0.0504739	-3.65705	0	0.079	1
UGDH-AS1	0.0504739	-1.71072	0	0.079	1
TXK	0.0504739	-1.83558	0	0.079	1
CCSER1	0.0504739	-2.52173	0	0.079	1
FAM151B	0.0504739	-2.18699	0	0.079	1
STARD4	0.0504739	-2.63891	0	0.079	1
ARHGAP26	0.0504739	-2.33654	0	0.079	1
ADRB2	0.0504739	-1.96035	0	0.079	1
TIGD6	0.0504739	-1.99923	0	0.079	1
ZNF184	0.0504739	-2.59267	0	0.079	1
HIST1H3H	0.0504739	-2.19284	0	0.079	1
BYSL	0.0504739	-2.26805	0	0.079	1
AARS2	0.0504739	-2.39203	0	0.079	1
KCNQ5	0.0504739	-1.73068	0	0.079	1
CDKL5	0.0504739	-2.45517	0	0.079	1
AL022157.1	0.0504739	-2.59432	0	0.079	1
ZNF395	0.0504739	-1.9413	0	0.079	1
MSC-AS1	0.0504739	-1.87826	0	0.079	1
RNF139-AS1	0.0504739	-2.51275	0	0.079	1
SCRIB	0.0504739	-2.2316	0	0.079	1
HGH1	0.0504739	-1.91279	0	0.079	1
CARNMT1	0.0504739	-2.24007	0	0.079	1
KIAA1958	0.0504739	-2.23934	0	0.079	1
AL162586.1	0.0504739	-1.99675	0	0.079	1
QSOX2	0.0504739	-2.16976	0	0.079	1
CDKN1C	0.0504739	-2.33263	0	0.079	1
ACY3	0.0504739	-2.27127	0	0.079	1
TPCN2	0.0504739	-2.08514	0	0.079	1
C2CD3	0.0504739	-2.30417	0	0.079	1
ALG9	0.0504739	-1.53498	0	0.079	1
AP004609.3	0.0504739	-1.7738	0	0.079	1
MCU	0.0504739	-1.59385	0	0.079	1
AVPI1	0.0504739	-2.12022	0	0.079	1
LZTS2	0.0504739	-1.92296	0	0.079	1
BBS10	0.0504739	-2.71382	0	0.079	1
PARPBP	0.0504739	-2.63136	0	0.079	1
CCDC122	0.0504739	-2.40707	0	0.079	1
NDRG2	0.0504739	-2.86026	0	0.079	1
ENTPD5	0.0504739	-2.09284	0	0.079	1
SPATA7	0.0504739	-2.64346	0	0.079	1
IGHJ1	0.0504739	-2.86844	0	0.079	1
IGHV4-4	0.0504739	-4.75112	0	0.079	1
IGHV3-35	0.0504739	-4.47684	0	0.079	1
IGHV3-38	0.0504739	-4.31801	0	0.079	1
IGHV3-43	0.0504739	-9.19573	0	0.079	1
IGHV3-53	0.0504739	-4.50813	0	0.079	1
AC091057.6	0.0504739	-2.03472	0	0.079	1
CATSPER2	0.0504739	-2.75039	0	0.079	1
C15orf65	0.0504739	-2.01575	0	0.079	1
RAB40C	0.0504739	-2.70862	0	0.079	1
IFT140	0.0504739	-2.64258	0	0.079	1
CLUAP1	0.0504739	-2.48323	0	0.079	1
AC009133.1	0.0504739	-2.09091	0	0.079	1
PYCARD-AS1	0.0504739	-2.09289	0	0.079	1
IGHV3OR16-15	0.0504739	-5.03655	0	0.079	1
CES1	0.0504739	-3.08723	0	0.079	1
ELMO3	0.0504739	-1.57899	0	0.079	1
CAMKK1	0.0504739	-1.99112	0	0.079	1
MINK1	0.0504739	-1.75396	0	0.079	1
C17orf100	0.0504739	-2.17254	0	0.079	1
HOXB4	0.0504739	-2.35022	0	0.079	1
ADNP2	0.0504739	-2.5245	0	0.079	1
FDX2	0.0504739	-2.2941	0	0.079	1
ADGRL1	0.0504739	-3.04659	0	0.079	1
C19orf44	0.0504739	-2.31126	0	0.079	1
F2RL3	0.0504739	-2.41262	0	0.079	1
ZNF566	0.0504739	-2.58818	0	0.079	1
PRRG2	0.0504739	-2.51368	0	0.079	1
LINC00528	0.0504739	-2.15299	0	0.079	1
IGLV1-51	0.0504739	-10.513	0	0.079	1
APOBEC3H	0.0504739	-1.98376	0	0.079	1
BFAR	0.0504946	1.13722	0.458	0.316	1
ASTE1	0.0505186	-1.22259	0.062	0.211	1
ALKBH3	0.0505186	-1.37809	0.062	0.211	1
TBC1D20	0.0505186	-1.30907	0.062	0.211	1
GNB1L	0.0505186	-1.31678	0.062	0.211	1
GABPA	0.0505186	-1.35643	0.062	0.211	1
LHPP	0.0509513	-1.26913	0.208	0.368	1
S100A13	0.0512623	-1.61425	0.021	0.132	1
TTC27	0.0512623	-1.5748	0.021	0.132	1
HERC5	0.0512623	-1.75806	0.021	0.132	1
SIK2	0.0512623	-1.6891	0.021	0.132	1
FBXW4	0.0512623	-1.87751	0.021	0.132	1
AL118558.3	0.0512623	-1.6362	0.021	0.132	1
FBXO31	0.0512623	-1.46673	0.021	0.132	1
NME3	0.0514195	-0.913268	0.271	0.474	1
BCL2L13	0.0514377	-1.16337	0.188	0.368	1
PGM1	0.0516026	-1.14364	0.083	0.237	1
KLHL7	0.0516026	-1.31233	0.083	0.237	1
IFNG-AS1	0.0516026	-1.13278	0.083	0.237	1
RASGRP3	0.0519276	-1.48381	0.167	0.342	1
AREG	0.0519276	-2.01703	0.167	0.342	1
YIPF5	0.052124	-0.804817	0.208	0.421	1
LDLRAP1	0.0523115	0.667201	0.062	0.211	1
RMND5B	0.0523115	-0.835539	0.062	0.211	1
CCP110	0.0523115	-0.821433	0.062	0.211	1
DCTPP1	0.0523115	1.95271	0.188	0.053	1
ATP1A1	0.052601	1.61664	0.312	0.132	1
TMED2	0.0527616	-0.488214	0.792	0.974	1
DEK	0.0528623	1.31152	0.458	0.316	1
POLR1B	0.0532679	2.62357	0.146	0.026	1
RMND1	0.0532679	1.98533	0.146	0.026	1
FAM104B	0.0532679	2.63834	0.146	0.026	1
AL034397.3	0.0532679	2.37891	0.146	0.026	1
SETD4	0.0532679	3.3717	0.146	0.026	1
KLHL28	0.0533351	-1.19358	0.167	0.342	1
LRRC25	0.0533515	1.11067	0.271	0.105	1
NDUFS3	0.0535442	-0.821163	0.312	0.553	1
FARSB	0.0536579	-1.4164	0.021	0.132	1
ARIH2OS	0.0536579	-1.33607	0.021	0.132	1
SETD9	0.0536579	-1.31346	0.021	0.132	1
AC010226.1	0.0536579	-1.23218	0.021	0.132	1
MFSD3	0.0536579	-1.08368	0.021	0.132	1
BCDIN3D	0.0536579	-1.05977	0.021	0.132	1
RSRC2	0.0537772	-0.482971	0.458	0.737	1
ABT1	0.0537831	-0.71422	0.208	0.447	1
PHYH	0.0541573	-1.13588	0.062	0.211	1
ARMH3	0.0541573	-1.18212	0.062	0.211	1
MFAP1	0.0541573	-0.977372	0.062	0.211	1
ADGRE2	0.0541573	-1.01351	0.062	0.211	1
FADD	0.0541573	2.09682	0.188	0.053	1
SNHG10	0.0541573	1.85292	0.188	0.053	1
WBP1	0.0543047	-0.558601	0.188	0.395	1
CDK4	0.0545307	1.03428	0.458	0.289	1
EDEM1	0.0545699	1.08504	0.604	0.474	1
RPL26	0.0546283	0.271685	0.979	0.974	1
TDP1	0.0546552	-0.831079	0.104	0.289	1
JARID2	0.0547686	-0.86374	0.208	0.421	1
RNMT	0.0548363	-0.646506	0.375	0.632	1
MBD4	0.0549054	-0.685493	0.417	0.632	1
ZNF789	0.0549136	1.59377	0.271	0.105	1
MTMR9	0.055044	-1.19878	0.083	0.237	1
TLK2	0.055044	-1.06996	0.083	0.237	1
BCS1L	0.0554305	1.97596	0.146	0.026	1
B3GALT4	0.0554305	1.89854	0.146	0.026	1
TNFAIP2	0.0554305	3.1033	0.146	0.026	1
NUP93	0.0554305	2.46894	0.146	0.026	1
JUP	0.0554305	2.35517	0.146	0.026	1
THAP9-AS1	0.0554667	2.14049	0.25	0.105	1
C22orf39	0.0556475	-1.16446	0.208	0.395	1
IDI1	0.0556966	-1.19663	0.188	0.395	1
CAP1	0.0557244	0.557132	0.812	0.763	1
SDHAF2	0.0560571	-1.15645	0.062	0.211	1
SSNA1	0.0560852	0.837204	0.542	0.474	1
ITFG1	0.0560968	1.30855	0.292	0.132	1
AKT2	0.0561323	-0.780617	0.208	0.421	1
STRBP	0.0562457	1.4541	0.312	0.158	1
SDCBP	0.0564578	1.5706	0.417	0.289	1
TSC2	0.0565136	-1.16748	0.125	0.289	1
LINC02363	0.056539	-1.94002	0.042	0.158	1
VWA8	0.056539	-2.18023	0.042	0.158	1
RAE1	0.0568353	-1.83206	0.083	0.237	1
HMGB1	0.0568544	0.36708	0.979	0.974	1
PSMD8	0.0575581	0.450745	0.771	0.658	1
ARL16	0.0576558	-1.23548	0.146	0.316	1
BTBD19	0.0576659	1.88546	0.146	0.026	1
SPOUT1	0.0576659	2.27056	0.146	0.026	1
MAML2	0.0576659	2.1185	0.146	0.026	1
DDX55	0.0576659	1.85963	0.146	0.026	1
RCAN1	0.0576659	1.83936	0.146	0.026	1
PDXK	0.0576659	2.02551	0.146	0.026	1
LILRB1	0.0578986	0.116212	0.333	0.605	1
PNP	0.0578986	0.812921	0.521	0.368	1
R3HCC1L	0.0580121	-0.28165	0.062	0.211	1
FASTKD1	0.0581522	-1.18974	0.125	0.289	1
CD320	0.0581522	-1.32376	0.125	0.289	1
ADPRM	0.0588113	-1.92736	0.042	0.158	1
CRYZL1	0.0588503	0.726978	0.292	0.105	1
PRKACB	0.0589446	1.3304	0.375	0.211	1
CUL1	0.0589809	-0.704316	0.167	0.368	1
BCL2L12	0.0591644	-1.06817	0.104	0.263	1
CLTA	0.0593137	0.655663	0.75	0.684	1
STK17B	0.0595013	-0.730746	0.542	0.711	1
SMIM20	0.0598301	-1.20617	0.125	0.289	1
TBC1D13	0.0599369	1.57055	0.354	0.211	1
TCEANC2	0.0599756	1.6438	0.146	0.026	1
SLC30A5	0.0599942	0.674891	0.354	0.158	1
MAVS	0.0600235	2.13462	0.188	0.053	1
ATL3	0.0600519	-0.942904	0.188	0.395	1
EPB41L4A-AS1	0.0601164	-0.649097	0.333	0.579	1
CSTB	0.0604976	0.902396	0.5	0.316	1
PRDX4	0.0605007	-1.10423	0.271	0.474	1
SDF4	0.0605189	1.55414	0.333	0.158	1
OLA1	0.0607714	-0.742544	0.354	0.553	1
ASB8	0.0608587	-0.822498	0.167	0.342	1
MRS2	0.0609553	-0.723507	0.104	0.263	1
PHRF1	0.0609553	-1.18901	0.104	0.263	1
GTPBP1	0.0609553	-1.18401	0.104	0.263	1
MAX	0.0610176	0.88214	0.583	0.421	1
PGK1	0.0611361	-0.523676	0.708	0.921	1
ABL1	0.061159	-1.99657	0.042	0.158	1
PSMD13	0.0612063	-0.925937	0.312	0.5	1
RICTOR	0.0614396	-1.29895	0.271	0.447	1
MFSD11	0.061548	-1.52765	0.125	0.289	1
CHPF2	0.0615613	-0.542841	0.229	0.447	1
CALCOCO2	0.0619005	-0.65147	0.25	0.5	1
AATF	0.0619005	1.23907	0.417	0.289	1
PAFAH2	0.0619232	2.20164	0.229	0.079	1
ZNF124	0.0619232	1.32523	0.229	0.079	1
UBA7	0.0620923	1.57047	0.188	0.053	1
FAM200B	0.0620923	2.6033	0.188	0.053	1
BRAT1	0.0620923	1.63322	0.188	0.053	1
TAGLN2	0.0621398	0.361656	1	0.947	1
STAT6	0.062203	1.19451	0.542	0.395	1
TNF	0.0623616	2.65018	0.146	0.026	1
IMP3	0.0624839	0.859316	0.667	0.526	1
MRNIP	0.0625021	-1.08304	0.083	0.237	1
ABHD16A	0.0625021	-1.02656	0.083	0.237	1
TRIOBP	0.0625021	-0.9238	0.083	0.237	1
TYW3	0.0625188	1.11919	0.479	0.342	1
LINC02384	0.0627908	-1.087	0.104	0.263	1
SMG5	0.0633065	1.20333	0.271	0.105	1
BRIX1	0.0633065	-1.0223	0.125	0.289	1
ZNF280D	0.0633065	-0.650644	0.125	0.289	1
UBL5	0.0633256	0.424909	0.958	0.895	1
UBE2Z	0.0634598	-0.566239	0.146	0.342	1
OCIAD1	0.0635096	0.773141	0.583	0.447	1
SULF2	0.0635318	0.818941	0.562	0.368	1
SSX2IP	0.0635837	-2.11671	0.042	0.158	1
RCN1	0.0635837	-1.8651	0.042	0.158	1
SCAF4	0.0636524	0.935407	0.396	0.211	1
ZCCHC10	0.0636946	-0.671144	0.167	0.368	1
UFL1	0.0637494	-0.479896	0.25	0.447	1
RHEX	0.0638284	0.92415	0.792	0.605	1
MRPL1	0.0638369	1.52936	0.229	0.079	1
ATP8B2	0.0642198	0.763486	0.062	0.211	1
ZBTB38	0.064256	-1.09785	0.146	0.316	1
LSP1	0.0646161	-0.329142	0.958	1	1
GSS	0.0646717	-1.08654	0.104	0.263	1
UBL3	0.064686	-0.636597	0.188	0.395	1
STX7	0.0646999	0.930473	0.625	0.526	1
ATXN7L3	0.0648255	2.44985	0.146	0.026	1
ABCG1	0.0648255	1.87648	0.146	0.026	1
TIMM17B	0.0648345	0.863941	0.583	0.447	1
DRAM2	0.0657809	1.45813	0.312	0.158	1
SLC25A24	0.0660126	1.61231	0.25	0.105	1
TMEM234	0.0660873	-1.4862	0.042	0.158	1
WDR73	0.0660873	-1.77526	0.042	0.158	1
CASP3	0.0661335	-0.604747	0.292	0.526	1
RNF10	0.0661335	1.3119	0.458	0.316	1
RNF41	0.0662616	-0.825011	0.271	0.474	1
TRIM52	0.0665337	-1.02201	0.083	0.237	1
ZC3H13	0.0665785	1.39035	0.438	0.289	1
PCCB	0.0665989	-1.01472	0.104	0.263	1
PRKAB1	0.0669481	-0.586508	0.125	0.289	1
GCDH	0.0673692	1.42897	0.146	0.026	1
ZNF394	0.0675996	1.15728	0.396	0.237	1
ZDHHC20	0.0677831	1.16299	0.292	0.132	1
ITSN2	0.0677858	-0.312335	0.458	0.711	1
ANXA1	0.0678109	2.05079	0.229	0.079	1
GPKOW	0.0679215	1.60669	0.25	0.105	1
PSPC1	0.0679215	1.71238	0.25	0.105	1
YPEL5	0.0681972	-0.896726	0.833	0.921	1
RIPOR2	0.0682131	-0.441539	0.354	0.605	1
DMAC1	0.068318	1.19525	0.375	0.237	1
SQSTM1	0.068471	1.08367	0.75	0.711	1
DNAJC21	0.06865	-0.544342	0.146	0.342	1
KMT5B	0.06865	-0.833421	0.146	0.342	1
ATAD3B	0.0686716	-1.59527	0.042	0.158	1
ATOX1	0.0687246	-0.357151	0.458	0.737	1
TTC3	0.0687246	-0.296851	0.5	0.684	1
TMEM9B	0.0689309	-0.690713	0.375	0.579	1
ELL	0.0690836	-0.430545	0.375	0.605	1
ASF1A	0.069183	0.731106	0.396	0.237	1
TAPBP	0.0695244	-0.166459	0.812	0.947	1
PPT1	0.0696988	-0.669847	0.188	0.368	1
BRWD1	0.0698729	1.33467	0.229	0.079	1
TMEM126A	0.0699342	-1.06481	0.229	0.421	1
RAB27A	0.0699692	-1.74926	0.062	0.184	1
DNAJB11	0.070111	-0.440317	0.5	0.684	1
JMJD6	0.070323	-1.3679	0.146	0.289	1
VAV1	0.070323	1.79084	0.271	0.132	1
NEAT1	0.0703962	1.05674	0.792	0.605	1
CTSH	0.0704515	-1.34761	0.271	0.447	1
BTBD7	0.0705953	-1.00462	0.104	0.263	1
RXRA	0.0707771	2.06951	0.208	0.079	1
COX4I1	0.0711661	0.263145	1	1	1
FAM199X	0.0713383	-1.50473	0.042	0.158	1
TFCP2	0.0713383	-1.50301	0.042	0.158	1
CYB5A	0.0713383	-1.37903	0.042	0.158	1
KIF3B	0.0713383	-1.47311	0.042	0.158	1
PEF1	0.0714352	-0.872755	0.188	0.368	1
GFM1	0.071468	-0.707076	0.146	0.316	1
TSC22D3	0.0715827	-0.418691	0.458	0.632	1
LGALS1	0.0716228	0.473005	0.833	0.789	1
SEPT2	0.0717741	0.850898	0.729	0.684	1
RBBP4	0.0719259	0.440816	0.875	0.789	1
EIF2A	0.0719814	-0.552049	0.479	0.684	1
CASP9	0.0719846	1.44203	0.083	0	1
MYCBP	0.0719846	2.40244	0.083	0	1
SASS6	0.0719846	2.23676	0.083	0	1
GPSM2	0.0719846	1.96346	0.083	0	1
SLC8A1	0.0719846	2.77177	0.083	0	1
ZEB2-AS1	0.0719846	2.61752	0.083	0	1
SESTD1	0.0719846	1.9925	0.083	0	1
DNAH1	0.0719846	1.90789	0.083	0	1
HEG1	0.0719846	1.91936	0.083	0	1
WDR49	0.0719846	2.29351	0.083	0	1
AC104596.1	0.0719846	2.19468	0.083	0	1
SH3D19	0.0719846	2.56212	0.083	0	1
AC008957.1	0.0719846	2.35299	0.083	0	1
UTP15	0.0719846	1.78636	0.083	0	1
VCAN	0.0719846	5.4758	0.083	0	1
AC106791.1	0.0719846	2.82807	0.083	0	1
BOD1	0.0719846	2.16587	0.083	0	1
F13A1	0.0719846	2.47054	0.083	0	1
KIFC1	0.0719846	2.22348	0.083	0	1
TREML2	0.0719846	2.23088	0.083	0	1
USP49	0.0719846	2.2111	0.083	0	1
AL080250.1	0.0719846	2.00084	0.083	0	1
PDE7B	0.0719846	2.5442	0.083	0	1
SUMO4	0.0719846	2.26541	0.083	0	1
LINC00265	0.0719846	2.08041	0.083	0	1
TRIP6	0.0719846	1.77405	0.083	0	1
BPGM	0.0719846	1.86933	0.083	0	1
GIMAP4	0.0719846	2.54516	0.083	0	1
TMEM176B	0.0719846	3.3225	0.083	0	1
TMEM176A	0.0719846	2.97499	0.083	0	1
ARHGAP6	0.0719846	2.56012	0.083	0	1
ZNF185	0.0719846	2.26568	0.083	0	1
KIF27	0.0719846	2.69107	0.083	0	1
UCK1	0.0719846	2.15165	0.083	0	1
PDE3B	0.0719846	2.32752	0.083	0	1
FADS3	0.0719846	2.62096	0.083	0	1
C11orf95	0.0719846	3.41937	0.083	0	1
AP002360.1	0.0719846	1.46725	0.083	0	1
PBLD	0.0719846	2.77105	0.083	0	1
IQSEC3	0.0719846	2.07903	0.083	0	1
PLBD1	0.0719846	2.69477	0.083	0	1
PDE1B	0.0719846	1.90797	0.083	0	1
AC073896.2	0.0719846	2.15724	0.083	0	1
LRP1	0.0719846	2.82129	0.083	0	1
TRMT5	0.0719846	1.59755	0.083	0	1
ACTN1	0.0719846	2.66096	0.083	0	1
GOLGA8R	0.0719846	2.2278	0.083	0	1
DPH6	0.0719846	2.25399	0.083	0	1
CHSY1	0.0719846	2.28225	0.083	0	1
RAB11FIP3	0.0719846	2.24307	0.083	0	1
NPIPB2	0.0719846	1.41178	0.083	0	1
SLC47A1	0.0719846	2.08323	0.083	0	1
OSBPL1A	0.0719846	2.79198	0.083	0	1
FZR1	0.0719846	2.23725	0.083	0	1
ZNF829	0.0719846	2.27605	0.083	0	1
ZNF585B	0.0719846	2.19625	0.083	0	1
ZNF570	0.0719846	2.13159	0.083	0	1
MORC2	0.0719846	2.24842	0.083	0	1
PIK3IP1	0.0719846	2.50196	0.083	0	1
LGALS2	0.0719846	4.38979	0.083	0	1
CENPM	0.0719846	1.22057	0.083	0	1
PRR34-AS1	0.0719846	2.1171	0.083	0	1
MIS18A	0.0719846	2.03595	0.083	0	1
WDR4	0.0719846	1.22509	0.083	0	1
EMC7	0.0720055	-0.535368	0.375	0.605	1
PIK3CG	0.0720503	0.884759	0.583	0.395	1
OAS1	0.0722396	-0.805037	0.167	0.368	1
DESI1	0.0723002	-0.424406	0.146	0.342	1
ABHD14B	0.0724357	-0.747126	0.333	0.553	1
CNIH4	0.0726661	-0.804762	0.104	0.263	1
SIGIRR	0.0726661	-0.925508	0.104	0.263	1
AQR	0.0726661	-0.974566	0.104	0.263	1
ERGIC2	0.072703	-0.66743	0.312	0.553	1
PSMC2	0.0727313	-0.842625	0.208	0.395	1
SUSD1	0.0727313	-1.03264	0.208	0.395	1
OTUD6B	0.0729806	-0.619907	0.083	0.237	1
TRMT2A	0.0729806	2.37911	0.208	0.079	1
CCDC174	0.0730626	0.787191	0.354	0.184	1
PRMT9	0.0731396	-0.464616	0.25	0.447	1
BMF	0.0731396	0.805021	0.417	0.237	1
MRPL55	0.0735508	-0.975604	0.292	0.474	1
ERAL1	0.0739221	1.61195	0.25	0.105	1
ERP29	0.0739322	-0.396061	0.958	1	1
R3HDM1	0.073945	-0.861672	0.229	0.395	1
PTCD3	0.0740566	1.1035	0.333	0.158	1
SLC8A1-AS1	0.0740893	-1.54084	0.042	0.158	1
RCHY1	0.0740893	-1.00903	0.042	0.158	1
CLIC3	0.074127	0.961919	0.708	0.553	1
MRPS11	0.0742017	-1.41071	0.146	0.289	1
ZNF331	0.0742017	-2.03169	0.146	0.289	1
PIGG	0.0742017	1.6969	0.271	0.132	1
NADSYN1	0.074361	-0.131291	0.271	0.5	1
LRMP	0.074361	-0.8012	0.271	0.5	1
CHMP3	0.074749	-0.904711	0.125	0.289	1
SVBP	0.0750144	1.24571	0.333	0.184	1
IQSEC1	0.0753378	1.01644	0.458	0.316	1
RPL39	0.07535	0.229461	0.979	1	1
LRRFIP1	0.0754049	0.514198	0.75	0.711	1
MRPS15	0.0756949	-0.137557	0.396	0.658	1
CLIC1	0.0760526	0.329235	0.938	0.974	1
ARHGAP12	0.0763697	-1.26474	0.104	0.237	1
ZZEF1	0.0766105	-1.03787	0.167	0.342	1
NKG7	0.0766105	0.622577	0.312	0.158	1
CALR	0.0767606	-0.49999	0.958	0.921	1
RPL35A	0.0767884	0.21094	1	1	1
ST3GAL5	0.0769265	-1.56646	0.042	0.158	1
MPP5	0.0769265	-1.44104	0.042	0.158	1
EIF5B	0.0769637	0.429109	0.646	0.553	1
EIF5A	0.0771088	-0.384219	0.729	0.816	1
POLB	0.0771489	-0.572766	0.333	0.553	1
SREK1IP1	0.0772442	-0.408331	0.354	0.605	1
SENP2	0.0773015	-0.964782	0.146	0.316	1
RPAP1	0.077556	1.53422	0.208	0.079	1
SNHG12	0.0778026	-0.251951	0.167	0.368	1
TOR3A	0.0781834	-0.107132	0.375	0.632	1
PPIB	0.0782492	-0.440423	0.979	1	1
SMARCAD1	0.0789194	-0.70836	0.125	0.289	1
C8orf59	0.0792154	0.556497	0.875	0.816	1
UQCRFS1	0.0792793	-0.508583	0.604	0.816	1
CERS6	0.0793302	-0.786273	0.146	0.316	1
APOBEC3C	0.0793346	-0.516299	0.229	0.447	1
HNRNPK	0.0797041	0.403824	0.958	0.921	1
SPIB	0.0797771	1.16077	0.542	0.421	1
CDR2	0.0798516	-0.500485	0.042	0.158	1
SIPA1L3	0.0798516	-1.24088	0.042	0.158	1
RNF185	0.0798516	-1.06164	0.042	0.158	1
ARHGAP25	0.0799216	1.20346	0.354	0.211	1
CDIP1	0.0799298	1.77085	0.208	0.079	1
HIST1H4C	0.0800837	0.914382	0.667	0.605	1
AGO1	0.0801833	-1.67702	0.062	0.184	1
SNIP1	0.0801833	-1.41056	0.062	0.184	1
CCDC85B	0.0801833	-1.45974	0.062	0.184	1
RAB30-AS1	0.0801833	-1.85069	0.062	0.184	1
SMG6	0.0801833	-1.48868	0.062	0.184	1
MHENCR	0.0801833	-1.44874	0.062	0.184	1
ODF3B	0.0801833	-1.46628	0.062	0.184	1
CTSD	0.0803493	1.24816	0.25	0.105	1
HMOX1	0.0803493	2.33914	0.25	0.105	1
CPSF3	0.0805281	-0.854274	0.167	0.342	1
PGGT1B	0.0806565	1.30692	0.333	0.184	1
ARL4C	0.0808395	-0.54707	0.667	0.895	1
TRAF1	0.0814518	2.63385	0.229	0.105	1
ZNF689	0.0815412	2.61066	0.167	0.053	1
NDUFB10	0.0817263	-0.579927	0.667	0.842	1
MRPL21	0.0818066	-0.83872	0.208	0.395	1
GYG1	0.0820696	-0.582726	0.208	0.421	1
SLC43A2	0.0821468	1.30136	0.375	0.237	1
TECR	0.0822943	-0.546055	0.438	0.711	1
KLF3	0.0823624	1.80049	0.208	0.079	1
OTUD4	0.0823624	1.76493	0.208	0.079	1
FKBP15	0.0823624	1.83734	0.208	0.079	1
RNF144B	0.0824837	-1.13676	0.146	0.289	1
CASP10	0.0825472	-0.838905	0.167	0.342	1
CSRNP1	0.0825472	-0.718969	0.167	0.342	1
RNF19A	0.0825472	-0.816787	0.167	0.342	1
YAF2	0.08259	1.26041	0.25	0.105	1
JMY	0.0829177	-1.72129	0.062	0.184	1
NME4	0.0829177	-1.41315	0.062	0.184	1
ARSA	0.0829509	-0.260186	0.271	0.526	1
TMF1	0.0830436	0.978566	0.542	0.421	1
JAK2	0.0835174	-0.579822	0.146	0.316	1
ASXL1	0.0836322	-0.932104	0.25	0.447	1
RPS17	0.0836322	0.968435	0.396	0.263	1
CCDC91	0.0837276	1.45566	0.354	0.211	1
ADAM17	0.0840248	1.39657	0.375	0.237	1
CDK12	0.0842065	-0.651461	0.312	0.553	1
FAAP20	0.084313	1.81728	0.167	0.053	1
NSDHL	0.084313	1.73327	0.167	0.053	1
C12orf49	0.084313	1.86801	0.167	0.053	1
SLIRP	0.0844598	-0.480543	0.479	0.711	1
CDKN2D	0.084607	1.19403	0.312	0.158	1
CCDC50	0.0847045	-0.454523	0.583	0.842	1
NOLC1	0.0847297	-0.710554	0.292	0.5	1
LTK	0.0848546	2.43148	0.208	0.079	1
FNBP1	0.085301	-0.459806	0.396	0.658	1
THADA	0.0857272	-1.50644	0.062	0.184	1
CPLANE1	0.0857272	-1.54215	0.062	0.184	1
BTN3A1	0.0857272	-1.58267	0.062	0.184	1
ENOX2	0.0857272	-1.56672	0.062	0.184	1
HLA-E	0.0858663	-0.407423	0.938	0.947	1
EIF2D	0.0859059	-0.485681	0.208	0.421	1
USP48	0.0859641	1.06658	0.479	0.342	1
BBS7	0.0859728	-0.813447	0.042	0.158	1
RIPK1	0.0859728	-0.896042	0.042	0.158	1
FAM221A	0.0859728	-0.714097	0.042	0.158	1
IQGAP2	0.0861896	-0.868274	0.375	0.553	1
RAB24	0.0863568	-0.613363	0.375	0.579	1
PSMB9	0.0863849	-0.783506	0.5	0.632	1
KPNA1	0.0866384	-0.572388	0.188	0.368	1
ARHGEF2	0.0867521	1.04635	0.396	0.237	1
ARID5A	0.0868539	-0.884892	0.333	0.526	1
RNPS1	0.0871198	-0.539401	0.646	0.763	1
HSPA1A	0.0871606	1.89203	0.167	0.053	1
OGFOD2	0.0871606	1.90933	0.167	0.053	1
NDUFAF1	0.0871768	-1.45505	0.083	0.211	1
PLEK	0.0872902	1.063	0.667	0.579	1
TJAP1	0.0878277	-0.878836	0.125	0.289	1
LINC00996	0.0878777	1.11197	0.375	0.211	1
SNRNP35	0.0878817	-0.676128	0.146	0.316	1
DUSP22	0.0880742	-0.550827	0.312	0.526	1
UBE3A	0.0880742	-0.460159	0.312	0.526	1
PMEPA1	0.0881759	0.84521	0.438	0.263	1
STT3B	0.0881759	0.922939	0.417	0.289	1
POLR2J3.1	0.0881759	1.29824	0.417	0.289	1
HDAC5	0.0885915	-0.695675	0.104	0.263	1
UBXN2B	0.0886132	-1.11359	0.062	0.184	1
CHD4	0.0886915	0.774055	0.396	0.237	1
MRPL36	0.0891215	-0.726301	0.333	0.553	1
PERP	0.0891746	-1.01884	0.146	0.289	1
PSMF1	0.0894558	0.941257	0.604	0.553	1
SCPEP1	0.0897106	-0.141287	0.208	0.395	1
TBC1D8	0.0898344	2.36822	0.125	0.026	1
MAP9	0.0898344	2.06646	0.125	0.026	1
IER3	0.0898344	3.34377	0.125	0.026	1
CD109	0.0898344	2.26555	0.125	0.026	1
PTPN12	0.0898344	2.27935	0.125	0.026	1
ALOX5	0.0898344	2.76879	0.125	0.026	1
STK32C	0.0898344	2.64089	0.125	0.026	1
LRRK2	0.0898344	2.68935	0.125	0.026	1
SLC25A29	0.0898344	2.28347	0.125	0.026	1
ZNF555	0.0898344	2.75368	0.125	0.026	1
ZNF567	0.0898344	2.16485	0.125	0.026	1
FAM53B	0.0898769	-1.56646	0.083	0.211	1
CHRFAM7A	0.0898769	-1.34162	0.083	0.211	1
STK10	0.0899348	0.591727	0.542	0.395	1
PGM2L1	0.0899744	1.40629	0.333	0.158	1
ORC4	0.090022	1.48382	0.208	0.079	1
DROSHA	0.0900853	1.87878	0.167	0.053	1
TDP2	0.0908218	1.04216	0.333	0.184	1
BASP1	0.0908401	-1.30625	0.104	0.237	1
NAA15	0.0910805	-0.424629	0.104	0.263	1
WDR33	0.0912968	0.774026	0.5	0.368	1
C22orf34	0.091577	-0.459292	0.062	0.184	1
SERBP1	0.0915774	0.389415	0.833	0.816	1
ATXN7L3B	0.0916658	-0.652371	0.25	0.421	1
ZBTB44	0.0918669	-1.09755	0.167	0.316	1
TRIAP1	0.0919306	-0.560859	0.208	0.421	1
TLR1	0.092064	0.862873	0.25	0.105	1
CORO7	0.092064	-1.00806	0.125	0.263	1
TMEM258	0.092254	-0.43971	0.854	0.947	1
PANK4	0.0923482	-2.50524	0.021	0.105	1
ELOA-AS1	0.0923482	-2.14534	0.021	0.105	1
SIAH2	0.0923482	-2.16457	0.021	0.105	1
COPG2	0.0923482	-2.23734	0.021	0.105	1
AC016831.1	0.0923482	-1.92958	0.021	0.105	1
IQCH-AS1	0.0923482	-2.21971	0.021	0.105	1
AMFR	0.0923482	-1.77974	0.021	0.105	1
XAF1	0.0923482	-3.07953	0.021	0.105	1
RNF135	0.0923482	-1.76217	0.021	0.105	1
ABI3	0.0923482	-2.52295	0.021	0.105	1
LIN7B	0.0923482	-1.94609	0.021	0.105	1
ARF5	0.092415	-0.561625	0.583	0.816	1
THEM4	0.0924282	-0.741175	0.146	0.316	1
HVCN1	0.0924282	-0.704327	0.146	0.316	1
IGLL5	0.0924282	-0.222344	0.146	0.316	1
EIPR1	0.0926439	-1.2058	0.083	0.211	1
MARCKSL1	0.0929736	0.784246	0.333	0.184	1
ZFAND3	0.0930885	1.70721	0.167	0.053	1
DHX37	0.0930885	1.60573	0.167	0.053	1
DLEU2	0.0930885	1.68326	0.167	0.053	1
CLN3	0.0930885	2.17654	0.167	0.053	1
ETS2	0.0930885	1.56043	0.167	0.053	1
SENP6	0.0931273	-0.652332	0.292	0.474	1
UTY	0.0931273	-0.521363	0.292	0.474	1
CCT7	0.0933567	-0.643043	0.396	0.632	1
GCFC2	0.0933601	1.77832	0.125	0.026	1
PRIMPOL	0.0933601	1.97485	0.125	0.026	1
SPIN2B	0.0933601	2.14174	0.125	0.026	1
NOTCH1	0.0933601	2.2833	0.125	0.026	1
BTBD3	0.0933601	2.15912	0.125	0.026	1
PTPN22	0.0934536	-1.47622	0.104	0.237	1
TRMT112	0.0935702	-0.322108	0.792	0.921	1
SCCPDH	0.0936255	-0.568358	0.104	0.263	1
MIR22HG	0.0936752	1.42908	0.458	0.342	1
BLK	0.093887	-0.640427	0.208	0.395	1
EIF4H	0.0939155	-0.646929	0.542	0.789	1
FLII	0.0939425	-0.816197	0.229	0.421	1
IRF2	0.0940127	-0.186234	0.208	0.421	1
GABARAP	0.0941042	0.388647	0.938	0.947	1
ATF7IP2	0.0941081	-0.514222	0.271	0.5	1
MALAT1	0.0941353	0.332531	1	1	1
SUMO3	0.0944578	-0.361925	0.438	0.737	1
TMEM80	0.094564	-1.16902	0.125	0.263	1
DHDDS	0.0946199	-0.340266	0.062	0.184	1
INTS9	0.0946199	-1.19098	0.062	0.184	1
RRP8	0.0946199	-0.177768	0.062	0.184	1
SHD	0.0946199	-1.12485	0.062	0.184	1
PTPRE	0.0949809	0.586567	0.688	0.553	1
LINC01184	0.0954789	-1.22595	0.083	0.211	1
TRIM44	0.096033	1.12984	0.354	0.211	1
ACTR1A	0.0960945	1.10343	0.438	0.289	1
KCNK6	0.096127	-1.11939	0.104	0.237	1
FHOD1	0.096296	1.14375	0.271	0.132	1
COA7	0.0965734	-1.61344	0.021	0.105	1
NPL	0.0965734	-2.00558	0.021	0.105	1
SLC40A1	0.0965734	-1.85848	0.021	0.105	1
ICA1L	0.0965734	-1.78389	0.021	0.105	1
CCNYL1	0.0965734	-1.54835	0.021	0.105	1
COL4A4	0.0965734	-1.5564	0.021	0.105	1
F12	0.0965734	-1.55612	0.021	0.105	1
POT1	0.0965734	-1.87049	0.021	0.105	1
RFK	0.0965734	-1.83822	0.021	0.105	1
LCN8	0.0965734	-1.76502	0.021	0.105	1
GPRC5D	0.0965734	-2.75308	0.021	0.105	1
ABCA6	0.0965734	-1.83259	0.021	0.105	1
ZNF44	0.0965734	-2.10181	0.021	0.105	1
TTC13	0.0969958	1.85423	0.125	0.026	1
SENP7	0.0969958	2.01303	0.125	0.026	1
RTL8A	0.0969958	1.80554	0.125	0.026	1
AP3M2	0.0969958	1.75906	0.125	0.026	1
PGGHG	0.0969958	2.01814	0.125	0.026	1
OSBPL5	0.0969958	1.91421	0.125	0.026	1
TMEM183A	0.0973798	-0.408825	0.25	0.447	1
PPP1R14B	0.0974271	0.919399	0.604	0.474	1
ATP5F1B	0.097515	-0.346598	0.875	0.974	1
ADH5	0.0975654	-0.711894	0.312	0.526	1
HERPUD1	0.0975972	0.420111	0.938	1	1
PSMB10	0.0976625	-0.365831	0.583	0.816	1
METTL8	0.0977433	-0.950133	0.062	0.184	1
ARRDC3	0.0977433	-0.915887	0.062	0.184	1
MFSD14C	0.0977433	-0.928443	0.062	0.184	1
ANKRD27	0.0977433	-1.27213	0.062	0.184	1
SAR1A	0.097875	-0.826506	0.312	0.5	1
NRBP1	0.0979019	-0.441895	0.354	0.553	1
MRPL43	0.0979019	-0.425336	0.354	0.553	1
RBM22	0.0980254	-0.608516	0.271	0.474	1
IPO7	0.0980609	0.446206	0.458	0.289	1
G3BP1	0.0983289	-0.413287	0.438	0.632	1
NSD2	0.0983829	-1.37402	0.083	0.211	1
OTULIN	0.0983829	-0.997962	0.083	0.211	1
SART1	0.0988613	-1.57149	0.104	0.237	1
USP5	0.0988613	-0.907148	0.104	0.237	1
VEZF1	0.0988759	0.765572	0.5	0.368	1
BCAP29	0.0988864	1.7167	0.229	0.105	1
LY75	0.0993356	1.86166	0.167	0.053	1
SRP14	0.0993756	0.346411	1	0.974	1
COPZ1	0.0999399	-0.457514	0.458	0.711	1
SERPINB1	0.100068	1.26588	0.521	0.447	1
NAPG	0.100074	-1.00023	0.188	0.342	1
DNAJB12	0.100179	-0.47908	0.208	0.368	1
MAN2A1	0.10033	-0.361298	0.229	0.421	1
KXD1	0.10033	-0.581166	0.229	0.421	1
USF2	0.100537	0.990566	0.479	0.368	1
AC103591.3	0.100744	1.80394	0.125	0.026	1
WWP1	0.100744	1.63057	0.125	0.026	1
C11orf98	0.100744	1.46018	0.125	0.026	1
ENO2	0.100744	1.45351	0.125	0.026	1
NEK3	0.100744	1.78615	0.125	0.026	1
MCTP2	0.100744	1.26447	0.125	0.026	1
IFI30	0.100744	1.89895	0.125	0.026	1
PLEC	0.100846	0.425538	0.562	0.421	1
FGGY	0.100952	-1.48013	0.021	0.105	1
AC097382.2	0.100952	-1.66553	0.021	0.105	1
ARAP2	0.100952	-1.93111	0.021	0.105	1
CAMK4	0.100952	-1.69371	0.021	0.105	1
ZSCAN26	0.100952	-1.80841	0.021	0.105	1
AC027644.3	0.100952	-1.51461	0.021	0.105	1
ZSCAN25	0.100952	-1.737	0.021	0.105	1
C12orf66	0.100952	-1.86476	0.021	0.105	1
COG6	0.100952	-1.50401	0.021	0.105	1
NLRC3	0.100952	-1.48791	0.021	0.105	1
BBS2	0.100952	-1.34518	0.021	0.105	1
SPAG4	0.100952	-1.7428	0.021	0.105	1
ZNF512B	0.100952	-1.50489	0.021	0.105	1
CALM2	0.101038	0.547894	0.917	0.895	1
YIPF3	0.101047	0.530509	0.521	0.368	1
RPL36	0.101167	0.264011	0.958	0.974	1
FBXO7	0.101173	0.518003	0.625	0.447	1
ANAPC1	0.101287	-0.747409	0.167	0.316	1
HACD4	0.101291	-0.95386	0.146	0.289	1
ZNF302	0.101291	1.02012	0.271	0.132	1
WDFY1	0.101357	-0.87196	0.083	0.211	1
SNX18	0.101357	-1.12112	0.083	0.211	1
ENO3	0.101357	-1.032	0.083	0.211	1
CHRNB1	0.101357	-1.01217	0.083	0.211	1
PCGF3	0.101604	1.3892	0.229	0.105	1
AHCTF1	0.101657	-1.06994	0.104	0.237	1
RAP1A	0.101844	1.14692	0.479	0.395	1
PTBP1	0.102128	-0.714226	0.333	0.526	1
REC8	0.102392	-1.09681	0.125	0.263	1
GNAI2	0.102414	0.613134	0.729	0.684	1
CDC16	0.102471	1.41042	0.333	0.211	1
SPRYD3	0.102582	1.22593	0.167	0.053	1
INO80	0.102582	1.37323	0.167	0.053	1
OXR1	0.102707	1.19596	0.354	0.211	1
NDUFS1	0.102722	0.768288	0.375	0.211	1
GSDMD	0.103759	-0.130155	0.167	0.316	1
KDM5D	0.103854	-0.586791	0.229	0.395	1
ZYX	0.103865	-0.718724	0.146	0.289	1
ANKRD11	0.103903	-0.512584	0.562	0.763	1
LMAN1	0.103948	-0.417147	0.479	0.711	1
HPGD	0.104237	-0.579544	0.062	0.184	1
XRCC1	0.104381	1.39163	0.229	0.105	1
FCRL5	0.104402	-0.884648	0.083	0.211	1
CAMTA2	0.104516	-0.989109	0.104	0.237	1
MRPL10	0.104516	-1.01322	0.104	0.237	1
SLC35E1	0.104516	-0.9332	0.104	0.237	1
UBB	0.104576	0.336353	0.958	0.789	1
IMPDH2	0.104591	-0.545046	0.333	0.553	1
MREG	0.104607	2.30316	0.125	0.026	1
RPS6KA2	0.104607	1.41767	0.125	0.026	1
NBAS	0.104623	0.818793	0.292	0.132	1
ANKRD49	0.104623	0.480864	0.292	0.132	1
ZC3H15	0.104674	-0.436004	0.604	0.816	1
MTR	0.104843	-0.762645	0.188	0.342	1
ATP6V1A	0.104843	1.18502	0.312	0.184	1
ATP6V1C1	0.104843	1.82401	0.312	0.184	1
RPS29	0.104846	-0.255786	0.979	1	1
EXOSC7	0.105012	-0.472423	0.208	0.395	1
MED13L	0.105063	0.975323	0.5	0.395	1
KLHL6	0.105069	-0.305256	0.292	0.526	1
PLAUR	0.105074	-0.384088	0.167	0.342	1
ABCB7	0.105074	0.884743	0.312	0.158	1
SRSF1	0.105107	0.698938	0.542	0.395	1
CARD11	0.105452	-0.382704	0.292	0.474	1
ULK4	0.105487	-1.23197	0.021	0.105	1
ZCCHC4	0.105487	-1.27059	0.021	0.105	1
AC025171.3	0.105487	-1.36055	0.021	0.105	1
GPR174	0.105487	-1.43786	0.021	0.105	1
HMGA1P4	0.105487	-1.24697	0.021	0.105	1
SLC22A18	0.105487	-1.5477	0.021	0.105	1
IGHG2	0.105487	-1.90883	0.021	0.105	1
WRAP53	0.105487	-1.36559	0.021	0.105	1
TP53INP2	0.105487	-1.49706	0.021	0.105	1
CDPF1	0.105487	-1.10817	0.021	0.105	1
BST2	0.105673	-0.730772	0.458	0.711	1
CCNL1	0.105726	-0.636249	0.646	0.816	1
RPL9	0.105779	0.209106	0.979	0.974	1
PTPRJ	0.105913	1.45128	0.167	0.053	1
MAN2A2	0.105952	2.45553	0.188	0.079	1
MAN1B1	0.106278	1.42135	0.292	0.158	1
DDT	0.106289	0.636688	0.708	0.632	1
NXPE3	0.106491	-1.03865	0.146	0.289	1
KANSL1-AS1	0.106491	-1.2838	0.146	0.289	1
ACAP2	0.106771	-0.507454	0.417	0.605	1
ATP6V0E1	0.107195	0.382545	0.854	0.868	1
ATP5F1C	0.107263	-0.330302	0.729	0.895	1
RAPGEF2	0.107295	-0.613986	0.188	0.342	1
ATF7IP	0.107317	-0.596064	0.312	0.553	1
MRPS9	0.107438	-1.01912	0.104	0.237	1
ZSWIM6	0.107438	-0.787605	0.104	0.237	1
TAF3	0.107438	-0.747063	0.104	0.237	1
SHC1	0.10752	-0.626459	0.083	0.211	1
ZNF654	0.10752	-0.819626	0.083	0.211	1
PELP1	0.107891	-1.00012	0.125	0.263	1
CYTIP	0.107986	-0.614736	0.5	0.711	1
ADAM19	0.108062	-0.46566	0.438	0.632	1
NSMCE4A	0.10807	-0.348505	0.125	0.289	1
CKS1B	0.10807	1.71487	0.25	0.132	1
AKIRIN2	0.108501	0.779459	0.729	0.658	1
TNFAIP3	0.108571	1.07942	0.438	0.316	1
LANCL1	0.108586	1.32332	0.125	0.026	1
SPATA5	0.108586	1.15862	0.125	0.026	1
PUS7	0.108586	1.19712	0.125	0.026	1
AC026369.3	0.108586	1.55144	0.125	0.026	1
MT-ND4	0.108617	0.318104	0.958	0.974	1
NLRP7	0.108907	1.83365	0.375	0.263	1
SHMT2	0.109047	-0.512486	0.333	0.579	1
RAB13	0.109106	1.93499	0.188	0.079	1
HM13	0.10918	-0.37851	0.75	0.868	1
RAPGEF1	0.109255	0.528824	0.542	0.368	1
PPIL3	0.109329	1.52155	0.167	0.053	1
CLTB	0.109329	1.23889	0.167	0.053	1
NIPSNAP1	0.110115	1.27651	0.229	0.105	1
ELAC2	0.11013	1.03402	0.208	0.079	1
DYNC2LI1	0.110182	-1.07762	0.021	0.105	1
AC034236.2	0.110182	-1.30893	0.021	0.105	1
FBXL18	0.110182	-0.871285	0.021	0.105	1
SLC35A2	0.110182	-1.22058	0.021	0.105	1
SIK3	0.110182	-1.01044	0.021	0.105	1
MDM1	0.110182	-1.23893	0.021	0.105	1
YEATS4	0.110182	-1.18125	0.021	0.105	1
NT5C3B	0.110182	-0.530423	0.021	0.105	1
ARL17A	0.110182	-0.956027	0.021	0.105	1
PGLYRP2	0.110182	-1.00736	0.021	0.105	1
WDR70	0.110425	-0.240062	0.104	0.237	1
RARS2	0.110425	-1.00232	0.104	0.237	1
FUCA2	0.110425	-1.11741	0.104	0.237	1
RPS8	0.110553	0.16995	0.979	1	1
IL4R	0.110727	1.31589	0.25	0.105	1
TOPORS	0.110842	1.9201	0.25	0.132	1
PPP1R15B	0.110853	-0.571932	0.271	0.447	1
SNAP29	0.110853	-0.646529	0.271	0.447	1
RPA2	0.110858	1.39969	0.354	0.237	1
KLHDC10	0.111069	-0.4186	0.062	0.184	1
HDAC8	0.111069	-0.464271	0.062	0.184	1
HEXA	0.111069	-0.386137	0.062	0.184	1
AFG3L2	0.111069	-0.448691	0.062	0.184	1
ANKRD12	0.111386	0.522102	0.896	0.921	1
FKBP1A	0.112024	0.400242	0.875	0.842	1
PEX2	0.112174	-0.594463	0.208	0.395	1
CHTF8	0.112334	1.22642	0.312	0.184	1
EWSR1	0.11254	-0.335049	0.729	0.842	1
HEBP2	0.112684	1.1163	0.125	0.026	1
ATP11C	0.112684	1.04802	0.125	0.026	1
MS4A7	0.112684	0.958156	0.125	0.026	1
LMF1	0.112684	0.885739	0.125	0.026	1
ALYREF	0.112684	1.03914	0.125	0.026	1
LANCL2	0.112684	-1.62607	0.042	0.132	1
ERCC3	0.112709	-0.596071	0.167	0.342	1
TWF1	0.112709	-0.323454	0.167	0.342	1
GAB3	0.112831	1.32314	0.167	0.053	1
C8orf33	0.112831	1.00623	0.167	0.053	1
CSTF1	0.112831	0.93674	0.167	0.053	1
TRIM28	0.112877	-0.38842	0.25	0.447	1
PRDM1	0.113269	-0.14277	0.271	0.474	1
TYW1	0.113476	-0.937306	0.104	0.237	1
COMTD1	0.113476	-0.933075	0.104	0.237	1
CAPN15	0.113476	-0.727699	0.104	0.237	1
ZGPAT	0.113476	-1.05129	0.104	0.237	1
ZC3HAV1	0.1135	-0.773829	0.375	0.579	1
KLHL17	0.113625	-1.75131	0	0.053	1
AL691432.2	0.113625	-2.39561	0	0.053	1
GPR153	0.113625	-2.00533	0	0.053	1
H6PD	0.113625	-1.85316	0	0.053	1
AGMAT	0.113625	-1.29344	0	0.053	1
KDF1	0.113625	-1.26147	0	0.053	1
TESK2	0.113625	-2.04835	0	0.053	1
MAGI3	0.113625	-1.99438	0	0.053	1
FCRL1	0.113625	-1.35747	0	0.053	1
CREG1	0.113625	-0.935383	0	0.053	1
DNM3	0.113625	-2.20923	0	0.053	1
GPR25	0.113625	-1.71298	0	0.053	1
UBE2T	0.113625	-1.19372	0	0.053	1
LIN9	0.113625	-1.43062	0	0.053	1
MTRNR2L11	0.113625	-1.82307	0	0.053	1
AL390728.5	0.113625	-1.92562	0	0.053	1
BUB1	0.113625	-1.17285	0	0.053	1
AC016745.1	0.113625	-1.44808	0	0.053	1
AC012447.1	0.113625	-1.29469	0	0.053	1
MYO7B	0.113625	-1.98288	0	0.053	1
LIMS2	0.113625	-2.44567	0	0.053	1
ZRANB3	0.113625	-2.21287	0	0.053	1
ITGA6	0.113625	-1.52925	0	0.053	1
CFLAR-AS1	0.113625	-1.65054	0	0.053	1
IDH1-AS1	0.113625	-1.76532	0	0.053	1
AC007038.2	0.113625	-2.05311	0	0.053	1
COL4A3	0.113625	-1.42172	0	0.053	1
GHRLOS	0.113625	-2.42222	0	0.053	1
KLHDC8B	0.113625	-2.25595	0	0.053	1
AC006252.1	0.113625	-1.50023	0	0.053	1
AC135507.1	0.113625	-1.59104	0	0.053	1
DZIP3	0.113625	-1.62197	0	0.053	1
C3orf52	0.113625	-1.78767	0	0.053	1
DIRC2	0.113625	-2.26429	0	0.053	1
RAB43	0.113625	-1.50318	0	0.053	1
P2RY1	0.113625	-2.29748	0	0.053	1
AC008040.5	0.113625	-1.85293	0	0.053	1
NCEH1	0.113625	-1.61846	0	0.053	1
ECT2	0.113625	-1.86536	0	0.053	1
FAM131A	0.113625	-1.59157	0	0.053	1
UTS2B	0.113625	-1.72725	0	0.053	1
LINC00887	0.113625	-1.24466	0	0.053	1
NAT8L	0.113625	-2.89655	0	0.053	1
RGS12	0.113625	-1.55365	0	0.053	1
ADGRA3	0.113625	-1.60307	0	0.053	1
AC093827.4	0.113625	-1.54894	0	0.053	1
AMACR	0.113625	-1.51789	0	0.053	1
SERF1B	0.113625	-1.36223	0	0.053	1
MEF2C-AS2	0.113625	-1.7777	0	0.053	1
SMIM13	0.113625	-2.08886	0	0.053	1
U91328.1	0.113625	-2.46976	0	0.053	1
BTN1A1	0.113625	-2.68562	0	0.053	1
NKAPL	0.113625	-2.09118	0	0.053	1
MAPK13	0.113625	-1.50728	0	0.053	1
AL035701.1	0.113625	-1.62588	0	0.053	1
HMGN3-AS1	0.113625	-2.01062	0	0.053	1
ZC3H12D	0.113625	-2.01308	0	0.053	1
IGF2BP3	0.113625	-1.3753	0	0.053	1
BHLHA15	0.113625	-1.44808	0	0.053	1
UFSP1	0.113625	-1.62726	0	0.053	1
TTC26	0.113625	-1.923	0	0.053	1
ZNF467	0.113625	-1.51852	0	0.053	1
BX890604.1	0.113625	-2.30507	0	0.053	1
MBTPS2	0.113625	-1.72673	0	0.053	1
CACNA1F	0.113625	-2.30353	0	0.053	1
SOWAHD	0.113625	-2.20853	0	0.053	1
AC244090.1	0.113625	-1.78812	0	0.053	1
AC246817.2	0.113625	-1.58996	0	0.053	1
NEIL2	0.113625	-1.87987	0	0.053	1
AC037459.3	0.113625	-2.40748	0	0.053	1
AC009630.1	0.113625	-2.06233	0	0.053	1
PLAG1	0.113625	-1.49462	0	0.053	1
AC022182.1	0.113625	-1.65179	0	0.053	1
RBM12B	0.113625	-2.27002	0	0.053	1
GASAL1	0.113625	-2.01599	0	0.053	1
KANK1	0.113625	-1.75941	0	0.053	1
AL354707.1	0.113625	-2.05012	0	0.053	1
AL159169.2	0.113625	-2.2754	0	0.053	1
FRMD3	0.113625	-3.13438	0	0.053	1
NFIL3	0.113625	-1.84075	0	0.053	1
IPPK	0.113625	-1.54693	0	0.053	1
CDC14B	0.113625	-1.3622	0	0.053	1
GARNL3	0.113625	-1.78027	0	0.053	1
KYAT1	0.113625	-2.02859	0	0.053	1
LCN12	0.113625	-2.40201	0	0.053	1
PTDSS2	0.113625	-1.42392	0	0.053	1
BBS1	0.113625	-1.29795	0	0.053	1
CCND1	0.113625	-2.07613	0	0.053	1
DHCR7	0.113625	-1.56063	0	0.053	1
ARHGEF12	0.113625	-1.35119	0	0.053	1
SIAE	0.113625	-1.81328	0	0.053	1
SENCR	0.113625	-2.11503	0	0.053	1
GATA3	0.113625	-1.23778	0	0.053	1
HSPA14	0.113625	-2.07497	0	0.053	1
AL356056.1	0.113625	-1.98172	0	0.053	1
AL592430.1	0.113625	-1.76224	0	0.053	1
SORBS1	0.113625	-1.29469	0	0.053	1
PYROXD2	0.113625	-2.15775	0	0.053	1
SCD	0.113625	-2.16188	0	0.053	1
DCLRE1A	0.113625	-1.28697	0	0.053	1
C10orf143	0.113625	-1.72711	0	0.053	1
RAD51AP1	0.113625	-3.144	0	0.053	1
KCNA5	0.113625	-2.18622	0	0.053	1
SOX5	0.113625	-1.38577	0	0.053	1
ALG10	0.113625	-1.68473	0	0.053	1
AC024257.3	0.113625	-1.48832	0	0.053	1
NDUFA4L2	0.113625	-1.55943	0	0.053	1
EEF1AKMT3	0.113625	-1.3878	0	0.053	1
POC1B-AS1	0.113625	-1.61142	0	0.053	1
USP44	0.113625	-2.42222	0	0.053	1
EID3	0.113625	-1.51864	0	0.053	1
AC069503.1	0.113625	-1.97131	0	0.053	1
VPS33A	0.113625	-1.81748	0	0.053	1
AC027290.1	0.113625	-1.19148	0	0.053	1
AL355001.2	0.113625	-1.27341	0	0.053	1
USP12-AS1	0.113625	-1.60874	0	0.053	1
NBEA	0.113625	-2.12037	0	0.053	1
RFXAP	0.113625	-1.90248	0	0.053	1
LTB4R	0.113625	-2.13057	0	0.053	1
GZMH	0.113625	-1.4735	0	0.053	1
DTD2	0.113625	-1.78078	0	0.053	1
FUT8-AS1	0.113625	-1.28843	0	0.053	1
AL359232.1	0.113625	-1.81134	0	0.053	1
LINC02328	0.113625	-1.80505	0	0.053	1
LINC01146	0.113625	-2.25676	0	0.053	1
IGHV3-64D	0.113625	-1.65998	0	0.053	1
IGHV3-25	0.113625	-1.58586	0	0.053	1
IGHV3-30	0.113625	-2.71681	0	0.053	1
IGHV3-33	0.113625	-9.4924	0	0.053	1
IGHV3-41	0.113625	-1.28641	0	0.053	1
IGHV3-49	0.113625	-7.86933	0	0.053	1
AC090971.2	0.113625	-2.45576	0	0.053	1
UNC13C	0.113625	-1.40288	0	0.053	1
MAP2K5	0.113625	-1.98857	0	0.053	1
BBS4	0.113625	-2.21839	0	0.053	1
ODF3L1	0.113625	-1.81824	0	0.053	1
ISL2	0.113625	-1.61055	0	0.053	1
TMC3-AS1	0.113625	-1.3396	0	0.053	1
AXIN1	0.113625	-1.95201	0	0.053	1
PGP	0.113625	-2.04586	0	0.053	1
GLIS2	0.113625	-2.49824	0	0.053	1
OTOA	0.113625	-1.93431	0	0.053	1
AC008915.2	0.113625	-1.14319	0	0.053	1
HIRIP3	0.113625	-2.20629	0	0.053	1
IGHV3OR16-10	0.113625	-2.53247	0	0.053	1
CDYL2	0.113625	-2.57729	0	0.053	1
SRR	0.113625	-2.03805	0	0.053	1
SGSM2	0.113625	-1.91776	0	0.053	1
PLSCR3	0.113625	-1.49797	0	0.053	1
AC087164.1	0.113625	-1.73451	0	0.053	1
MRM1	0.113625	-1.75191	0	0.053	1
C17orf113	0.113625	-2.02723	0	0.053	1
HSD17B1	0.113625	-1.4206	0	0.053	1
AC142472.1	0.113625	-1.24021	0	0.053	1
SNHG25	0.113625	-1.91124	0	0.053	1
C17orf58	0.113625	-1.7222	0	0.053	1
AC005332.5	0.113625	-2.3498	0	0.053	1
RFNG	0.113625	-2.08206	0	0.053	1
SECTM1	0.113625	-2.21241	0	0.053	1
ZSCAN30	0.113625	-1.59174	0	0.053	1
LINC01478	0.113625	-2.06417	0	0.053	1
AL353194.1	0.113625	-1.36305	0	0.053	1
TPX2	0.113625	-1.82055	0	0.053	1
AL035071.1	0.113625	-1.52178	0	0.053	1
TSHZ2	0.113625	-1.66674	0	0.053	1
AURKA	0.113625	-1.56818	0	0.053	1
SYCP2	0.113625	-2.24447	0	0.053	1
AL121845.1	0.113625	-2.31296	0	0.053	1
MADCAM1	0.113625	-1.39349	0	0.053	1
AC007292.2	0.113625	-1.64881	0	0.053	1
SLC25A42	0.113625	-2.71109	0	0.053	1
ZNF682	0.113625	-1.48799	0	0.053	1
AC123912.4	0.113625	-2.4096	0	0.053	1
CAPN12	0.113625	-2.22418	0	0.053	1
AC010247.2	0.113625	-2.15377	0	0.053	1
ZNF575	0.113625	-1.60528	0	0.053	1
AC021092.1	0.113625	-2.12338	0	0.053	1
CD3EAP	0.113625	-1.99069	0	0.053	1
DMWD	0.113625	-1.5311	0	0.053	1
BICRA	0.113625	-1.29664	0	0.053	1
PTOV1-AS2	0.113625	-1.80152	0	0.053	1
AC022150.1	0.113625	-2.58035	0	0.053	1
ZNF347	0.113625	-2.38862	0	0.053	1
SYT5	0.113625	-1.85365	0	0.053	1
UBE2S	0.113625	-2.16224	0	0.053	1
ZIK1	0.113625	-2.43024	0	0.053	1
ZNF446	0.113625	-2.5365	0	0.053	1
IGLJ2	0.113625	-1.95541	0	0.053	1
MMP11	0.113625	-2.07842	0	0.053	1
CRYBA4	0.113625	-1.40489	0	0.053	1
SMTN	0.113625	-1.23324	0	0.053	1
APOL1	0.113625	-1.67433	0	0.053	1
GCAT	0.113625	-1.25779	0	0.053	1
AL021453.1	0.113625	-2.05871	0	0.053	1
ADM2	0.113625	-1.47169	0	0.053	1
CHKB-DT	0.113625	-2.22628	0	0.053	1
DNAJC28	0.113625	-1.3073	0	0.053	1
LINC00649	0.113625	-1.45197	0	0.053	1
CHAF1B	0.113625	-1.57715	0	0.053	1
LINC01679	0.113625	-2.10965	0	0.053	1
AP001059.2	0.113625	-1.57647	0	0.053	1
AC233755.1	0.113625	-5.67958	0	0.053	1
FAM102A	0.113976	-0.172228	0.083	0.211	1
RITA1	0.113976	-0.87547	0.083	0.211	1
LYRM4	0.114127	-0.769994	0.167	0.316	1
COPA	0.11449	0.917431	0.625	0.474	1
LAMP2	0.114564	-0.733414	0.208	0.368	1
TPP1	0.114582	-0.773882	0.396	0.553	1
CCDC6	0.114615	-0.781247	0.062	0.184	1
BANP	0.114645	1.13496	0.354	0.211	1
CBLB	0.114685	-1.23415	0.146	0.289	1
DCAF16	0.114685	-0.920086	0.146	0.289	1
DDIT4	0.11472	-0.23837	0.417	0.632	1
PSMB3	0.115015	-0.356104	0.625	0.868	1
ORMDL2	0.115293	-0.299007	0.292	0.5	1
RFC1	0.115659	-0.666202	0.375	0.553	1
DHX15	0.115671	0.911185	0.5	0.421	1
UNC119	0.115998	-0.158916	0.25	0.421	1
SAMD4B	0.116095	1.51402	0.229	0.105	1
KLHL12	0.116421	1.56976	0.167	0.053	1
SON	0.116468	0.51881	0.958	0.921	1
SSR4	0.116496	-0.692004	0.938	1	1
MMS19	0.116575	0.681184	0.25	0.105	1
TAF2	0.116575	-1.24039	0.125	0.263	1
STK17A	0.116594	-1.15897	0.104	0.237	1
EFHC1	0.116843	-1.16554	0.167	0.316	1
APTR	0.116903	-1.68203	0.042	0.132	1
TP53I11	0.116975	0.783635	0.375	0.211	1
SCAND1	0.117052	-0.326601	0.688	0.789	1
LMO4	0.117112	-0.744532	0.208	0.368	1
FAM136A	0.117112	1.38787	0.333	0.211	1
RBM38	0.117159	-0.97542	0.229	0.368	1
PLEKHF2	0.117316	-0.680134	0.083	0.211	1
EIF4G3	0.117523	-1.00181	0.146	0.289	1
PMVK	0.117523	-0.442465	0.146	0.289	1
PTTG1	0.117523	-0.644773	0.146	0.289	1
PRKCSH	0.117536	-0.428032	0.333	0.553	1
AC097375.1	0.117558	1.15624	0.312	0.184	1
CTCF	0.118062	1.77922	0.271	0.158	1
SSR3	0.118443	-0.494045	0.875	0.974	1
PPCS	0.118892	-0.418184	0.354	0.553	1
GTF2B	0.118988	-0.718081	0.396	0.553	1
SATB1	0.119015	1.60151	0.188	0.079	1
CMTR2	0.119015	1.64602	0.188	0.079	1
ARFGAP1	0.119015	2.87603	0.188	0.079	1
NCOA7	0.119064	-0.735396	0.229	0.421	1
ARAF	0.119439	-0.502767	0.188	0.368	1
HIP1	0.119493	-1.47268	0.146	0.263	1
FBXO28	0.119589	-0.548934	0.125	0.263	1
GLCCI1	0.119589	-0.522036	0.125	0.263	1
ORMDL3	0.119609	-0.95619	0.167	0.316	1
LCORL	0.119778	-0.880125	0.104	0.237	1
MBOAT7	0.1201	1.12696	0.167	0.053	1
ASNA1	0.120111	-0.383188	0.375	0.579	1
SUMO2	0.1206	0.323957	0.958	0.974	1
FKBP11	0.120712	-0.737418	0.333	0.474	1
TOMM70	0.120733	-0.72851	0.083	0.211	1
RUFY2	0.120733	-0.800042	0.083	0.211	1
MZT1	0.120924	-0.843969	0.25	0.421	1
STXBP2	0.120924	1.77826	0.375	0.263	1
IRF1	0.121072	-0.608722	0.625	0.763	1
GTF2E1	0.121245	-1.75637	0.042	0.132	1
CCDC183	0.121245	-1.6693	0.042	0.132	1
IGHV3-20	0.121245	-8.33771	0.042	0.132	1
CD19	0.121245	-1.53014	0.042	0.132	1
ETV2	0.121245	-1.90751	0.042	0.132	1
SCAMP2	0.121397	0.402792	0.812	0.711	1
CDA	0.122203	1.64636	0.062	0	1
FUCA1	0.122203	2.24748	0.062	0	1
PTAFR	0.122203	2.47371	0.062	0	1
KIAA1522	0.122203	2.30436	0.062	0	1
C1orf216	0.122203	1.77491	0.062	0	1
ERMAP	0.122203	1.33095	0.062	0	1
NEGR1	0.122203	1.59429	0.062	0	1
CYB561D1	0.122203	1.99596	0.062	0	1
TSPAN2	0.122203	2.16394	0.062	0	1
MLLT11	0.122203	1.96387	0.062	0	1
S100A3	0.122203	1.87729	0.062	0	1
S100A2	0.122203	1.89996	0.062	0	1
MNDA	0.122203	2.89125	0.062	0	1
FCGR2A	0.122203	2.3338	0.062	0	1
KCTD3	0.122203	1.87401	0.062	0	1
ASAP2	0.122203	3.4735	0.062	0	1
HPCAL1	0.122203	2.04848	0.062	0	1
CYP1B1	0.122203	2.15211	0.062	0	1
C2orf92	0.122203	2.38559	0.062	0	1
GCC2-AS1	0.122203	1.60145	0.062	0	1
USP37	0.122203	1.40858	0.062	0	1
AC062017.1	0.122203	2.29354	0.062	0	1
GPD1L	0.122203	1.90069	0.062	0	1
TTC21A	0.122203	1.97383	0.062	0	1
TCAIM	0.122203	0.939215	0.062	0	1
SLC26A6	0.122203	2.53567	0.062	0	1
ST3GAL6	0.122203	1.86746	0.062	0	1
FILIP1L	0.122203	2.94095	0.062	0	1
CSTA	0.122203	3.18755	0.062	0	1
SCHIP1	0.122203	1.61401	0.062	0	1
AC069224.1	0.122203	1.44015	0.062	0	1
SERPINI1	0.122203	1.89796	0.062	0	1
CRYGS	0.122203	2.44961	0.062	0	1
ZBTB49	0.122203	1.65433	0.062	0	1
WDR19	0.122203	1.93899	0.062	0	1
DCLK2	0.122203	1.92509	0.062	0	1
TMCO6	0.122203	1.59908	0.062	0	1
FAXDC2	0.122203	1.38003	0.062	0	1
ZNF354C	0.122203	1.47619	0.062	0	1
FAM50B	0.122203	2.01531	0.062	0	1
KDM1B	0.122203	1.33816	0.062	0	1
TMEM181	0.122203	1.80776	0.062	0	1
PRKAR1B	0.122203	2.06792	0.062	0	1
ADAP1	0.122203	1.80553	0.062	0	1
TYW1B	0.122203	2.47357	0.062	0	1
NPTX2	0.122203	2.40599	0.062	0	1
HILPDA	0.122203	1.5072	0.062	0	1
GIMAP8	0.122203	1.94675	0.062	0	1
TBL1X	0.122203	1.85619	0.062	0	1
ATP7A	0.122203	1.91133	0.062	0	1
CLU	0.122203	3.06411	0.062	0	1
DPY19L4	0.122203	1.73538	0.062	0	1
CBWD6	0.122203	1.69121	0.062	0	1
ZBTB34	0.122203	1.74032	0.062	0	1
EGFL7	0.122203	3.52193	0.062	0	1
LINC01001	0.122203	3.34896	0.062	0	1
EHBP1L1	0.122203	1.44596	0.062	0	1
C2CD2L	0.122203	1.72932	0.062	0	1
HPS6	0.122203	2.04925	0.062	0	1
EMP1	0.122203	2.60386	0.062	0	1
FAR2	0.122203	1.87956	0.062	0	1
CAPRIN2	0.122203	1.77413	0.062	0	1
KRT8	0.122203	1.92041	0.062	0	1
AC023509.3	0.122203	2.42848	0.062	0	1
AC048341.2	0.122203	1.42672	0.062	0	1
AC020656.1	0.122203	3.29777	0.062	0	1
ATXN2-AS	0.122203	2.88424	0.062	0	1
IRS2	0.122203	2.06587	0.062	0	1
GAS6-AS1	0.122203	2.07904	0.062	0	1
PELI2	0.122203	1.79027	0.062	0	1
ADCK1	0.122203	1.33406	0.062	0	1
AL157871.4	0.122203	2.18934	0.062	0	1
ZNF839	0.122203	2.12021	0.062	0	1
GREM1	0.122203	1.72662	0.062	0	1
KNSTRN	0.122203	2.50084	0.062	0	1
FBXL22	0.122203	1.7826	0.062	0	1
FAM174B	0.122203	1.87169	0.062	0	1
AC093525.6	0.122203	1.41488	0.062	0	1
AC092117.1	0.122203	1.39631	0.062	0	1
MOSMO	0.122203	1.84832	0.062	0	1
ZNF629	0.122203	1.73565	0.062	0	1
ITGAX	0.122203	2.11732	0.062	0	1
KIFC3	0.122203	1.56721	0.062	0	1
SLC12A4	0.122203	2.43331	0.062	0	1
CENPBD1	0.122203	1.45353	0.062	0	1
SCARF1	0.122203	1.90562	0.062	0	1
ZFP3	0.122203	1.61779	0.062	0	1
AC127024.5	0.122203	2.08471	0.062	0	1
PEX12	0.122203	1.41382	0.062	0	1
AC015813.1	0.122203	1.47886	0.062	0	1
AC005332.1	0.122203	1.82511	0.062	0	1
ABCA9-AS1	0.122203	1.9167	0.062	0	1
CEP76	0.122203	2.16806	0.062	0	1
AC068473.5	0.122203	2.02733	0.062	0	1
ZHX3	0.122203	1.71766	0.062	0	1
TCEA2	0.122203	2.26338	0.062	0	1
STK11	0.122203	1.51839	0.062	0	1
AC005264.1	0.122203	2.48174	0.062	0	1
PDE4A	0.122203	2.67787	0.062	0	1
ZNF626	0.122203	1.58559	0.062	0	1
ZNF257	0.122203	2.54674	0.062	0	1
ZNF681	0.122203	1.61357	0.062	0	1
ZNF565	0.122203	1.84137	0.062	0	1
AC006213.2	0.122203	1.26068	0.062	0	1
AC006942.1	0.122203	1.8301	0.062	0	1
SIGLEC9	0.122203	1.93523	0.062	0	1
ZNF615	0.122203	2.21237	0.062	0	1
DGCR8	0.122203	1.51459	0.062	0	1
ZDHHC8	0.122203	2.06522	0.062	0	1
TCN2	0.122203	1.50155	0.062	0	1
ADARB1	0.122203	1.59189	0.062	0	1
DOCK2	0.122325	0.803765	0.5	0.368	1
TBC1D5	0.122342	1.40391	0.333	0.211	1
TBC1D23	0.122342	1.28904	0.333	0.211	1
TRAPPC3	0.122409	-0.631689	0.375	0.553	1
NAIP	0.122471	2.1	0.188	0.079	1
ANKRD52	0.122471	2.58969	0.188	0.079	1
ERLEC1	0.12252	-0.433841	0.5	0.711	1
AL096865.1	0.122663	-1.0417	0.125	0.263	1
SNX13	0.122663	-0.521642	0.125	0.263	1
NMRAL1	0.122663	-0.925597	0.125	0.263	1
PHF8	0.123031	-0.660847	0.104	0.237	1
SAMD8	0.123031	-0.726652	0.104	0.237	1
AIF1	0.123354	1.66221	0.354	0.237	1
MRPL2	0.123366	-0.485882	0.146	0.289	1
RAB5C	0.123366	1.12407	0.271	0.132	1
MSRB3	0.12387	1.09038	0.167	0.053	1
SEPT11	0.12401	0.704144	0.417	0.263	1
ZBTB17	0.124228	-0.641028	0.083	0.211	1
AMBRA1	0.124228	-0.678092	0.083	0.211	1
CDKN1A	0.124432	-0.890567	0.562	0.737	1
SS18L2	0.124463	-0.391232	0.333	0.553	1
DNAJB4	0.124683	2.01389	0.208	0.105	1
SUCO	0.124725	-1.05682	0.271	0.395	1
CAST	0.12476	0.857793	0.438	0.316	1
CWC22	0.125025	-0.314219	0.208	0.368	1
LINC00909	0.125025	-0.833295	0.208	0.368	1
NEK8	0.125025	1.28148	0.333	0.211	1
MPPE1	0.125264	-0.571329	0.271	0.447	1
RLF	0.125294	0.82595	0.292	0.158	1
INTS7	0.125713	-1.61815	0.042	0.132	1
CAVIN2	0.125713	-1.63992	0.042	0.132	1
SEPSECS	0.125713	-1.49039	0.042	0.132	1
ENAM	0.125713	-1.70506	0.042	0.132	1
MYO15B	0.125799	-0.880843	0.125	0.263	1
RAP1GDS1	0.125847	0.53291	0.521	0.395	1
ELMOD3	0.126004	1.58214	0.188	0.079	1
SNCA	0.126004	1.81787	0.188	0.079	1
KLF9	0.126004	1.63928	0.188	0.079	1
MDP1	0.126004	1.60959	0.188	0.079	1
MAPK6	0.126352	-0.360987	0.104	0.237	1
FO393401.1	0.126372	-0.806142	0.146	0.289	1
CCDC69	0.126916	-0.393236	0.5	0.763	1
SMG1	0.127034	0.57852	0.771	0.711	1
MYH9	0.127241	0.510588	0.854	0.816	1
TIFA	0.127649	-1.46906	0.229	0.368	1
ABHD3	0.1278	-0.49753	0.083	0.211	1
COPS4	0.128576	-0.75001	0.188	0.342	1
OTUD5	0.128576	1.45956	0.312	0.184	1
ELL2	0.128618	0.171275	0.25	0.421	1
PPP3CA	0.128664	1.55496	0.25	0.132	1
CAB39	0.128818	1.23187	0.229	0.105	1
IMP4	0.12883	-0.702726	0.292	0.474	1
AP1S3	0.128997	-0.80786	0.125	0.263	1
CEP164	0.128997	-0.644511	0.125	0.263	1
ETFB	0.128997	-0.817731	0.125	0.263	1
MYL6	0.129153	0.231922	1	0.974	1
CCDC107	0.129217	0.553806	0.562	0.447	1
SEC14L1	0.129389	-0.427287	0.375	0.579	1
C20orf27	0.129433	-0.637346	0.146	0.289	1
PURB	0.129616	1.59436	0.188	0.079	1
FKBP3	0.129715	0.866307	0.438	0.316	1
DAB2	0.129759	-1.12489	0.167	0.289	1
PMF1	0.130023	-1.93235	0.062	0.158	1
ZNF598	0.130023	-1.77647	0.062	0.158	1
CELF2	0.130169	-0.144372	0.5	0.789	1
AP4B1	0.130307	-1.38941	0.042	0.132	1
ZNF138	0.130307	-1.45958	0.042	0.132	1
KNL1	0.130307	-1.89285	0.042	0.132	1
SH3GL1	0.130307	-1.95632	0.042	0.132	1
CCDC117	0.130307	-1.70905	0.042	0.132	1
PNPLA8	0.130322	-0.376051	0.271	0.474	1
ARMCX3	0.130389	-0.615869	0.417	0.632	1
MAP3K8	0.130389	-1.08526	0.458	0.579	1
COX6C	0.131144	-0.290248	0.854	0.947	1
DCAF5	0.131188	-0.790646	0.167	0.316	1
COMMD2	0.131265	1.31039	0.375	0.263	1
ELMO1	0.131289	-0.290346	0.417	0.579	1
OSER1	0.131364	-0.710013	0.229	0.395	1
BCAS4	0.131452	-0.496133	0.083	0.211	1
RNF167	0.131694	-0.575125	0.312	0.5	1
WDR20	0.13184	1.27393	0.25	0.132	1
NMT1	0.13184	1.36931	0.25	0.132	1
HACD3	0.132553	-0.497916	0.146	0.289	1
ATG16L2	0.13282	1.64336	0.271	0.158	1
TNPO3	0.132899	-0.297475	0.25	0.447	1
TIMM23	0.132961	-0.829649	0.333	0.474	1
NT5C2	0.132997	1.07744	0.396	0.289	1
FUT8	0.133161	-0.31028	0.208	0.395	1
PIGS	0.133161	0.847235	0.354	0.211	1
POLR2F	0.133161	0.827352	0.354	0.211	1
IQSEC2	0.133308	1.63118	0.188	0.079	1
M6PR	0.133758	0.511264	0.792	0.763	1
HADHB	0.133955	0.855449	0.375	0.263	1
YY1	0.134016	-0.337432	0.396	0.579	1
CCDC167	0.134215	-0.882924	0.167	0.316	1
PSMD10	0.134215	-0.544117	0.167	0.316	1
PAK1	0.134215	-0.592808	0.167	0.316	1
GALK2	0.134226	-1.36105	0.062	0.158	1
ZNF324	0.134226	2.03278	0.146	0.053	1
DIS3	0.134834	-0.430863	0.229	0.421	1
CEP104	0.135031	-1.43651	0.042	0.132	1
P3H2	0.135031	-1.70221	0.042	0.132	1
WDR91	0.135031	-1.29884	0.042	0.132	1
CADM1	0.135031	-0.783657	0.042	0.132	1
B9D1	0.135031	-1.17045	0.042	0.132	1
TAF4B	0.135031	-1.22132	0.042	0.132	1
SIGLEC6	0.135031	-0.949071	0.042	0.132	1
METTL13	0.135185	-0.542918	0.083	0.211	1
FEM1C	0.135185	-0.377479	0.083	0.211	1
PURA	0.135185	-0.509378	0.083	0.211	1
CMPK1	0.135543	-0.117971	0.271	0.474	1
TGFBR2	0.135543	0.975732	0.417	0.289	1
POU2F1	0.135582	-0.66964	0.125	0.263	1
GMCL1	0.13573	-0.838339	0.146	0.289	1
EPM2AIP1	0.135985	0.758741	0.354	0.211	1
RTN4	0.136075	0.759049	0.646	0.579	1
BOLA3	0.136183	-0.966347	0.208	0.342	1
MDN1	0.136183	-0.997028	0.208	0.342	1
ZNF460	0.136215	-0.180209	0.208	0.368	1
IGSF6	0.136734	-0.567283	0.104	0.237	1
SELENOW	0.136834	-0.438371	0.333	0.579	1
PYCARD	0.136835	0.189728	0.812	0.711	1
POU2AF1	0.136924	-0.367404	0.229	0.395	1
ETFDH	0.137081	1.53811	0.188	0.079	1
MCMBP	0.137081	0.99153	0.188	0.079	1
CHST15	0.137081	2.21241	0.188	0.079	1
LARP4	0.138311	0.96287	0.396	0.263	1
ZFAS1	0.138473	0.832896	0.812	0.868	1
C2orf69	0.138533	-1.48617	0.062	0.158	1
SLX4IP	0.138533	-1.57435	0.062	0.158	1
LINC00877	0.138533	1.79945	0.146	0.053	1
AC103691.1	0.138533	1.83837	0.146	0.053	1
TFG	0.138651	-0.293772	0.312	0.526	1
TRPC4AP	0.139771	-0.576751	0.229	0.395	1
PEX14	0.139886	-1.16788	0.042	0.132	1
BMP8B	0.139886	-1.90361	0.042	0.132	1
POMC	0.139886	-1.24403	0.042	0.132	1
APLF	0.139886	-1.09802	0.042	0.132	1
RNF103	0.139886	-1.13673	0.042	0.132	1
AC026202.2	0.139886	-1.3126	0.042	0.132	1
RAB33B	0.139886	-1.33092	0.042	0.132	1
CAMSAP1	0.139886	-1.21542	0.042	0.132	1
PTPRCAP	0.139886	-1.76606	0.042	0.132	1
KDSR	0.139886	-1.19262	0.042	0.132	1
ZNF254	0.139886	-1.07498	0.042	0.132	1
TCF20	0.139886	-1.45217	0.042	0.132	1
[truncated: 10,217 more rows]

## Sheet: DEG_Plasmacells_Baseline_CR_VS_
	p_val	avg_log2FC	pct.1	pct.2	p_val_adj
BIN2	0.000759689	3.82275	0.833	0	1
TTC7A	0.00134877	-2.58382	0.167	1	1
NPC2	0.00153591	-1.83164	0.667	1	1
HLA-A	0.0015462	-1.44034	1	1	1
AC020656.1	0.00183087	3.92255	0.833	0.091	1
S100A9	0.00197243	1.49548	1	0.091	1
ZMIZ1	0.00212521	-3.74598	0	0.909	1
EMP3	0.00216041	-2.85779	0.667	1	1
HMGB1	0.00217404	-1.33616	0.833	1	1
CD79A	0.00217404	-1.71753	1	1	1
PRPF4B	0.00244095	2.03815	1	0.455	1
NFKBID	0.00244095	2.123	1	0.455	1
RBM26	0.00271063	3.39788	0.833	0.091	1
NEIL1	0.00289	-3.33911	0.167	0.909	1
AC245014.3	0.00343827	3.21714	0.833	0.182	1
CD1D	0.00369215	3.62105	0.667	0	1
TTC32	0.00369215	3.38751	0.667	0	1
R3HDM1	0.00369215	3.30554	0.667	0	1
HLA-DOA	0.00369215	3.59375	0.667	0	1
ARHGEF6	0.00369215	3.2038	0.667	0	1
CSGALNACT1	0.00369215	3.50672	0.667	0	1
CDK8	0.00369215	3.54145	0.667	0	1
MNDA	0.00396189	2.88052	0.833	0.091	1
DDIT4	0.00402149	-2.78348	0.167	0.909	1
ISG20	0.00417856	-1.48693	1	1	1
IRAK3	0.00490745	2.43032	0.833	0.182	1
SKIL	0.0049232	-3.67483	0	0.818	1
DMTF1	0.0049232	-3.11826	0	0.818	1
ORMDL2	0.0049232	-3.50158	0	0.818	1
RPS17	0.0049232	-2.9967	0	0.818	1
HMGA1	0.00513628	-2.9416	0.333	0.909	1
AC007952.4	0.00513628	2.36186	1	0.545	1
INSIG1	0.0055416	-3.32438	0.167	0.909	1
SEC61B	0.00568271	-1.9048	0.667	1	1
PTMA	0.00571231	-0.783506	1	1	1
VIM	0.00571231	-1.23289	1	1	1
PAX5	0.00571709	3.28386	0.833	0.091	1
AGO2	0.00632606	-2.41711	0.5	0.909	1
FOS	0.00736615	3.24465	1	0.636	1
S100A8	0.00767193	2.41806	1	0.182	1
ZEB2	0.00773668	-1.66215	0.833	1	1
LAPTM5	0.00773668	-1.03795	1	1	1
CLIC1	0.00773668	-0.969508	1	1	1
MTRNR2L8	0.00773668	2.28931	1	1	1
FYTTD1	0.007917	-2.65344	0.167	0.818	1
RALY	0.007917	-2.38589	0.167	0.818	1
TES	0.00855713	-2.28556	0.5	0.909	1
AIF1	0.00946341	2.18082	1	0.545	1
IL1B	0.00965341	2.84477	0.833	0.182	1
RPL8	0.0103818	0.665962	1	1	1
FTH1	0.0103818	-1.18911	1	1	1
SLC25A3	0.0103818	-1.13357	1	1	1
SON	0.0103818	-1.29992	1	1	1
TNFRSF18	0.0105472	-2.90661	0	0.727	1
SKI	0.0105472	-2.90791	0	0.727	1
KDM5B	0.0105472	-2.59685	0	0.727	1
ATP13A3	0.0105472	-3.40144	0	0.727	1
TSG101	0.0105472	-2.60418	0	0.727	1
CSGALNACT2	0.0105472	-2.82213	0	0.727	1
TDG	0.0105472	-2.68591	0	0.727	1
NFAT5	0.0105472	-3.06818	0	0.727	1
S1PR4	0.0105472	-2.69507	0	0.727	1
GATAD2A	0.0105472	-3.04599	0	0.727	1
MRPL57	0.0105472	2.379	0.833	0.273	1
LIPA	0.0105735	3.05244	0.667	0.091	1
RBL2	0.0105735	2.66149	0.667	0.091	1
PSMB8	0.0107276	-2.28071	0.167	0.818	1
MS4A6A	0.0107276	2.76289	0.833	0.455	1
CSF3R	0.0126639	1.67567	1	0.545	1
DNAJB1	0.0133057	1.82641	0.833	0.182	1
ZNF706	0.0135719	-1.35507	0.5	1	1
BRK1	0.0135719	0.983052	1	0.727	1
FCN1	0.0137453	1.85344	1	0.818	1
HLA-DPA1	0.0138033	1.30908	1	0.909	1
QSOX1	0.0143441	2.141	0.833	0.273	1
SREK1	0.0143441	2.34103	0.833	0.273	1
JAK1	0.0143928	-2.15585	0.167	0.818	1
PCF11	0.0143928	1.75477	1	0.364	1
MYD88	0.0146622	1.8125	0.833	0.364	1
POLR3GL	0.0150249	2.91959	0.667	0.091	1
NCF2	0.0150249	3.65603	0.667	0.091	1
ITGA4	0.0150249	2.89477	0.667	0.091	1
APEH	0.0150249	2.442	0.667	0.091	1
RAP1GDS1	0.0150249	2.85759	0.667	0.091	1
DDX46	0.0150249	2.95031	0.667	0.091	1
RGL2	0.0150249	2.77552	0.667	0.091	1
SAMD8	0.0150249	2.88257	0.667	0.091	1
METTL7A	0.0150249	2.94478	0.667	0.091	1
SNRPN	0.0150249	2.57345	0.667	0.091	1
COQ7	0.0150249	3.70284	0.667	0.091	1
ARL16	0.0150249	2.67385	0.667	0.091	1
NDUFA4	0.0152239	-1.76549	0.5	0.909	1
ERI3	0.015621	2.92813	0.5	0	1
MRPS14	0.015621	3.86298	0.5	0	1
XPR1	0.015621	3.43352	0.5	0	1
COQ8A	0.015621	3.60486	0.5	0	1
COG2	0.015621	3.07179	0.5	0	1
DPY30	0.015621	2.99858	0.5	0	1
SLC8A1	0.015621	2.9101	0.5	0	1
TMEM131	0.015621	3.3926	0.5	0	1
EPC2	0.015621	2.90955	0.5	0	1
GPBAR1	0.015621	2.94863	0.5	0	1
PID1	0.015621	2.91259	0.5	0	1
HDAC4	0.015621	3.53163	0.5	0	1
EAF2	0.015621	3.7514	0.5	0	1
GFM1	0.015621	3.05879	0.5	0	1
SEC24B	0.015621	3.072	0.5	0	1
LYSMD3	0.015621	2.77018	0.5	0	1
TXNDC15	0.015621	2.90999	0.5	0	1
FAM53C	0.015621	3.24757	0.5	0	1
NFKBIE	0.015621	3.35953	0.5	0	1
MTO1	0.015621	3.08834	0.5	0	1
TULP4	0.015621	3.47632	0.5	0	1
USP42	0.015621	3.05951	0.5	0	1
SNX12	0.015621	3.22541	0.5	0	1
TNFRSF10B	0.015621	3.08793	0.5	0	1
SNAPC3	0.015621	3.13221	0.5	0	1
UGCG	0.015621	3.55448	0.5	0	1
SSSCA1	0.015621	3.11712	0.5	0	1
FIBP	0.015621	3.5703	0.5	0	1
USP28	0.015621	3.06549	0.5	0	1
NRGN	0.015621	3.58714	0.5	0	1
ZDHHC16	0.015621	3.64102	0.5	0	1
PLEKHA1	0.015621	3.06916	0.5	0	1
PAN2	0.015621	2.92956	0.5	0	1
RCBTB2	0.015621	3.10169	0.5	0	1
DGLUCY	0.015621	2.79176	0.5	0	1
CCDC85C	0.015621	3.24423	0.5	0	1
SNHG19	0.015621	3.0743	0.5	0	1
MPRIP	0.015621	3.52904	0.5	0	1
MRPS23	0.015621	2.77437	0.5	0	1
GGA3	0.015621	3.24631	0.5	0	1
ALYREF	0.015621	3.13219	0.5	0	1
RNF125	0.015621	3.0607	0.5	0	1
SIRPB2	0.015621	2.79447	0.5	0	1
FO393401.1	0.015621	3.08944	0.5	0	1
ZMYND8	0.015621	3.07259	0.5	0	1
KLF2	0.015621	3.16757	0.5	0	1
IGFLR1	0.015621	2.91065	0.5	0	1
IGLC3	0.015621	4.60338	0.5	0	1
SYNGR2	0.0157706	-2.58953	0.333	0.818	1
NORAD	0.0167876	-1.72485	0.333	0.909	1
DDAH2	0.0167876	-1.61227	0.5	0.818	1
VPS4B	0.0174804	-1.91297	0.333	1	1
LYZ	0.0174804	1.7179	1	0.636	1
ANXA5	0.0181136	-2.10307	0.667	1	1
SRSF3	0.0181136	-1.40546	0.667	1	1
DUSP1	0.0181136	1.98701	1	0.818	1
STK19	0.0181296	2.26834	0.833	0.182	1
RBM47	0.0181367	-1.80588	0.167	0.909	1
MYL12B	0.0181845	-1.15074	0.833	1	1
HLA-DQA1	0.0181845	1.05555	1	0.909	1
HLA-DQB1	0.0181845	1.63131	1	0.909	1
NCL	0.0181845	1.31807	1	1	1
HLA-B	0.0181845	-0.806947	1	1	1
CFL1	0.0181845	-1.03883	1	1	1
PPP1CB	0.0191208	-1.96459	0.167	0.818	1
MIR4435-2HG	0.0191208	-2.72191	0.167	0.818	1
EAPP	0.0191208	-2.01612	0.167	0.818	1
EIF2S2	0.0191208	-2.37158	0.167	0.818	1
APEX1	0.0191208	1.84255	1	0.364	1
JUN	0.0191208	3.81306	0.833	0.455	1
[truncated: 8,188 more rows]

## Sheet: DEG_NK cells 2_Baseline_CR_VS_P
	p_val	avg_log2FC	pct.1	pct.2	p_val_adj
[truncated: 9,570 more rows]

[truncated: 12 more sheets: DEG_NK cells 1_Baseline_CR_VS_P, DEG_Eritrocytes_Baseline_CR_VS_, DEG_DC cells_Baseline_CR_VS_PD, DEG_CD16+ Monocytes_Baseline_CR, DEG_CD14+ Monocytes_Baseline_CR, DEG_CD14- Monocytes_Baseline_CR, DEG_CD8+ T cells_Baseline_CR_VS, DEG_CD4+ TN_Baseline_CR_VS_PD, DEG_CD4+ TCM_Baseline_CR_VS_PD, DEG_CD4+ T-Reg_Baseline_CR_VS_P, DEG_B cells_Baseline_CR_VS_PD, Sheet1]
