# Supplementary material for: The immune cell dynamics in the peripheral blood of cHL patients receiving anti-PD1 treatment
Source: Front Oncol. 2025 Mar 13;15:1518107. doi: 10.3389/fonc.2025.1518107 (PMC11966435; doi:10.3389/fonc.2025.1518107)
Supplement: Supplementary file 4 [file Table3.xlsx]

## Sheet: DEG_γδ T cells_Intermediate_CR_
	p_val	avg_log2FC	pct.1	pct.2	p_val_adj
NFKBIA	4.44710572472222e-35	1.66092	0.93	0.649	1.57721051632998e-30
PPP1R15A	6.12321956806729e-31	1.1281	0.968	0.742	2.17166105201075e-26
IER2	6.79025509780706e-30	1.44058	0.916	0.641	2.40823187298825e-25
RPS4Y1	4.57732139018489e-23	0.850928	0.952	0.548	1.62339280424297e-18
JUNB	6.32311975582331e-23	0.993283	0.954	0.681	2.2425576526003e-18
RPL28	6.98929182229605e-19	0.511879	1	0.794	2.47882223769552e-14
FOS	2.25377615850838e-18	0.782945	0.985	0.79	7.99324252376582e-14
UBB	1.72521957176867e-17	0.749059	0.937	0.681	6.11866373323475e-13
TRBC1	4.37821643852708e-17	1.27096	0.627	0.31	1.55277824208801e-12
TRDV2	1.55120668362173e-16	1.65967	0.496	0.19	5.50150962413283e-12
CST7	2.01969635554356e-16	0.778899	0.921	0.698	7.1630550945708e-12
GADD45B	3.85156857966634e-16	0.908305	0.807	0.528	1.36599731246446e-11
RPL39	9.45876335319386e-16	0.487677	0.995	0.774	3.35464501084374e-11
PCBP2	1.34192115008319e-15	0.723602	0.882	0.625	4.75925755088503e-11
FOSB	1.49825567462618e-15	0.76357	0.901	0.661	5.31371357562923e-11
FTH1	1.70949551666775e-15	0.686563	0.995	0.782	6.06289679941384e-11
RPL26	2.44577452182799e-15	0.541243	0.985	0.754	8.67418391911514e-11
RPL21	2.9464727495251e-15	0.566823	0.974	0.762	1.04499602534657e-10
PABPC1	1.04310223633354e-14	0.540976	0.988	0.778	3.69946639138052e-10
RPS21	1.24946229392169e-14	0.494675	0.998	0.782	4.43134297162268e-10
ZFP36	1.70837824918554e-13	0.610565	0.971	0.778	6.05893429856145e-09
TXNIP	1.93867115325414e-13	-1.73718	0.715	0.835	6.87569111213114e-09
NFKBIZ	2.58942705608819e-13	1.40773	0.569	0.331	9.18366199712238e-09
MALAT1	2.74789302381692e-13	0.432075	1	0.798	9.74567739826908e-09
CD69	4.05388988662823e-13	0.556388	0.974	0.77	1.43775258719157e-08
GBP4	4.21005510128616e-13	-3.23388	0.128	0.323	1.49313814222215e-08
RPL41	4.62772888412926e-13	0.439331	0.997	0.794	1.64127032604528e-08
TMSB4X	8.64251578607693e-13	0.470561	0.995	0.79	3.06515464869004e-08
CCL5	1.53701572215356e-12	0.551827	0.944	0.698	5.45117996018983e-08
RPL37	1.82830471458401e-12	0.474104	0.991	0.774	6.48426550074364e-08
DDX3Y	2.07257502464428e-12	1.35217	0.455	0.194	7.35059458240341e-08
POLR2L	2.69947081995546e-12	0.874843	0.641	0.375	9.57394321005403e-08
RPS15A	2.98464660725484e-12	0.443116	0.993	0.782	1.058534765729e-07
EIF1	3.30360108166083e-12	0.458036	1	0.798	1.17165515962183e-07
CD99	3.71868860805736e-12	0.570755	0.915	0.702	1.31887010173362e-07
RPS29	4.34194172522541e-12	0.538372	0.962	0.726	1.53991305226844e-07
RAC2	7.92014349847225e-12	0.613847	0.891	0.633	2.80895809316817e-07
RPL17	8.60516533155832e-12	0.62837	0.839	0.577	3.05190793649047e-07
HLA-A	9.05392427790151e-12	0.367151	0.998	0.794	3.21106478440055e-07
SRGN	1.19278658226917e-11	0.542072	0.957	0.778	4.23033689267583e-07
RPL14	1.26792043853152e-11	-0.870561	1	0.988	4.49680662729587e-07
HLA-DQB1	1.54957807823284e-11	1.82802	0.338	0.113	5.4957336122606e-07
ACTB	3.41477148374025e-11	0.478883	1	0.798	1.21108285442332e-06
NKG7	4.46745009634656e-11	0.462449	0.956	0.754	1.58442585117027e-06
TNFAIP3	4.64718249138173e-11	0.483406	0.983	0.79	1.64816974239344e-06
TUFM	5.0090304174781e-11	0.907171	0.552	0.294	1.77650272786278e-06
RACK1	5.2184264712166e-11	0.456075	0.997	0.774	1.85076713228168e-06
ZNF331	5.44001711986934e-11	1.10298	0.586	0.347	1.92935647173286e-06
KLRD1	5.45530658745744e-11	1.32185	0.429	0.181	1.93477903430766e-06
VIM	6.52971189960963e-11	0.705295	0.884	0.73	2.31582762231555e-06
UBC	7.59543419484937e-11	0.513438	0.978	0.762	2.69379669154528e-06
RAB34	9.36059522089718e-11	-3.35462	0.012	0.109	3.31982870104339e-06
ADGRE5	1.02201697121863e-10	0.605387	0.74	0.456	3.62468539012398e-06
RPL38	1.08785015964802e-10	0.562442	0.903	0.71	3.85816937620767e-06
RPL30	1.31434202784081e-10	0.424788	0.995	0.79	4.66144543594021e-06
COMMD6	1.49706860354631e-10	0.573925	0.831	0.629	5.30950350933734e-06
RPL35A	1.608426049989e-10	0.438951	0.993	0.766	5.70444382889097e-06
AC007952.4	1.64739205270227e-10	1.45584	0.347	0.125	5.84264065411386e-06
RBM3	1.68635348895315e-10	0.570433	0.875	0.665	5.98082128392125e-06
RPS12	2.53860646111572e-10	0.418947	1	0.786	9.00342167499303e-06
RPS16	2.65096267371484e-10	0.449442	0.988	0.774	9.40190421859706e-06
HCST	3.22438771994721e-10	0.489914	0.932	0.718	1.14356134875648e-05
RPS25	3.76931982545616e-10	0.431317	0.993	0.782	1.33682696929628e-05
SRSF5	4.2664733471625e-10	0.583616	0.884	0.685	1.51314743730465e-05
TRGV9	5.10642107657687e-10	1.2048	0.451	0.222	1.81104329901875e-05
MYL6	6.27486965862272e-10	0.440056	0.973	0.75	2.22544527312713e-05
PPDPF	9.65769785879513e-10	0.496024	0.956	0.718	3.42519912260028e-05
SERF2	1.04077261497491e-09	0.427963	0.969	0.758	3.69120415627001e-05
FAM177A1	1.10352760020555e-09	1.063	0.497	0.274	3.91377098688902e-05
MYL12B	1.57655202290835e-09	0.614605	0.785	0.573	5.59139940444674e-05
PFN1	1.677831845208e-09	0.44362	0.993	0.782	5.95059842221471e-05
TUBA1B	1.90786382937343e-09	0.91025	0.573	0.359	6.76642985725581e-05
GZMM	2.29042852153101e-09	0.53482	0.785	0.552	8.12323379446187e-05
RPS24	2.36709857065989e-09	0.41849	0.997	0.786	8.39515179070236e-05
ENO1	3.38081366700683e-09	-1.63548	0.658	0.742	0.000119904
HLA-B	3.59524128847617e-09	0.303056	1	0.798	0.000127509
C12orf57	3.72487576485487e-09	0.606446	0.793	0.589	0.000132106
FUS	3.77384712055193e-09	0.607671	0.732	0.512	0.000133843
EEF1D	4.52957749753847e-09	0.403835	0.995	0.766	0.000160646
NEU1	4.68379786953715e-09	1.39241	0.306	0.113	0.000166116
CNN2	5.42175250340908e-09	0.639352	0.814	0.605	0.000192288
HSP90B1	5.4989088237139e-09	0.709912	0.721	0.532	0.000195024
IL7R	8.958834087205e-09	0.478229	0.899	0.673	0.000317734
CTSW	9.7917500981207e-09	0.486629	0.911	0.673	0.000347274
GNG2	1.0739453216698e-08	0.676536	0.697	0.488	0.000380885
NSA2	1.15252388830336e-08	0.762771	0.607	0.383	0.000408754
EMP3	1.24235179769261e-08	0.509537	0.843	0.637	0.000440612
GZMK	1.25343068226944e-08	0.451545	0.791	0.613	0.000444542
RPS28	1.29572813117892e-08	0.399867	0.993	0.766	0.000459543
TSC22D3	1.36975898166205e-08	0.50191	0.938	0.734	0.000485799
PFDN5	1.44632785959174e-08	0.39895	0.988	0.762	0.000512955
RPL34	1.66294292162211e-08	0.382807	0.997	0.778	0.000589779
BTF3	1.66973535453891e-08	0.411268	0.969	0.754	0.000592188
ISG15	1.68368949054196e-08	-2.35217	0.231	0.395	0.000597137
CFL1	1.71740807725345e-08	0.419934	0.988	0.766	0.000609096
HSP90AB1	2.03576482251719e-08	0.45989	0.926	0.73	0.000722004
RPS13	2.9651916739627e-08	0.381276	0.995	0.786	0.00105163
RPLP2	3.05372043817365e-08	0.386458	0.995	0.782	0.00108303
CD7	3.17991444991072e-08	0.499442	0.815	0.601	0.00112779
DDX5	3.25232004923313e-08	0.390635	0.942	0.738	0.00115347
BRD2	3.43645223930472e-08	0.554566	0.718	0.508	0.00121877
TMBIM6	3.70037820250194e-08	0.592947	0.655	0.435	0.00131238
ITGB2	3.83871278705589e-08	0.472095	0.843	0.665	0.00136144
CHMP1B	3.93113619951125e-08	1.20436	0.39	0.194	0.00139422
RPL6	4.43452090404891e-08	0.375973	0.995	0.786	0.00157275
ARF4	4.83041710271374e-08	1.0807	0.414	0.218	0.00171316
KPNB1	4.93555903852715e-08	1.01424	0.391	0.198	0.00175045
SRSF2	5.10274360888156e-08	0.750191	0.6	0.419	0.00180974
CD2	5.11835641717493e-08	-2.03538	0.46	0.593	0.00181528
RPL36	5.19185217854359e-08	0.37855	0.99	0.782	0.00184134
CYCS	5.27896409679845e-08	0.545697	0.72	0.5	0.00187224
ITM2B	5.53839926809321e-08	0.537632	0.73	0.516	0.00196425
ARPC2	6.73800312471969e-08	-1.40139	0.848	0.871	0.0023897
ARHGDIB	7.26249158195913e-08	0.376638	0.969	0.782	0.00257572
SERP1	7.27029654666543e-08	0.641716	0.67	0.496	0.00257848
SKP1	7.90662075700145e-08	0.529682	0.752	0.56	0.00280416
MYADM	8.07017838415629e-08	0.687956	0.65	0.46	0.00286217
RPS7	9.08771450705359e-08	-0.744484	0.995	0.984	0.00322305
IKBKE	9.33740332975831e-08	-3.2214	0.055	0.165	0.0033116
TUBB	1.02244811388178e-07	0.754067	0.528	0.315	0.00362621
SERTAD1	1.05943528552186e-07	0.632981	0.653	0.448	0.00375739
LSM8	1.09938181825818e-07	1.2604	0.362	0.185	0.00389907
FAU	1.12840591189597e-07	0.362022	0.997	0.798	0.004002
TRDC	1.14998649515153e-07	0.967197	0.325	0.145	0.00407854
ILF3	1.19793728723337e-07	1.02638	0.409	0.218	0.0042486
HLA-C	1.64626667883218e-07	0.35038	1	0.794	0.00583865
HLA-E	1.69121418878446e-07	0.319821	0.99	0.782	0.00599806
KLF6	1.69663540387008e-07	0.470607	0.913	0.726	0.00601729
H3F3B	1.70775459299118e-07	0.40765	0.993	0.794	0.00605672
GABARAPL2	1.85575913405998e-07	0.763148	0.528	0.331	0.00658164
YWHAZ	1.8588080025777e-07	0.341472	0.926	0.734	0.00659245
SLC2A3	1.91336262798559e-07	0.503556	0.718	0.516	0.00678593
EGR1	2.00198043237236e-07	1.58429	0.287	0.121	0.00710022
CIRBP	2.0146421354885e-07	0.405624	0.913	0.698	0.00714513
RPS6	2.15004476835631e-07	0.366776	0.995	0.782	0.00762535
RPL27A	2.23004006036679e-07	0.39434	0.949	0.702	0.00790906
TPM3	2.27573727638942e-07	-1.38903	0.838	0.855	0.00807113
TMEM258	2.43128977349129e-07	0.667483	0.569	0.355	0.00862281
ATP5MG	2.54134589674712e-07	0.407192	0.909	0.694	0.00901314
HIGD2A	2.60118825198763e-07	0.61436	0.67	0.456	0.00922537
ACTG1	2.60380061293753e-07	0.400276	0.968	0.774	0.00923464
KLRC1	2.69316865262527e-07	1.45704	0.241	0.085	0.00955159
PPP2R5C	3.01048091601656e-07	0.653283	0.638	0.44	0.010677
PAIP2	3.01464785297856e-07	0.664244	0.54	0.339	0.0106918
PGK1	3.02182999601016e-07	0.527059	0.711	0.524	0.0107172
STAT1	3.93130423771517e-07	-3.03822	0.215	0.343	0.0139428
RPL32	4.26897335059475e-07	-0.657164	0.993	0.996	0.0151403
RPL11	4.32214204325072e-07	-0.808109	0.998	0.988	0.0153289
EEF1A1	4.34115276888159e-07	0.364028	0.998	0.798	0.0153963
NPM1	4.47326504010314e-07	0.404351	0.954	0.718	0.0158649
SPOCK2	5.00357761940706e-07	0.401872	0.851	0.597	0.0177457
PTMA	5.34736988745919e-07	-0.868877	0.997	1	0.018965
SAT1	5.40582563215642e-07	0.57686	0.737	0.528	0.0191723
RPL27	5.52211693312142e-07	0.378442	0.978	0.758	0.0195847
MT-ND4	5.53172436672382e-07	0.347985	0.991	0.798	0.0196188
Z93241.1	5.79737861501559e-07	1.45517	0.308	0.145	0.020561
PSME1	6.31018081607962e-07	0.40951	0.901	0.669	0.0223797
RBM39	6.49225164369262e-07	0.501409	0.776	0.593	0.0230254
NCL	6.97274845392616e-07	-1.14406	0.788	0.843	0.0247295
ARF1	7.27385900320868e-07	-1.33403	0.728	0.782	0.0257975
RPL10	7.78689282568417e-07	0.365856	1	0.79	0.027617
KLRG1	8.00143222109949e-07	0.488501	0.675	0.46	0.0283779
CD3E	8.54275564733843e-07	0.348439	0.966	0.75	0.0302977
GBP5	8.99345429312079e-07	-2.28782	0.458	0.585	0.0318962
SYNE2	9.63936650654176e-07	0.570914	0.713	0.512	0.034187
SBDS	9.67420589671258e-07	0.5029	0.658	0.464	0.0343105
MORF4L1	1.08480084829734e-06	0.551108	0.629	0.46	0.0384735
HSPA5	1.30135140597623e-06	0.214249	0.834	0.601	0.0461537
XRCC5	1.39084868822564e-06	-1.66684	0.357	0.488	0.0493278
PMAIP1	1.39414836055174e-06	0.801619	0.479	0.306	0.0494449
RPLP0	1.44984709784034e-06	0.35431	0.995	0.794	0.0514203
CSTB	1.45204627814671e-06	0.756633	0.426	0.238	0.0514983
SSR2	1.49698463457012e-06	-1.28239	0.81	0.823	0.0530921
SUCLG1	1.58727578606305e-06	-2.46259	0.115	0.234	0.0562943
MYL12A	1.66943555074214e-06	0.358151	0.942	0.726	0.0592082
RPL29	1.69043123681461e-06	-0.852737	0.997	0.988	0.0599528
STK17B	1.69573159658262e-06	-1.26267	0.439	0.56	0.0601408
MSN	1.77393283433685e-06	0.472049	0.709	0.5	0.0629143
SLC25A6	1.89162181527682e-06	0.327908	0.944	0.71	0.0670883
EZR	1.91368429731089e-06	0.395	0.697	0.512	0.0678707
KLRB1	1.99984810750368e-06	0.338695	0.815	0.536	0.0709266
TSPYL2	2.05154081318222e-06	0.991395	0.417	0.262	0.0727599
NEAT1	2.07733920979151e-06	0.678181	0.6	0.407	0.0736749
MOB3A	2.15465665528659e-06	1.64266	0.193	0.065	0.0764171
CD44	2.22718891620933e-06	0.482056	0.762	0.593	0.0789895
YWHAB	2.2662806565042e-06	0.364283	0.81	0.629	0.0803759
CANX	2.77112473735779e-06	0.619829	0.427	0.262	0.0982807
TMEM59	2.7952284794191e-06	-1.84388	0.453	0.569	0.0991356
RPL18A	2.91435853398103e-06	0.361986	0.997	0.79	0.103361
AC007384.1	3.14951795839613e-06	1.25135	0.198	0.069	0.111701
UBL5	3.25828058880585e-06	0.535499	0.662	0.476	0.115558
S100A4	3.38844589111239e-06	-1.44011	0.985	0.98	0.120175
TRAC	3.46904766305195e-06	0.68576	0.503	0.323	0.123033
GZMA	3.53914278228804e-06	0.26303	0.904	0.661	0.125519
SH3BGRL3	3.99630732905668e-06	-1.40827	0.995	0.968	0.141733
CALM1	4.0093011244684e-06	0.34894	0.986	0.786	0.142194
UXT	4.03512524079674e-06	0.395437	0.68	0.48	0.14311
RPS23	4.36135687059694e-06	0.342023	0.995	0.77	0.15468
SRSF3	4.50134789253392e-06	0.417271	0.73	0.52	0.159645
NDUFA1	4.67753363870736e-06	0.582075	0.579	0.387	0.165893
TPI1	4.72966507072814e-06	0.479477	0.68	0.496	0.167742
ALOX5AP	4.75327374477083e-06	0.607303	0.542	0.367	0.16858
COX6A1	4.82176371124985e-06	0.479993	0.706	0.524	0.171009
ANXA6	4.86381569593748e-06	0.557079	0.578	0.407	0.1725
NCR3	4.90291820049227e-06	0.571045	0.491	0.29	0.173887
S100B	5.22583134957869e-06	4.47812	0.096	0.008	0.185339
SEPT9	5.39445875992047e-06	0.572237	0.549	0.399	0.19132
BDP1	5.54904689834204e-06	0.890766	0.299	0.153	0.196802
AFF4	5.62848661794886e-06	1.08681	0.277	0.133	0.19962
RPS11	5.86438298661346e-06	0.348009	0.966	0.75	0.207986
RPL22	6.00849061719259e-06	-0.734392	0.988	0.956	0.213097
LYAR	6.57745916793524e-06	0.428873	0.718	0.508	0.233276
DDIT4	7.03431964668485e-06	0.542551	0.585	0.391	0.249479
RRP1B	7.5197466046241e-06	1.38362	0.13	0.028	0.266695
RAN	7.8624243057226e-06	0.545755	0.622	0.452	0.278849
ILF3-DT	8.03548217657195e-06	1.00873	0.359	0.206	0.284986
ELOB	8.11044525177605e-06	0.411774	0.738	0.552	0.287645
COX6C	8.16181552003432e-06	0.398605	0.737	0.536	0.289467
PPIA	8.89617559326581e-06	0.34928	0.956	0.73	0.315512
DUSP1	9.1044676904996e-06	0.428511	0.704	0.516	0.322899
TUBA1A	9.8769035157786e-06	0.576413	0.636	0.492	0.350294
RBM25	9.96864051032434e-06	0.613381	0.458	0.286	0.353548
RPS15	1.0234384251178e-05	0.338165	1	0.786	0.362973
DDX3X	1.03464553871997e-05	0.513909	0.646	0.472	0.366947
COX5B	1.05374838029982e-05	-1.44322	0.602	0.665	0.373722
UQCR11	1.0590882816295e-05	0.395725	0.656	0.504	0.375616
ZC3H12A	1.06712464576664e-05	0.362334	0.605	0.419	0.378466
HNRNPR	1.08832557633372e-05	-1.84282	0.303	0.423	0.385986
EDF1	1.10259315096273e-05	0.360381	0.807	0.621	0.391046
MTRNR2L8	1.19743248701029e-05	0.45428	1	0.798	0.424681
NONO	1.29200471017339e-05	0.579386	0.467	0.302	0.458222
ERAP2	1.38492571878931e-05	0.985087	0.267	0.133	0.491178
GPR171	1.40821227696448e-05	2.58633	0.118	0.024	0.499437
SARAF	1.41480998120124e-05	0.315959	0.956	0.758	0.501777
EEF1B2	1.48017484481906e-05	-0.664966	0.986	0.968	0.524959
ATP5F1B	1.54494779168559e-05	0.457838	0.576	0.391	0.547931
RPL15	1.55619158486183e-05	-0.775572	0.998	0.992	0.551919
IER3	1.61350203168867e-05	1.55762	0.263	0.137	0.572245
ATP6AP2	1.65863490685176e-05	0.830282	0.368	0.222	0.588251
SS18L2	1.69121925097913e-05	-1.64321	0.27	0.391	0.599808
THAP2	1.6950974134268e-05	1.3357	0.2	0.081	0.601183
SSR4	1.72359625452864e-05	0.375446	0.851	0.633	0.611291
EMB	1.72391787440838e-05	0.581679	0.443	0.278	0.611405
RORA	1.74700742508582e-05	0.326251	0.581	0.383	0.619594
PDCD6	1.75583104644359e-05	0.852279	0.385	0.242	0.622723
FBXO21	1.93365481654821e-05	1.60871	0.161	0.052	0.68579
IDS	2.00096850138894e-05	0.350432	0.699	0.552	0.709663
CACYBP	2.01317460154708e-05	-2.00541	0.169	0.286	0.713993
RPL35	2.0979992936668e-05	0.314977	0.986	0.77	0.744076
RPS27A	2.14034961588959e-05	-0.656433	0.995	1	0.759096
COX7C	2.18679068783842e-05	0.355227	0.884	0.706	0.775567
FTL	2.35037648908198e-05	0.286218	0.988	0.778	0.833585
SNRPD2	2.36372614704609e-05	0.307704	0.856	0.669	0.838319
UQCRQ	2.48322428437043e-05	0.546747	0.496	0.327	0.8807
KMT2E	2.53672297400805e-05	0.39319	0.68	0.48	0.899674
GPSM3	2.62475538677955e-05	0.387268	0.766	0.577	0.930896
DUSP2	2.72159590856326e-05	0.360865	0.427	0.278	0.965241
MT-ND3	2.73139217406677e-05	0.288658	0.998	0.798	0.968716
CD27	2.74121431072023e-05	0.735442	0.429	0.266	0.972199
YME1L1	2.92851009371824e-05	0.565098	0.465	0.294	1
RHOH	2.94078516496735e-05	0.535534	0.561	0.415	1
S1PR1	2.99905905312198e-05	-1.76096	0.176	0.286	1
AKAP13	3.0091407384397e-05	0.55533	0.474	0.302	1
NR1H2	3.02111121946557e-05	0.848846	0.333	0.194	1
BAG6	3.18617690300661e-05	1.23171	0.222	0.105	1
CYTIP	3.20091497681982e-05	-1.532	0.458	0.573	1
GNLY	3.25375428806003e-05	-1.52005	0.409	0.536	1
SEPT1	3.3820451295616e-05	0.598608	0.503	0.351	1
B2M	3.42176199568543e-05	0.242014	1	0.798	1
SLC25A5	3.47366571588326e-05	0.438963	0.696	0.516	1
CAPZA1	3.61076958835839e-05	-1.95106	0.243	0.355	1
C11orf58	3.64185397147186e-05	0.4354	0.525	0.339	1
TRAF1	3.81517164927669e-05	1.17323	0.203	0.089	1
SRSF10	3.86495805232036e-05	-1.64077	0.297	0.411	1
AC091271.1	3.93302800123782e-05	2.01017	0.13	0.036	1
COX8A	4.1832031653899e-05	0.361361	0.66	0.488	1
ARHGDIA	4.18785148049799e-05	0.489247	0.639	0.46	1
CBLB	4.23119216443854e-05	0.683433	0.397	0.242	1
UBXN1	4.27013602912091e-05	0.345816	0.67	0.512	1
MAN1A2	4.28541276461855e-05	-2.03467	0.142	0.25	1
ARL4C	4.34288100837805e-05	-1.0346	0.797	0.802	1
CCNL1	4.36862672048229e-05	0.391083	0.749	0.565	1
RPS20	4.38626987975664e-05	0.299785	0.851	0.629	1
UTY	4.5375918772919e-05	1.56663	0.154	0.052	1
RPL5	4.57150992448306e-05	-0.590034	0.993	0.98	1
APMAP	4.74098048754639e-05	0.673993	0.422	0.27	1
TC2N	4.93113927343224e-05	0.531691	0.485	0.335	1
PPP2R1A	5.16393566590772e-05	0.862197	0.373	0.234	1
CAP1	5.22374785142118e-05	-1.92207	0.559	0.609	1
PHF20	5.29821854098778e-05	0.482166	0.407	0.25	1
RPL7	5.34673282843472e-05	0.323203	0.956	0.746	1
SEC61G	5.3488148781182e-05	0.532969	0.532	0.367	1
MTPN	5.41951897125865e-05	0.533405	0.356	0.21	1
GTF2A2	5.42197324962427e-05	0.834497	0.349	0.218	1
HNRNPA1	5.47390331063387e-05	0.309035	0.812	0.633	1
BHLHE40	5.54089721888107e-05	-1.18024	0.639	0.698	1
SRSF1	5.75542638327228e-05	1.30374	0.186	0.077	1
WSB1	5.79763090320435e-05	0.550551	0.487	0.331	1
GABARAPL1	5.92507915510101e-05	0.916235	0.303	0.169	1
RPL7A	5.93845542899438e-05	0.320775	0.995	0.786	1
EMD	6.0569366462608e-05	0.582821	0.458	0.298	1
RPL36A	6.14277989220019e-05	0.370486	0.75	0.585	1
AQP3	6.41922898349928e-05	0.571242	0.424	0.278	1
HIST1H4C	6.90519754581305e-05	0.580989	0.513	0.363	1
XIST	6.98487470274754e-05	-2.69981	0.009	0.052	1
ARL6IP1	7.07081534427651e-05	1.03298	0.161	0.056	1
TBCB	7.1708876619889e-05	0.716932	0.364	0.222	1
SH2D1A	7.22233594716451e-05	0.963408	0.296	0.165	1
KDM6B	7.24898497763729e-05	0.707365	0.344	0.206	1
IFRD1	7.25845555404811e-05	0.486244	0.556	0.403	1
BCLAF1	7.37657434945961e-05	0.491431	0.578	0.44	1
OTUD6B-AS1	7.82295299407828e-05	0.927433	0.205	0.089	1
NSG1	7.8388487383119e-05	1.21866	0.198	0.089	1
CORO1A	7.948166048278e-05	0.316118	0.923	0.714	1
CD52	8.08386615871318e-05	-1.58172	0.985	0.972	1
BTG1	8.17397134837267e-05	0.345475	0.67	0.476	1
MCOLN2	8.49326389226141e-05	-2.86134	0.039	0.109	1
RPS8	8.54765900057888e-05	-0.714355	0.997	0.992	1
NR4A3	8.566015496061e-05	0.567724	0.338	0.194	1
BRK1	8.71586196347139e-05	-1.83149	0.497	0.581	1
AC004687.1	8.90243299624921e-05	0.790632	0.368	0.238	1
CCND3	9.26055951034011e-05	0.314012	0.718	0.577	1
FXYD5	9.29618824961581e-05	0.296401	0.937	0.734	1
FLNA	9.31969138187181e-05	0.171036	0.762	0.617	1
GAPDH	9.32557390328795e-05	0.202653	0.988	0.77	1
ATP5F1E	9.32693829198485e-05	0.269668	0.918	0.722	1
RNF10	9.34303382859279e-05	1.15491	0.181	0.077	1
BIN1	9.35147666198642e-05	-1.62037	0.438	0.528	1
RPL31	9.37459021398248e-05	-0.815071	0.973	0.944	1
MYH9	9.48562601847049e-05	0.302135	0.759	0.605	1
RPS26	9.53839806461627e-05	0.212211	0.993	0.786	1
SUMO2	9.5759438911459e-05	0.332428	0.812	0.625	1
COX4I1	9.60232353980498e-05	0.299187	0.964	0.746	1
EID1	9.64131182918412e-05	0.404686	0.545	0.395	1
PGAM1	9.73514046464265e-05	0.53383	0.463	0.31	1
FKBP11	9.96547439381277e-05	0.643438	0.41	0.278	1
CD47	0.0001088	0.664739	0.434	0.282	1
OAZ1	0.000111623	0.265683	0.853	0.677	1
STK4	0.000112492	0.321354	0.554	0.403	1
ATP5MF	0.000113483	0.565174	0.462	0.31	1
CD3D	0.000119024	0.282989	0.848	0.653	1
LAPTM5	0.000119253	-1.19757	0.954	0.94	1
TSN	0.000123883	-1.62048	0.109	0.206	1
HIGD1A	0.000124513	-3.12105	0.017	0.069	1
CSDE1	0.000127204	-1.34642	0.583	0.613	1
HMGB1	0.00012812	0.25121	0.877	0.649	1
HMGCS1	0.000129071	1.28122	0.209	0.101	1
ARHGAP15	0.00013046	-1.27861	0.424	0.528	1
CNOT1	0.000132408	0.926184	0.246	0.129	1
YWHAQ	0.00013281	-1.41482	0.713	0.734	1
DNAJA1	0.000133684	0.287509	0.675	0.504	1
SQSTM1	0.00013463	0.690435	0.451	0.302	1
RPL23A	0.000136818	0.320024	0.995	0.782	1
HNRNPA2B1	0.000137421	0.273442	0.831	0.653	1
UBA52	0.000143199	0.295039	0.985	0.766	1
TPST2	0.000143202	0.844448	0.33	0.206	1
RPLP1	0.000143701	0.305058	1	0.794	1
H3F3A	0.000144024	-1.22071	0.952	0.956	1
IKZF3	0.000145386	0.987496	0.275	0.157	1
PRELID1	0.00014619	1.0699	0.207	0.097	1
SLC25A3	0.000147539	0.342089	0.711	0.54	1
CD83	0.000148398	0.874727	0.366	0.234	1
RPS6KA1	0.000150422	-1.93557	0.161	0.266	1
RIPOR2	0.00015284	0.482204	0.535	0.387	1
LDLR	0.000153761	3.72243	0.072	0.008	1
MYCBP2	0.000156159	0.887206	0.21	0.097	1
ZBTB16	0.000160099	0.80427	0.35	0.214	1
ENSA	0.000163115	-1.4486	0.4	0.492	1
CD53	0.000165517	-1.88463	0.526	0.565	1
ARPC5	0.000170958	-1.98115	0.369	0.464	1
HMGN1	0.00017121	0.577705	0.491	0.351	1
XRCC6	0.000174506	0.499289	0.515	0.375	1
KDSR	0.000175008	2.27126	0.099	0.024	1
TOMM7	0.000175085	0.296164	0.926	0.726	1
IFNGR1	0.000177773	0.577729	0.373	0.23	1
MAL	0.000178251	-3.69603	0.038	0.101	1
ARHGAP4	0.000179373	0.548951	0.35	0.206	1
S100A11	0.00018072	-2.1836	0.508	0.565	1
ATP5MC2	0.00018409	0.300334	0.908	0.722	1
NCDN	0.000187318	-3.05009	0.032	0.093	1
HAVCR2	0.000189559	-3.49964	0.007	0.044	1
ARHGAP25	0.000197273	-2.13778	0.144	0.238	1
RPL12	0.000204915	0.279169	0.991	0.774	1
PPM1A	0.000206005	-1.88159	0.027	0.085	1
CCNI	0.000214152	0.382347	0.655	0.488	1
LDHB	0.000214921	0.317916	0.74	0.569	1
SON	0.000222921	0.27732	0.699	0.508	1
GLRX	0.00022302	0.890348	0.291	0.169	1
MEAF6	0.000224593	-1.5952	0.316	0.419	1
RPN2	0.000226051	0.755471	0.369	0.25	1
SNRPB	0.000226132	0.432973	0.52	0.363	1
PRRC2C	0.000228602	-1.13196	0.675	0.726	1
MZT1	0.000229985	1.23706	0.144	0.052	1
DNAJC8	0.000249215	-1.72095	0.274	0.379	1
TMEM107	0.000253429	1.40107	0.246	0.141	1
RGL4	0.000256065	1.2434	0.152	0.06	1
ATP5MC3	0.000260988	-1.54423	0.598	0.637	1
SP110	0.000261947	-1.97435	0.239	0.331	1
BSG	0.000262448	0.514207	0.533	0.387	1
CDC42	0.00027255	-1.55231	0.679	0.706	1
CLIC1	0.000275969	0.308064	0.851	0.685	1
TINF2	0.000285532	0.884194	0.258	0.145	1
MT-ND2	0.000287704	0.204455	0.995	0.782	1
CTSC	0.000288515	0.433366	0.526	0.383	1
RPL24	0.000290159	0.308381	0.995	0.762	1
DDT	0.000290941	0.707934	0.316	0.19	1
ADAM8	0.000292867	0.834711	0.214	0.105	1
EIF3L	0.000293297	0.302176	0.761	0.573	1
TNFRSF14	0.000303802	-1.4848	0.422	0.5	1
N4BP2L2	0.000310423	0.516047	0.388	0.254	1
PNP	0.000314682	0.757342	0.33	0.21	1
ARL4A	0.000317871	0.628297	0.432	0.302	1
RPL4	0.000320784	0.280589	0.983	0.762	1
PPA1	0.000321679	0.521539	0.46	0.315	1
PELI1	0.000324425	-2.12824	0.094	0.177	1
TAGLN2	0.000326374	-0.852936	0.885	0.887	1
SRPRA	0.000327007	0.562152	0.383	0.25	1
CELF2	0.000327897	0.491234	0.456	0.319	1
TAX1BP1	0.000328086	0.494946	0.436	0.302	1
ZNF628	0.000331115	-3.91968	0.002	0.028	1
NOSIP	0.000331557	0.461259	0.559	0.407	1
VEZF1	0.000331677	1.00299	0.126	0.044	1
MREG	0.000333491	-4.71148	0.002	0.028	1
GOLGA7	0.000333692	0.70536	0.344	0.222	1
DCTN3	0.000335993	0.525421	0.383	0.25	1
TPT1	0.000338142	0.292052	0.997	0.786	1
FOPNL	0.000338713	1.8166	0.096	0.024	1
TAF7	0.000342429	0.527676	0.402	0.274	1
UQCRB	0.000346092	0.344143	0.858	0.681	1
PEBP1	0.000359712	0.343277	0.609	0.444	1
CALR	0.000360186	0.22762	0.779	0.617	1
ERN1	0.000376476	0.500704	0.366	0.234	1
ID1	0.000376646	0.825821	0.359	0.234	1
CUTA	0.000382005	0.302778	0.627	0.464	1
AGTRAP	0.00038864	-2.14058	0.179	0.274	1
CYTH1	0.000393574	0.549943	0.371	0.25	1
TOMM22	0.000393869	0.423958	0.509	0.367	1
PLAC8	0.000402753	0.685577	0.35	0.222	1
RPL9	0.000403743	0.285863	0.985	0.786	1
LSM5	0.000404727	0.955863	0.248	0.141	1
DOCK2	0.000405237	0.736973	0.234	0.121	1
CREM	0.000411873	0.633952	0.456	0.331	1
TMSB10	0.000416848	-1.88821	0.99	0.996	1
FCRL6	0.000421082	-3.24686	0.014	0.056	1
OPTN	0.000425916	0.575254	0.371	0.242	1
EEF2	0.000426103	0.232278	0.985	0.778	1
UQCR10	0.000426982	0.486924	0.526	0.391	1
BTN3A1	0.000429186	0.837877	0.168	0.073	1
DHX36	0.000430715	1.25092	0.116	0.036	1
FUNDC2	0.000435013	0.654216	0.326	0.206	1
CMTM6	0.000436146	-1.71793	0.282	0.371	1
GDI2	0.000436273	0.610063	0.4	0.278	1
CLDND1	0.000439603	1.26066	0.169	0.077	1
C1orf52	0.000441386	0.51409	0.205	0.105	1
GZMH	0.000450949	0.661606	0.321	0.194	1
TBC1D10C	0.000452245	0.675262	0.386	0.258	1
C16orf54	0.000453381	0.873291	0.205	0.105	1
CSRNP1	0.00045384	0.142893	0.432	0.294	1
ARPC3	0.000456264	0.323163	0.817	0.657	1
YIPF4	0.000456957	-2.47099	0.06	0.129	1
SND1	0.000463015	0.691084	0.289	0.173	1
ELOC	0.000463499	0.658449	0.303	0.185	1
LETM2	0.000467848	2.78961	0.072	0.012	1
CHCHD2	0.000468573	0.261974	0.877	0.706	1
TNF	0.000484891	1.05904	0.4	0.278	1
SPN	0.000485719	0.267119	0.349	0.214	1
SOD1	0.000485752	0.375286	0.602	0.456	1
DAZAP2	0.000490448	0.289144	0.824	0.633	1
CD164	0.000497467	0.611072	0.352	0.234	1
GPR65	0.000501595	0.561883	0.443	0.319	1
DNAJB6	0.000508197	0.374993	0.579	0.456	1
AHNAK	0.000514478	0.139374	0.839	0.661	1
PSME2	0.000519768	0.269588	0.711	0.54	1
PIGF	0.000534308	-3.13333	0.031	0.085	1
CDC37	0.00053821	0.376579	0.621	0.472	1
NOP10	0.000539858	0.668825	0.296	0.181	1
LAMTOR2	0.000542492	-1.93564	0.21	0.306	1
DDX24	0.000542737	0.280525	0.535	0.383	1
EIF3K	0.000547461	0.236609	0.891	0.718	1
ATP2B1-AS1	0.000551518	1.30246	0.123	0.044	1
ANKRD13D	0.0005527	1.07675	0.12	0.04	1
TBRG1	0.000553248	0.605007	0.361	0.242	1
TPM4	0.000569701	0.868469	0.258	0.149	1
TRMT112	0.000572504	0.466354	0.614	0.476	1
POLR2A	0.000582047	0.590525	0.422	0.294	1
MIF	0.000582834	0.269847	0.774	0.593	1
PRF1	0.000588981	0.210752	0.624	0.472	1
SCML4	0.000591151	0.82785	0.195	0.097	1
ELOVL1	0.000592213	-2.10706	0.14	0.226	1
STX8	0.000592816	1.07792	0.171	0.081	1
CALM3	0.000599186	0.722089	0.366	0.25	1
APOL6	0.000603261	0.727381	0.258	0.153	1
PSMD4	0.000605385	-2.07921	0.227	0.323	1
AES	0.000611994	0.318917	0.665	0.516	1
ASCC3	0.000622124	0.680832	0.173	0.081	1
HLA-DMA	0.000626458	1.62013	0.109	0.036	1
APRT	0.00063065	0.290575	0.797	0.601	1
MCM7	0.000631429	1.26385	0.128	0.048	1
LMNA	0.00063561	0.437612	0.338	0.214	1
MAT2B	0.000636722	0.626856	0.294	0.181	1
LAMTOR4	0.000645767	0.398559	0.542	0.411	1
COX6B1	0.000656924	0.308281	0.713	0.585	1
TRBV6-2	0.000660619	-1.77927	0.019	0.065	1
MIR4435-2HG	0.000665855	-2.76634	0.091	0.165	1
RPL19	0.000667277	0.300234	0.995	0.778	1
IDI1	0.000674858	0.597969	0.313	0.194	1
YARS	0.000684357	-2.32792	0.197	0.282	1
LRRFIP1	0.000684917	-1.42913	0.349	0.431	1
HNRNPC	0.000715051	0.356373	0.624	0.476	1
EIF3I	0.000716606	-1.35607	0.415	0.496	1
VCP	0.000721992	0.586406	0.362	0.242	1
MRPS15	0.000729279	-1.21908	0.221	0.327	1
AP002387.2	0.000736252	0.872553	0.236	0.133	1
HNRNPK	0.000739004	0.278654	0.752	0.617	1
DDX23	0.000740029	1.31092	0.109	0.036	1
CHD2	0.000749269	0.456908	0.362	0.242	1
SNU13	0.000752673	0.462699	0.568	0.435	1
MRPL54	0.000760633	0.411395	0.415	0.286	1
BTAF1	0.000786556	1.10135	0.157	0.073	1
TYROBP	0.000787315	-0.857309	0.108	0.194	1
TRAT1	0.000798634	0.762512	0.236	0.129	1
ROMO1	0.00081266	0.70277	0.335	0.226	1
LIMS1	0.000813945	-2.40512	0.111	0.19	1
ID2	0.000814128	-1.1224	0.663	0.714	1
CCNH	0.000819585	0.56451	0.552	0.431	1
UBE2Q1	0.000822914	-2.95691	0.029	0.081	1
PDCD4	0.000826165	0.498389	0.513	0.383	1
CYTOR	0.000828203	-1.66858	0.188	0.282	1
PXN	0.000834315	0.462961	0.299	0.185	1
PAF1	0.000834502	1.26161	0.168	0.081	1
UBE2G1	0.000862037	1.13344	0.138	0.056	1
HCLS1	0.000862844	0.334741	0.665	0.5	1
NCBP2	0.0008661	1.12845	0.13	0.052	1
MAPK1IP1L	0.000869565	0.339106	0.54	0.403	1
NDUFB11	0.000874567	0.240884	0.665	0.512	1
RPL22L1	0.000878711	0.41101	0.626	0.492	1
ALDOA	0.000880102	0.539763	0.368	0.246	1
LEPROTL1	0.000887107	0.337713	0.643	0.488	1
ETNK1	0.000906867	1.13646	0.162	0.077	1
CD48	0.000915444	-1.24877	0.721	0.71	1
PSMB2	0.000922313	-2.00717	0.251	0.335	1
GSTP1	0.000923826	0.209916	0.528	0.359	1
PRDX5	0.000928504	0.552457	0.402	0.286	1
PSMB1	0.000934493	0.310598	0.569	0.419	1
RPSA	0.000936127	-0.755301	0.993	0.98	1
TMED2	0.000942669	0.458917	0.444	0.331	1
EIF4B	0.000957259	0.270025	0.704	0.528	1
RNASET2	0.000981374	0.871001	0.215	0.121	1
NPAT	0.000983585	1.2727	0.123	0.048	1
FYN	0.000991351	0.460035	0.474	0.351	1
SERINC1	0.000997983	0.593683	0.282	0.173	1
CSTF2T	0.000998938	1.785	0.087	0.024	1
FIS1	0.0010003	0.442995	0.501	0.363	1
PSAP	0.00100088	0.412124	0.492	0.375	1
DCP1A	0.00100794	0.973587	0.198	0.105	1
RSL24D1	0.00103312	0.406067	0.499	0.367	1
LARP7	0.00103621	1.15653	0.162	0.077	1
DPH1	0.00105127	1.74135	0.087	0.024	1
TUBB4B	0.00105632	0.414359	0.617	0.492	1
LDHA	0.00105997	0.268485	0.805	0.605	1
RGS14	0.00106138	0.836627	0.248	0.149	1
YES1	0.00108777	1.60254	0.094	0.028	1
CLEC2D	0.00110938	0.443721	0.321	0.21	1
FMNL1	0.00111755	1.01586	0.188	0.097	1
RAB11FIP5	0.00113956	-4.96085	0.002	0.024	1
CD3G	0.00114482	0.344481	0.605	0.496	1
ERP29	0.00114565	0.329922	0.679	0.532	1
DDX21	0.00114756	0.455605	0.427	0.302	1
SLC7A5	0.00117577	0.813967	0.251	0.153	1
CAPZB	0.00118032	-1.67472	0.581	0.621	1
PNKD	0.00118574	-1.67222	0.178	0.27	1
KATNBL1	0.00118902	1.00162	0.132	0.052	1
MAD1L1	0.00120102	0.931789	0.255	0.161	1
MRPS9	0.00120402	-2.19781	0.06	0.125	1
IBTK	0.00120849	1.2156	0.128	0.052	1
NIFK	0.00120983	-1.99559	0.104	0.181	1
ABRACL	0.00121306	0.391875	0.503	0.383	1
SAR1A	0.00124209	1.09378	0.159	0.077	1
PKM	0.00125413	0.343894	0.549	0.411	1
S100A10	0.00126358	-1.11594	0.868	0.843	1
GHITM	0.00126604	0.459295	0.426	0.31	1
MRPS5	0.00126898	-1.75739	0.121	0.202	1
EIF3G	0.00128306	0.279166	0.759	0.617	1
SDHC	0.001295	-1.78614	0.26	0.331	1
NBEAL1	0.00129536	-0.95236	0.491	0.577	1
HNRNPM	0.00130651	0.43539	0.487	0.359	1
SPCS2	0.00130698	0.63593	0.395	0.294	1
PCNX2	0.00131084	-2.70923	0.036	0.089	1
GBP1	0.0013229	-2.34446	0.101	0.173	1
PRMT9	0.00133218	1.22479	0.109	0.04	1
RBBP4	0.00136482	-1.77517	0.294	0.363	1
DCTN6	0.00139003	2.20428	0.065	0.012	1
HSPB1	0.00139006	0.82889	0.277	0.177	1
TAP1	0.00140676	0.543532	0.383	0.27	1
HPS1	0.00141183	0.762393	0.26	0.157	1
TRA2B	0.00142689	0.616076	0.376	0.274	1
SATB1	0.00143571	-1.38542	0.369	0.448	1
PDIA3	0.00143675	0.182732	0.682	0.565	1
BCL2A1	0.00143901	1.06453	0.203	0.113	1
PHLDA1	0.00145027	0.978295	0.185	0.097	1
CDK11A	0.00145261	-1.78089	0.147	0.226	1
SASH3	0.00145435	0.622537	0.328	0.222	1
RPS3A	0.00146146	0.274358	0.998	0.79	1
NEDD8	0.00146153	0.422647	0.463	0.335	1
RPL18	0.0014902	0.256693	0.997	0.79	1
PNRC2	0.00149376	-1.60919	0.27	0.347	1
RAPGEF1	0.0014959	0.958025	0.128	0.052	1
ARL6IP5	0.00150077	0.212592	0.557	0.423	1
RARG	0.00152147	1.636	0.091	0.028	1
NSUN2	0.00152214	1.20645	0.084	0.024	1
COX7B	0.0015287	0.424722	0.482	0.367	1
GTF3C1	0.00155443	0.498132	0.359	0.246	1
MDH2	0.00155702	0.462843	0.487	0.371	1
NDUFAF3	0.00156339	-1.55	0.193	0.278	1
NDUFB7	0.00156997	0.430128	0.484	0.359	1
HIVEP3	0.00157027	-2.90784	0.024	0.069	1
RAP1B	0.00157121	0.347731	0.574	0.431	1
CIB1	0.00157642	0.293346	0.521	0.359	1
FAM49B	0.00158432	0.493779	0.362	0.246	1
ANXA1	0.00160474	0.218534	0.844	0.669	1
CDIP1	0.00161147	1.39301	0.096	0.032	1
ATP5PF	0.00161194	0.492931	0.438	0.335	1
DNAJC19	0.00163098	0.698551	0.26	0.157	1
NR4A2	0.00163336	0.134518	0.855	0.746	1
KIAA0232	0.00163514	3.06973	0.048	0.004	1
GPX7	0.00163904	-2.46008	0.07	0.137	1
ANP32B	0.00164519	0.374439	0.562	0.44	1
CDC42SE1	0.00164893	-1.24715	0.424	0.496	1
OSBPL3	0.00165186	1.11403	0.103	0.036	1
MX2	0.00165685	1.20444	0.113	0.044	1
PPP1R11	0.00165989	0.953517	0.229	0.141	1
RHOG	0.00167298	0.331725	0.491	0.367	1
SLC38A1	0.0016775	0.315039	0.523	0.399	1
KRTCAP3	0.0016799	-2.8606	0.005	0.032	1
HINT1	0.00168903	0.19931	0.925	0.722	1
DENND4A	0.00169872	0.932062	0.205	0.117	1
NAPA	0.00169927	0.574926	0.376	0.274	1
LUC7L2	0.00170177	0.828426	0.19	0.101	1
PDCL3	0.00170198	-1.75518	0.147	0.226	1
SELENON	0.00170752	-2.70785	0.005	0.032	1
RPL13A	0.00171702	0.242181	0.988	0.774	1
LSM7	0.00173173	0.414703	0.497	0.363	1
ARHGAP45	0.00175793	0.89236	0.234	0.145	1
CAPZA2	0.0017602	0.987383	0.183	0.097	1
THUMPD1	0.00176358	0.751359	0.236	0.137	1
RNF34	0.00177134	1.6171	0.082	0.024	1
KIAA1551	0.00177938	0.468479	0.441	0.319	1
PPIB	0.00186069	0.201019	0.877	0.677	1
MTFP1	0.00190211	0.871584	0.209	0.117	1
KIR3DL2	0.00191369	3.11806	0.062	0.012	1
SLA	0.00192337	0.869254	0.212	0.125	1
TRGV8	0.00193606	2.91835	0.062	0.012	1
TANK	0.00196702	-1.99086	0.144	0.218	1
TSR2	0.00196975	0.767681	0.205	0.113	1
NAA50	0.00197069	0.94491	0.181	0.097	1
KMT2C	0.00198139	0.613439	0.209	0.113	1
PIM2	0.00198422	0.590269	0.333	0.226	1
ICAM3	0.00198657	0.255101	0.744	0.585	1
CD37	0.00201928	0.250815	0.86	0.677	1
UBTF	0.00203115	0.876248	0.181	0.097	1
LMO4	0.00204829	-2.86439	0.068	0.129	1
CTNNBL1	0.00205177	1.25366	0.123	0.052	1
TNFSF13B	0.00206538	-1.30793	0.029	0.077	1
PRKCB	0.00207209	0.716452	0.198	0.109	1
SVIL	0.0020882	1.27718	0.113	0.044	1
TMEM39B	0.00209322	-2.86695	0.022	0.065	1
ANKDD1A	0.00209833	-4.92426	0	0.016	1
PROCA1	0.00209833	-4.75792	0	0.016	1
TPX2	0.00209833	-4.50015	0	0.016	1
FAM83D	0.00209833	-4.87842	0	0.016	1
AOAH	0.00210927	1.03084	0.168	0.089	1
NUB1	0.0021199	0.526257	0.26	0.157	1
CRYBG1	0.00213539	0.619084	0.229	0.133	1
SF3B5	0.00213703	0.38275	0.526	0.403	1
NRBF2	0.00216719	1.14869	0.154	0.077	1
NACA	0.00217973	0.25964	0.991	0.782	1
TMEM230	0.00218703	0.427332	0.409	0.298	1
ATP5ME	0.00219597	0.754868	0.27	0.177	1
NFKBIB	0.00220719	0.862755	0.263	0.169	1
DEF8	0.00222465	1.06911	0.092	0.032	1
TMEM120A	0.00222852	1.21272	0.094	0.032	1
UBXN4	0.00223199	-1.70955	0.275	0.359	1
B4GALT1	0.00228148	0.462927	0.332	0.222	1
SPATA2	0.00228151	1.17075	0.132	0.06	1
ITCH	0.00230527	0.650912	0.232	0.137	1
PHF3	0.00232035	0.591804	0.333	0.222	1
LTN1	0.00233066	1.37801	0.087	0.028	1
BANF1	0.00233741	0.693899	0.284	0.194	1
MTHFD2	0.0024242	-1.80294	0.138	0.214	1
RBM48	0.00242734	1.03115	0.162	0.085	1
GLUL	0.00242973	-2.8935	0.133	0.202	1
TPR	0.00244392	-1.73661	0.318	0.391	1
PA2G4	0.00244742	0.437182	0.378	0.262	1
WIPF1	0.00244782	-1.08457	0.646	0.669	1
CRLF3	0.00246298	0.799073	0.152	0.073	1
PET100	0.00246806	0.748551	0.234	0.141	1
ATP5PB	0.00248733	-1.71836	0.443	0.492	1
VPS13A	0.0024903	1.01428	0.14	0.065	1
POLR2E	0.00249394	0.45302	0.374	0.262	1
C4orf3	0.00250164	0.377848	0.497	0.371	1
ZNF428	0.0025318	1.14875	0.138	0.065	1
SLC39A13	0.00253334	4.4523	0.036	0	1
TFIP11	0.00258661	1.06577	0.133	0.06	1
SYNGR2	0.0026183	0.489233	0.323	0.218	1
FGFR1	0.00262207	-2.04879	0.014	0.048	1
FASN	0.00263236	1.67015	0.053	0.008	1
ATP6V0E2	0.00263306	0.757391	0.19	0.109	1
SF3A2	0.00264497	0.869471	0.227	0.141	1
RBM42	0.00267872	1.08395	0.147	0.073	1
APBB1	0.00269127	0.767688	0.087	0.028	1
TAGAP	0.00273525	0.424986	0.545	0.431	1
ELOF1	0.00274589	0.924559	0.164	0.085	1
RAB14	0.00277277	0.847202	0.212	0.125	1
XPA	0.00282521	1.05446	0.142	0.069	1
FAM122C	0.00283278	2.89403	0.051	0.008	1
BAP1	0.00285423	-2.19425	0.021	0.06	1
SELENOK	0.00286218	0.297527	0.701	0.569	1
DUSP12	0.00287618	-1.99328	0.075	0.137	1
EIF4H	0.00290595	0.365467	0.451	0.335	1
DNM1L	0.00290601	1.20781	0.125	0.056	1
RPF1	0.00291249	-1.82454	0.091	0.157	1
GPR108	0.00292111	0.711372	0.227	0.137	1
NDUFB2	0.00294047	0.299567	0.598	0.46	1
AC243960.1	0.00294638	0.683893	0.133	0.06	1
ATP2B1	0.00299963	0.707046	0.222	0.137	1
NFKBID	0.00300206	2.02797	0.072	0.02	1
BAK1	0.00300383	0.703399	0.144	0.069	1
AAK1	0.00303882	-1.56875	0.212	0.286	1
CREB3	0.00303952	1.60289	0.091	0.032	1
PPP1R18	0.00304068	0.611898	0.39	0.29	1
RBM23	0.00304148	1.0967	0.132	0.06	1
DGCR6L	0.00308357	0.721592	0.238	0.149	1
NBDY	0.00309804	0.498403	0.321	0.214	1
GPRIN3	0.00311542	0.563401	0.274	0.177	1
KDM5A	0.00311712	0.717707	0.268	0.173	1
PPP1R15B	0.00312948	0.259576	0.361	0.254	1
MRI1	0.00313568	2.41366	0.051	0.008	1
ATP6V0C	0.00315684	0.319052	0.45	0.315	1
CAPG	0.00315814	-4.08097	0.019	0.056	1
DHX9	0.00316775	-1.30988	0.205	0.294	1
SYAP1	0.00322199	0.629119	0.275	0.185	1
PEX3	0.00323211	4.24209	0.034	0	1
PTPN22	0.00326553	-1.65294	0.191	0.27	1
CCDC57	0.00327025	0.766966	0.178	0.097	1
LITAF	0.00327212	0.259689	0.865	0.694	1
PHLDB2	0.00327716	1.94176	0.058	0.012	1
SIT1	0.0033169	0.83302	0.183	0.101	1
SUMO1	0.00332362	-1.61942	0.395	0.452	1
BRD7	0.00333591	1.84265	0.077	0.024	1
SIRPG	0.00337914	0.438345	0.2	0.113	1
COQ7	0.0033829	0.829265	0.15	0.077	1
DYNC1H1	0.00340778	0.40361	0.321	0.214	1
DOK2	0.00342745	0.382546	0.337	0.23	1
LRPAP1	0.00343267	0.584007	0.311	0.214	1
GRASP	0.00344934	2.73663	0.043	0.004	1
AP1AR	0.00345577	-1.82699	0.012	0.044	1
SEM1	0.00346989	0.474246	0.357	0.254	1
ABI3	0.00350275	0.894938	0.15	0.077	1
ZNF24	0.0035777	0.558336	0.241	0.145	1
PDCD6IP	0.00360754	-1.87289	0.185	0.258	1
PLEKHJ1	0.00367465	0.618843	0.256	0.165	1
BBS2	0.00367855	2.72272	0.05	0.008	1
VAV1	0.00369057	1.35553	0.111	0.048	1
ARL2BP	0.00369322	0.938023	0.137	0.065	1
GPX4	0.00369368	0.306474	0.562	0.435	1
PTPN6	0.00375238	0.606971	0.244	0.153	1
TSPYL1	0.00382116	0.416454	0.299	0.202	1
TRAF3IP3	0.0038569	-2.04356	0.415	0.46	1
GPBP1	0.00387759	0.43742	0.393	0.286	1
IFNG	0.00388774	1.46356	0.166	0.089	1
ZFP90	0.0038982	1.84485	0.063	0.016	1
AKAP10	0.00392953	1.99708	0.063	0.016	1
ACTR3	0.00394574	-2.07208	0.432	0.468	1
MESD	0.00394616	0.905414	0.186	0.105	1
ZFAND5	0.00396518	1.00322	0.166	0.089	1
ALG13	0.00397486	0.635262	0.284	0.19	1
TMSB15B	0.00397625	-3.74625	0.002	0.02	1
CNTLN	0.00397625	-3.62381	0.002	0.02	1
RHOF	0.00397711	0.486482	0.475	0.359	1
C17orf49	0.00397857	0.878496	0.164	0.089	1
EIF2S1	0.00400218	1.01085	0.128	0.06	1
GIMAP7	0.00403208	0.604012	0.299	0.202	1
IFI44L	0.00405238	-3.57095	0.022	0.06	1
AC010894.4	0.00405836	-3.24867	0.002	0.02	1
KIF18A	0.00405836	-2.72204	0.002	0.02	1
H2AFZ	0.00406768	0.485405	0.453	0.359	1
ANAPC11	0.0040855	0.348025	0.391	0.278	1
TFB1M	0.00408571	3.78083	0.041	0.004	1
SH3BGRL	0.00411288	0.253717	0.472	0.343	1
ITGAL	0.0041359	0.425625	0.35	0.25	1
HMGCR	0.00417747	1.88459	0.063	0.016	1
SEC61B	0.00420923	0.217248	0.721	0.569	1
MGAT4A	0.00425005	-1.09036	0.501	0.536	1
AATF	0.00427282	0.499688	0.289	0.19	1
TAPBP	0.00429443	0.138536	0.638	0.544	1
TDG	0.00430858	0.843047	0.133	0.065	1
SPCS1	0.00431624	0.287349	0.583	0.464	1
IPP	0.00433258	-2.8973	0.022	0.06	1
PSMC5	0.00439312	0.408109	0.417	0.306	1
TRIAP1	0.00440532	0.854771	0.135	0.069	1
RTL8C	0.00441723	1.4313	0.092	0.036	1
TRAM1	0.00442991	0.377563	0.301	0.202	1
CHD1	0.00443036	0.466373	0.356	0.254	1
SRP54	0.0044646	0.849603	0.202	0.125	1
TMEM109	0.00453097	0.38385	0.297	0.202	1
ST3GAL1	0.0045342	0.455657	0.313	0.214	1
TCEA1	0.00453805	0.371536	0.415	0.298	1
NDUFB6	0.00454246	0.690561	0.253	0.165	1
RSRC2	0.00459313	0.364542	0.362	0.262	1
BNIP2	0.0046082	0.542415	0.297	0.198	1
SF3A3	0.00460896	-1.66633	0.128	0.198	1
NMNAT1	0.00468172	-3.5401	0.007	0.032	1
TMEM106B	0.00469105	0.862411	0.138	0.069	1
SYF2	0.00473733	-1.0647	0.441	0.516	1
GMFG	0.00475822	0.206331	0.756	0.569	1
C12orf10	0.00475822	0.86283	0.156	0.081	1
ATP6AP1	0.00477194	0.635494	0.238	0.153	1
PTPRC	0.00480382	-1.46025	0.932	0.875	1
WDR77	0.00484413	-2.48111	0.044	0.093	1
BCL3	0.0048708	1.6665	0.08	0.028	1
SCP2	0.00487274	-1.17664	0.316	0.387	1
CDC37L1	0.00489643	0.988919	0.082	0.028	1
TAF1D	0.00490197	0.389714	0.368	0.258	1
GYPC	0.00493458	-0.507035	0.699	0.532	1
TRBV14	0.00494815	-2.99798	0.003	0.024	1
SDHAF3	0.0049523	1.20383	0.075	0.024	1
AUP1	0.00497169	-1.18998	0.383	0.456	1
DKK3	0.00497689	-2.79605	0.003	0.024	1
CCDC97	0.00499125	0.973237	0.115	0.052	1
PPT1	0.00501013	-1.77194	0.152	0.222	1
TOX4	0.00503123	0.592127	0.244	0.157	1
NCOR1	0.00503231	0.315171	0.368	0.254	1
S100A8	0.00506402	-2.80328	0.003	0.024	1
PYHIN1	0.00507774	-1.43981	0.203	0.274	1
PECAM1	0.00512393	0.738302	0.082	0.028	1
POLR2H	0.00512851	1.4115	0.103	0.044	1
URM1	0.0051434	0.768174	0.21	0.133	1
POLR2D	0.00516671	-1.6945	0.091	0.153	1
TRG-AS1	0.00519205	0.868844	0.142	0.073	1
IL23A	0.00521404	0.777468	0.156	0.085	1
RELA	0.00522722	0.586049	0.236	0.149	1
AURKAIP1	0.00523909	-1.32545	0.315	0.391	1
CPNE3	0.00525178	0.70596	0.19	0.109	1
USP16	0.00529075	0.342355	0.277	0.177	1
LSP1	0.00530709	0.18693	0.793	0.633	1
ALKBH3	0.0053083	1.92661	0.055	0.012	1
DIDO1	0.00531294	1.21534	0.133	0.069	1
BZW1	0.00534764	-0.858678	0.665	0.669	1
REST	0.00538247	0.9028	0.142	0.073	1
EIF4A2	0.00539467	0.277969	0.687	0.569	1
ICOS	0.00544617	-2.12072	0.041	0.089	1
ATP6V0E1	0.00547037	0.418957	0.487	0.379	1
CLINT1	0.00547428	0.818647	0.205	0.129	1
CDK5RAP2	0.00552234	1.44657	0.08	0.028	1
EIF3E	0.0055377	0.290215	0.709	0.577	1
SYPL1	0.00554589	0.935831	0.103	0.044	1
RPN1	0.00555695	0.45288	0.431	0.351	1
GPR107	0.00557769	1.04607	0.149	0.081	1
MED6	0.00563135	1.8657	0.067	0.02	1
NDUFB3	0.00565521	-1.88225	0.198	0.266	1
NGDN	0.00572641	0.350204	0.284	0.181	1
DCTD	0.0057429	0.986503	0.099	0.04	1
WASF2	0.00582195	-1.1932	0.417	0.468	1
TERF2IP	0.00582689	0.572039	0.188	0.109	1
GBP2	0.00583083	-1.72187	0.214	0.286	1
NMI	0.00584395	-2.34973	0.08	0.137	1
TRAPPC6B	0.00586119	1.31715	0.062	0.016	1
ZBED1	0.00586826	1.52696	0.074	0.024	1
TTF1	0.00586826	1.44797	0.074	0.024	1
SLFN5	0.00590558	0.599309	0.232	0.145	1
DNAJB1	0.00597438	0.171109	0.803	0.621	1
MLX	0.00598754	0.723514	0.145	0.077	1
WDR1	0.00600493	0.373357	0.403	0.294	1
FAM96A	0.00601899	0.756111	0.231	0.149	1
LY6E	0.00604963	0.220297	0.756	0.625	1
MAPK8	0.00606173	1.68045	0.089	0.036	1
PLK3	0.00606242	-2.06262	0.063	0.117	1
THAP7-AS1	0.0060793	2.4168	0.046	0.008	1
BCAP31	0.00609381	0.338129	0.444	0.347	1
UFD1	0.00609847	0.501132	0.268	0.169	1
STOM	0.00610255	0.245138	0.323	0.218	1
UTRN	0.00612881	0.462995	0.397	0.286	1
AL627171.1	0.00614635	2.23579	0.053	0.012	1
ATG12	0.00618516	0.592865	0.284	0.198	1
MFSD10	0.00622892	0.677051	0.285	0.198	1
SLC38A2	0.00627449	0.536393	0.251	0.161	1
ARCN1	0.00629892	0.925292	0.157	0.085	1
MRPL18	0.00635269	1.42405	0.101	0.044	1
FXR1	0.00637004	0.666705	0.251	0.169	1
CDCA4	0.00637012	1.87629	0.072	0.024	1
NUP155	0.0063899	1.17466	0.067	0.02	1
SCAMP3	0.00644113	-1.93197	0.145	0.21	1
DECR1	0.0064858	0.854057	0.178	0.105	1
CPNE2	0.00648596	1.03977	0.091	0.036	1
PQLC3	0.00657456	-0.212568	0.149	0.077	1
WDTC1	0.00657576	-2.07193	0.044	0.093	1
AL357060.1	0.00659399	0.843493	0.118	0.056	1
PPP1R2	0.00660943	0.31891	0.446	0.335	1
DUSP6	0.00661521	1.80951	0.072	0.024	1
OTULIN	0.00663329	1.34949	0.046	0.008	1
POLR2J3.1	0.00669963	1.26449	0.06	0.016	1
PACSIN1	0.0067301	4.36533	0.029	0	1
ANP32A	0.00679232	0.361674	0.313	0.214	1
PARP8	0.00693056	0.234352	0.568	0.44	1
OGA	0.00693579	0.85455	0.171	0.097	1
RAB6A	0.00694988	0.645432	0.221	0.141	1
NOP58	0.00695344	-1.25549	0.369	0.427	1
XAB2	0.00703994	1.07685	0.116	0.056	1
GGNBP2	0.00704159	0.740254	0.255	0.173	1
EPC1	0.00706305	0.226931	0.583	0.448	1
AC084033.3	0.00706458	1.63989	0.072	0.024	1
HSD17B11	0.00706885	0.565534	0.284	0.198	1
DSE	0.00711812	0.916356	0.096	0.04	1
SLC44A2	0.00715497	0.48758	0.347	0.254	1
PPP1CA	0.00720016	0.337525	0.581	0.468	1
PSMC3	0.00721607	0.445908	0.275	0.185	1
IFI27L2	0.00722146	0.679207	0.214	0.129	1
AK3	0.00723846	1.28623	0.106	0.048	1
CCDC59	0.00725113	0.484937	0.33	0.242	1
C9orf16	0.00726656	0.228922	0.692	0.532	1
ZNF706	0.00727499	0.585083	0.274	0.185	1
PLA2G16	0.00728692	0.862471	0.176	0.105	1
AC245014.3	0.00730176	-0.210358	0.477	0.359	1
ADGRG5	0.00731631	1.36069	0.084	0.032	1
GNL3	0.00733795	0.891888	0.142	0.077	1
NAP1L1	0.00738238	0.339232	0.489	0.383	1
MFSD11	0.00740216	1.19782	0.128	0.069	1
TMEM134	0.00742744	0.929216	0.168	0.097	1
FBXO11	0.00743877	-2.12857	0.024	0.06	1
RPS6KB2	0.00745258	0.668024	0.219	0.137	1
FGFBP2	0.00747297	0.996195	0.168	0.097	1
MYBBP1A	0.00748327	-1.28602	0.067	0.121	1
P4HB	0.00751863	0.315959	0.508	0.395	1
TAZ	0.00753965	1.9032	0.058	0.016	1
SELPLG	0.00754162	0.188063	0.463	0.359	1
PIN1	0.00754485	0.644429	0.231	0.145	1
BORCS5	0.007689	0.584433	0.219	0.137	1
MIF4GD	0.00770114	1.02072	0.147	0.081	1
IPO9-AS1	0.00777077	-4.32431	0	0.012	1
HSD11B1	0.00777077	-6.89113	0	0.012	1
AC108488.1	0.00777077	-4.56716	0	0.012	1
AC062017.1	0.00777077	-5.65309	0	0.012	1
PPP1R2C	0.00777077	-4.12732	0	0.012	1
LRRC27	0.00777077	-4.17484	0	0.012	1
WNT10B	0.00777077	-4.86349	0	0.012	1
RNASE6	0.00777077	-4.789	0	0.012	1
IFI27	0.00777077	-6.81159	0	0.012	1
SMPD3	0.00777077	-4.28589	0	0.012	1
IGLV7-46	0.00777077	-4.0653	0	0.012	1
RPP30	0.00778003	1.5843	0.082	0.032	1
ELMOD3	0.00778087	-2.62503	0.056	0.105	1
NDUFA5	0.00778823	0.48479	0.251	0.169	1
CROT	0.00783219	2.21774	0.044	0.008	1
SNRPD3	0.00785666	0.328855	0.415	0.31	1
DIAPH1	0.00787674	0.246343	0.285	0.19	1
PFKFB3	0.00787869	0.55891	0.219	0.137	1
CCR7	0.00790035	1.53263	0.065	0.02	1
UBE2D2	0.0079586	0.397301	0.417	0.315	1
PXK	0.00796085	1.21605	0.058	0.016	1
RNF167	0.00799636	0.363397	0.366	0.258	1
SMCHD1	0.00800884	0.653426	0.243	0.161	1
RIPK1	0.00804343	1.35567	0.058	0.016	1
LSM14A	0.00805761	0.410402	0.287	0.194	1
SNRPA	0.00809238	0.513429	0.34	0.242	1
ARHGAP18	0.00809684	-1.45169	0.029	0.069	1
ENTPD4	0.00810449	1.43997	0.082	0.032	1
GSPT1	0.00814724	0.637871	0.145	0.077	1
ELP5	0.00814871	0.857589	0.164	0.097	1
EPRS	0.00818497	-1.7119	0.174	0.238	1
STX11	0.00819186	1.4232	0.082	0.032	1
TTTY15	0.00823018	0.695661	0.154	0.085	1
COMMD2	0.00823301	0.623309	0.152	0.085	1
LRRC59	0.00830703	0.61269	0.19	0.113	1
IFITM1	0.00832603	0.182177	0.93	0.75	1
DDX41	0.00835761	1.25894	0.087	0.036	1
DOCK9	0.00836071	1.62331	0.07	0.024	1
MRPS36	0.00837666	0.696428	0.209	0.133	1
RAB24	0.0084124	0.747231	0.168	0.097	1
POLR3GL	0.0084798	-1.57465	0.243	0.306	1
HLA-G	0.00859505	0.886164	0.123	0.06	1
EPHX2	0.00860466	4.32332	0.027	0	1
TRAV8-6	0.00860466	5.17681	0.027	0	1
PSMA5	0.00862009	-1.91007	0.274	0.339	1
SNRPF	0.00864605	0.551386	0.371	0.286	1
IST1	0.00870156	0.715342	0.147	0.081	1
HERPUD1	0.00870222	0.354236	0.547	0.456	1
NINJ1	0.0088036	0.612765	0.277	0.19	1
ZC3H14	0.00883262	0.864857	0.13	0.069	1
PIM1	0.00887911	0.433514	0.226	0.145	1
KCNAB2	0.00890509	-1.23084	0.27	0.339	1
ATIC	0.00894119	-1.69545	0.123	0.181	1
IL18R1	0.00896802	-1.87009	0.174	0.238	1
TRANK1	0.00899782	-1.72522	0.126	0.19	1
RNPS1	0.00905148	0.364797	0.426	0.302	1
MAP3K6	0.00905307	-3.35789	0.01	0.036	1
ATP2B4	0.0090545	-1.63736	0.291	0.359	1
ZNF106	0.0090615	0.875085	0.162	0.097	1
ST13	0.00907912	0.390853	0.494	0.395	1
ATP5MD	0.00910489	0.387088	0.497	0.399	1
TRAV3	0.0091257	-3.01178	0.01	0.036	1
ARMCX3	0.00912604	0.992816	0.094	0.04	1
RPL36AL	0.00912828	0.171232	0.973	0.75	1
TNFSF14	0.00913378	0.776506	0.099	0.044	1
OXA1L	0.00913806	0.303042	0.342	0.254	1
SNHG9	0.00918271	1.04568	0.14	0.077	1
ANKRD37	0.00923365	1.08693	0.07	0.024	1
MAPRE1	0.00928696	0.441827	0.321	0.226	1
ARID1B	0.00929704	0.743308	0.162	0.093	1
PAK2	0.00929801	0.382585	0.376	0.282	1
RGS19	0.00930718	0.737006	0.244	0.169	1
HIST1H3A	0.00931625	0.860185	0.169	0.101	1
LPAR2	0.00934143	0.79215	0.116	0.056	1
MTO1	0.00935535	1.57368	0.068	0.024	1
AC020916.1	0.00936212	0.700315	0.303	0.218	1
PARP1	0.00942367	-1.33958	0.263	0.339	1
LINC02446	0.009457	2.35399	0.056	0.016	1
MEI1	0.00949016	0.664211	0.173	0.101	1
TMOD3	0.00949099	0.605891	0.256	0.177	1
PRNP	0.00956552	0.408035	0.35	0.254	1
TIMM17B	0.00956959	0.64708	0.183	0.109	1
C2orf74	0.00959304	-1.31192	0.038	0.081	1
STT3A	0.00965971	1.23198	0.092	0.04	1
LPCAT1	0.00975995	2.24291	0.043	0.008	1
KHNYN	0.00980235	1.51823	0.056	0.016	1
VRK1	0.00986167	1.3213	0.075	0.028	1
AL121944.1	0.00986255	0.820141	0.132	0.069	1
POFUT2	0.00986603	1.65615	0.068	0.024	1
PURA	0.00986743	1.15998	0.07	0.024	1
PTGER4	0.00990547	0.399269	0.391	0.302	1
BNIP3L	0.00994705	0.351599	0.2	0.121	1
TAOK3	0.0100172	0.504166	0.265	0.177	1
IL27RA	0.0100241	0.864449	0.142	0.081	1
CWC27	0.010065	1.38743	0.096	0.044	1
VPS28	0.0100973	0.318812	0.438	0.335	1
ZFAS1	0.0101121	0.178798	0.711	0.544	1
NXPE3	0.0101145	1.32202	0.063	0.02	1
ATP5F1C	0.0101266	0.313395	0.412	0.319	1
ZNF410	0.0101473	1.03335	0.099	0.044	1
CEP164	0.0101689	1.18511	0.075	0.028	1
MAN2B2	0.0101746	1.02678	0.123	0.065	1
REV3L	0.0102829	1.64167	0.068	0.024	1
HMOX2	0.0102909	0.696494	0.224	0.149	1
C12orf75	0.0103037	0.463489	0.345	0.258	1
RAB11FIP4	0.0103415	1.58896	0.056	0.016	1
FNBP1	0.0103429	0.53678	0.313	0.226	1
TAP2	0.0104754	1.50686	0.05	0.012	1
SCAND1	0.0105924	0.282018	0.458	0.351	1
BUD13	0.0106014	1.16553	0.085	0.036	1
CTC1	0.010659	1.13105	0.08	0.032	1
ARGLU1	0.0106719	0.175861	0.581	0.444	1
NUFIP2	0.010688	0.562226	0.19	0.117	1
PPP1R7	0.0106949	-1.40994	0.258	0.319	1
ITPRIP	0.0107283	0.603961	0.246	0.165	1
PAFAH1B1	0.010781	0.554328	0.236	0.157	1
WAC	0.0107921	0.570905	0.214	0.133	1
IL2RB	0.0108209	0.298262	0.321	0.226	1
EDRF1	0.0108343	1.00429	0.123	0.065	1
AC136475.3	0.0108372	3.19209	0.034	0.004	1
CSNK2A2	0.0108372	3.30944	0.034	0.004	1
IP6K2	0.0108372	-2.20432	0.111	0.169	1
TRIM21	0.0108596	-1.34432	0.036	0.077	1
PPIE	0.0108794	-2.07218	0.099	0.153	1
PCM1	0.0109324	0.360932	0.241	0.157	1
AC024257.3	0.0110105	4.11057	0.026	0	1
RNF31	0.0110105	3.92944	0.026	0	1
AP000845.1	0.0110105	3.91376	0.026	0	1
TUBB4A	0.0110105	4.21866	0.026	0	1
EIF3J	0.0110374	0.825013	0.109	0.052	1
CNOT6L	0.0110491	0.259335	0.366	0.258	1
FAM13B	0.0110798	0.521302	0.202	0.129	1
GNS	0.0111183	1.15715	0.075	0.028	1
SNAI1	0.0111195	1.18822	0.05	0.012	1
HNRNPH3	0.0111369	0.533214	0.34	0.254	1
CNPY3	0.0111712	0.447663	0.308	0.226	1
TMEM123	0.0113318	0.425526	0.35	0.258	1
LAMTOR5	0.0113421	-1.39119	0.274	0.339	1
LINC00667	0.01135	0.816324	0.149	0.085	1
TTC17	0.0113527	0.209578	0.209	0.133	1
PSMB3	0.011441	0.29818	0.439	0.323	1
MFSD12	0.0114665	-2.08434	0.009	0.032	1
NFE2L2	0.0115041	-0.12861	0.34	0.25	1
TMEM43	0.011529	-1.97882	0.116	0.173	1
TP53I13	0.0115511	0.915045	0.091	0.04	1
SH3KBP1	0.0115703	0.490444	0.325	0.238	1
G6PD	0.011585	0.680562	0.181	0.113	1
NQO2	0.0116125	1.22843	0.085	0.036	1
IFI6	0.0116406	-1.70521	0.197	0.266	1
PATL1	0.0116412	1.22712	0.096	0.044	1
HERC4	0.011722	1.59428	0.062	0.02	1
AUTS2	0.0117451	0.940211	0.108	0.052	1
SNAPC5	0.0117451	0.725308	0.108	0.052	1
RNMT	0.0117721	0.44275	0.274	0.185	1
TGS1	0.0118048	0.812707	0.191	0.125	1
ANKRD39	0.0118663	-1.58496	0.097	0.153	1
SENP5	0.0119178	1.05162	0.135	0.077	1
IQCG	0.0119383	1.92719	0.055	0.016	1
H2AFY	0.0119507	0.665137	0.154	0.089	1
DDX39A	0.0119538	0.313396	0.368	0.266	1
RABL6	0.011982	2.44123	0.041	0.008	1
KMT2A	0.0120136	0.612845	0.226	0.149	1
TMEM19	0.0120908	1.27015	0.062	0.02	1
NAA38	0.0120985	0.404542	0.28	0.202	1
ALDH16A1	0.0121111	-1.65094	0.015	0.044	1
ARMC8	0.0121833	0.600737	0.133	0.073	1
RPS6KA5	0.0122196	0.626513	0.113	0.056	1
PDZD4	0.0122287	2.16497	0.048	0.012	1
ZFY	0.0122409	0.833185	0.113	0.056	1
PSEN1	0.012262	2.16401	0.048	0.012	1
ARSK	0.012275	-1.66205	0.015	0.044	1
HNRNPUL1	0.012275	0.323174	0.482	0.379	1
TET2	0.0123446	1.39655	0.072	0.028	1
GLG1	0.0123971	0.416568	0.217	0.137	1
NSD3	0.0124104	0.29458	0.256	0.173	1
FAM107B	0.0124238	0.540264	0.321	0.238	1
CCL4	0.0124297	0.929707	0.27	0.198	1
KIAA0319L	0.0124304	-2.3333	0.075	0.125	1
RNF138	0.0124403	0.56589	0.209	0.129	1
ARIH2	0.0124791	-1.18994	0.301	0.367	1
CISH	0.0124917	-2.93283	0.06	0.105	1
ARHGAP30	0.0124925	-1.57152	0.304	0.359	1
SNHG8	0.0124972	0.257945	0.564	0.464	1
CEBPZ	0.0124975	-0.948405	0.236	0.306	1
AKT2	0.0125159	0.865601	0.147	0.085	1
SLC12A6	0.0125252	1.9197	0.041	0.008	1
FOXN2	0.0125318	-1.7442	0.126	0.185	1
MEPCE	0.0125913	0.809643	0.108	0.052	1
RAB9A	0.0127977	0.706954	0.169	0.101	1
HNRNPA0	0.0128115	0.377657	0.415	0.323	1
EPS15	0.0128258	-1.49232	0.198	0.27	1
GIT2	0.012832	0.617471	0.191	0.121	1
DPF2	0.0128422	1.12384	0.096	0.044	1
ARAP1	0.0128422	0.936883	0.096	0.044	1
HCG18	0.0129001	0.724675	0.195	0.125	1
TMEM126A	0.0129077	0.918583	0.137	0.077	1
ZNF614	0.0129373	1.55444	0.041	0.008	1
PSMC1	0.0129889	0.394147	0.197	0.125	1
KIAA0100	0.0130491	1.68059	0.048	0.012	1
TOLLIP	0.0130623	1.18304	0.084	0.036	1
FAM118A	0.0130803	1.09796	0.111	0.056	1
OGG1	0.0131211	-2.55267	0.026	0.06	1
ACSF3	0.0131217	1.16387	0.079	0.032	1
CCT8	0.0131377	0.473218	0.248	0.169	1
METAP1	0.0132175	1.24125	0.089	0.04	1
CD300A	0.01322	0.610295	0.221	0.149	1
PITPNC1	0.0132247	0.7744	0.125	0.069	1
SPATA2L	0.013226	1.6385	0.048	0.012	1
RALGAPA1	0.0132362	0.854671	0.121	0.065	1
NOC2L	0.0133217	-1.48916	0.157	0.222	1
ZC3H7B	0.0133484	1.60937	0.072	0.028	1
ATP6V1H	0.0133967	1.02346	0.106	0.052	1
ZBTB48	0.0133992	-2.24103	0.021	0.052	1
XPNPEP3	0.0134411	1.65232	0.048	0.012	1
SPSB3	0.0134584	0.470996	0.332	0.246	1
DYNLRB1	0.0135239	0.389834	0.333	0.242	1
CDC25B	0.0135294	0.389925	0.299	0.21	1
SEMA4D	0.0135636	0.740911	0.166	0.101	1
SELENOH	0.0135674	0.212375	0.419	0.315	1
HNRNPU	0.0135893	-1.04918	0.41	0.48	1
INTS5	0.0136196	-1.99292	0.007	0.028	1
TOP1	0.01362	0.554103	0.296	0.226	1
ZFC3H1	0.0136232	0.475169	0.226	0.145	1
VPS51	0.0136347	0.698987	0.226	0.157	1
PBXIP1	0.0136537	-1.13993	0.52	0.552	1
TMEM263	0.0136674	0.930508	0.08	0.032	1
TNFRSF9	0.0136748	-4.57685	0.002	0.016	1
LIMS2	0.0136748	-5.01673	0.002	0.016	1
AC123912.4	0.0136748	-3.25891	0.002	0.016	1
ANAPC16	0.013766	0.212574	0.579	0.464	1
STARD3NL	0.0137876	1.48013	0.072	0.028	1
BORCS8	0.0138402	3.36647	0.032	0.004	1
USP10	0.0138551	0.626011	0.191	0.121	1
COA7	0.0138556	-3.71554	0.002	0.016	1
SLC19A2	0.0139467	-3.32738	0.002	0.016	1
SLC1A4	0.0139467	-3.09261	0.002	0.016	1
ERP44	0.0139487	0.467763	0.219	0.149	1
HMGN3	0.0139614	0.351519	0.385	0.294	1
EPB41L4A	0.0140384	-2.12336	0.002	0.016	1
HSBP1	0.0140521	1.12319	0.094	0.044	1
AC100810.1	0.014103	3.97425	0.024	0	1
MFSD14B	0.014103	3.8359	0.024	0	1
CLYBL	0.014103	3.94553	0.024	0	1
ZNF573	0.014103	3.70077	0.024	0	1
HOOK2	0.0141329	1.15601	0.067	0.024	1
RGL2	0.0141403	1.37136	0.06	0.02	1
ZBTB20	0.0142448	0.703874	0.169	0.105	1
EME2	0.0143006	-1.26533	0.007	0.028	1
SMYD4	0.0143051	2.63455	0.032	0.004	1
SNX17	0.0143305	-1.49958	0.255	0.319	1
APOBEC3G	0.0143554	0.486189	0.291	0.206	1
ZFP36L2	0.0143911	-0.533999	0.715	0.69	1
PIK3IP1	0.0144215	0.289443	0.426	0.327	1
USP11	0.0144467	0.743799	0.137	0.077	1
ABCB10	0.0144656	-3.18228	0.005	0.024	1
POMGNT1	0.014582	-2.44328	0.014	0.04	1
OSBPL2	0.0146097	1.34469	0.077	0.032	1
DHX57	0.0146326	-2.65153	0.014	0.04	1
UBE2A	0.0146506	0.642901	0.205	0.133	1
SNX27	0.0146841	1.00367	0.06	0.02	1
GNPDA1	0.0147125	0.802871	0.121	0.065	1
AC016405.3	0.014726	1.34822	0.099	0.048	1
TIAM1	0.0147875	1.55795	0.053	0.016	1
RNF13	0.0147922	0.415724	0.128	0.069	1
LPIN2	0.0148212	0.987393	0.13	0.073	1
JAML	0.0148495	0.801098	0.154	0.093	1
LPIN1	0.0148572	-1.52619	0.162	0.226	1
EIF1AY	0.0148575	0.853057	0.116	0.06	1
ATF1	0.0148655	0.905265	0.089	0.04	1
CPSF6	0.0148853	0.437968	0.149	0.085	1
MAMSTR	0.0148944	-2.23107	0.005	0.024	1
ATP6V1G1	0.0149491	0.247612	0.749	0.593	1
TRBV12-3	0.014967	-2.45647	0.005	0.024	1
DTNBP1	0.0149911	-1.84597	0.014	0.04	1
AC025171.3	0.0150368	0.627569	0.207	0.133	1
CMAS	0.0150685	1.43307	0.06	0.02	1
SELENOT	0.0150904	0.231921	0.361	0.266	1
PIK3R1	0.0151216	0.290906	0.538	0.44	1
ZNRD1	0.0151279	0.614685	0.222	0.153	1
BLOC1S2	0.0151321	0.424733	0.212	0.137	1
JAGN1	0.0151494	-1.77936	0.115	0.173	1
MYO1G	0.015166	0.411101	0.378	0.306	1
DHCR24	0.0151826	-4.35648	0.003	0.02	1
AL109741.1	0.0151826	-4.43005	0.003	0.02	1
ABCC10	0.0151951	2.50333	0.039	0.008	1
HSPA4	0.0152454	0.325416	0.301	0.214	1
ITGB1BP1	0.0152535	-1.3996	0.248	0.298	1
CDK12	0.0152639	0.477275	0.19	0.117	1
FPGS	0.0153058	0.662544	0.125	0.069	1
TMEM39A	0.0153369	0.80013	0.094	0.044	1
CCRL2	0.0153502	-3.42319	0.003	0.02	1
SPPL2A	0.0153508	0.964358	0.099	0.048	1
ATP2A2	0.0153608	-1.14568	0.043	0.085	1
WDR74	0.0154158	0.662077	0.246	0.173	1
EIF2S3B	0.0154346	-2.50863	0.003	0.02	1
MRPL34	0.0154736	0.631357	0.19	0.125	1
RPS18	0.015477	0.242692	0.997	0.782	1
HGS	0.0154913	0.908297	0.084	0.036	1
SLC25A12	0.0154968	-1.82308	0.068	0.117	1
WDR91	0.0155194	-2.39605	0.003	0.02	1
TRBV3-1	0.0155194	-2.82475	0.003	0.02	1
LNPEP	0.0155238	0.483098	0.287	0.21	1
UBE2D3	0.0155359	0.237209	0.648	0.548	1
GAB3	0.0155558	1.12692	0.113	0.06	1
LUC7L3	0.015631	0.821731	0.145	0.085	1
CDKN2AIP	0.0156326	0.622768	0.137	0.077	1
COX7A2	0.0156858	0.239845	0.679	0.556	1
ETFRF1	0.0157363	0.825423	0.084	0.036	1
SEPT7	0.0157619	0.258289	0.579	0.48	1
RGS1	0.0157665	-1.3626	0.168	0.23	1
MTHFR	0.0157731	1.41878	0.046	0.012	1
SEPT6	0.0158009	0.243272	0.485	0.375	1
RHOQ	0.0158627	-2.51861	0.003	0.02	1
MAPT	0.0158627	-2.33445	0.003	0.02	1
AP5Z1	0.015887	1.70869	0.07	0.028	1
AAMP	0.0159035	-1.87674	0.113	0.165	1
RGS10	0.0159229	0.300279	0.421	0.319	1
PIK3CG	0.0159322	-0.913413	0.055	0.101	1
C19orf12	0.0160712	1.84872	0.046	0.012	1
NDUFB5	0.0160731	0.62911	0.212	0.141	1
DENND1B	0.016131	-2.92851	0.019	0.048	1
TES	0.0162436	0.53242	0.275	0.202	1
KCTD20	0.0162658	0.722887	0.13	0.073	1
PRPF8	0.0162853	0.219492	0.318	0.222	1
SWI5	0.0163746	1.07202	0.065	0.024	1
LTB	0.0164051	0.196407	0.549	0.427	1
AKT1	0.016411	1.08837	0.065	0.024	1
CCDC47	0.0164208	0.771179	0.072	0.028	1
EIF2A	0.0164448	0.434613	0.344	0.266	1
PILRB	0.0164602	1.31275	0.111	0.06	1
VAMP3	0.016555	-1.83638	0.104	0.157	1
UBA6	0.0165717	1.14483	0.082	0.036	1
DXO	0.0165859	1.20366	0.077	0.032	1
CNBP	0.016599	0.199618	0.667	0.556	1
RNH1	0.0166074	0.551644	0.315	0.242	1
MICAL2	0.0166111	0.983625	0.115	0.06	1
RAB35	0.0166308	1.42467	0.065	0.024	1
NXT1	0.0166479	0.280386	0.438	0.331	1
DIMT1	0.0166513	0.693202	0.109	0.056	1
UQCRC1	0.0167104	-1.42023	0.258	0.319	1
RALY	0.0167314	0.537222	0.246	0.165	1
WNK1	0.0167577	0.200147	0.2	0.129	1
CSNK1A1	0.0167751	0.260884	0.332	0.238	1
TICAM1	0.0168509	0.898267	0.103	0.052	1
CPSF2	0.0168998	1.09743	0.082	0.036	1
PACSIN2	0.0169241	1.69962	0.058	0.02	1
LCK	0.0169537	-1.32986	0.754	0.746	1
MIS12	0.01696	1.0048	0.077	0.032	1
PRKCSH	0.0169716	0.557941	0.308	0.234	1
ARF6	0.0170776	0.447312	0.186	0.117	1
EIF5A	0.0170965	0.308858	0.436	0.331	1
EIF3H	0.0171353	0.260265	0.721	0.593	1
KLHDC4	0.0171759	1.08365	0.135	0.081	1
RERE	0.0172348	0.244621	0.089	0.04	1
GNL2	0.0172376	-1.63534	0.111	0.169	1
PNN	0.0172379	0.24875	0.354	0.262	1
PPP1R10	0.01724	0.630842	0.251	0.177	1
PHB	0.0172644	0.452098	0.301	0.218	1
CGGBP1	0.0172858	0.702721	0.169	0.105	1
TMEM256	0.0173569	0.604063	0.267	0.198	1
TSPAN2	0.0174498	-1.58837	0.019	0.048	1
BLMH	0.0175101	1.01121	0.103	0.052	1
C6orf89	0.0175299	0.490251	0.183	0.113	1
XCL2	0.0175551	-1.34516	0.019	0.048	1
ATP5F1A	0.0175752	0.243415	0.542	0.431	1
PMS2	0.0175862	0.825773	0.125	0.069	1
SRP14	0.0176359	0.177437	0.843	0.677	1
VPS29	0.0176361	0.522926	0.256	0.177	1
ING2	0.017714	-1.26542	0.019	0.048	1
SYTL2	0.0177284	0.613785	0.232	0.157	1
AC011446.2	0.0177311	0.810808	0.145	0.085	1
MKS1	0.0177414	2.87628	0.031	0.004	1
CLPX	0.0177899	0.960595	0.092	0.044	1
PRH1	0.0177999	2.79661	0.031	0.004	1
PTPRE	0.0178794	0.843947	0.195	0.129	1
SGK1	0.017886	0.737278	0.21	0.141	1
AC072061.1	0.0179175	2.64112	0.031	0.004	1
S1PR5	0.0179582	0.677332	0.178	0.113	1
NAPRT	0.0179824	1.9414	0.051	0.016	1
DELE1	0.0180108	0.523031	0.144	0.085	1
PHB2	0.018044	0.313529	0.54	0.431	1
HMGN4	0.0180676	0.682455	0.217	0.153	1
EBAG9	0.0180811	1.37725	0.085	0.04	1
SYNE1	0.0180855	0.254379	0.378	0.278	1
FGL2	0.0180856	3.83351	0.022	0	1
AC011611.3	0.0180856	3.70228	0.022	0	1
GNAO1	0.0180856	3.71868	0.022	0	1
C9orf85	0.018144	-1.05388	0.019	0.048	1
GTF2I	0.0181507	0.848693	0.125	0.069	1
SURF4	0.0181578	0.228799	0.328	0.23	1
POLR2F	0.0182155	0.413228	0.28	0.202	1
RIC3	0.018242	-1.26463	0.024	0.056	1
RNF181	0.0182687	-1.71254	0.207	0.27	1
TAOK2	0.0182743	2.49005	0.031	0.004	1
TWF2	0.0182778	-1.89064	0.253	0.315	1
AC083880.1	0.0182972	1.89011	0.051	0.016	1
AKT1S1	0.0183344	2.48949	0.031	0.004	1
SLC9A3R1	0.0183621	0.594561	0.32	0.254	1
UQCC2	0.0184013	0.791243	0.152	0.093	1
HLA-DRB5	0.0184805	-0.377343	0.111	0.173	1
PSMD12	0.0184983	0.74953	0.138	0.081	1
RARA	0.0184993	1.04444	0.13	0.077	1
KLF2	0.0185435	0.230673	0.482	0.383	1
TMEM219	0.0186206	0.300519	0.297	0.218	1
MTERF3	0.0186374	2.09582	0.031	0.004	1
NORAD	0.0187174	0.747199	0.186	0.125	1
KLF3	0.0187199	0.652495	0.145	0.085	1
KDELR1	0.0187598	0.435214	0.274	0.19	1
ZNHIT6	0.0188135	-1.83998	0.036	0.073	1
PTPN11	0.0188491	0.751276	0.125	0.069	1
CCS	0.0188509	0.767858	0.137	0.081	1
TSPAN32	0.0189981	0.80387	0.13	0.073	1
MBNL1	0.019013	0.328616	0.68	0.577	1
TSTD3	0.0190397	2.40493	0.038	0.008	1
HSP90AA1	0.0190741	0.166856	0.879	0.71	1
PKD1	0.0190816	1.50558	0.051	0.016	1
HABP4	0.0190829	-1.46398	0.012	0.036	1
MAP3K7	0.0190956	1.20597	0.07	0.028	1
EHD1	0.019121	0.414147	0.282	0.198	1
SRP72	0.0191629	0.487422	0.292	0.214	1
TBCCD1	0.0192653	1.80596	0.044	0.012	1
ENPP4	0.0192704	1.4561	0.051	0.016	1
NDUFV2-AS1	0.0192804	1.1744	0.085	0.04	1
RAP1GDS1	0.0193149	0.821661	0.128	0.073	1
MATR3.1	0.0193481	0.57783	0.123	0.069	1
PAPOLA	0.0194117	0.475383	0.246	0.173	1
IL6ST	0.0194131	1.58696	0.051	0.016	1
C6orf99	0.0194882	2.22811	0.038	0.008	1
PSMD11	0.0195341	0.671132	0.207	0.137	1
ZNF131	0.0196324	0.8294	0.142	0.085	1
ACOT8	0.0196956	1.05137	0.08	0.036	1
ERGIC2	0.0198251	0.967419	0.14	0.085	1
DENND2D	0.019862	-2.31649	0.214	0.266	1
TMX1	0.0198849	0.392571	0.183	0.117	1
ZSWIM7	0.0199734	0.856707	0.108	0.056	1
NAIP	0.0199819	-1.65612	0.012	0.036	1
NUP58	0.02	0.468981	0.178	0.113	1
TBC1D17	0.020053	0.844667	0.097	0.048	1
NDUFA3	0.0200964	0.360311	0.344	0.262	1
PTDSS1	0.0201065	0.814214	0.157	0.097	1
TNFRSF4	0.0201213	-3.37859	0.017	0.044	1
MRPL9	0.0201493	-1.5295	0.191	0.25	1
ZNF677	0.0202953	1.90361	0.038	0.008	1
VAPA	0.0203011	0.412924	0.424	0.339	1
THYN1	0.0203354	0.536915	0.156	0.093	1
SNRPE	0.0203499	-1.61162	0.205	0.262	1
CHST12	0.0203631	0.541851	0.198	0.129	1
GUK1	0.0203638	-1.19322	0.535	0.544	1
SERPINB9	0.0206511	0.75505	0.147	0.089	1
PRKRA	0.020658	-1.52005	0.077	0.125	1
TNRC6B	0.0207118	0.200694	0.352	0.266	1
BCAP29	0.0207153	1.04603	0.115	0.065	1
PSMB9	0.0207589	0.191418	0.638	0.52	1
NMD3	0.0207635	1.04873	0.091	0.044	1
ARHGAP9	0.0207772	0.566614	0.323	0.242	1
MMAB	0.0207897	0.966222	0.058	0.02	1
ICK	0.0208592	1.84218	0.056	0.02	1
DDX58	0.020883	0.82435	0.063	0.024	1
ZCCHC17	0.0209221	-1.86483	0.092	0.141	1
DNAJB11	0.0209866	0.776405	0.097	0.048	1
MOB1A	0.0210844	-1.45728	0.313	0.355	1
CPSF3	0.0210957	-2.07034	0.031	0.065	1
CNOT4	0.021111	0.653595	0.162	0.101	1
UBQLN2	0.021117	0.411255	0.12	0.065	1
RAB11A	0.0211376	0.459884	0.214	0.145	1
NR4A1	0.0211427	0.213459	0.159	0.097	1
SLC37A3	0.02115	1.81021	0.056	0.02	1
IL16	0.0211554	0.510177	0.316	0.238	1
IKZF1	0.0213093	0.45375	0.315	0.242	1
ICAM1	0.0213433	0.467244	0.157	0.097	1
SLC27A5	0.0213563	1.01996	0.08	0.036	1
BCS1L	0.0213982	-2.10959	0.017	0.044	1
GNG5	0.0214294	-1.71925	0.388	0.44	1
MGST3	0.0215332	-1.81673	0.315	0.343	1
TMCO1	0.0216013	-1.79405	0.188	0.242	1
PSMD10	0.021668	1.68594	0.062	0.024	1
AHR	0.0217631	1.29569	0.062	0.024	1
ATP5S	0.0217904	0.872734	0.106	0.056	1
NUP54	0.0218175	0.672031	0.123	0.069	1
RC3H2	0.0218331	0.635676	0.133	0.077	1
CYP2R1	0.021857	1.26554	0.063	0.024	1
STAMBP	0.0219901	-2.01896	0.068	0.113	1
AP1S2	0.021993	1.4259	0.056	0.02	1
PCID2	0.0219968	0.83807	0.126	0.073	1
MAPK8IP3	0.0219993	0.703463	0.063	0.024	1
DDAH2	0.0220313	0.933035	0.109	0.06	1
VSIR	0.0220385	0.173071	0.467	0.351	1
CXCR4	0.0220712	-0.307412	0.903	0.859	1
TCF7	0.0220816	0.420887	0.309	0.23	1
CLTA	0.0220921	0.607125	0.183	0.121	1
MCM6	0.0220997	0.116867	0.068	0.028	1
MED10	0.0221059	0.444047	0.414	0.339	1
VMP1	0.0221699	0.497082	0.209	0.141	1
THAP6	0.022287	1.34147	0.074	0.032	1
HNRNPDL	0.0222918	0.210812	0.81	0.649	1
GRB2	0.022327	0.484074	0.311	0.234	1
VAMP8	0.0223512	-1.49231	0.48	0.504	1
FIBP	0.022361	0.574096	0.217	0.149	1
ALKBH7	0.0224447	0.363209	0.345	0.262	1
ZNF862	0.0224699	-1.29477	0.017	0.044	1
RPL3	0.0225184	0.231009	0.997	0.778	1
TSPOAP1-AS1	0.0225593	1.91832	0.05	0.016	1
MYD88	0.0225972	-1.82555	0.118	0.169	1
WDR18	0.0225996	1.00212	0.074	0.032	1
COX7A2L	0.0226327	-1.42373	0.407	0.46	1
KIF13B	0.0226741	1.00706	0.063	0.024	1
CLECL1	0.022679	2.69928	0.029	0.004	1
POLR1B	0.0227391	-1.84716	0.031	0.065	1
ORC4	0.0227693	-1.20582	0.058	0.101	1
C6orf136	0.0227887	1.01461	0.08	0.036	1
TROVE2	0.0228582	-1.55123	0.185	0.238	1
TBPL1	0.0228819	0.655234	0.174	0.113	1
ASNA1	0.0228977	0.422562	0.256	0.185	1
CIR1	0.022927	-1.25139	0.197	0.254	1
SLTM	0.0230127	0.278597	0.326	0.242	1
VAC14	0.0230535	2.50262	0.029	0.004	1
PRPF19	0.0232196	0.474527	0.137	0.081	1
LINC00243	0.0232261	3.72917	0.021	0	1
PXT1	0.0232261	3.85653	0.021	0	1
TP53I11	0.0232261	3.7476	0.021	0	1
MVK	0.0232261	3.64274	0.021	0	1
TRAV26-2	0.0232261	5.02403	0.021	0	1
PPP1R3E	0.0232261	3.9113	0.021	0	1
STARD5	0.0232261	3.79496	0.021	0	1
ACSM3	0.0232261	3.286	0.021	0	1
SLC17A9	0.0232261	3.71003	0.021	0	1
ZNF256	0.0232261	3.55545	0.021	0	1
NSRP1	0.0232433	0.731826	0.118	0.065	1
CCNG1	0.0232489	0.754576	0.214	0.149	1
SLC16A7	0.0233004	0.379324	0.113	0.06	1
NDUFAF4	0.0233088	0.924617	0.101	0.052	1
EIF4G2	0.0233214	0.14604	0.629	0.504	1
SNAP29	0.0233241	1.19454	0.094	0.048	1
DDHD2	0.0233354	1.34627	0.062	0.024	1
ZNF140	0.0235063	-1.9325	0.01	0.032	1
PRRC1	0.0235088	1.1698	0.079	0.036	1
BCL2L1	0.023586	1.17953	0.109	0.06	1
PAPOLG	0.0235865	-2.05062	0.034	0.069	1
MEN1	0.0235868	2.14922	0.029	0.004	1
SUMO3	0.023619	0.47803	0.299	0.226	1
CHRAC1	0.0236511	0.737574	0.164	0.105	1
SAMD1	0.0236804	-1.94815	0.01	0.032	1
NUDT2	0.0236928	-0.799424	0.067	0.113	1
CNOT6	0.0237411	2.06517	0.029	0.004	1
NLRC3	0.0237437	0.633198	0.173	0.113	1
CD4	0.0237594	-1.1221	0.058	0.101	1
DHX38	0.023862	0.773365	0.121	0.069	1
ZMYND8	0.0238633	0.554196	0.111	0.06	1
C9orf78	0.023874	0.288727	0.475	0.379	1
SART3	0.0239107	0.634357	0.085	0.04	1
ANTXR2	0.0239359	1.18853	0.074	0.032	1
ITGB7	0.0239709	0.277151	0.173	0.109	1
SNX6	0.0240248	0.305969	0.34	0.258	1
NAF1	0.0240461	0.938007	0.121	0.069	1
PITPNM2	0.0241206	-1.52995	0.01	0.032	1
CASZ1	0.0242092	0.951959	0.05	0.016	1
CSRP1	0.0242322	-1.09414	0.144	0.206	1
AIP	0.0242683	0.405858	0.325	0.246	1
GLA	0.0244455	1.05548	0.094	0.048	1
APEH	0.0244607	-1.98068	0.15	0.202	1
GLIPR2	0.0244619	0.315797	0.274	0.194	1
VPS37A	0.0244642	0.912721	0.089	0.044	1
FAM53B	0.0244681	1.15286	0.079	0.036	1
MARCH7	0.0245414	-1.76907	0.154	0.206	1
C22orf46	0.0245951	2.0183	0.043	0.012	1
INTS9	0.0246222	2.19351	0.036	0.008	1
MAP3K1	0.0246536	0.873701	0.074	0.032	1
G3BP2	0.0246782	0.208437	0.544	0.448	1
SLFN11	0.0247241	1.94474	0.043	0.012	1
TRIM37	0.0247506	1.17582	0.074	0.032	1
AK2	0.0248866	-1.72892	0.13	0.181	1
ZNF800	0.0248919	0.331447	0.162	0.101	1
ZNF646	0.024907	1.95121	0.036	0.008	1
PAN2	0.0249187	1.86228	0.043	0.012	1
SAMHD1	0.0249474	0.233854	0.388	0.29	1
ZC3HAV1	0.0251083	0.229699	0.46	0.363	1
GNGT2	0.0251146	1.49585	0.043	0.012	1
PPP1R12A	0.0251481	0.315648	0.309	0.234	1
SLAIN2	0.0252477	1.34236	0.067	0.028	1
AC020659.1	0.0252646	1.80583	0.055	0.02	1
KDM5C	0.0252695	-0.744704	0.077	0.125	1
PLEKHM2	0.0253042	-2.15867	0.026	0.056	1
WDR6	0.0253152	-1.79542	0.092	0.141	1
PRR14L	0.0253223	1.79374	0.055	0.02	1
TSGA10	0.0254124	1.88845	0.036	0.008	1
MIR155HG	0.0254124	1.70589	0.036	0.008	1
LINC01184	0.0254505	1.07848	0.103	0.056	1
HSPA9	0.0255511	0.257583	0.451	0.355	1
AL021453.1	0.025577	1.6036	0.043	0.012	1
IQCB1	0.0257017	0.781788	0.094	0.048	1
MX1	0.0257241	0.858247	0.109	0.06	1
NAE1	0.0258088	0.640228	0.137	0.081	1
ANKRD36C	0.0258088	-1.88264	0.106	0.153	1
HOPX	0.0258438	0.164323	0.561	0.468	1
ASB16-AS1	0.0258527	1.48962	0.036	0.008	1
DNTTIP2	0.0260937	-0.914507	0.335	0.391	1
ELF2	0.0261249	0.385652	0.26	0.185	1
ACOT7	0.0261404	-2.38343	0.021	0.048	1
JMJD1C	0.0261683	0.439035	0.311	0.234	1
SUPT5H	0.0261803	0.483367	0.272	0.202	1
NT5C	0.0263151	0.622565	0.154	0.097	1
POLR2K	0.0263545	0.516341	0.301	0.234	1
PSMA7	0.0265219	0.130704	0.585	0.468	1
RNF139	0.0265385	0.930565	0.079	0.036	1
FMC1	0.0265864	1.6077	0.06	0.024	1
PIK3AP1	0.0265925	0.801882	0.05	0.016	1
RHOA	0.0266599	-1.16473	0.86	0.831	1
RPL8	0.0266633	0.233032	0.995	0.794	1
RTP5	0.0267307	0.159617	0.043	0.012	1
USO1	0.02688	0.998917	0.132	0.081	1
HIBADH	0.0269232	1.37148	0.055	0.02	1
NDUFA4	0.0269465	0.174884	0.694	0.548	1
C5orf15	0.0269816	0.8541	0.084	0.04	1
MITD1	0.0270315	-1.23229	0.089	0.137	1
CHMP5	0.0270358	0.32462	0.142	0.085	1
ANKRD13C	0.0270485	0.210208	0.125	0.073	1
YTHDC1	0.0270766	0.512082	0.289	0.222	1
MIER3	0.0271316	-1.49105	0.015	0.04	1
LSM4	0.0271616	0.500329	0.246	0.181	1
PLIN2	0.0272437	0.763284	0.161	0.105	1
PSPC1	0.0272803	0.982171	0.118	0.069	1
ZCRB1	0.0273028	0.984871	0.14	0.089	1
PLK2	0.0273449	0.90362	0.082	0.04	1
KPNA2	0.0273669	0.575198	0.154	0.097	1
ERGIC3	0.0274685	0.346624	0.386	0.306	1
TCAIM	0.0274718	-1.77062	0.015	0.04	1
TRAV16	0.0277293	-1.46542	0.015	0.04	1
SORL1	0.0277726	0.434034	0.304	0.218	1
TMA7	0.0277988	-0.902301	0.894	0.879	1
MRPL43	0.0278091	0.454535	0.274	0.206	1
RBM26	0.0278314	1.21973	0.087	0.044	1
ITM2A	0.0278408	-0.879532	0.195	0.258	1
EVL	0.0278649	0.137619	0.72	0.617	1
MYO1F	0.027927	0.258951	0.45	0.371	1
DIP2A	0.0279281	0.619737	0.178	0.117	1
BAZ1B	0.0279609	1.22261	0.077	0.036	1
DNAJA2	0.0279668	0.463882	0.241	0.173	1
AKR1B1	0.0280413	0.435866	0.21	0.141	1
ASXL2	0.0280724	-1.17702	0.087	0.137	1
RETREG3	0.0280773	0.779876	0.084	0.04	1
GTF3C6	0.0280847	0.449258	0.222	0.153	1
TRGV7	0.0281014	1.12048	0.055	0.02	1
FAAP100	0.028256	1.60781	0.048	0.016	1
SH2D1B	0.0282784	-3.4451	0.009	0.028	1
EMC4	0.0283034	0.2658	0.34	0.25	1
MSH6	0.0285292	0.614765	0.048	0.016	1
HUWE1	0.0285957	0.520737	0.185	0.121	1
KIAA1109	0.0287326	0.492541	0.15	0.093	1
FAM8A1	0.0288578	2.14859	0.041	0.012	1
CPSF7	0.0288888	0.73146	0.147	0.093	1
CWC25	0.0289087	0.47888	0.226	0.157	1
WDR86	0.0289217	1.01165	0.077	0.036	1
AC027644.3	0.028991	0.833235	0.072	0.032	1
MAN2C1	0.0290266	0.474638	0.074	0.032	1
SAMD9	0.0290325	0.795812	0.133	0.081	1
SLC25A16	0.0291041	2.85864	0.027	0.004	1
OGFOD3	0.0291041	2.52169	0.027	0.004	1
RMDN3	0.0291278	0.674767	0.135	0.081	1
RAB1B	0.0291767	0.268274	0.326	0.238	1
COX20	0.0292747	-1.31341	0.157	0.21	1
SNUPN	0.0292925	1.53213	0.048	0.016	1
TMED10	0.0293495	0.224786	0.508	0.399	1
RAD21	0.0293769	0.295799	0.345	0.258	1
EPM2AIP1	0.0295637	0.11967	0.104	0.056	1
LLPH	0.0295744	1.48608	0.048	0.016	1
PPM1D	0.0296142	0.753693	0.109	0.06	1
CPPED1	0.0296452	1.42906	0.048	0.016	1
AFF1	0.02967	0.525236	0.12	0.069	1
NFATC3	0.0296994	0.320156	0.241	0.169	1
ROCK1	0.0298414	0.130627	0.369	0.29	1
RCN2	0.0298717	2.22495	0.027	0.004	1
AL359265.3	0.029879	3.61254	0.019	0	1
TPRG1	0.029879	3.5401	0.019	0	1
PINX1.1	0.029879	3.53492	0.019	0	1
LY96	0.029879	3.31238	0.019	0	1
TMEM65	0.029879	3.51992	0.019	0	1
EGR2	0.029879	3.71729	0.019	0	1
TET1	0.029879	3.51009	0.019	0	1
SUFU	0.029879	3.63452	0.019	0	1
SLC4A8	0.029879	3.90431	0.019	0	1
RBMS2	0.029879	3.64682	0.019	0	1
AL163051.1	0.029879	3.68224	0.019	0	1
PIGU	0.029879	3.52946	0.019	0	1
MTCH1	0.02993	0.892315	0.048	0.016	1
MZF1-AS1	0.02993	1.31254	0.048	0.016	1
AFAP1	0.0300663	2.27616	0.027	0.004	1
MSL3	0.0301196	1.2561	0.091	0.048	1
C1orf174	0.0301976	-1.28698	0.075	0.121	1
TYW1B	0.030262	2.00952	0.027	0.004	1
CYB561D2	0.0302851	-1.62833	0.12	0.165	1
POLR3A	0.0303101	2.62268	0.034	0.008	1
SAMSN1	0.0303462	0.891648	0.149	0.097	1
AK6	0.0303596	0.703447	0.077	0.036	1
MRPL44	0.030441	-1.87498	0.074	0.117	1
COMMD3	0.0304588	1.34724	0.027	0.004	1
TAF15	0.0304698	0.364398	0.344	0.262	1
TPD52L2	0.030477	0.522991	0.145	0.089	1
LRP10	0.0305224	0.744306	0.135	0.085	1
LRCH3	0.0305446	0.796464	0.072	0.032	1
USE1	0.0305549	0.786089	0.109	0.06	1
SNX4	0.0305829	1.40563	0.065	0.028	1
ARPP19	0.0306155	0.442224	0.159	0.101	1
PEX2	0.0306261	0.804231	0.108	0.06	1
SLC39A8	0.0306762	0.72607	0.06	0.024	1
MTMR9	0.0307459	2.11358	0.034	0.008	1
ABCF1	0.0308562	0.500329	0.205	0.137	1
PCMT1	0.0308563	0.517447	0.221	0.153	1
STXBP2	0.0309329	1.40606	0.075	0.036	1
SEL1L	0.0309748	0.777512	0.123	0.073	1
HEXDC	0.0311106	1.67005	0.041	0.012	1
SMNDC1	0.0312561	0.28406	0.179	0.117	1
MOSPD2	0.031276	2.00663	0.034	0.008	1
MTX1	0.0314063	-1.75933	0.087	0.133	1
HDAC7	0.0314855	0.645817	0.106	0.056	1
CALCOCO2	0.0315415	0.337332	0.251	0.177	1
RBMX	0.031549	0.323352	0.46	0.375	1
RNF169	0.0315951	1.45373	0.041	0.012	1
FGD3	0.0315953	0.357251	0.258	0.185	1
SEC24B	0.0317147	1.30615	0.065	0.028	1
SLBP	0.0317237	1.73618	0.034	0.008	1
PRKACA	0.0317237	1.65237	0.034	0.008	1
LENG1	0.0317307	-0.643292	0.097	0.149	1
EZH1	0.0318117	1.36851	0.075	0.036	1
HIF1AN	0.0319145	-1.02442	0.029	0.06	1
AC007216.4	0.0319217	1.63558	0.041	0.012	1
RNPEPL1	0.0319266	-1.50716	0.104	0.153	1
SCAPER	0.0319406	0.71462	0.103	0.056	1
PCF11	0.0319553	0.364037	0.203	0.141	1
MED8	0.0320078	-1.7983	0.063	0.105	1
AC087239.1	0.0320331	1.0251	0.125	0.077	1
EWSR1	0.0320581	0.266511	0.448	0.351	1
IPCEF1	0.0320834	0.701289	0.123	0.073	1
RRM1	0.0322	0.9222	0.092	0.048	1
C10orf91	0.0322511	1.391	0.041	0.012	1
SRCAP	0.0322558	1.31034	0.053	0.02	1
URI1	0.0323491	1.07456	0.075	0.036	1
PRMT1	0.0325538	0.450581	0.318	0.254	1
OSTC	0.0326477	0.400091	0.374	0.302	1
UPF3B	0.0327381	0.993124	0.096	0.052	1
ERICH1	0.0327822	0.4774	0.193	0.133	1
TRAPPC1	0.0328303	0.225509	0.501	0.403	1
TALDO1	0.0328755	0.288121	0.332	0.254	1
PRCC	0.0330785	-1.43867	0.13	0.181	1
ATG5	0.0331625	0.615953	0.21	0.145	1
MKNK1	0.0332456	-1.49416	0.128	0.181	1
ZNF451	0.0332741	0.536098	0.123	0.073	1
RNASEH2C	0.0333755	0.402564	0.188	0.125	1
MED16	0.0334096	0.691584	0.092	0.048	1
KPNA6	0.0334161	-1.53097	0.077	0.121	1
RMND5A	0.0335699	-2.15516	0.019	0.044	1
MIA3	0.0336032	-1.39012	0.157	0.21	1
NOP56	0.0336104	0.542031	0.202	0.141	1
EIF3D	0.0336289	0.259264	0.496	0.411	1
ZNF7	0.033664	-1.0821	0.032	0.065	1
ABCB7	0.0338025	0.79357	0.092	0.048	1
RPS5	0.0338252	0.204748	0.993	0.782	1
NAAA	0.0339412	0.786344	0.144	0.093	1
IMMT	0.0339544	-1.94697	0.116	0.161	1
TP53TG1	0.0339597	0.72143	0.154	0.101	1
CMTR1	0.0339761	-0.831201	0.053	0.093	1
ZBTB10	0.0341165	1.11445	0.08	0.04	1
LY9	0.0342258	-1.5188	0.195	0.246	1
MLLT6	0.0342435	0.240851	0.279	0.206	1
THEMIS	0.0342959	0.549251	0.227	0.165	1
PHTF2	0.0343349	-0.700494	0.123	0.177	1
ATRIP	0.0343407	-3.00194	0.007	0.024	1
PRDX2	0.0343557	0.299309	0.504	0.419	1
LLGL2	0.034377	-1.08574	0.024	0.052	1
NECAP2	0.0343794	-1.86771	0.198	0.246	1
CASD1	0.034483	-2.04883	0.007	0.024	1
ARID5A	0.034496	0.134663	0.226	0.157	1
METTL21A	0.0344961	0.681378	0.065	0.028	1
PPP2R2B	0.0345245	0.630398	0.142	0.089	1
PSMC4	0.034582	0.346115	0.248	0.177	1
OAT	0.0346165	0.677641	0.128	0.077	1
PHF5A	0.034668	0.454265	0.236	0.169	1
COASY	0.0347182	0.715935	0.082	0.04	1
TRABD	0.034755	0.38091	0.299	0.226	1
ELMO1	0.0347861	0.553412	0.179	0.121	1
CAMK2G	0.0347991	1.13018	0.118	0.073	1
FAM96B	0.034813	0.351237	0.335	0.262	1
TFG	0.0348205	0.512688	0.126	0.077	1
GTPBP10	0.0349066	0.924592	0.07	0.032	1
DIS3L2	0.0350042	-1.73148	0.08	0.125	1
TTN	0.0350569	-3.26339	0.007	0.024	1
NDUFB4	0.0350615	0.256247	0.429	0.343	1
HDGFL2	0.0350747	-1.41492	0.014	0.036	1
ZNF721	0.0351294	0.317653	0.103	0.056	1
PRMT2	0.0351484	0.174267	0.487	0.395	1
WBP11	0.0352147	0.493277	0.285	0.218	1
PRPF38A	0.0352312	-1.37026	0.145	0.194	1
AP2S1	0.0353564	0.306975	0.337	0.262	1
SLMAP	0.0354324	0.663012	0.113	0.065	1
BST2	0.0354725	0.235443	0.381	0.294	1
MGAT2	0.035474	0.855668	0.125	0.077	1
TRAV4	0.0354927	-2.40818	0.007	0.024	1
CARD17	0.0355225	-1.3228	0.014	0.036	1
GALT	0.0355316	0.734701	0.092	0.048	1
S100PBP	0.0356547	-2.23906	0.065	0.105	1
CYHR1	0.0357709	1.29648	0.094	0.052	1
TRAPPC6A	0.0358248	0.430113	0.292	0.222	1
FAM3A	0.0358298	0.803522	0.116	0.069	1
MAPKAPK3	0.0358564	-1.95272	0.079	0.121	1
ZFX	0.0358624	-0.736379	0.097	0.149	1
SP100	0.0358858	-1.65459	0.421	0.448	1
CXCR6	0.0359354	-2.54573	0.123	0.169	1
BTN3A2	0.0359365	0.378181	0.277	0.202	1
SAP30BP	0.0359468	0.351256	0.222	0.157	1
GLRX2	0.0359584	-1.70191	0.039	0.073	1
TRIM28	0.0359812	0.868221	0.106	0.06	1
JARID2	0.0360522	0.691268	0.15	0.101	1
C19orf66	0.0361279	0.608906	0.232	0.173	1
TM9SF4	0.0361299	0.637801	0.113	0.065	1
CLPTM1	0.0361348	0.963121	0.075	0.036	1
PRDX3	0.0363187	1.16687	0.089	0.048	1
XIAP	0.0363336	0.715842	0.075	0.036	1
DTX3	0.0363953	0.814393	0.085	0.044	1
LRRC58	0.0364022	1.23354	0.058	0.024	1
NSMCE2	0.0364968	0.855993	0.08	0.04	1
MARF1	0.0365724	1.32257	0.074	0.036	1
BANP	0.0366259	0.664596	0.08	0.04	1
DNAJC7	0.0366603	0.551319	0.174	0.121	1
EXOC1	0.0367072	1.1486	0.058	0.024	1
LUC7L	0.0367291	0.740878	0.149	0.097	1
GALNT2	0.0367731	-1.97251	0.027	0.056	1
HMGN2	0.036787	-1.42577	0.614	0.629	1
DHRS7	0.0368162	0.233485	0.422	0.327	1
SEC23B	0.0368713	0.809659	0.096	0.052	1
GNL1	0.0369066	0.642831	0.133	0.081	1
SLC39A9	0.0370196	1.44788	0.068	0.032	1
FBXO4	0.0370607	1.96887	0.039	0.012	1
INVS	0.0370607	1.80176	0.039	0.012	1
C5orf22	0.0370915	0.884172	0.058	0.024	1
MTERF1	0.0371345	2.94135	0.026	0.004	1
RIC1	0.0371345	2.69986	0.026	0.004	1
RECQL5	0.0371345	2.82857	0.026	0.004	1
RAB7A	0.0371876	0.318217	0.383	0.315	1
CD46	0.037188	-1.58959	0.207	0.258	1
MTA1	0.0372551	2.444	0.026	0.004	1
TENT4B	0.0372886	0.511657	0.123	0.073	1
ALAD	0.037376	2.4102	0.026	0.004	1
AGO2	0.0374087	0.983394	0.08	0.04	1
DCXR	0.0375652	0.651595	0.186	0.129	1
EXOSC1	0.0376051	0.799904	0.091	0.048	1
STXBP4	0.0376189	2.63422	0.026	0.004	1
STK32C	0.0377408	2.37129	0.026	0.004	1
POLDIP2	0.037793	1.18695	0.063	0.028	1
TBC1D2B	0.0378263	1.96451	0.039	0.012	1
IGLV2-14	0.0378524	-0.996039	0.019	0.044	1
UFC1	0.037927	-1.08595	0.591	0.601	1
MINDY3	0.0379307	1.7552	0.051	0.02	1
GPAA1	0.0379365	0.496323	0.198	0.141	1
CAPN1	0.0379379	0.775263	0.179	0.125	1
ZNF672	0.037957	2.32663	0.032	0.008	1
MRPL41	0.0380769	0.431274	0.229	0.161	1
SERPINB1	0.0381081	0.183955	0.243	0.169	1
NCF1	0.0382037	0.632782	0.092	0.048	1
BTG2	0.0382159	-0.163997	0.884	0.831	1
DNAJC17	0.0383608	1.15849	0.074	0.036	1
ICE1	0.0383654	0.989535	0.046	0.016	1
CMTR2	0.0383887	2.39132	0.032	0.008	1
MPLKIP	0.0384214	0.770796	0.091	0.048	1
ANKRD12	0.0385113	0.194793	0.484	0.391	1
AC104184.1	0.0385177	3.61034	0.017	0	1
HIST1H2BB	0.0385177	3.84688	0.017	0	1
HIST1H2BF	0.0385177	3.4652	0.017	0	1
AL358852.1	0.0385177	3.16639	0.017	0	1
ERMARD	0.0385177	3.48321	0.017	0	1
LACTB2-AS1	0.0385177	3.5333	0.017	0	1
STX3	0.0385177	3.52109	0.017	0	1
C10orf95	0.0385177	3.67466	0.017	0	1
MRPL52	0.0385517	0.695233	0.217	0.165	1
GRK2	0.0386028	0.398247	0.171	0.113	1
ECE1	0.0386702	-1.84137	0.089	0.133	1
FKBP4	0.0386721	0.991688	0.104	0.06	1
GBA	0.0387067	-2.29078	0.056	0.093	1
CEP44	0.0387152	2.25064	0.032	0.008	1
TTI1	0.0387283	1.8882	0.026	0.004	1
PHIP	0.0387312	0.289578	0.275	0.202	1
NUP107	0.0387504	0.679791	0.113	0.065	1
EIF4A1	0.0387684	0.241935	0.356	0.274	1
POLD4	0.0387779	0.544316	0.21	0.153	1
AC116366.3	0.0388144	1.6743	0.056	0.024	1
SEC11A	0.0388369	0.363967	0.333	0.266	1
FUBP1	0.0388451	-1.57482	0.161	0.21	1
ZNF354A	0.0388533	1.21636	0.026	0.004	1
PFAS	0.0388533	0.73955	0.026	0.004	1
USP4	0.0389126	-1.49262	0.181	0.226	1
ANXA11	0.0389312	0.540827	0.246	0.181	1
RPAIN	0.0389373	0.467974	0.197	0.137	1
PCIF1	0.0390629	0.43311	0.292	0.226	1
PARP15	0.0390811	0.831717	0.142	0.093	1
PPME1	0.0391543	1.94386	0.032	0.008	1
FCER1G	0.0391804	-2.79353	0.031	0.06	1
GTF2H5	0.0392092	0.956138	0.104	0.06	1
HADHA	0.0392289	-1.20399	0.359	0.395	1
KDM5B	0.0392675	-1.69007	0.091	0.133	1
CCAR2	0.0396266	0.789863	0.085	0.044	1
ADRB2	0.0396329	0.629637	0.224	0.165	1
DYRK2	0.0397073	1.20432	0.063	0.028	1
MAN2B1	0.0398133	0.413219	0.186	0.125	1
RAB8B	0.0398328	0.436548	0.26	0.194	1
AC008555.5	0.0399097	0.685559	0.144	0.093	1
ANKRD17	0.0399513	0.708813	0.115	0.069	1
SLC15A4	0.040045	1.77945	0.032	0.008	1
MAPK6	0.0400923	1.15566	0.068	0.032	1
PAG1	0.0401177	0.369343	0.263	0.194	1
CARD11	0.040172	0.507119	0.125	0.077	1
CNOT9	0.0402127	-2.2963	0.063	0.101	1
SUPT3H	0.0402698	0.855714	0.12	0.073	1
CHMP2B	0.0405592	0.53971	0.164	0.109	1
ZNF10	0.0406234	0.197236	0.058	0.024	1
TMEM209	0.040655	0.83481	0.063	0.028	1
TMED4	0.0406897	0.257045	0.321	0.25	1
CCR4	0.0407526	-3.9527	0.005	0.02	1
NUCKS1	0.0407557	-1.16179	0.28	0.327	1
UNC45A	0.0407566	0.591324	0.108	0.06	1
KIAA0391	0.0408949	1.02064	0.063	0.028	1
SLAMF8	0.0409363	-3.96907	0.005	0.02	1
LCP2	0.0409581	0.271359	0.516	0.435	1
FO393401.1	0.0409593	1.09363	0.074	0.036	1
ZPR1	0.0410089	1.16424	0.068	0.032	1
OXNAD1	0.0410102	-1.28525	0.229	0.282	1
ARID5B	0.0410748	0.414846	0.214	0.149	1
ZNF302	0.0410861	0.916846	0.068	0.032	1
PAIP2B	0.041306	-2.70813	0.005	0.02	1
RREB1	0.0413362	1.00653	0.039	0.012	1
C22orf39	0.0414158	0.531218	0.123	0.073	1
EIF4G1	0.0414256	0.381951	0.191	0.129	1
CHTOP	0.041436	-1.77496	0.106	0.149	1
TMIGD2	0.0415782	-0.561566	0.097	0.149	1
RPS14	0.0415815	0.255316	0.997	0.786	1
FAHD2B	0.0416374	-1.82758	0.031	0.06	1
SAMD3	0.0416426	0.365921	0.395	0.323	1
FAM114A2	0.0416452	1.23706	0.032	0.008	1
AC245060.5	0.0416784	-2.16926	0.005	0.02	1
ABCD2	0.0416837	-1.71726	0.022	0.048	1
ELMSAN1	0.0416988	0.902077	0.094	0.052	1
TRIM14	0.0417467	1.38456	0.056	0.024	1
REC8	0.0418137	0.585146	0.079	0.04	1
SFXN5	0.0418657	-3.15504	0.005	0.02	1
AC078846.1	0.0418657	-2.0883	0.005	0.02	1
CDC14B	0.0418657	-2.22422	0.005	0.02	1
ADO	0.0418657	-1.99373	0.005	0.02	1
ERG28	0.0418746	0.693493	0.111	0.065	1
TMEM71	0.0418771	0.384934	0.164	0.109	1
PLCXD2	0.0418895	1.83477	0.044	0.016	1
NUPL2	0.0420947	0.770601	0.106	0.06	1
GMPPA	0.042139	-1.84892	0.05	0.085	1
NIN	0.0422129	0.585326	0.138	0.089	1
DPAGT1	0.0422337	0.894719	0.051	0.02	1
TMEM161A	0.0422373	1.04307	0.074	0.036	1
SNRPN	0.0422452	0.156096	0.262	0.19	1
NF2	0.0423551	1.32194	0.056	0.024	1
NRDE2	0.0423597	0.55725	0.063	0.028	1
TNFSF12	0.0423832	1.80804	0.044	0.016	1
EIF3F	0.0425034	0.170178	0.827	0.698	1
INTS8	0.0426219	-1.35226	0.005	0.02	1
SUV39H2	0.0426219	-1.70883	0.005	0.02	1
ATP6V1E1	0.042628	0.631246	0.147	0.097	1
RB1CC1	0.042661	0.671665	0.2	0.145	1
ZSCAN25	0.0426817	1.56407	0.044	0.016	1
IRS2	0.0427075	0.487793	0.135	0.085	1
ATF7IP2	0.0427273	0.424197	0.309	0.238	1
CAPN10-DT	0.0428107	-2.33239	0.012	0.032	1
TRAV12-2	0.0428128	-1.39622	0.005	0.02	1
GPBP1L1	0.0428791	-1.41262	0.106	0.153	1
JMJD4	0.042962	-2.20119	0.031	0.06	1
HSCB	0.0429741	0.898257	0.051	0.02	1
ACTN4	0.0430297	0.179631	0.374	0.282	1
MRPL10	0.0430764	0.243496	0.328	0.254	1
SFSWAP	0.0431061	0.586198	0.123	0.077	1
MBNL2	0.0431088	0.40026	0.135	0.085	1
THOC2	0.0431856	0.376666	0.205	0.145	1
CENPW	0.0431967	-1.5279	0.005	0.02	1
AC040169.1	0.0431967	-1.20433	0.005	0.02	1
YTHDF3	0.0432936	0.690446	0.12	0.073	1
TMC6	0.0433017	0.326112	0.403	0.31	1
C19orf70	0.0433885	0.330196	0.402	0.31	1
LINC01550	0.0434708	0.93458	0.074	0.036	1
RPP14	0.0435365	1.05315	0.051	0.02	1
WDSUB1	0.0435404	-1.42604	0.031	0.06	1
LMNB1	0.0435636	0.85863	0.084	0.044	1
AVL9	0.043614	0.793364	0.063	0.028	1
BOLA3	0.0436524	-1.17212	0.168	0.218	1
RRAGA	0.0436664	0.729096	0.094	0.052	1
SSNA1	0.0437206	0.497797	0.229	0.169	1
VPS13C	0.0437445	0.313921	0.326	0.254	1
CHERP	0.0437745	0.696914	0.128	0.081	1
THAP3	0.0437979	-2.4597	0.017	0.04	1
SERBP1	0.0438093	-1.11351	0.631	0.617	1
VEZT	0.0438422	0.938318	0.089	0.048	1
UROS	0.0438625	0.886196	0.074	0.036	1
KLF10	0.0438866	0.353733	0.345	0.266	1
RDX	0.0439149	1.08352	0.051	0.02	1
UIMC1	0.043975	0.579616	0.15	0.097	1
RNF19A	0.0440312	0.366706	0.258	0.19	1
PCGF3	0.0440469	-1.50006	0.017	0.04	1
PPP1CC	0.0440552	0.514621	0.14	0.089	1
ZFP36L1	0.0441902	0.244142	0.609	0.492	1
AC026979.2	0.0442001	0.319105	0.171	0.113	1
TRNT1	0.0442228	-0.12874	0.132	0.081	1
ANAPC1	0.0442889	-1.31345	0.099	0.145	1
ENOSF1	0.0443344	0.88059	0.104	0.06	1
MSC	0.0443769	-1.82478	0.012	0.032	1
FRA10AC1	0.0444073	1.12517	0.056	0.024	1
OGFOD1	0.0445106	1.46734	0.044	0.016	1
ACADS	0.0445217	-1.04169	0.012	0.032	1
NDFIP1	0.0445837	0.237234	0.308	0.238	1
ETHE1	0.0445995	0.574576	0.207	0.149	1
DHX37	0.0446802	-1.48629	0.026	0.052	1
ARAP2	0.0447152	0.733332	0.197	0.145	1
LINC02384	0.0448124	-1.25737	0.012	0.032	1
ASB6	0.0448218	1.40458	0.044	0.016	1
RANBP1	0.0448345	0.636417	0.156	0.105	1
NUCB1	0.044862	0.159955	0.403	0.31	1
TXNDC17	0.044928	0.547987	0.202	0.141	1
SLC25A4	0.0451602	1.09881	0.067	0.032	1
CAPN10	0.0451821	-1.67131	0.017	0.04	1
ANXA2R	0.0452875	0.446212	0.262	0.202	1
KRCC1	0.045535	-1.91933	0.08	0.121	1
FNIP1	0.0456346	0.523385	0.14	0.089	1
UBXN11	0.0457553	-1.87481	0.056	0.093	1
MAP1LC3B2	0.0457868	1.22116	0.091	0.052	1
AP002748.3	0.0457904	1.12937	0.056	0.024	1
NARS2	0.0458722	1.26884	0.044	0.016	1
GCN1	0.0458812	0.817824	0.084	0.044	1
PTGER2	0.0459085	0.593816	0.2	0.145	1
UBE3A	0.0459589	1.00634	0.116	0.073	1
MYNN	0.0460076	0.879819	0.113	0.069	1
TUT4	0.0460679	-1.30295	0.251	0.29	1
ATP6V0B	0.0460996	-1.31158	0.376	0.403	1
ATF5	0.0462061	0.968747	0.113	0.069	1
POLM	0.0463923	1.07691	0.077	0.04	1
SUMF1	0.0465187	-0.487439	0.111	0.065	1
SPON1	0.0466029	-1.10302	0.017	0.04	1
HDAC3	0.0466312	0.88969	0.068	0.032	1
ASAH1	0.0466569	0.547313	0.179	0.125	1
VPS41	0.0467658	1.58731	0.05	0.02	1
VAMP5	0.0467889	-1.80135	0.366	0.375	1
TNRC6A	0.0468772	1.00856	0.067	0.032	1
THOC1	0.0468772	1.17289	0.067	0.032	1
PIK3CD	0.0469246	-1.74883	0.214	0.258	1
AMD1	0.0469359	0.214536	0.354	0.282	1
CHP1	0.0469984	0.975309	0.087	0.048	1
CNDP2	0.047147	0.962576	0.101	0.06	1
PSMB4	0.047163	-1.71346	0.214	0.258	1
STK19	0.0471957	0.833017	0.084	0.044	1
NSMCE3	0.0472051	-0.752052	0.022	0.048	1
NCF2	0.0472066	-4.98183	0.002	0.012	1
NAV1	0.0472066	-2.93226	0.002	0.012	1
AC010969.2	0.0472066	-4.3169	0.002	0.012	1
FRZB	0.0472066	-3.92901	0.002	0.012	1
LINC00880	0.0472066	-2.6584	0.002	0.012	1
SYK	0.0472066	-2.9414	0.002	0.012	1
ARHGAP11A	0.0472066	-3.05273	0.002	0.012	1
EXOC4	0.0472372	0.647796	0.15	0.101	1
SRRM1	0.0473043	-0.731405	0.629	0.621	1
RGPD5	0.0473167	-2.39148	0.003	0.016	1
ARL14EP	0.047373	0.498391	0.178	0.121	1
MRPL33	0.0474595	-0.371559	0.28	0.21	1
[truncated: 7,163 more rows]

## Sheet: DEG_Tcells mem_Intermediate_CR_
	p_val	avg_log2FC	pct.1	pct.2	p_val_adj
PTPRC	6.94567381232117e-51	-1.78362	0.722	0.936	2.46335267427783e-46
RPS2	3.80706571081941e-38	3.00037	0.431	0.103	1.35021392499921e-33
B2M	3.67938395966719e-37	-1.44513	0.827	0.85	1.30493031513557e-32
RPS4Y1	4.94985787025316e-34	3.30136	0.28	0.026	1.75551659226399e-29
HLA-B	3.9660579150812e-32	-1.16412	0.898	0.844	1.4066021001627e-27
MT-ND2	1.77666384794395e-31	1.00153	0.951	0.771	6.30111600311802e-27
DDX3Y	4.19572320836788e-31	3.38706	0.272	0.03	1.48805519307975e-26
RPL28	1.61156979744771e-30	1.81795	0.76	0.561	5.71559344362805e-26
RPL13A	5.5823583110299e-30	1.86642	0.604	0.317	1.97983919858986e-25
IFITM1	5.15817080751213e-29	-1.34871	0.375	0.702	1.82939685859225e-24
HLA-C	7.29085644649729e-29	-0.985226	0.779	0.839	2.58577514731473e-24
CD52	1.11158628309836e-27	-1.47219	0.466	0.756	3.94235191163663e-23
MT-ND4	1.18906346972079e-27	0.822497	0.968	0.833	4.21713250171174e-23
RPL13	1.80920778081926e-27	1.61855	0.779	0.614	6.4165363154536e-23
MT-ND3	7.68589792958834e-25	0.699942	0.987	0.85	2.7258805597078e-20
SRGN	1.05168654539282e-24	-1.10314	0.423	0.723	3.72991150189017e-20
XIST	3.24819328071589e-24	-9.80953	0	0.238	1.1520042289387e-19
RPL37	3.90765986884464e-24	1.88246	0.563	0.321	1.38589064908444e-19
MTRNR2L8	4.52205893311243e-24	1.15139	0.995	0.856	1.60379342121766e-19
RPS15	5.43319182199781e-24	1.4521	0.695	0.512	1.92693581158974e-19
HLA-A	6.61384213970874e-23	-0.853896	0.83	0.835	2.3456652532691e-18
HSPA5	8.572790679977e-23	-1.49922	0.38	0.664	3.04042594256064e-18
JUND	1.82494519820555e-21	2.83607	0.229	0.039	6.4723506399558e-17
RPL21	1.14074944060357e-20	1.97893	0.361	0.13	4.04578196604461e-16
MT-CYB	1.34126694302424e-20	0.5307	0.997	0.859	4.75693734012976e-16
UTY	4.65183220907796e-20	3.0076	0.186	0.023	1.64981881127159e-15
RPL34	1.32259971567583e-19	1.7097	0.598	0.423	4.69073215161589e-15
GNLY	1.67050864788057e-19	-2.47566	0.264	0.509	5.92462597057324e-15
CD3E	5.01115511223639e-19	-0.978213	0.412	0.673	1.77725627210576e-14
KDM5D	1.07093514126196e-18	4.11831	0.146	0.011	3.79817857199966e-14
RPS28	1.46596954404199e-18	1.4459	0.577	0.386	5.19920758489931e-14
RPL36	9.06697811900411e-18	1.70803	0.48	0.276	3.215694459686e-13
PRF1	2.12538247012911e-17	-1.77684	0.205	0.455	7.53788146855989e-13
RPL19	2.21243471477921e-17	1.51213	0.647	0.521	7.84662095943594e-13
RPL35	1.00366469027268e-16	1.64859	0.447	0.239	3.5595971905211e-12
HLA-E	1.11570800679978e-16	-0.726396	0.733	0.8	3.9569700169161e-12
ITGA4	1.41968132347874e-16	-1.81813	0.383	0.633	5.0350417818497e-12
RPS19	4.14860938517864e-16	1.34309	0.687	0.574	1.47134580454746e-11
RPL30	4.16429164387454e-16	1.29558	0.666	0.527	1.47690767441654e-11
RPL38	4.46999860223116e-16	1.81428	0.305	0.111	1.5853297042673e-11
AES	5.07805948791262e-16	1.71712	0.302	0.108	1.80098457798309e-11
RPS18	5.24186375202118e-16	1.5755	0.628	0.498	1.85907939829183e-11
RPLP2	5.743922037069e-16	1.61936	0.531	0.373	2.03713938966689e-11
LY6E	6.57063863979152e-16	-1.44747	0.205	0.444	2.33034269998846e-11
RPS3	6.62730683201631e-16	1.25949	0.658	0.538	2.3504406410429e-11
PDIA3	7.84663817754634e-16	-1.09823	0.272	0.535	2.78288869604859e-11
RPS11	2.44449803918925e-15	1.62255	0.367	0.168	8.66965674578858e-11
RPL18A	4.22001457512244e-15	1.36966	0.636	0.48	1.49667036921292e-10
RPL35A	4.51850589146736e-15	1.47542	0.501	0.318	1.60253329946781e-10
CD3D	7.97972127253646e-15	-1.0904	0.286	0.533	2.83008794651778e-10
S1PR1	1.07676194281946e-14	-2.0982	0.073	0.277	3.81884390640348e-10
TMEM59	1.51706195446037e-14	-2.00729	0.159	0.379	5.38041192768916e-10
LCP1	3.27873322286064e-14	-1.05334	0.41	0.598	1.16283552481976e-09
RPL26	3.60482732114317e-14	1.62063	0.391	0.208	1.27848805771664e-09
TTTY15	4.46821554274798e-14	3.38658	0.127	0.015	1.584697324391e-09
RPL12	4.80244256823792e-14	1.68536	0.445	0.27	1.70323428125126e-09
ARL6IP5	5.89652917326513e-14	-0.958355	0.267	0.511	2.09126303659021e-09
MT-CO1	6.07696276445922e-14	0.406398	1	0.859	2.15525561404311e-09
FGFBP2	8.50838913604775e-14	-2.15512	0.1	0.295	3.0175852909907e-09
GZMA	1.01225563095795e-13	-1.20701	0.248	0.477	3.59006582075547e-09
GBP5	1.05445410410803e-13	-2.5049	0.256	0.471	3.73972692562954e-09
CD99	1.80624989879344e-13	-1.01194	0.367	0.573	6.40604589106081e-09
SERF2	2.39757660558164e-13	1.52461	0.407	0.223	8.50324518935586e-09
DUSP2	2.647214640262e-13	1.15861	0.194	0.05	9.38861144315322e-09
RPS29	3.35536586661561e-13	1.85708	0.296	0.126	1.19001405825389e-08
RPS3A	3.81353223369734e-13	1.22016	0.623	0.485	1.3525073420031e-08
CALR	4.82753635929137e-13	-1.07411	0.315	0.533	1.71213404518628e-08
ATP5F1E	5.52218033619005e-13	1.8177	0.299	0.13	1.95849647803316e-08
RPS15A	9.70631001834778e-13	1.51847	0.588	0.477	3.44243991110722e-08
RPS23	1.05571198980934e-12	1.4234	0.588	0.477	3.7441881430578e-08
RPL32	1.10344488805931e-12	0.368832	0.66	0.532	3.91347763999115e-08
FOSB	1.18575831907497e-12	1.14618	0.582	0.409	4.2054104544313e-08
RPL41	1.5098122298675e-12	1.27296	0.728	0.68	5.35470005444808e-08
TXNIP	1.67745025735733e-12	-1.2894	0.391	0.608	5.94924508274352e-08
CST7	2.12811402839411e-12	-1.16929	0.305	0.505	7.54756921310254e-08
RPL27A	2.21341509621532e-12	1.53957	0.302	0.135	7.85009798023726e-08
RPL23A	2.59625425478051e-12	1.31805	0.488	0.326	9.20787534000455e-08
ITGB1	3.94785570185595e-12	-1.26818	0.264	0.467	1.40014650322023e-07
RPLP1	4.26282479517303e-12	1.23182	0.712	0.648	1.51185344185607e-07
RPL37A	6.94313036942312e-12	0.269264	0.434	0.248	2.4624506168196e-07
RPL23	6.95698877091862e-12	1.80637	0.218	0.074	2.467365637494e-07
FCGR3A	7.37256319705446e-12	-2.61456	0.067	0.233	2.61475326346733e-07
RNPEPL1	8.18132615853534e-12	1.22985	0.14	0.027	2.90158913538614e-07
AC007952.4	8.7726150578305e-12	2.40307	0.175	0.048	3.11129565641016e-07
RPS9	1.19606912495853e-11	1.15107	0.526	0.386	4.24197875857792e-07
TPT1	1.40995661132654e-11	1.07487	0.631	0.527	5.0005521177307e-07
BHLHE40	2.24735421078538e-11	-1.79993	0.218	0.421	7.97046644397142e-07
RPS27	2.26995543584445e-11	0.716039	0.695	0.63	8.05062394876592e-07
SELENOF	3.18822574011942e-11	-1.88767	0.124	0.309	1.13073614099075e-06
LEPROTL1	4.97519825545447e-11	-1.20889	0.216	0.406	1.76450381327948e-06
MALAT1	5.36197124436011e-11	0.416377	1	0.859	1.90167672152476e-06
PRSS23	5.66664805765826e-11	-2.8361	0.035	0.174	2.00973340012908e-06
RPS12	6.71309019406685e-11	1.58518	0.625	0.594	2.38086456822775e-06
CLEC2B	7.41102830727973e-11	-1.36514	0.143	0.327	2.62839529945983e-06
RPL24	8.51099771573504e-11	1.12704	0.453	0.295	3.01851044986259e-06
GZMH	1.21344817909486e-10	-1.29633	0.199	0.38	4.30361531197784e-06
EEF1D	1.26439910106372e-10	1.28438	0.504	0.376	4.48431785183259e-06
RPL6	1.27613211644961e-10	1.27014	0.52	0.415	4.52593016420019e-06
RPL39	1.45578248351013e-10	1.64147	0.477	0.359	5.16307815601704e-06
PPIB	1.5505018303523e-10	-0.838202	0.323	0.526	5.49900979152748e-06
TRBV7-9	1.58741053117754e-10	-4.80613	0.016	0.135	5.62991018987427e-06
TMED10	1.97601248519536e-10	-1.283	0.151	0.327	7.00812587999387e-06
CD3G	2.24721238779915e-10	-0.738865	0.226	0.439	7.96996345456848e-06
RPL7A	2.50372613741555e-10	1.07606	0.601	0.508	8.87971511895799e-06
NCL	4.02342559535262e-10	-1.44784	0.426	0.617	1.42694812164776e-05
RPL36A	5.66370060468317e-10	1.72401	0.183	0.061	2.00868805645693e-05
NEAT1	7.08516934234585e-10	0.678165	0.687	0.535	2.51282615895638e-05
RPS6	7.24422460533885e-10	1.13317	0.569	0.474	2.56923669852948e-05
ITM2A	8.68902685624866e-10	-1.6137	0.086	0.241	3.08165026483715e-05
RPS16	8.84425239629543e-10	1.17441	0.501	0.377	3.13670255487014e-05
RPL27	1.05063726138889e-09	1.4805	0.332	0.186	3.72619011124185e-05
SARAF	1.14576512918094e-09	-0.683149	0.569	0.697	4.0635706071531e-05
RPL31	2.72455597562695e-09	0.436099	0.313	0.162	9.66291022315855e-05
SIPA1	2.75394682288847e-09	2.29528	0.127	0.032	9.76714780205624e-05
TAPBP	3.48460820080365e-09	-0.72375	0.38	0.567	0.000123585
RPS13	4.60015909414664e-09	0.988931	0.528	0.385	0.000163149
FKBP8	5.84056307463164e-09	2.27565	0.132	0.036	0.000207141
STOM	6.44319944339825e-09	-1.5158	0.092	0.235	0.000228515
UBA52	7.72716594051502e-09	1.26392	0.388	0.247	0.000274052
ARHGAP45	8.51193883759992e-09	1.71589	0.199	0.08	0.000301884
RPS8	8.78465230131216e-09	0.339682	0.663	0.58	0.000311556
RPS20	9.13084053197927e-09	1.51773	0.216	0.092	0.000323834
RPS27A	1.01432919535319e-08	0.339325	0.642	0.559	0.000359742
CTSW	1.14271289903088e-08	-0.906699	0.313	0.483	0.000405275
TMBIM6	1.20415549917263e-08	-0.768121	0.299	0.486	0.000427066
M6PR	1.26534696073962e-08	-1.14233	0.148	0.306	0.000448768
GLIPR1	1.83653688413771e-08	-1.12488	0.14	0.298	0.000651346
RPL22	1.97080099399557e-08	0.400421	0.38	0.239	0.000698964
RASGRP2	2.48260327396156e-08	1.88257	0.156	0.055	0.00088048
CD69	2.85214370055662e-08	-0.412282	0.499	0.677	0.00101154
P2RY8	3.05876956955697e-08	-0.71113	0.342	0.517	0.00108482
RPL10	3.21280358494693e-08	0.899681	0.765	0.721	0.00113945
PELI1	3.55769437977588e-08	-2.10404	0.111	0.253	0.00126177
TNFAIP3	4.42096522755671e-08	-0.415022	0.668	0.786	0.00156794
RPS21	4.52658541163712e-08	0.907752	0.528	0.412	0.0016054
TMEM50A	4.87084295708211e-08	-1.49967	0.175	0.326	0.00172749
STAT1	5.02442486202946e-08	-2.34648	0.183	0.327	0.00178196
NACA	5.84835222678678e-08	0.891002	0.426	0.298	0.00207418
UQCR11	6.56094298358649e-08	1.96326	0.143	0.048	0.0023269
ARHGEF1	8.11490598389247e-08	1.24921	0.348	0.214	0.00287803
AL138963.3	8.62345022266432e-08	1.7967	0.146	0.05	0.00305839
PDIA6	9.1196536857854e-08	-2.08204	0.081	0.208	0.00323438
ATP6V0B	9.66882370835007e-08	-1.81373	0.119	0.258	0.00342915
PPDPF	9.88696708034784e-08	1.16821	0.332	0.205	0.00350651
SELPLG	1.06950302460347e-07	-0.787462	0.243	0.418	0.0037931
RPS24	1.12068527363305e-07	1.24509	0.52	0.444	0.00397462
RPL8	1.15107520914312e-07	0.815786	0.547	0.45	0.0040824
DAD1	1.19556141283511e-07	-1.20041	0.105	0.242	0.00424018
RPL9	1.42331506823341e-07	0.984576	0.426	0.308	0.00504793
EEF1A1	1.42716247914756e-07	0.658903	0.854	0.776	0.00506157
YBX3	1.47217652451585e-07	2.08448	0.105	0.027	0.00522122
ERICH1	1.50746800249623e-07	1.5661	0.183	0.077	0.00534639
RPS14	1.51409852630139e-07	1.03646	0.561	0.482	0.0053699
ATP2B4	1.57416275162238e-07	-1.15398	0.218	0.382	0.00558293
COMMD6	1.84680784271995e-07	1.66993	0.164	0.065	0.00654989
RPS25	1.87585066067827e-07	0.977496	0.512	0.42	0.00665289
PFDN5	1.99041570086848e-07	1.06558	0.35	0.221	0.00705921
CANX	2.03740723953864e-07	-0.850905	0.162	0.312	0.00722587
MT-CO2	2.27521030529157e-07	0.26167	0.997	0.859	0.00806926
TGFBR3	2.2788518566277e-07	-1.45483	0.181	0.332	0.00808218
HLA-DRB1	2.63282759865844e-07	-0.415337	0.24	0.415	0.00933759
FAU	2.79418489238942e-07	1.0562	0.542	0.477	0.00990986
CD8A	3.10547903508982e-07	-1.41333	0.216	0.338	0.0110139
NR4A2	3.17709146121306e-07	-0.740963	0.464	0.63	0.0112679
SELENOT	3.38243716371542e-07	-0.994658	0.132	0.274	0.0119962
RACK1	3.66213322442395e-07	0.826288	0.488	0.389	0.0129881
DDX17	3.98261719653613e-07	0.991234	0.41	0.28	0.0141248
TRBV18	3.99873312904804e-07	-5.23716	0.003	0.073	0.0141819
S100A6	4.07001488726801e-07	-1.57097	0.334	0.488	0.0144347
ARL6IP4	4.86897836344214e-07	1.4032	0.167	0.07	0.0172683
COTL1	4.96997877874192e-07	2.29613	0.094	0.024	0.0176265
FAS	5.27611076946009e-07	-1.43545	0.065	0.179	0.0187123
RPLP0	5.34988498176097e-07	0.68896	0.574	0.48	0.0189739
SRPRA	5.37472657482556e-07	-1.11104	0.164	0.297	0.019062
TOMM20	5.74227470846002e-07	-1.33586	0.124	0.252	0.0203656
AHNAK	6.09268137539086e-07	-0.592354	0.601	0.689	0.0216083
CD7	6.50404277302391e-07	-0.836894	0.261	0.411	0.0230672
CCNI	6.52281445547387e-07	1.54299	0.167	0.071	0.0231338
LAPTM5	8.23652129441685e-07	-1.41358	0.391	0.541	0.0292116
CD74	8.62163346051137e-07	-0.552561	0.561	0.697	0.0305775
RPL3	9.04880671956207e-07	0.813393	0.601	0.544	0.0320925
LDHA	9.33696982170069e-07	-0.729374	0.261	0.409	0.0331145
ITGB2	1.08924012935538e-06	-0.604297	0.485	0.617	0.038631
NOP53	1.11689839235562e-06	1.66915	0.113	0.036	0.0396119
DGKZ	1.17385255853745e-06	1.83277	0.137	0.053	0.0416319
SF3B1	1.25573894843373e-06	-1.13762	0.369	0.529	0.044536
TENT5C	1.30386306203413e-06	-1.3322	0.17	0.312	0.0462428
CXCR4	1.34750807946744e-06	-0.865934	0.38	0.52	0.0477907
RPL18	1.45229015552613e-06	0.905054	0.558	0.5	0.0515069
TMSB10	1.553433001061e-06	-0.229873	0.695	0.638	0.0550941
SYTL3	1.68521533916731e-06	-0.923542	0.17	0.309	0.0597678
TRGV2	1.91937246884144e-06	-3.42017	0.013	0.086	0.0680725
SEC11C	1.9356007791609e-06	-1.29207	0.062	0.168	0.068648
LITAF	2.06358112093452e-06	-0.77064	0.213	0.364	0.073187
LUC7L3	2.25612800316696e-06	1.21211	0.272	0.162	0.0800158
VASP	2.43727106910114e-06	2.12526	0.086	0.023	0.0864403
MT-ND1	2.50185777786986e-06	0.288951	0.976	0.85	0.0887309
ATP6V0E1	2.54431374769669e-06	-0.926594	0.137	0.265	0.0902366
PBX2	2.66655599008623e-06	2.84585	0.065	0.012	0.0945721
RPS26	2.76579985885651e-06	0.906477	0.563	0.538	0.0980919
POLR2L	2.96379888028826e-06	1.61348	0.113	0.038	0.105114
SSR4	3.06617281603565e-06	-0.73411	0.226	0.371	0.108745
RPL7	3.16071810106674e-06	1.12136	0.256	0.15	0.112098
HSP90B1	3.28856358870348e-06	-0.42453	0.329	0.506	0.116632
CMTM6	3.32647752107039e-06	-2.00838	0.086	0.194	0.117977
TMC8	3.34283568360853e-06	1.19189	0.216	0.112	0.118557
SNRPD2	3.36182352664877e-06	1.32378	0.181	0.085	0.11923
REX1BD	3.45142962335543e-06	1.27295	0.164	0.074	0.122408
ATP6AP2	3.79054673806346e-06	-0.896918	0.119	0.239	0.134436
CD164	4.09925435547734e-06	-0.805606	0.173	0.309	0.145384
HCST	4.11505954328383e-06	-0.753123	0.318	0.467	0.145945
FXYD5	4.25145558225378e-06	-0.589008	0.391	0.538	0.150782
ANXA11	4.31542639038447e-06	1.92345	0.102	0.033	0.153051
LNPEP	4.31926477409952e-06	-0.707655	0.194	0.336	0.153187
PIK3R1	4.39192019077761e-06	-0.876566	0.197	0.327	0.155764
DDX6	4.64969047455076e-06	-0.706915	0.256	0.405	0.164906
DDOST	4.79582119206969e-06	-1.32083	0.143	0.265	0.170089
CD58	5.43189870766447e-06	-2.43395	0.038	0.123	0.192648
TMEM259	5.50512789134676e-06	3.34	0.062	0.012	0.195245
ATP5F1D	5.81192684040074e-06	4.04182	0.04	0.003	0.206126
CTSS	6.07620252581335e-06	-3.01009	0.164	0.292	0.215499
PPP1R12C	6.11854507195e-06	3.7105	0.04	0.003	0.217
GPR132	6.44609424288856e-06	-1.99777	0.019	0.092	0.228617
DEGS1	6.45471711858345e-06	-1.95557	0.046	0.133	0.228923
RIN3	6.47451808338172e-06	2.08771	0.1	0.033	0.229625
EPHA4	6.92800578421861e-06	-2.24365	0.022	0.097	0.245709
IFITM3	7.19626976499605e-06	-1.30742	0.07	0.171	0.255223
C12orf57	7.19936567537302e-06	1.20794	0.221	0.118	0.255333
SMG1	7.92824018623242e-06	0.802847	0.418	0.306	0.281183
SLC20A1	8.06190737711796e-06	-1.76164	0.1	0.208	0.285924
EZR	8.39161188329649e-06	-0.575232	0.34	0.495	0.297617
Z93241.1	8.93017918291027e-06	3.50832	0.081	0.023	0.316718
LRP1	9.50286909512925e-06	3.91393	0.043	0.005	0.337029
FNBP4	9.62041167015e-06	1.19319	0.181	0.089	0.341198
HLA-DPA1	9.63204716343342e-06	-0.657663	0.197	0.326	0.34161
NKG7	1.09193860738623e-05	-0.62062	0.45	0.547	0.387267
RPL29	1.18105818045385e-05	0.175912	0.496	0.42	0.418874
GRK2	1.1887863003459e-05	1.32944	0.189	0.097	0.421615
NFKBIA	1.26105871347373e-05	1.28354	0.353	0.256	0.447247
SRSF6	1.28349519177209e-05	1.83664	0.108	0.039	0.455204
SRRM2	1.29886031722912e-05	0.90721	0.35	0.245	0.460654
SPCS3	1.31738927912615e-05	-0.957041	0.129	0.242	0.467225
TRBV4-2	1.33157587050371e-05	-4.80364	0.008	0.067	0.472257
YWHAQ	1.36433856169649e-05	-1.09996	0.194	0.323	0.483876
MT-CO3	1.42519183958798e-05	0.240718	0.997	0.859	0.505459
RPL14	1.50473353667761e-05	0.231865	0.544	0.485	0.533669
TIMP1	1.54222321063041e-05	-1.00232	0.062	0.155	0.546965
EGR1	1.54535738087662e-05	2.57013	0.062	0.014	0.548076
SPCS1	1.56366325592402e-05	-0.942886	0.135	0.247	0.554569
CLIC1	1.62161691236663e-05	-0.815418	0.237	0.358	0.575123
TMEM109	1.6322317523118e-05	-1.3932	0.065	0.158	0.578887
AKNA	1.63266247514894e-05	0.778532	0.372	0.259	0.57904
MT-ND6	1.638112760455e-05	0.391969	0.83	0.715	0.580973
TRAV24	1.66655355991227e-05	-7.47641	0	0.048	0.59106
MAPRE2	1.72057575603132e-05	-0.694097	0.237	0.371	0.610219
PGK1	1.73804798890843e-05	-0.729948	0.208	0.336	0.616416
CD53	1.81656924872661e-05	-1.72932	0.261	0.386	0.644264
CDKN2D	1.81966972583497e-05	2.44848	0.065	0.015	0.645364
AUP1	1.82572755006565e-05	-1.47274	0.221	0.348	0.647513
USP9Y	1.83704809951757e-05	2.27822	0.065	0.015	0.651527
PBXIP1	1.8442666681903e-05	-1.20792	0.218	0.345	0.654088
RPN2	1.85830543921669e-05	-0.672821	0.17	0.291	0.659067
LAT	1.87522415819408e-05	-0.656223	0.224	0.361	0.665067
RPL11	1.93019906822055e-05	0.232076	0.65	0.639	0.684564
ATP6V0C	2.01626748144761e-05	-1.18611	0.081	0.176	0.715089
HLA-DRB5	2.03334095721908e-05	-1.09522	0.127	0.235	0.721145
TXNDC12	2.04503421598589e-05	-1.57506	0.059	0.147	0.725292
MTRNR2L12	2.08615014035762e-05	0.301383	0.997	0.856	0.739874
ZFY	2.11499091901846e-05	2.34205	0.049	0.008	0.750103
KSR1	2.14053278137171e-05	3.86559	0.032	0.002	0.759161
MHENCR	2.27910571288245e-05	7.24267	0.027	0	0.808308
PRAM1	2.27910571288245e-05	7.23947	0.027	0	0.808308
DUSP1	2.30739571236264e-05	1.29971	0.213	0.121	0.818341
RPL10A	2.32015355953366e-05	0.849309	0.434	0.341	0.822866
NFKBIZ	2.32364837482059e-05	1.39307	0.189	0.1	0.824105
DGKQ	2.40195631343466e-05	2.67704	0.051	0.009	0.851878
CD46	2.62221501870374e-05	-1.35311	0.156	0.274	0.929995
ZBTB1	2.70372081166464e-05	-0.872034	0.135	0.245	0.958902
VCL	2.75603147425704e-05	-1.16899	0.073	0.165	0.977454
LENG8	2.7742235159989e-05	1.22265	0.213	0.121	0.983906
ELOVL1	2.83892884490534e-05	-2.54454	0.03	0.102	1
PRRG3	3.00136029904496e-05	1.8238	0.108	0.042	1
FBXW5	3.04558825005527e-05	1.56021	0.097	0.035	1
EMP3	3.0824880843163e-05	-0.427999	0.369	0.514	1
MLLT6	3.09435811547913e-05	1.28605	0.148	0.07	1
GBP4	3.14918324975598e-05	-1.98067	0.094	0.192	1
RNF166	3.22267526201376e-05	1.53424	0.135	0.061	1
HNRNPR	3.23729799352984e-05	-1.39611	0.119	0.227	1
KRTCAP2	3.28810029852878e-05	-1.56836	0.111	0.209	1
SELL	3.3648375910605e-05	-1.38259	0.173	0.294	1
SHISA5	3.45399066997198e-05	-1.28737	0.135	0.241	1
CD226	3.53946756219924e-05	-1.00708	0.075	0.171	1
GPR108	3.62080479964473e-05	-1.3435	0.043	0.123	1
BRD4	3.91588840002844e-05	1.50205	0.154	0.076	1
SYNGR2	4.1087415585341e-05	-0.947703	0.097	0.197	1
SPG7	4.25997984349597e-05	1.26137	0.129	0.058	1
RPS5	4.27104347850292e-05	0.876509	0.394	0.306	1
DDX27	4.41523256136513e-05	1.21421	0.154	0.074	1
ERLEC1	4.5571015203155e-05	-1.81492	0.057	0.138	1
KIAA0930	4.69511261251481e-05	2.47174	0.046	0.008	1
HLA-DPB1	4.82143046002745e-05	-0.517738	0.272	0.398	1
MACF1	4.85962176252005e-05	-1.14478	0.472	0.58	1
CASP8	5.20196610963988e-05	-1.36782	0.253	0.376	1
CLEC12A	5.3888023136435e-05	4.12126	0.03	0.002	1
IL10RA	5.44725628993959e-05	-0.624786	0.275	0.403	1
CD2	5.73294692667538e-05	-1.29221	0.261	0.385	1
CCDC88B	5.73901845545108e-05	1.8663	0.105	0.042	1
BSG	5.76427438963582e-05	-0.924656	0.167	0.271	1
TRAM1	6.04014999408708e-05	-1.15619	0.081	0.168	1
SEL1L	6.11941163176201e-05	-1.14489	0.075	0.162	1
GUK1	6.20841220835157e-05	-0.582453	0.129	0.058	1
GPX4	6.21168289722922e-05	1.45275	0.102	0.039	1
TMEM43	6.23196006471654e-05	-1.93746	0.065	0.147	1
LMAN2	6.36149627028204e-05	-0.959949	0.102	0.2	1
POLD4	6.62097002033232e-05	1.21983	0.102	0.039	1
COX7C	6.88504177184087e-05	0.975346	0.235	0.144	1
RNF125	6.98447264807324e-05	-0.584054	0.28	0.408	1
BTG2	7.1159667853399e-05	-0.902389	0.407	0.547	1
VSIR	7.39748204214674e-05	-0.736241	0.197	0.308	1
MTPN	7.57769209898631e-05	-1.10842	0.084	0.171	1
CD8B	7.93448671864238e-05	-1.18172	0.143	0.242	1
RSRP1	8.31125981712734e-05	-1.2044	0.555	0.641	1
ORMDL1	8.54257861902464e-05	-2.14369	0.057	0.135	1
IL2RB	8.54938020653744e-05	-0.861615	0.135	0.236	1
SAP25	8.55787153704843e-05	2.56432	0.04	0.006	1
BCAP31	8.66416188137232e-05	-0.765995	0.148	0.256	1
MAP2K2	8.71348290824424e-05	1.95482	0.062	0.017	1
RPL4	8.75130044522589e-05	0.837862	0.394	0.315	1
TRGV4	8.84224031150461e-05	-2.06725	0.011	0.064	1
CHID1	8.92354093027715e-05	-2.35143	0.013	0.068	1
RPS19BP1	9.26649787749821e-05	1.53066	0.081	0.027	1
CDK10	9.34183258370231e-05	1.77439	0.07	0.021	1
RXRA	9.49790856170885e-05	3.99256	0.032	0.003	1
SLC25A11	9.49790856170885e-05	3.5381	0.032	0.003	1
IL21R	9.9710698488227e-05	-0.717025	0.092	0.186	1
RPS10	9.97966112343173e-05	2.94318	0.043	0.008	1
EIF1AX	0.000102542	-1.36237	0.054	0.13	1
MYL6	0.000103475	0.755645	0.423	0.347	1
GSTK1	0.000105428	-0.440057	0.404	0.538	1
SSR2	0.000105512	-1.09613	0.216	0.32	1
COL6A3	0.000106991	0.207185	0.043	0.008	1
TTC7A	0.000109763	1.42328	0.043	0.008	1
ZYX	0.000113605	1.41755	0.07	0.021	1
SP2	0.000114113	-2.28096	0.019	0.076	1
VPS51	0.00011576	1.64043	0.102	0.042	1
REXO1	0.000116129	2.83473	0.046	0.009	1
TMED5	0.000120485	-1.68876	0.127	0.223	1
ACTR2	0.000126018	-1.34444	0.173	0.271	1
MARK3	0.00012869	1.57338	0.108	0.047	1
PLP2	0.000129219	-1.16072	0.075	0.159	1
ZNF683	0.000130976	-1.77184	0.024	0.085	1
GZMB	0.000132385	-0.680082	0.129	0.229	1
ANXA2	0.000132538	-1.18526	0.084	0.167	1
TMED9	0.000133562	-1.034	0.094	0.183	1
VARS	0.000133752	5.80753	0.027	0.002	1
TMEM8A	0.000144358	2.23834	0.049	0.011	1
SAT1	0.000146667	1.15934	0.501	0.423	1
ALOX5AP	0.000147025	-0.923262	0.097	0.188	1
ZEB2	0.00014986	-1.48357	0.288	0.398	1
TRAV8-1	0.000149939	-2.29661	0.005	0.05	1
REEP5	0.000152015	-0.738273	0.148	0.252	1
CCL5	0.000153898	-0.739117	0.493	0.536	1
TMEM176A	0.000153933	6.53369	0.022	0	1
AGTRAP	0.00015601	-2.8018	0.049	0.118	1
YIPF5	0.000156016	-1.27573	0.057	0.132	1
NAXE	0.000164347	-4.02848	0.008	0.055	1
NUCB1	0.00016732	-0.655187	0.14	0.241	1
CENPX	0.000172964	2.10364	0.054	0.014	1
XRCC5	0.000176721	-1.66291	0.113	0.203	1
TAP1	0.000181233	-0.687405	0.194	0.297	1
ATP5MC2	0.000183546	0.839334	0.24	0.152	1
PSAP	0.000185321	-0.121712	0.272	0.405	1
ORMDL3	0.000187777	-0.845628	0.089	0.174	1
KLRD1	0.000187867	-0.838366	0.159	0.259	1
RPN1	0.000193199	-0.700686	0.159	0.261	1
BZW1	0.000196049	-1.28423	0.221	0.33	1
GALT	0.000196931	1.74864	0.086	0.033	1
MSN	0.000197416	-0.609808	0.329	0.442	1
RABL6	0.000201897	1.23071	0.073	0.024	1
UNC13D	0.000202849	1.32691	0.105	0.045	1
SPOCK2	0.000209353	-0.590546	0.375	0.485	1
HNRNPH1	0.000210351	0.81862	0.307	0.215	1
COX8A	0.000211573	1.12024	0.129	0.062	1
ZFAND5	0.00022559	1.5979	0.086	0.033	1
IQCN	0.000233131	2.82272	0.04	0.008	1
P2RY10	0.000241461	-1.39541	0.046	0.114	1
DDX21	0.000241886	0.82647	0.275	0.18	1
EMB	0.000247469	-0.776985	0.216	0.309	1
IKZF1	0.000265908	1.01824	0.202	0.123	1
EIF6	0.000278997	-2.3426	0.011	0.058	1
EMC7	0.00028549	-1.01146	0.075	0.155	1
C9orf16	0.000290368	1.24921	0.121	0.058	1
LBR	0.000292795	-1.76886	0.148	0.238	1
NLRC5	0.000295091	0.966452	0.251	0.17	1
JUNB	0.000296128	0.888979	0.461	0.394	1
TSPAN14	0.000296523	-0.602132	0.148	0.244	1
PREX1	0.000311086	1.04159	0.159	0.088	1
AOAH	0.00031217	-0.604922	0.151	0.247	1
CNIH4	0.000319159	-2.3463	0.03	0.088	1
SYT11	0.000327536	-1.91474	0.062	0.133	1
DNM2	0.000333966	1.38948	0.111	0.052	1
PILRB	0.000336596	1.94318	0.081	0.032	1
TRPC4AP	0.000337106	1.43529	0.089	0.036	1
PLXDC1	0.000345748	4.06146	0.024	0.002	1
DVL3	0.000347449	4.08938	0.024	0.002	1
AC005670.2	0.000347449	4.22915	0.024	0.002	1
LRCH4	0.000351214	1.85465	0.057	0.017	1
HK3	0.000352301	2.67973	0.032	0.005	1
THRA	0.000358001	2.44188	0.032	0.005	1
TEX264	0.000373235	-1.95584	0.075	0.152	1
PNKD	0.000373861	-3.21943	0.013	0.061	1
SF3B4	0.000387601	-1.61022	0.038	0.1	1
ITGA1	0.000388691	-4.37445	0.003	0.039	1
MOB1A	0.000391162	-1.71303	0.094	0.174	1
PKD1	0.000392122	1.49192	0.065	0.021	1
CCDC88C	0.000392759	1.08152	0.208	0.132	1
TEX261	0.000402579	6.886	0.019	0	1
AC015967.1	0.000402579	6.63433	0.019	0	1
TRAF1	0.000421172	1.38492	0.119	0.058	1
CHD2	0.000422217	0.723492	0.313	0.224	1
SDHC	0.00042476	-2.70856	0.027	0.082	1
OS9	0.000430661	-0.595599	0.156	0.255	1
ARIH1	0.000431003	1.62736	0.092	0.039	1
AL669831.5	0.000440587	-2.22638	0.027	0.083	1
PPT1	0.0004423	-2.4899	0.051	0.115	1
ABHD13	0.000443129	-2.06747	0.022	0.073	1
NR4A1	0.000455238	1.20986	0.086	0.035	1
SRSF2	0.000468061	1.01462	0.243	0.161	1
CRELD1	0.000473521	-2.6746	0.019	0.068	1
NEDD8	0.000479507	1.59451	0.078	0.03	1
DHX9	0.00048455	-1.71701	0.078	0.155	1
STAT6	0.00048558	1.00111	0.154	0.085	1
ZFP36	0.000488778	-0.29576	0.58	0.689	1
CELF1	0.000499075	1.26561	0.119	0.059	1
SERINC1	0.000506696	-0.789871	0.162	0.253	1
CWF19L1	0.000512091	-2.13813	0.013	0.059	1
FTH1	0.000514862	0.487479	0.601	0.535	1
AC026979.2	0.000517335	2.05979	0.067	0.024	1
P4HB	0.000526767	-0.445324	0.189	0.292	1
HDAC7	0.000527186	1.7059	0.07	0.026	1
CD5	0.000546621	-0.746216	0.194	0.289	1
NPIPB5	0.00055355	1.32791	0.127	0.065	1
MAP4K2	0.00056109	2.19733	0.038	0.008	1
UBXN6	0.000563038	2.21501	0.038	0.008	1
KIDINS220	0.000564762	-1.95113	0.078	0.15	1
HBB	0.000567761	-0.617899	0.003	0.038	1
JKAMP	0.000567869	-1.94605	0.024	0.076	1
ANKRD11	0.000595331	0.830095	0.237	0.159	1
TPR	0.000598842	-1.41782	0.251	0.345	1
USP4	0.000602374	-1.5249	0.102	0.182	1
MAGED2	0.000606625	-1.74105	0.03	0.083	1
CTSD	0.000611607	1.45371	0.086	0.036	1
SSR1	0.000619446	-1.01406	0.092	0.167	1
CHD4	0.000621096	0.997219	0.186	0.114	1
ARID1B	0.000632761	1.07254	0.186	0.114	1
DHRS7	0.000633809	-0.745773	0.119	0.2	1
ARL8B	0.000634793	-2.07374	0.092	0.165	1
ATP5MC3	0.000642608	-1.62537	0.073	0.142	1
ZFR	0.000654942	-0.802832	0.075	0.148	1
KIAA0100	0.000663543	2.17157	0.057	0.018	1
AD000090.1	0.000668766	2.08518	0.065	0.023	1
AQP3	0.000670778	-1.07276	0.094	0.17	1
FCRL3	0.000670868	-1.6102	0.062	0.129	1
ABHD17A	0.00067799	2.04938	0.051	0.015	1
IL2RG	0.000680726	1.14687	0.135	0.073	1
RHOA	0.000682331	-1.3381	0.221	0.318	1
UCP2	0.000687817	-0.76608	0.111	0.192	1
RPS17	0.000693692	2.3999	0.046	0.012	1
LINC02384	0.00069545	-2.14331	0.013	0.058	1
PDE4B	0.000695744	-1.41897	0.21	0.311	1
TMCO1	0.000697725	-1.70987	0.084	0.159	1
DPP9	0.000698153	1.66268	0.1	0.047	1
CCPG1	0.00069937	-1.13543	0.067	0.136	1
FCRL6	0.000702527	-1.80607	0.059	0.124	1
CARD11	0.000704471	1.62956	0.092	0.041	1
JAKMIP1	0.000710442	2.14986	0.046	0.012	1
COPA	0.000722826	-1.32163	0.124	0.206	1
MBD3	0.000723251	2.03829	0.046	0.012	1
CNOT3	0.000724679	2.03065	0.051	0.015	1
OGA	0.000738193	0.884338	0.205	0.132	1
HNRNPA2B1	0.000776428	-0.380925	0.555	0.653	1
MRPL41	0.000776477	1.87866	0.051	0.015	1
ACAP1	0.000788111	0.793982	0.391	0.326	1
VCAN	0.00078983	1.59815	0.057	0.018	1
ERP29	0.000790249	-0.548642	0.213	0.309	1
SPTLC2	0.00079802	-1.30659	0.032	0.086	1
IDS	0.000798498	-0.366464	0.388	0.505	1
HAGHL	0.000799341	3.37304	0.03	0.005	1
RBBP6	0.000811121	1.09619	0.111	0.055	1
STX10	0.000813641	1.62751	0.051	0.015	1
EPS8	0.000818538	1.554	0.054	0.017	1
CNBP	0.000823556	-0.717859	0.143	0.233	1
PQLC1	0.000834576	2.86827	0.03	0.005	1
YWHAZ	0.000848794	-0.372868	0.474	0.588	1
SH3BP2	0.000872165	1.49296	0.075	0.03	1
AL135790.1	0.000877946	1.152	0.129	0.07	1
PLCG1	0.000878971	1.45642	0.086	0.038	1
IER2	0.000879666	0.904776	0.442	0.388	1
SCAND1	0.00090109	1.10605	0.143	0.079	1
FBXL6	0.000903286	3.75501	0.022	0.002	1
CLECL1	0.000903286	3.60301	0.022	0.002	1
SEC22C	0.000905768	-1.37356	0.038	0.094	1
SPTAN1	0.000909983	-0.564639	0.272	0.379	1
KDELR1	0.000916148	-1.04964	0.057	0.121	1
RERE	0.000920201	0.198364	0.102	0.048	1
GNAS	0.0009255	0.783801	0.232	0.156	1
TSPAN2	0.000935401	-1.77786	0.019	0.065	1
MFSD14A	0.000950518	-2.07707	0.035	0.089	1
TAF1D	0.000953177	1.10151	0.197	0.129	1
DNAJC15	0.000954243	-0.924208	0.067	0.135	1
TMX1	0.000968656	-1.20085	0.062	0.126	1
FGFR1OP2	0.000977793	-1.18023	0.04	0.097	1
SASS6	0.000979493	-6.69316	0	0.029	1
TCF7	0.000990656	1.03403	0.156	0.091	1
IFI6	0.0010079	-2.70112	0.062	0.126	1
SNRK	0.00101577	-1.33596	0.143	0.224	1
ARID5B	0.00101925	-0.503677	0.162	0.259	1
CORO1A	0.00101974	0.459145	0.482	0.403	1
TAGLN2	0.00102052	-0.877395	0.248	0.352	1
SYNE2	0.00102064	-0.478598	0.526	0.591	1
PTPN22	0.00102563	-1.42976	0.124	0.202	1
MED29	0.00102727	1.38682	0.094	0.044	1
IQGAP1	0.00105021	-0.530822	0.329	0.424	1
ANK3	0.00105518	-1.49734	0.027	0.077	1
ARMH1	0.00105961	6.77102	0.016	0	1
F13A1	0.00105961	5.93325	0.016	0	1
PRPF40B	0.00105961	6.68006	0.016	0	1
MYL6B	0.00105961	6.07544	0.016	0	1
LMNB2	0.00105961	6.63995	0.016	0	1
ERF	0.00105961	6.69063	0.016	0	1
CDC14A	0.00107795	-1.25251	0.137	0.223	1
RNASET2	0.00111348	1.02061	0.137	0.076	1
FAM177A1	0.00112067	-0.690172	0.164	0.25	1
MEPCE	0.00112839	1.87498	0.065	0.024	1
KDM5C	0.00113458	-0.934758	0.057	0.12	1
ADGRG1	0.00113498	-0.921993	0.097	0.171	1
LAPTM4A	0.00115568	-1.51029	0.092	0.164	1
TSPYL2	0.00115637	0.946463	0.221	0.148	1
MIA3	0.00117426	-1.46959	0.132	0.211	1
NUS1	0.00118534	2.72276	0.035	0.008	1
CEBPZOS	0.00118903	-2.24335	0.022	0.068	1
NDUFA4	0.00120194	-0.689484	0.146	0.227	1
DPYD	0.00123627	-1.97341	0.175	0.264	1
DNTTIP2	0.00123665	-1.75198	0.137	0.211	1
SDC3	0.00123835	2.37417	0.035	0.008	1
ARPC2	0.00124737	-0.932353	0.372	0.477	1
S1PR4	0.00124885	1.36755	0.067	0.026	1
H2AFZ	0.00125426	-0.616612	0.073	0.141	1
PSMD1	0.00125609	-1.34613	0.043	0.102	1
PPIP5K2	0.0012571	1.15647	0.116	0.061	1
CANT1	0.0012618	-1.59147	0.016	0.059	1
KLF12	0.00127883	-0.478388	0.127	0.215	1
CXCR3	0.00128892	-0.820153	0.065	0.132	1
GIT1	0.00129247	2.51788	0.038	0.009	1
SRSF7	0.00129944	-0.869157	0.507	0.608	1
MATK	0.00133929	1.81554	0.073	0.03	1
TMEM9B	0.00134745	-1.28263	0.046	0.103	1
CSK	0.00139545	0.996935	0.113	0.058	1
CCNH	0.00139569	-0.407966	0.31	0.418	1
BRD9	0.0013964	2.17136	0.04	0.011	1
ERN1	0.00141392	-0.940546	0.073	0.139	1
PITPNM1	0.00141761	2.11408	0.04	0.011	1
ZBED6	0.00141992	-3.57669	0.003	0.033	1
ABI1	0.00142374	-0.595483	0.105	0.183	1
ARF6	0.00143321	1.38207	0.089	0.041	1
R3HDM4	0.00143511	2.03728	0.043	0.012	1
AC105020.6	0.0014378	3.52699	0.024	0.003	1
AC025171.3	0.001453	1.75975	0.073	0.03	1
FAM118A	0.00145926	1.22976	0.132	0.074	1
RALBP1	0.00147025	1.94211	0.049	0.015	1
SPN	0.00147626	-0.647108	0.156	0.244	1
ZDHHC24	0.00149348	1.74538	0.051	0.017	1
ARF1	0.00150288	-1.22101	0.235	0.317	1
MIF	0.00155114	1.35311	0.119	0.064	1
NT5C	0.00156256	1.58384	0.073	0.03	1
HSP90AB1	0.00158188	-0.425873	0.407	0.506	1
CD96	0.00159784	-0.492315	0.199	0.298	1
PATL2	0.00161002	-0.747982	0.119	0.2	1
CD247	0.00161667	-1.554	0.24	0.333	1
PPP1R9B	0.00162368	1.98178	0.043	0.012	1
GNB2	0.00162832	1.3943	0.043	0.012	1
YBX1	0.00165173	-0.366885	0.116	0.061	1
DGKA	0.00166416	0.837783	0.21	0.141	1
PSPC1	0.00166934	1.27599	0.073	0.03	1
CSKMT	0.00167072	1.72128	0.07	0.029	1
HERPUD1	0.00167658	-0.515063	0.251	0.342	1
RARS	0.0016941	1.2915	0.094	0.045	1
AC108134.3	0.00169551	-1.49824	0.016	0.058	1
CFD	0.0017124	1.18096	0.046	0.014	1
ANKRD13D	0.00171244	1.13362	0.124	0.068	1
TMEM123	0.00171352	-0.616823	0.135	0.215	1
USF2	0.00172043	1.46888	0.067	0.027	1
DNAJB9	0.00172297	-0.695547	0.081	0.152	1
ARHGAP9	0.0017386	0.762532	0.261	0.186	1
TMSB4X	0.00174247	0.6563	0.668	0.691	1
PLD3	0.00174304	-1.07843	0.057	0.117	1
EPS15	0.00175193	-1.48274	0.108	0.18	1
NAA20	0.00177795	-2.60475	0.005	0.038	1
BIRC3	0.00183145	1.1368	0.146	0.088	1
TRAV12-1	0.0018398	-7.28321	0	0.026	1
THRAP3	0.00185161	-1.13627	0.159	0.241	1
PRNP	0.00185367	-1.28536	0.086	0.15	1
S100A10	0.0018539	-1.47436	0.202	0.288	1
TCIRG1	0.00185912	1.21566	0.132	0.076	1
PDIA4	0.00187007	-0.769003	0.089	0.158	1
STAT4	0.00191113	-0.897019	0.202	0.291	1
CYP51A1	0.0019292	-0.908819	0.032	0.083	1
SNF8	0.00193038	3.26761	0.027	0.005	1
RIOK3	0.00195316	-0.571391	0.146	0.229	1
ETV3	0.00196112	-2.01608	0.049	0.105	1
ELOB	0.00197345	0.956187	0.164	0.102	1
ILF3	0.00198113	0.768637	0.27	0.2	1
YPEL3	0.00199559	1.53467	0.065	0.026	1
CCDC69	0.00199728	1.8033	0.073	0.032	1
PRDM1	0.00200771	-0.721538	0.075	0.142	1
PYCARD	0.00200861	1.53849	0.065	0.026	1
DERL2	0.00201484	-0.627323	0.062	0.124	1
FTL	0.00201737	0.655626	0.426	0.377	1
NUDT9	0.00206112	-2.25885	0.011	0.047	1
LRRC40	0.00207697	-2.0409	0.016	0.056	1
EMC4	0.00207817	-0.816574	0.089	0.156	1
AFF3	0.00209053	-0.735487	0.027	0.005	1
PIEZO1	0.0021059	1.48181	0.086	0.041	1
NOSIP	0.00213038	1.2921	0.137	0.082	1
FMNL1	0.00213848	1.02842	0.146	0.088	1
CDK13	0.00214644	1.19216	0.137	0.08	1
ANXA5	0.00215478	-0.586057	0.097	0.17	1
EWSR1	0.00223114	-0.379031	0.245	0.339	1
KHDC4	0.00226245	0.187415	0.075	0.033	1
ACTR3	0.00226417	-1.38787	0.205	0.289	1
KATNBL1	0.00226592	1.55908	0.062	0.024	1
S100A4	0.00226607	-1.10285	0.367	0.459	1
C21orf2	0.00228287	3.11646	0.03	0.006	1
CLEC4A	0.00229548	4.61639	0.019	0.002	1
TMEM176B	0.00230646	3.96185	0.019	0.002	1
RAB11FIP3	0.00230646	3.84715	0.019	0.002	1
PPP1R37	0.00230646	3.84441	0.019	0.002	1
G3BP2	0.00231002	-0.537799	0.189	0.276	1
YIPF3	0.00231215	-0.821901	0.049	0.106	1
SLC7A7	0.00231749	3.54225	0.019	0.002	1
FAAP100	0.00232857	3.64556	0.019	0.002	1
ZZEF1	0.00233073	1.06043	0.124	0.07	1
GOLGA7	0.00233556	-1.2047	0.046	0.098	1
CEP72	0.00233969	3.27555	0.019	0.002	1
IQCE	0.00233969	3.31916	0.019	0.002	1
HIST1H4A	0.00235086	3.23014	0.019	0.002	1
PPP2R5E	0.00235202	1.17825	0.062	0.024	1
IRF5	0.00236209	2.14311	0.019	0.002	1
CERS4	0.00236404	2.60274	0.03	0.006	1
SELENOH	0.00236778	0.980776	0.121	0.067	1
NFKB2	0.00237204	1.08398	0.124	0.07	1
LINC02084	0.0023723	1.1569	0.03	0.006	1
CLTB	0.00239725	2.4933	0.03	0.006	1
SVIP	0.00240561	1.97621	0.03	0.006	1
RAB14	0.00245087	-0.801511	0.073	0.136	1
TYMP	0.00246494	1.82737	0.03	0.006	1
EIF4G2	0.00249073	-0.424309	0.272	0.371	1
KIF21B	0.00249398	-0.539309	0.092	0.044	1
TRAV8-4	0.0025241	-7.52739	0	0.024	1
ELK4	0.00252775	-0.267454	0.062	0.024	1
PBDC1	0.00253171	-2.71749	0.008	0.041	1
METTL13	0.00256837	-4.71531	0.003	0.03	1
UAP1	0.00261389	-1.21648	0.038	0.088	1
CENPF	0.00262935	-5.45998	0.003	0.03	1
STK10	0.0026304	0.808569	0.302	0.235	1
ANXA6	0.00265996	-0.466024	0.221	0.315	1
TBC1D10C	0.00268612	0.681212	0.264	0.194	1
GIMAP1	0.00269675	2.18318	0.032	0.008	1
SLU7	0.00273297	-0.620395	0.051	0.108	1
TREM1	0.00274081	2.04396	0.032	0.008	1
LFNG	0.00274081	2.08377	0.032	0.008	1
C6orf89	0.00275995	-0.850174	0.078	0.142	1
CENPB	0.00276756	1.98727	0.032	0.008	1
MAZ	0.00278305	1.16911	0.084	0.039	1
EIF4EBP2	0.0028036	1.70706	0.032	0.008	1
POLN	0.00281435	6.37665	0.013	0	1
AC096733.2	0.00281435	6.10177	0.013	0	1
SMARCA5-AS1	0.00281435	6.09204	0.013	0	1
TSPAN4	0.00281435	5.66119	0.013	0	1
PXN-AS1	0.00281435	5.93385	0.013	0	1
RPS6KL1	0.00281435	6.37435	0.013	0	1
ASGR2	0.00281435	5.76834	0.013	0	1
MRPL12	0.00281435	6.14218	0.013	0	1
MAFB	0.00281435	6.35089	0.013	0	1
ZNF577	0.00281435	5.90259	0.013	0	1
EIF1AY	0.00281435	6.38126	0.013	0	1
PDZD4	0.00282179	1.37587	0.032	0.008	1
FAM50A	0.00282406	2.24333	0.035	0.009	1
NELFB	0.00283272	2.28804	0.035	0.009	1
VAC14	0.00287421	2.41469	0.038	0.011	1
PRPF4B	0.00290325	0.556642	0.291	0.214	1
IRF8	0.00291167	1.7517	0.035	0.009	1
PRKCD	0.00291629	2.24549	0.038	0.011	1
TRADD	0.0029474	2.0116	0.035	0.009	1
PTEN	0.00295035	2.24073	0.038	0.011	1
DYNLL2	0.00297446	2.01893	0.035	0.009	1
KLHL15	0.00299509	2.12075	0.04	0.012	1
ZFAS1	0.00302067	0.793088	0.127	0.071	1
ABCA7	0.00303603	1.59431	0.065	0.027	1
ESYT1	0.00303998	-0.493958	0.119	0.195	1
ZBTB38	0.00304752	-0.754235	0.086	0.153	1
NUFIP1	0.00305305	1.83691	0.046	0.015	1
NSMF	0.00306357	2.01332	0.038	0.011	1
RGS3	0.00307816	2.05832	0.043	0.014	1
EIF3K	0.00308065	0.668994	0.237	0.168	1
PHACTR1	0.00309759	0.528542	0.051	0.018	1
ZNF37A	0.00310819	1.49837	0.046	0.015	1
ERP44	0.00311381	-0.806646	0.092	0.156	1
UBE2Z	0.00311926	1.68289	0.043	0.014	1
CD48	0.00318595	-1.85339	0.121	0.189	1
CCR4	0.00319488	-1.39807	0.03	0.074	1
IL12RB2	0.00323703	-2.75675	0.005	0.035	1
KDM6A	0.00324686	-0.709199	0.078	0.142	1
EIF3G	0.00347057	0.68784	0.218	0.15	1
OSER1-DT	0.0034736	3.48204	0.022	0.003	1
SLC3A2	0.00349874	-0.42809	0.159	0.241	1
NORAD	0.0035101	1.14363	0.089	0.044	1
CCNL1	0.00352623	0.385069	0.574	0.512	1
ARHGAP4	0.00352734	0.767464	0.237	0.171	1
SEMA4B	0.00353131	3.10134	0.022	0.003	1
AC009093.2	0.00353131	3.06123	0.022	0.003	1
NOC4L	0.00357516	2.6307	0.022	0.003	1
SCAMP2	0.00357518	-0.6358	0.181	0.262	1
TAF1B	0.00360405	-2.56975	0.024	0.065	1
NSA2	0.00365407	1.05798	0.102	0.055	1
NFATC2IP	0.00367272	1.45095	0.073	0.033	1
SF3A1	0.00367825	-0.635054	0.113	0.183	1
SRM	0.00369452	1.2505	0.022	0.003	1
MYO1F	0.00369542	0.604484	0.391	0.323	1
PRPF19	0.00370487	-2.06826	0.008	0.039	1
VIM	0.00375227	-0.125478	0.464	0.564	1
ALDH18A1	0.00375683	-1.99851	0.011	0.044	1
ALG5	0.00375772	-1.00587	0.024	0.067	1
PSENEN	0.00377399	-1.92846	0.011	0.044	1
UBIAD1	0.00381548	-1.77979	0.019	0.058	1
AP1G1	0.00385442	-0.676601	0.105	0.173	1
LSM7	0.00388577	0.975816	0.124	0.071	1
UBB	0.00391698	0.765484	0.283	0.218	1
TTC21B	0.00394455	-1.9397	0.019	0.058	1
CSNK1G2	0.00395499	1.53788	0.057	0.023	1
PEX14	0.00402272	-2.21145	0.013	0.048	1
ROCK1	0.00402856	0.447677	0.302	0.232	1
SEMA4D	0.00403233	0.924038	0.154	0.095	1
POLR2F	0.00407707	1.53691	0.057	0.023	1
PDE7A	0.00408016	1.2468	0.084	0.041	1
CST3	0.00415735	1.71126	0.057	0.023	1
CCL3	0.00420052	1.48214	0.081	0.039	1
ICOS	0.00420903	-1.4785	0.046	0.095	1
STMP1	0.00422991	1.43151	0.057	0.023	1
TOR1AIP1	0.0042865	-1.36644	0.129	0.197	1
THEMIS	0.00431607	-0.528162	0.102	0.17	1
DNAJB6	0.00441929	-0.348042	0.213	0.305	1
PSMD6	0.00444199	-0.965327	0.054	0.106	1
CAP1	0.00447747	-1.16777	0.205	0.288	1
SKP1	0.00450047	-0.393891	0.181	0.268	1
RHOH	0.00453136	-0.564274	0.173	0.252	1
LAX1	0.00453833	-1.94992	0.046	0.095	1
WDR43	0.00454968	-1.57592	0.065	0.12	1
PCCB	0.00456469	-1.43909	0.005	0.033	1
SOX4	0.00460545	3.38928	0.024	0.005	1
CD81	0.0046161	1.19062	0.102	0.056	1
CBWD5	0.00462238	2.78002	0.024	0.005	1
C5orf15	0.0046543	-2.32892	0.011	0.042	1
SETD4	0.00467884	-2.2556	0.008	0.038	1
FBXO34	0.00469017	-2.14658	0.008	0.038	1
RSAD1	0.00470788	2.12739	0.024	0.005	1
TSN	0.00471756	-1.64821	0.043	0.091	1
DYNC1LI1	0.00475167	-2.06685	0.032	0.076	1
MGST3	0.00475761	-2.88428	0.024	0.064	1
MFSD6	0.00477014	-2.48583	0.008	0.038	1
CHMP1B	0.00478759	1.08154	0.116	0.067	1
ADSS	0.00479176	-1.89669	0.067	0.123	1
RBBP4	0.00482721	-1.22563	0.105	0.171	1
GOLGA8A	0.00497513	1.69852	0.062	0.027	1
HSPA13	0.00499858	-1.22173	0.04	0.086	1
SUMF2	0.00505326	-0.673244	0.078	0.138	1
CTBP1	0.00512882	1.27181	0.075	0.036	1
WIPF1	0.00517553	-1.11424	0.235	0.317	1
NAIP	0.00517775	1.27433	0.067	0.03	1
CCDC9	0.00521912	2.91358	0.027	0.006	1
RCL1	0.00522811	-1.41269	0.016	0.052	1
ALOX12-AS1	0.00523668	2.49708	0.027	0.006	1
U2AF1	0.00523668	2.6433	0.027	0.006	1
PIGK	0.00525245	-2.06862	0.03	0.071	1
MAP4	0.00527625	-1.12442	0.113	0.179	1
WDR33	0.00529719	-1.70934	0.094	0.155	1
MT-ND4L	0.00532195	0.165329	0.995	0.858	1
PEX26	0.00534835	1.51974	0.049	0.018	1
CHMP4B	0.00538574	2.15492	0.043	0.015	1
CYBB	0.00539985	1.1531	0.051	0.02	1
CUL2	0.00540135	-0.773588	0.062	0.117	1
SNHG25	0.00543347	2.10903	0.027	0.006	1
FBRS	0.00545431	1.35273	0.065	0.029	1
ZBTB10	0.00546619	2.10489	0.043	0.015	1
SLFN13	0.0054687	1.49164	0.046	0.017	1
C16orf72	0.00547397	1.04934	0.111	0.062	1
ACTG1	0.0055042	0.45044	0.499	0.444	1
VDAC2	0.00556878	-0.954664	0.057	0.108	1
PLXNB2	0.00563992	2.53701	0.03	0.008	1
ELP2	0.0057145	-0.850115	0.065	0.118	1
MTMR2	0.00572073	-2.80181	0.005	0.032	1
SBK1	0.00572862	2.39183	0.03	0.008	1
TPST2	0.00573651	-0.623168	0.135	0.203	1
KLHL28	0.00574123	-1.11055	0.03	0.071	1
CIZ1	0.00577055	1.67458	0.043	0.015	1
PIK3IP1	0.0057845	-0.501382	0.205	0.283	1
MYO9B	0.00578535	1.10027	0.105	0.059	1
SRSF5	0.00581008	-0.234815	0.404	0.511	1
TRBV6-2	0.00581095	-3.27522	0.005	0.032	1
CNOT10	0.00581847	-1.7776	0.03	0.071	1
HNRNPD	0.00581976	0.903558	0.108	0.061	1
CLEC7A	0.00585843	1.32738	0.046	0.017	1
ATP5F1A	0.00585869	0.793901	0.173	0.115	1
CYP20A1	0.00586992	-1.43746	0.057	0.108	1
CCM2	0.00587939	1.25018	0.108	0.062	1
MTMR12	0.0058994	1.54538	0.043	0.015	1
PPP1R35	0.00590184	4.07524	0.016	0.002	1
WDR86	0.00590184	5.27597	0.016	0.002	1
HCCS	0.00590184	4.06351	0.016	0.002	1
POC1B-GALNT4	0.00590184	3.8366	0.016	0.002	1
AC007613.1	0.00590184	4.12675	0.016	0.002	1
FXYD1	0.00590184	4.20395	0.016	0.002	1
TRIM28	0.00590776	1.06201	0.075	0.036	1
MAP3K11	0.00591428	2.31547	0.032	0.009	1
GCNA	0.00592952	3.77417	0.016	0.002	1
CD163	0.00592952	3.64446	0.016	0.002	1
HIRA	0.00592952	3.77488	0.016	0.002	1
MVB12A	0.00594976	2.02644	0.038	0.012	1
C22orf46	0.00594976	2.26286	0.038	0.012	1
PSMG2	0.00595348	-0.831435	0.059	0.112	1
FAM153A	0.00595732	3.45095	0.016	0.002	1
BCL7B	0.00598146	2.06306	0.038	0.012	1
MFHAS1	0.00598405	2.30131	0.032	0.009	1
SLFNL1-AS1	0.00598523	3.53292	0.016	0.002	1
SLC19A1	0.00601327	3.19426	0.016	0.002	1
GYPC	0.00602202	0.672097	0.1	0.055	1
PLEKHA1	0.00602281	1.70037	0.057	0.024	1
WDFY1	0.00602601	-2.07941	0.073	0.127	1
MYO1C	0.00604142	2.55272	0.016	0.002	1
SCAMP3	0.00604678	-1.72202	0.062	0.115	1
AC008105.3	0.00606969	2.33429	0.016	0.002	1
PIP4K2B	0.0060961	1.72662	0.03	0.008	1
SPNS1	0.006105	1.37884	0.043	0.015	1
CHCHD1	0.00611502	1.85882	0.03	0.008	1
NSMCE4A	0.00616173	1.77273	0.032	0.009	1
CCR6	0.00616637	-1.94512	0.016	0.05	1
CXorf56	0.00619783	1.69908	0.032	0.009	1
RNF19A	0.00620927	-0.602091	0.194	0.273	1
AL118516.1	0.00627578	1.11483	0.116	0.068	1
CCNC	0.00628252	-1.35963	0.019	0.055	1
MIGA1	0.00629258	-2.34058	0.03	0.07	1
TMCO4	0.0063171	-2.2824	0.013	0.045	1
NCAPD2	0.0063755	1.72986	0.035	0.011	1
ICAM3	0.0063892	-0.526719	0.237	0.318	1
LST1	0.00642858	1.20688	0.035	0.011	1
GIGYF1	0.00643214	1.64988	0.057	0.024	1
GUCD1	0.00645592	1.59584	0.032	0.009	1
MARCH7	0.00645863	-2.06335	0.092	0.148	1
NUCB2	0.00648885	-1.02893	0.062	0.112	1
ATF4	0.00650425	1.00077	0.111	0.064	1
PPP4R3B	0.00653324	-1.53077	0.132	0.198	1
TRGV3	0.00653338	-1.74908	0.013	0.045	1
IBTK	0.00653936	1.20693	0.097	0.053	1
PTPRJ	0.00653936	1.09296	0.097	0.053	1
UQCRB	0.00655158	0.750008	0.162	0.105	1
SLC30A7	0.00657143	-1.4936	0.049	0.097	1
INSIG1	0.00659355	-1.13671	0.04	0.085	1
TTC14	0.0066287	-0.614099	0.127	0.194	1
RAB18	0.00663297	-1.12941	0.049	0.095	1
CD320	0.00671909	-0.916005	0.04	0.086	1
TBCA	0.00674467	1.26275	0.07	0.033	1
PNPT1	0.00674498	-2.02863	0.024	0.062	1
PRRC2A	0.00674829	1.16528	0.121	0.074	1
ATP5ME	0.00678628	1.20058	0.059	0.026	1
LRPAP1	0.00681878	-0.636324	0.1	0.162	1
MX2	0.00682213	0.974563	0.084	0.042	1
ADH5	0.00682477	-0.771353	0.049	0.097	1
ATP5MD	0.00682682	1.11494	0.059	0.026	1
GSTM1	0.00684138	-2.32984	0.003	0.026	1
EML4	0.00685126	-0.782271	0.42	0.511	1
PTPRM	0.0068703	-1.20521	0.013	0.045	1
DNAJC8	0.00688272	-1.96029	0.075	0.13	1
PSMA1	0.00690285	1.0494	0.105	0.061	1
CTR9	0.00690846	-0.67436	0.067	0.123	1
NFATC2	0.00693358	1.64455	0.089	0.048	1
CD82	0.00697454	-0.810077	0.086	0.144	1
PDGFD	0.00702704	-1.70246	0.019	0.053	1
RAD21	0.00716936	-0.491774	0.14	0.209	1
TFIP11	0.00722616	-0.978445	0.049	0.095	1
GBP1	0.00723886	-2.56534	0.089	0.142	1
EMC1	0.00737503	-2.1528	0.027	0.065	1
FAM172A	0.00747286	-0.914661	0.054	0.103	1
DGCR6L	0.00748987	1.50791	0.054	0.023	1
SLMAP	0.00749779	1.31444	0.084	0.044	1
TRPV2	0.00755287	-0.633612	0.073	0.127	1
DAZAP1	0.00756421	1.27473	0.067	0.032	1
C1orf198	0.00757519	5.66499	0.011	0	1
DMGDH	0.00757519	6.06898	0.011	0	1
AL358852.1	0.00757519	6.01916	0.011	0	1
ARPC1A	0.00757519	6.03068	0.011	0	1
NUDT18	0.00757519	5.91287	0.011	0	1
CBWD3	0.00757519	5.34303	0.011	0	1
PTGDR2	0.00757519	5.52507	0.011	0	1
VEGFB	0.00757519	5.89161	0.011	0	1
AGAP9	0.00757519	6.1646	0.011	0	1
PZP	0.00757519	5.99207	0.011	0	1
HCAR3	0.00757519	5.88559	0.011	0	1
SLC12A4	0.00757519	5.816	0.011	0	1
PITPNA-AS1	0.00757519	5.66351	0.011	0	1
SPAG5	0.00757519	5.19928	0.011	0	1
LINC00672	0.00757519	5.48223	0.011	0	1
LRRC37A	0.00757519	6.05185	0.011	0	1
HSBP1L1	0.00757519	6.0689	0.011	0	1
TOMM40	0.00757519	6.07252	0.011	0	1
AC008440.1	0.00757519	6.02224	0.011	0	1
Z99774.1	0.00757519	6.39144	0.011	0	1
TNFRSF13C	0.00757519	6.38711	0.011	0	1
EEF1B2	0.00760018	0.227169	0.337	0.279	1
SLC25A38	0.00760667	-1.79036	0.04	0.085	1
MUC20-OT1	0.00761219	0.917563	0.119	0.071	1
TRIM52	0.00762978	1.23713	0.075	0.038	1
SLC50A1	0.00766867	-2.24219	0.027	0.065	1
GMPS	0.00767925	-0.977954	0.024	0.062	1
POLR2J3.1	0.00768367	0.906894	0.137	0.086	1
KLF13	0.00768708	1.05867	0.113	0.067	1
NBAS	0.00774014	-1.24074	0.059	0.108	1
CEP152	0.00791567	-2.56746	0.005	0.03	1
MPHOSPH9	0.00794899	1.17729	0.097	0.055	1
TOR1A	0.00801319	-1.28649	0.027	0.065	1
ARL6IP6	0.00803034	-1.18427	0.032	0.073	1
GZMM	0.00807293	-0.48142	0.264	0.344	1
UPF1	0.00811134	1.67854	0.049	0.02	1
UTP25	0.00818531	-2.53289	0.005	0.03	1
FBL	0.00818533	1.25534	0.081	0.042	1
TMEM14C	0.00818724	-1.78823	0.027	0.064	1
AKTIP	0.00826643	-2.43472	0.008	0.035	1
CD63	0.00842168	-0.725654	0.102	0.162	1
ZMPSTE24	0.00849105	-1.57264	0.024	0.061	1
ZNF33A	0.00850598	1.64355	0.062	0.029	1
SLC25A22	0.00850614	3.89336	0.019	0.003	1
BRPF3	0.00857409	2.99118	0.019	0.003	1
PPIF	0.00857409	3.26702	0.019	0.003	1
CYFIP2	0.00863625	0.858112	0.232	0.171	1
ASMTL-AS1	0.00864253	3.16877	0.019	0.003	1
TMEM223	0.00868129	-1.99006	0.011	0.039	1
TPM1	0.00871145	2.84085	0.019	0.003	1
PXMP4	0.00871145	2.8567	0.019	0.003	1
STIP1	0.00873869	-1.87867	0.011	0.039	1
PIP4P1	0.0087461	2.63422	0.019	0.003	1
CSNK2A1	0.00875601	-1.90082	0.013	0.044	1
ANKRD40	0.00878086	1.7893	0.019	0.003	1
BRD7	0.00878924	1.38085	0.049	0.02	1
CEP164	0.0088091	1.13029	0.065	0.03	1
THAP4	0.00881576	0.510135	0.019	0.003	1
MARCH1	0.00881576	2.39197	0.019	0.003	1
NECAB3	0.00881576	2.56256	0.019	0.003	1
KCNAB2	0.00886304	-1.16432	0.162	0.227	1
ACTR1B	0.00887906	0.692962	0.051	0.021	1
HPS4	0.00892101	-0.913471	0.027	0.065	1
KDM1B	0.00892118	1.97361	0.019	0.003	1
EPRS	0.00894878	-1.87111	0.062	0.112	1
LYZ	0.0089585	0.452105	0.073	0.036	1
SDHA	0.00900158	-0.371463	0.102	0.167	1
SLC39A6	0.00901476	-1.54066	0.027	0.064	1
ATP5MF	0.00911443	1.04686	0.092	0.05	1
TRAPPC2L	0.0092142	1.70382	0.046	0.018	1
SSBP1	0.00923475	-0.824205	0.07	0.121	1
FAF2	0.00925531	-0.994532	0.03	0.068	1
UBN1	0.0092556	1.47616	0.049	0.02	1
EXOC6B	0.00932948	-2.68102	0.003	0.024	1
RCE1	0.00932948	-2.48541	0.003	0.024	1
COQ10B	0.00936595	-1.19724	0.086	0.142	1
COPS2	0.00948634	-1.09952	0.038	0.079	1
MRPS34	0.00952989	1.30931	0.084	0.045	1
FN3KRP	0.0096315	1.62536	0.046	0.018	1
TYW1	0.00964619	-0.638945	0.051	0.098	1
NOP10	0.00968837	1.19167	0.062	0.029	1
KAT6A	0.00970251	-0.51385	0.135	0.198	1
MIDN	0.00971925	1.2338	0.124	0.079	1
BRWD1	0.00972085	1.1438	0.1	0.058	1
STK19	0.00972364	1.22794	0.059	0.027	1
RBM34	0.00979491	-1.22898	0.054	0.102	1
HM13	0.00980135	-0.586628	0.146	0.212	1
RFTN1	0.00986803	-1.00979	0.094	0.153	1
PRKCB	0.00988822	0.684378	0.167	0.115	1
ROMO1	0.00989025	1.30229	0.059	0.027	1
LINC00861	0.00992382	0.850173	0.173	0.118	1
SKIL	0.00996576	-1.25241	0.027	0.064	1
EIF2S3	0.0100458	-0.581344	0.1	0.158	1
HMGB1	0.0101457	-0.306838	0.415	0.506	1
DNAJA2	0.0102882	0.934579	0.097	0.056	1
RXYLT1	0.0103032	2.96377	0.022	0.005	1
P2RX4	0.0103117	1.24341	0.046	0.018	1
TRAV26-2	0.0103187	-3.4156	0.005	0.029	1
ZC3H4	0.0104336	1.86834	0.04	0.015	1
ANKRD27	0.0104955	-0.832425	0.022	0.056	1
CLINT1	0.0105478	0.716064	0.151	0.098	1
TLK1	0.010628	-1.74272	0.073	0.124	1
PLXDC2	0.0106525	1.40844	0.043	0.017	1
FAM8A1	0.0106727	2.39017	0.022	0.005	1
LPCAT2	0.0106727	2.05811	0.022	0.005	1
NCOA5	0.0106727	2.28327	0.022	0.005	1
COLGALT1	0.0106727	2.33911	0.022	0.005	1
SLA2	0.0107253	-0.469559	0.1	0.161	1
TXNRD2	0.0107858	2.10944	0.022	0.005	1
RUNX3	0.0107889	-0.234993	0.21	0.153	1
AC025159.1	0.0108122	2.11352	0.038	0.014	1
MAP2K1	0.0108237	1.74952	0.022	0.005	1
OSTC	0.0108683	-0.852318	0.054	0.1	1
CD40LG	0.0108744	-1.44312	0.016	0.047	1
PPP1R15A	0.0108747	0.511331	0.555	0.509	1
SDHD	0.0109441	-2.31041	0.005	0.029	1
CARD8	0.0109597	0.992617	0.1	0.058	1
CPSF2	0.0109802	-1.1894	0.016	0.047	1
DHDDS	0.0109966	-1.89142	0.019	0.052	1
STK11	0.0110152	1.80473	0.022	0.005	1
LMO4	0.011064	-4.01806	0.008	0.033	1
DNAJA3	0.0111158	1.85353	0.04	0.015	1
TSTA3	0.0111419	1.6135	0.04	0.015	1
ENO1	0.0111787	-0.981219	0.183	0.25	1
REEP4	0.0112596	-1.41373	0.016	0.047	1
ARHGEF3	0.0113679	-0.835802	0.073	0.123	1
NUDT1	0.011405	1.36305	0.04	0.015	1
ZCCHC17	0.0114583	-2.62412	0.008	0.033	1
TRBV19	0.0114748	1.43392	0.057	0.026	1
MLH3	0.0115185	1.72432	0.038	0.014	1
STAT3	0.011527	-0.332783	0.21	0.294	1
SLF1	0.0115417	0.680737	0.135	0.086	1
PHF14	0.0115745	1.63906	0.038	0.014	1
KIFAP3	0.0115968	-1.5417	0.054	0.1	1
DTNBP1	0.0116027	2.80623	0.024	0.006	1
CD36	0.0116027	2.7938	0.024	0.006	1
KIAA0040	0.01163	-1.97187	0.032	0.07	1
EPN1	0.0116307	1.72985	0.038	0.014	1
AP2S1	0.0116413	0.785956	0.07	0.035	1
TRAC	0.0116755	0.703996	0.194	0.139	1
CHD3	0.0116841	1.04504	0.146	0.098	1
HMGA1	0.0117149	2.49695	0.024	0.006	1
ZSWIM8	0.0117155	1.64937	0.038	0.014	1
GPN2	0.0117289	-2.0446	0.013	0.042	1
APMAP	0.0117354	-0.605998	0.143	0.208	1
ZNF598	0.0117524	2.23233	0.024	0.006	1
GSTM2	0.0117553	-2.97222	0.008	0.033	1
ITGB2-AS1	0.0117664	0.761872	0.159	0.108	1
TPCN1	0.0119039	2.20384	0.024	0.006	1
TLR2	0.0119802	2.23555	0.024	0.006	1
SIPA1L3	0.0119802	2.28516	0.024	0.006	1
BORCS7	0.0120362	2.23909	0.035	0.012	1
DAXX	0.0120602	1.51067	0.038	0.014	1
ADIPOR2	0.0120828	-0.805909	0.043	0.085	1
TNFAIP2	0.0120841	2.42237	0.032	0.011	1
ABHD16A	0.0120909	-1.10559	0.013	0.042	1
CNOT6L	0.012097	-0.472532	0.156	0.227	1
AC004951.1	0.0121043	2.45334	0.027	0.008	1
ATXN7L3	0.0121043	2.55079	0.027	0.008	1
KRCC1	0.0121342	0.843761	0.024	0.006	1
VPS4A	0.0121342	1.92878	0.024	0.006	1
NPTN	0.0121791	-0.55653	0.057	0.103	1
AC027644.3	0.0121892	1.68615	0.051	0.023	1
STIM2	0.0121902	-0.846129	0.049	0.092	1
HMGN2	0.0122148	-1.56509	0.094	0.148	1
NEIL1	0.0122491	2.16354	0.027	0.008	1
GMIP	0.0122542	0.775021	0.059	0.027	1
GRK5	0.0122813	1.60543	0.035	0.012	1
SLC7A1	0.0122813	1.65886	0.035	0.012	1
CISD3	0.01229	1.70435	0.024	0.006	1
YOD1	0.0123015	-5.15127	0.003	0.023	1
SLC2A4RG	0.0123173	1.98693	0.03	0.009	1
SMIM12	0.012322	-1.88745	0.019	0.05	1
KLF4	0.012322	2.48477	0.027	0.008	1
STUB1	0.012322	2.34946	0.027	0.008	1
MLLT11	0.0123425	1.95015	0.032	0.011	1
NPEPL1	0.0123425	1.92521	0.032	0.011	1
TMEM183A	0.0123744	0.389846	0.035	0.012	1
STARD10	0.0123752	2.07064	0.032	0.011	1
DPH6	0.0123954	2.22041	0.027	0.008	1
EHMT2	0.0124407	1.75827	0.032	0.011	1
COQ7	0.0124414	1.71234	0.054	0.024	1
ZNF880	0.0124736	1.74633	0.032	0.011	1
RPF2	0.012485	-5.73493	0	0.017	1
GOLM1	0.012485	-5.6065	0	0.017	1
IGFL2	0.012485	-5.96119	0	0.017	1
ATP5PO	0.0125308	1.51187	0.035	0.012	1
STX7	0.0125566	1.46087	0.062	0.03	1
LEMD2	0.0125601	1.84889	0.03	0.009	1
IL11RA	0.0125805	2.07715	0.027	0.008	1
MID1IP1	0.0125875	-2.99162	0.003	0.023	1
PIN4	0.0126059	1.90164	0.032	0.011	1
SIN3B	0.0126654	1.94025	0.03	0.009	1
ERAP1	0.0126863	-0.999294	0.043	0.085	1
ITGAE	0.0126927	1.90982	0.027	0.008	1
ZC3H11A	0.0126962	-3.79838	0.003	0.023	1
CBX4	0.0127394	1.68962	0.032	0.011	1
WDR81	0.0128067	1.65571	0.032	0.011	1
UBE3A	0.0128156	1.24747	0.086	0.048	1
EFHD2	0.012833	-0.282997	0.108	0.064	1
NIF3L1	0.0128427	1.72495	0.03	0.009	1
MTRNR2L1	0.0128528	0.483136	0.582	0.521	1
G3BP1	0.0128773	-0.850891	0.089	0.139	1
UBALD2	0.0130946	1.58456	0.03	0.009	1
PPP2R2D	0.0131504	1.43017	0.027	0.008	1
KMT2D	0.0131955	1.02034	0.089	0.05	1
TMEM104	0.0132039	1.52709	0.03	0.009	1
GRAMD4	0.0132281	1.28063	0.027	0.008	1
SYTL2	0.0132465	-0.606197	0.07	0.12	1
SPCS2	0.0132516	-0.51076	0.156	0.223	1
EML3	0.0133003	1.22642	0.051	0.023	1
VIPAS39	0.0133508	0.982253	0.03	0.009	1
IPO7	0.0133586	-0.9407	0.049	0.091	1
MAP3K7	0.0133792	1.48434	0.051	0.023	1
HPGD	0.0134612	1.16416	0.032	0.011	1
UBL5	0.0135545	0.828271	0.135	0.088	1
C11orf58	0.0135753	0.698364	0.154	0.103	1
VAV1	0.0135801	1.41641	0.081	0.045	1
SNHG9	0.0136394	1.72653	0.049	0.021	1
FCN1	0.0136991	1.27272	0.051	0.023	1
NISCH	0.0137085	0.16256	0.116	0.071	1
AIP	0.0137649	1.00264	0.127	0.082	1
SCYL1	0.0137781	1.67271	0.049	0.021	1
PIKFYVE	0.0137934	-1.8008	0.032	0.07	1
ARAF	0.0138344	1.26257	0.07	0.036	1
GLB1	0.0138745	-1.9023	0.046	0.086	1
HAUS3	0.0139225	-0.663017	0.084	0.135	1
TBC1D5	0.0139611	-1.78671	0.054	0.097	1
PRELID1	0.014031	1.58437	0.049	0.021	1
MLXIP	0.0140594	1.47479	0.049	0.021	1
IRF1	0.0141267	-0.146209	0.447	0.542	1
LAMP2	0.0141282	-0.929361	0.073	0.12	1
NBPF19	0.014223	0.600957	0.07	0.036	1
CASP3	0.0142616	-0.756271	0.057	0.102	1
NUP133	0.0144354	-1.70241	0.057	0.1	1
EIF3B	0.0144478	1.28947	0.059	0.029	1
MIER1	0.0144717	-1.46163	0.086	0.138	1
FAM120AOS	0.0145568	-1.96257	0.005	0.027	1
CCT8	0.0145647	-0.56265	0.07	0.12	1
ATG13	0.0146331	-0.629896	0.065	0.112	1
MBNL2	0.0147035	-0.522706	0.051	0.095	1
CCNT1	0.0147727	-0.342133	0.086	0.142	1
ORMDL2	0.0147897	-0.96974	0.032	0.068	1
NR3C1	0.0148697	-0.482489	0.178	0.244	1
TRG-AS1	0.0150708	1.2607	0.062	0.03	1
PNPLA2	0.0151054	1.50878	0.059	0.029	1
AUTS2	0.0151711	1.77241	0.046	0.02	1
GCFC2	0.0152801	3.47072	0.013	0.002	1
MSH5	0.0152801	3.57936	0.013	0.002	1
RTN4IP1	0.0152801	4.38739	0.013	0.002	1
POLR2J3	0.0152801	3.76454	0.013	0.002	1
ARL17B	0.0152801	3.63649	0.013	0.002	1
RAB43	0.0153499	3.18345	0.013	0.002	1
CTBP1-DT	0.0153499	4.02091	0.013	0.002	1
UCK1	0.0153499	3.79234	0.013	0.002	1
PALB2	0.0153499	4.25648	0.013	0.002	1
C1QTNF6	0.0153499	3.48644	0.013	0.002	1
RPL22L1	0.0153975	1.15125	0.108	0.067	1
DAG1	0.0154194	-1.43404	0.013	0.041	1
ZBTB22	0.01542	2.99063	0.013	0.002	1
WHRN	0.01542	3.41371	0.013	0.002	1
ST3GAL4	0.01542	3.12615	0.013	0.002	1
TMCO3	0.01542	3.55434	0.013	0.002	1
C14orf119	0.01542	3.27775	0.013	0.002	1
THAP11	0.01542	2.98543	0.013	0.002	1
PITPNA	0.01542	3.04714	0.013	0.002	1
TRIM65	0.01542	3.35358	0.013	0.002	1
MPST	0.0154903	3.15685	0.013	0.002	1
NDUFB7	0.0155306	0.822826	0.105	0.064	1
PACSIN1	0.0155609	2.6892	0.013	0.002	1
BEX3	0.0155609	2.50129	0.013	0.002	1
PTP4A3	0.0155609	2.45051	0.013	0.002	1
GADD45G	0.0155609	2.6286	0.013	0.002	1
DNAJC25	0.0155609	2.51667	0.013	0.002	1
GIPC1	0.0155609	2.46197	0.013	0.002	1
LGALS2	0.0155609	2.6218	0.013	0.002	1
PAXBP1-AS1	0.0155609	2.47343	0.013	0.002	1
ADAMTS6	0.0156318	1.86651	0.013	0.002	1
RTN1	0.0156318	2.19518	0.013	0.002	1
NLGN4Y	0.0156318	1.85524	0.013	0.002	1
PPP4R3A	0.0156462	0.717054	0.137	0.091	1
ZNF302	0.0157117	1.5956	0.046	0.02	1
SLC5A6	0.0157992	-1.74627	0.011	0.036	1
CDK11A	0.0158938	-1.38858	0.17	0.232	1
ATP5F1B	0.0159056	-0.272836	0.143	0.208	1
TMEM209	0.0159295	-1.08702	0.032	0.068	1
EMC3	0.0159318	-1.7961	0.102	0.155	1
C1orf43	0.0159605	-1.54308	0.092	0.144	1
DECR1	0.015973	1.16677	0.067	0.035	1
MINK1	0.0160045	1.5581	0.057	0.027	1
RAB11B	0.0160515	1.12535	0.067	0.035	1
C2orf49	0.0160696	-1.32361	0.011	0.036	1
ABT1	0.016132	-1.23797	0.027	0.061	1
ATP6V0E2	0.0161322	-0.741226	0.035	0.073	1
TRAT1	0.016165	-0.310225	0.097	0.155	1
MKNK2	0.0162981	1.05408	0.092	0.053	1
MTRNR2L10	0.0164043	0.510957	0.272	0.214	1
PARP9	0.0164921	-0.964205	0.038	0.074	1
MLF2	0.0165231	-0.602536	0.067	0.114	1
TRAPPC6A	0.0165712	1.31312	0.046	0.02	1
AC004687.1	0.0165783	0.703027	0.218	0.165	1
COIL	0.0166873	1.2699	0.081	0.045	1
STXBP2	0.0167043	0.943433	0.059	0.029	1
ZNF706	0.0167516	1.24383	0.073	0.039	1
TRBV7-2	0.0168322	-1.63046	0.019	0.048	1
KLF10	0.0168655	-0.639974	0.065	0.111	1
SFT2D2	0.0168905	-1.52559	0.102	0.156	1
TMA16	0.0169527	-3.27054	0.003	0.021	1
SLC25A6	0.0170788	0.466003	0.264	0.205	1
CFL2	0.0170986	-2.93048	0.003	0.021	1
ATRAID	0.0172175	-1.23278	0.081	0.129	1
SLC25A33	0.0172818	-5.17017	0	0.015	1
ELOVL6	0.0172818	-5.39439	0	0.015	1
PDS5B	0.0174119	-1.12175	0.038	0.074	1
TSC22D4	0.0174221	0.892331	0.075	0.041	1
DNAJC1	0.0174717	1.19502	0.046	0.02	1
MT-ATP6	0.0175113	0.159665	0.995	0.859	1
CCNK	0.0175283	-0.574652	0.081	0.132	1
STAT5B	0.0175355	1.45703	0.078	0.044	1
PTPN13	0.0175931	-1.6958	0.003	0.021	1
AKAP17A	0.0176806	1.48791	0.054	0.026	1
SNHG8	0.017713	0.911451	0.135	0.089	1
CBX7	0.0177211	1.81722	0.04	0.017	1
IL32	0.0178132	-0.199767	0.496	0.594	1
BLOC1S6	0.0178608	-0.773004	0.057	0.1	1
MUTYH	0.0178877	-1.39949	0.019	0.048	1
MTM1	0.0178885	-1.43245	0.016	0.044	1
EBP	0.0178958	-0.807142	0.04	0.079	1
SZT2	0.018001	0.283508	0.081	0.045	1
UBXN1	0.018152	0.546765	0.237	0.179	1
SLFN5	0.018162	0.514584	0.194	0.139	1
PER1	0.018234	0.787261	0.186	0.138	1
ARID4B	0.0182738	-1.11788	0.315	0.388	1
HACL1	0.0182751	-0.817548	0.049	0.091	1
FOXN3	0.0182909	0.742732	0.111	0.068	1
SHOC2	0.0183046	-0.8964	0.043	0.082	1
AMMECR1	0.0183228	-1.0411	0.024	0.056	1
APH1A	0.0183488	-1.03196	0.081	0.129	1
SHARPIN	0.0183859	1.67798	0.04	0.017	1
SH3BP1	0.0183859	1.86843	0.04	0.017	1
INTS1	0.0184388	1.32447	0.054	0.026	1
GARS	0.0184399	-0.380809	0.07	0.12	1
KDM3A	0.0184709	-1.21542	0.057	0.098	1
ID2	0.0186023	-1.42485	0.151	0.211	1
BRAP	0.0186234	1.7158	0.051	0.024	1
SAT2	0.0186256	1.51235	0.04	0.017	1
EIF2B1	0.0186408	-1.4316	0.016	0.044	1
PAN2	0.0186659	1.62073	0.04	0.017	1
TMEM167B	0.0186936	-1.70556	0.046	0.085	1
TMEM208	0.0187492	-0.738743	0.051	0.092	1
ARMH3	0.0188114	1.28451	0.054	0.026	1
ARHGAP31	0.0190723	-3.04013	0.005	0.026	1
SP140L	0.0192143	-1.85968	0.075	0.121	1
BFAR	0.0192425	-0.99727	0.04	0.077	1
SERPINB6	0.0192602	1.18359	0.054	0.026	1
TUBB	0.0192642	0.664276	0.132	0.088	1
CD14	0.0192839	0.376376	0.043	0.018	1
PNRC1	0.0193494	0.802819	0.132	0.088	1
NCF4	0.0195089	1.74794	0.038	0.015	1
RNF10	0.01954	0.97511	0.086	0.05	1
LIMD2	0.0197455	0.473069	0.321	0.262	1
EVI2A	0.0198428	-0.902156	0.049	0.088	1
ZBTB49	0.0198555	-1.25309	0.022	0.052	1
FBXO9	0.0199158	1.00006	0.102	0.064	1
ACTB	0.0199585	-0.187467	0.811	0.797	1
INPPL1	0.0199689	1.02985	0.054	0.026	1
LENG8-AS1	0.0200373	1.63888	0.038	0.015	1
INTS13	0.0201003	-2.0336	0.005	0.026	1
HNRNPK	0.0201495	-0.326593	0.296	0.373	1
CDK9	0.0201713	1.88527	0.038	0.015	1
SURF6	0.0201713	1.68326	0.038	0.015	1
POLR1B	0.0201747	-2.74901	0.011	0.035	1
LCLAT1	0.020195	-1.60312	0.022	0.052	1
MAP4K5	0.0202405	-1.1004	0.027	0.059	1
MYD88	0.020276	-1.89384	0.038	0.074	1
GGT1	0.0203015	-1.84209	0.005	0.026	1
KIAA0319L	0.0203327	-1.23368	0.059	0.103	1
NMI	0.0203445	-2.83264	0.011	0.035	1
TM2D3	0.0205018	-0.545759	0.059	0.103	1
FAM98B	0.0205156	-1.31664	0.011	0.035	1
SYAP1	0.0205237	-0.448599	0.094	0.147	1
COX17	0.0205325	1.38197	0.038	0.015	1
HADHA	0.0205474	-1.44633	0.081	0.127	1
GAPDH	0.020553	-0.154648	0.434	0.533	1
SLC20A2	0.0206448	-1.44635	0.011	0.035	1
UBE2B	0.0206509	0.978174	0.102	0.064	1
AC091271.1	0.0206699	1.37467	0.075	0.042	1
VPS29	0.0206761	0.776708	0.1	0.061	1
EME2	0.0207734	2.92375	0.016	0.003	1
NAT9	0.0207766	1.09557	0.04	0.017	1
SLAMF7	0.0208369	-2.2158	0.078	0.121	1
SH3GL1	0.0208526	2.59713	0.016	0.003	1
SLC2A11	0.0208526	2.65338	0.016	0.003	1
PHC2	0.020932	2.68276	0.016	0.003	1
KIFC1	0.020932	2.6934	0.016	0.003	1
SLC10A3	0.0209482	-1.74511	0.008	0.03	1
ATP6AP1	0.0209509	-0.581202	0.073	0.12	1
GPR65	0.0209512	-0.574989	0.084	0.133	1
OFD1	0.0209817	1.03695	0.135	0.092	1
PDE7B	0.0210116	2.43994	0.016	0.003	1
ADAM28	0.0210116	2.4215	0.016	0.003	1
PLEKHO2	0.0210116	2.54936	0.016	0.003	1
SNAPC2	0.0210116	2.56967	0.016	0.003	1
SREK1IP1	0.0210503	-1.02407	0.027	0.059	1
PACS1	0.021066	1.30358	0.059	0.03	1
AMY2B	0.0210916	2.07722	0.016	0.003	1
MBNL1-AS1	0.0210916	2.39034	0.016	0.003	1
CYP2F1	0.0210916	2.42076	0.016	0.003	1
MEGF8	0.0210916	2.53368	0.016	0.003	1
HCLS1	0.0210933	-0.183887	0.337	0.423	1
CISH	0.0211244	-2.78673	0.011	0.035	1
PHF1	0.0211425	0.940383	0.078	0.044	1
GNA12	0.0212522	2.49376	0.016	0.003	1
ADD1	0.021277	0.833909	0.102	0.064	1
NDFIP1	0.0213984	-0.451817	0.113	0.165	1
MGAT4A	0.021457	-1.26513	0.121	0.176	1
CYB561	0.0214723	-1.47493	0.019	0.047	1
ADRB2	0.0215171	-0.423353	0.059	0.103	1
ZNF274	0.0215211	1.56845	0.035	0.014	1
UBA6-AS1	0.0215767	1.22782	0.016	0.003	1
TDP1	0.0216027	1.21834	0.038	0.015	1
IL7R	0.0216103	-0.447735	0.307	0.373	1
KPNA4	0.0216506	-0.791341	0.027	0.059	1
ZFYVE28	0.0216699	1.66959	0.035	0.014	1
CHD1L	0.0216752	-1.97679	0.03	0.062	1
SHC1	0.0217173	-1.99255	0.024	0.055	1
ERBIN	0.0217245	0.699738	0.127	0.083	1
HLA-F	0.0217589	-0.343335	0.267	0.344	1
SELENOK	0.0217901	-0.398032	0.129	0.188	1
PAF1	0.0218113	0.892202	0.102	0.064	1
TMEM30A	0.0219755	-0.496516	0.097	0.148	1
GTF2F1	0.0220231	1.04553	0.084	0.048	1
ACP1	0.0221391	-1.18067	0.043	0.08	1
KIAA1551	0.0221607	-0.385372	0.28	0.347	1
DHTKD1	0.0222743	1.6071	0.035	0.014	1
ACTN4	0.0222867	0.702771	0.205	0.155	1
DTWD1	0.0222883	2.17965	0.032	0.012	1
PSMD12	0.0223074	-0.870527	0.03	0.062	1
SEC62	0.0223489	-0.513492	0.1	0.153	1
CAPRIN2	0.0223755	0.727597	0.038	0.015	1
PRDX1	0.0224165	-1.65343	0.075	0.118	1
PFN1	0.0224797	0.564304	0.488	0.491	1
MT1X	0.0226651	2.10081	0.032	0.012	1
PASK	0.022749	-1.0506	0.04	0.077	1
SFPQ	0.0228935	-0.850414	0.261	0.202	1
IL23A	0.0229376	1.95007	0.032	0.012	1
UBE2H	0.0229455	1.20508	0.035	0.014	1
KIAA1468	0.0229653	1.02522	0.075	0.042	1
GPATCH2	0.0229938	-2.07316	0.019	0.047	1
CTNNB1	0.0230432	-1.68192	0.102	0.153	1
RASSF3	0.0230474	1.76575	0.032	0.012	1
REV1	0.0230503	0.528762	0.035	0.014	1
TSHZ2	0.0231024	2.03257	0.032	0.012	1
SUGP2	0.0232041	0.978487	0.116	0.076	1
HSPA4	0.0232211	0.5591	0.202	0.153	1
PAK2	0.0232339	0.608826	0.216	0.159	1
UQCRH	0.023369	-0.397727	0.092	0.053	1
PELO	0.0233869	-2.99305	0.003	0.02	1
PRAF2	0.0233869	-3.31942	0.003	0.02	1
GOLGA1	0.0234427	1.17335	0.049	0.023	1
TJAP1	0.0234911	1.50589	0.032	0.012	1
CSRP1	0.0235122	-1.57982	0.016	0.042	1
TMCC3	0.02352	-2.85372	0.003	0.02	1
RALA	0.02353	0.575503	0.054	0.026	1
TP53BP1	0.0236573	-0.545306	0.067	0.112	1
ARRDC2	0.0236654	1.5992	0.046	0.021	1
PTGER2	0.0236953	-0.687097	0.024	0.055	1
PCSK7	0.0236999	0.574564	0.294	0.245	1
HTRA2	0.0237064	0.473895	0.049	0.023	1
BX284668.6	0.0237192	2.09456	0.03	0.011	1
NSL1	0.0237291	-2.78908	0.016	0.042	1
SQSTM1	0.0237519	0.853176	0.14	0.097	1
FXR1	0.0237571	-0.725839	0.067	0.111	1
ITM2B	0.0238779	-0.113653	0.302	0.391	1
TRRAP	0.0239294	0.961004	0.089	0.053	1
THOC3	0.0239299	1.0583	0.092	0.056	1
SLC1A4	0.0239879	-5.42544	0	0.014	1
TMEM267	0.0239879	-5.25202	0	0.014	1
PPP1R2C	0.0239879	-5.51885	0	0.014	1
FZD6	0.0239879	-5.14021	0	0.014	1
AL135791.1	0.0239879	-5.09771	0	0.014	1
AL450326.1	0.0239879	-5.06577	0	0.014	1
IGLV7-46	0.0239879	-4.71181	0	0.014	1
GNPTG	0.0240091	-0.622764	0.062	0.105	1
R3HDM1	0.0240258	-1.42637	0.027	0.058	1
FAM193B	0.0240776	1.5145	0.046	0.021	1
RNF19B	0.0241134	0.610543	0.032	0.012	1
LSM4	0.0241134	1.42238	0.032	0.012	1
SBF2	0.0241426	2.14874	0.019	0.005	1
MED11	0.0241426	2.19345	0.019	0.005	1
TMEM248	0.0241701	1.5435	0.046	0.021	1
PLPP6	0.0242233	2.45984	0.019	0.005	1
DAPK3	0.0242856	1.47017	0.032	0.012	1
POLDIP2	0.0243043	2.06808	0.019	0.005	1
PIGC	0.0243121	-1.82413	0.038	0.071	1
IRAK1	0.0243804	1.55121	0.03	0.011	1
FAM185A	0.0243854	1.99953	0.019	0.005	1
CSF2RA	0.0243854	2.12951	0.019	0.005	1
UBL4A	0.0243854	2.03282	0.019	0.005	1
IRAK3	0.0243854	1.75627	0.019	0.005	1
KLC1	0.0243854	2.14221	0.019	0.005	1
IFFO2	0.0244669	1.524	0.019	0.005	1
SIRT5	0.0244669	1.61943	0.019	0.005	1
LRRK2	0.0244669	2.2548	0.019	0.005	1
RNASE6	0.0244669	2.21681	0.019	0.005	1
CSNK1G3	0.0245179	2.34319	0.027	0.009	1
CIR1	0.0245398	-1.28348	0.078	0.124	1
RECQL	0.0246128	-0.62635	0.051	0.091	1
DPPA4	0.0246304	1.66486	0.019	0.005	1
C12orf49	0.0246304	1.89692	0.019	0.005	1
DNAJC5	0.0246861	1.73651	0.03	0.011	1
AC011446.2	0.0246861	2.02704	0.03	0.011	1
KLHL2	0.0247126	1.77858	0.019	0.005	1
RAB28	0.0247951	-1.20858	0.016	0.042	1
KLHDC4	0.0248567	0.830824	0.105	0.067	1
NASP	0.0248585	-1.51445	0.121	0.174	1
MAP2K6	0.0248672	1.26551	0.032	0.012	1
HSPA9	0.0248821	-0.33587	0.194	0.262	1
IFFO1	0.0249092	2.31784	0.027	0.009	1
OGDH	0.0249239	-0.765818	0.057	0.097	1
GMPPA	0.0250637	0.55672	0.046	0.021	1
C19orf48	0.0251069	1.91479	0.027	0.009	1
BTBD7	0.0251198	1.51045	0.03	0.011	1
NUDT21	0.0251562	-0.735218	0.038	0.073	1
ATP10D	0.0251731	2.35734	0.027	0.009	1
GPAT3	0.025176	2.62566	0.022	0.006	1
MPEG1	0.0252219	0.872388	0.032	0.012	1
CD55	0.0252391	-1.32303	0.213	0.274	1
TNRC18	0.0252839	1.37324	0.057	0.029	1
ZNF180	0.0253291	2.44213	0.022	0.006	1
AC136475.3	0.025406	2.72078	0.022	0.006	1
PIGX	0.0254831	1.87387	0.022	0.006	1
POLR2J	0.0255063	1.79159	0.027	0.009	1
TENM1	0.0255604	2.04838	0.022	0.006	1
MED22	0.0255734	1.78188	0.027	0.009	1
TMEM63B	0.0256379	2.03548	0.022	0.006	1
SWAP70	0.0256379	2.32354	0.022	0.006	1
LDB1	0.0256691	2.19642	0.024	0.008	1
IER3	0.0257051	0.863175	0.078	0.045	1
RFLNB	0.0257156	2.10701	0.022	0.006	1
IFI30	0.0257412	1.9278	0.024	0.008	1
SMIM27	0.0257756	1.54245	0.027	0.009	1
ABAT	0.0257934	2.07879	0.022	0.006	1
ACTR5	0.0258134	1.94787	0.024	0.008	1
OXLD1	0.0258433	1.78827	0.027	0.009	1
DLAT	0.0258715	1.77121	0.022	0.006	1
NBPF1	0.0258786	-3.67177	0.005	0.024	1
GAA	0.0258786	1.03413	0.03	0.011	1
ATXN3	0.0258857	1.02748	0.065	0.035	1
ZFX	0.0259137	-0.668255	0.057	0.097	1
CCDC85B	0.0259498	1.81196	0.022	0.006	1
ASPSCR1	0.0259858	1.07732	0.046	0.021	1
COA1	0.0259959	-0.811518	0.027	0.058	1
ATP5MPL	0.026011	0.826246	0.081	0.047	1
RAB30-AS1	0.0260283	1.87737	0.022	0.006	1
PHAX	0.0260298	-0.645832	0.035	0.07	1
EHBP1L1	0.0260312	2.10226	0.024	0.008	1
ATL3	0.0260648	-0.724699	0.038	0.073	1
SPATS2	0.0261041	1.70883	0.024	0.008	1
RBM15B	0.0261071	1.74617	0.022	0.006	1
BAG1	0.0261071	1.7174	0.022	0.006	1
MAP1LC3B2	0.0261071	2.15316	0.022	0.006	1
MYADM	0.0261154	-0.169286	0.253	0.336	1
CSF1R	0.0261157	1.25025	0.027	0.009	1
AL627171.1	0.0261157	1.40251	0.027	0.009	1
RCOR1	0.0261359	-2.38701	0.005	0.024	1
IFNG-AS1	0.0261842	1.4934	0.027	0.009	1
DNMT3A	0.0262831	0.752475	0.046	0.021	1
DHX34	0.026324	1.71524	0.024	0.008	1
LIAS	0.0263444	1.67732	0.022	0.006	1
SLC5A3	0.0264148	-0.656432	0.043	0.08	1
LUZP1	0.0264183	-2.08177	0.022	0.05	1
TIMM10B	0.0264597	1.51062	0.027	0.009	1
CDC42SE1	0.0265668	-1.07721	0.191	0.258	1
ZBTB7A	0.0266155	1.51415	0.043	0.02	1
PACS2	0.0266197	1.53758	0.024	0.008	1
SSX2IP	0.0266572	-2.42523	0.005	0.024	1
A1BG	0.0266638	1.36269	0.022	0.006	1
TIGIT	0.0267027	-0.631147	0.084	0.129	1
XRN1	0.026753	-0.321104	0.175	0.239	1
AGA	0.0267648	-0.734618	0.027	0.058	1
FAM133B	0.0268081	-0.347466	0.162	0.226	1
RAE1	0.0269192	-0.426811	0.03	0.062	1
DNAJC3	0.026961	-0.445964	0.127	0.182	1
AC245014.3	0.0270433	-0.236368	0.181	0.129	1
SLC27A3	0.0270686	0.165604	0.024	0.008	1
HEMK1	0.0270969	-2.78818	0.011	0.033	1
COG7	0.0271875	-1.14767	0.03	0.061	1
MRPL44	0.0272738	-2.13982	0.019	0.045	1
UBQLN2	0.0272839	-0.7751	0.051	0.089	1
STN1	0.0272926	-1.89477	0.008	0.029	1
CDKN1B	0.0273719	-0.4498	0.154	0.211	1
MSH2	0.0274559	-2.27676	0.005	0.024	1
CSGALNACT1	0.027495	-0.395642	0.046	0.083	1
OTUD5	0.0275638	1.39969	0.054	0.027	1
UBP1	0.0275654	0.27214	0.043	0.02	1
RAB22A	0.027591	-1.58775	0.005	0.024	1
NFU1	0.0276594	-1.70598	0.008	0.029	1
UHMK1	0.0276973	-1.2216	0.111	0.159	1
APOL6	0.0277086	-0.501957	0.178	0.235	1
TUBGCP2	0.0277745	-0.530459	0.062	0.103	1
PPOX	0.0277971	-1.83417	0.019	0.045	1
UBAC2	0.0278535	-0.445799	0.111	0.164	1
SNRPA1	0.0278813	-0.561718	0.102	0.152	1
MCFD2	0.0278873	-1.92943	0.038	0.071	1
PTRH2	0.0279063	-1.53987	0.008	0.029	1
TSC2	0.0279851	1.34952	0.067	0.038	1
ZNF565	0.0279969	1.42108	0.043	0.02	1
LINC02446	0.0280746	-1.00358	0.024	0.053	1
ATXN2	0.0281019	1.64606	0.04	0.018	1
THOC5	0.0281329	1.13209	0.054	0.027	1
TSPO	0.0282568	-0.549141	0.105	0.155	1
SERINC3	0.028293	-0.612623	0.108	0.158	1
TROVE2	0.0283725	-1.37144	0.073	0.114	1
ZNF121	0.02839	1.02989	0.062	0.033	1
ADAM10	0.0284814	-0.478922	0.154	0.209	1
GTF3A	0.0286509	0.826073	0.092	0.056	1
SSSCA1	0.0287105	1.16648	0.043	0.02	1
CYTIP	0.028779	-1.13948	0.259	0.318	1
S100A11	0.0288326	-1.47247	0.105	0.153	1
SCAF4	0.0289731	1.04074	0.062	0.033	1
SBF1	0.0290462	1.23428	0.067	0.038	1
PFDN2	0.029104	0.778306	0.054	0.027	1
RNF168	0.0292098	-0.370695	0.108	0.162	1
RGS14	0.0292166	0.797038	0.086	0.052	1
INO80D	0.0292186	-1.1579	0.065	0.106	1
MIAT	0.0292783	0.959689	0.143	0.103	1
KHNYN	0.029308	1.7278	0.04	0.018	1
SSR3	0.029367	-0.366103	0.092	0.141	1
ANAPC5	0.0294031	-0.330151	0.156	0.217	1
MUL1	0.0294225	-1.71797	0.04	0.074	1
GLMP	0.0294413	-2.36285	0.016	0.041	1
RAB9A	0.0296103	0.970691	0.043	0.02	1
JPT1	0.0296603	-0.613455	0.032	0.064	1
PAN3	0.029669	1.10693	0.075	0.044	1
BCR	0.0296826	1.23376	0.059	0.032	1
MVP	0.0297006	-0.514069	0.1	0.147	1
CCDC7	0.0297299	1.07094	0.059	0.032	1
DZIP3	0.0297876	0.748899	0.073	0.041	1
SMNDC1	0.0298464	-0.854641	0.046	0.082	1
NDUFAB1	0.029924	-1.35215	0.016	0.041	1
MAPK8IP3	0.0301278	1.40989	0.051	0.026	1
FLAD1	0.0301408	-2.27219	0.016	0.041	1
PRPF8	0.030335	-0.398731	0.181	0.238	1
NOL4L	0.030377	1.32936	0.04	0.018	1
CCDC115	0.0304174	-1.75261	0.027	0.056	1
CPT1A	0.0308055	-0.643336	0.065	0.106	1
SLC35F6	0.0308544	-1.69581	0.016	0.041	1
STX17	0.031051	-0.840485	0.024	0.053	1
TRIM27	0.0311082	1.39971	0.04	0.018	1
ATP5MG	0.0313346	0.670624	0.178	0.132	1
ARRDC1	0.0313753	1.02711	0.059	0.032	1
ATP2B1-AS1	0.0313753	1.32857	0.059	0.032	1
TNFSF8	0.0314715	-1.08306	0.022	0.048	1
TRPS1	0.031512	-1.13197	0.035	0.067	1
COPB2	0.0315295	-0.883789	0.032	0.064	1
OST4	0.0315494	-0.247658	0.137	0.092	1
CD28	0.0316017	-1.09162	0.121	0.171	1
HEXA	0.0316166	1.07956	0.086	0.053	1
TSPAN32	0.0316487	0.924351	0.116	0.079	1
FMR1	0.0316713	1.08496	0.051	0.026	1
ITPKB	0.0317999	-0.369137	0.062	0.033	1
SDF4	0.0318968	-1.73225	0.057	0.094	1
SMG8	0.0320313	-3.62643	0.003	0.018	1
SAR1A	0.0320777	-0.584432	0.062	0.102	1
AC092683.1	0.0321089	-0.498151	0.051	0.026	1
ZNF800	0.0321205	0.748325	0.108	0.07	1
FANCL	0.0321217	-3.98895	0.003	0.018	1
TMEM14A	0.03218	-1.61542	0.013	0.036	1
SLC35A5	0.0322124	-3.04729	0.003	0.018	1
YTHDC1	0.0322569	0.573213	0.191	0.147	1
WDR89	0.0323033	-2.78395	0.003	0.018	1
ZFP14	0.0323603	1.12728	0.04	0.018	1
IL16	0.0324357	-0.514245	0.084	0.13	1
MMADHC	0.0325347	-1.79945	0.03	0.059	1
ARPC5	0.0326623	-1.07281	0.084	0.127	1
CXXC1	0.0326857	0.986934	0.059	0.032	1
MCOLN2	0.0327142	-1.01051	0.065	0.106	1
ATM	0.0327549	0.484832	0.291	0.242	1
ELK3	0.0327793	-0.77681	0.022	0.048	1
TMEM33	0.032842	-0.823578	0.04	0.074	1
KPNA3	0.0330613	-0.956308	0.03	0.059	1
SEPT2	0.0330757	-1.25532	0.129	0.177	1
COMMD4	0.033133	1.54558	0.049	0.024	1
SIT1	0.0331337	-0.8219	0.057	0.094	1
HUWE1	0.03314	-0.339621	0.14	0.197	1
ADGRE5	0.0331522	0.451639	0.426	0.386	1
NINJ1	0.0331981	0.672276	0.062	0.033	1
VMP1	0.0333817	-0.305073	0.156	0.22	1
AC114490.3	0.0334109	-6.43646	0	0.012	1
PRMT6	0.0334109	-5.20862	0	0.012	1
MTRNR2L6	0.0334109	-4.60376	0	0.012	1
TRAV38-1	0.0334109	-6.44876	0	0.012	1
VPS28	0.0335073	0.575896	0.175	0.129	1
AC087239.1	0.0335152	1.05127	0.059	0.032	1
SEPT7	0.0335728	-0.33079	0.197	0.258	1
SIK3	0.0336006	1.47328	0.049	0.024	1
HLA-G	0.0337249	0.858661	0.073	0.042	1
UBE2Q2	0.0337408	1.64543	0.038	0.017	1
DDX18	0.0337613	-0.253736	0.146	0.103	1
DGUOK	0.0338573	-1.91448	0.024	0.052	1
TM9SF2	0.0340455	-0.545553	0.127	0.176	1
MSMO1	0.0340615	-1.35224	0.013	0.036	1
XPC	0.0340874	-1.57288	0.046	0.08	1
SETD1B	0.0342913	1.10073	0.073	0.042	1
MMGT1	0.034308	-0.726214	0.035	0.067	1
TNPO3	0.0344524	-0.623352	0.049	0.085	1
SLIRP	0.0346416	1.1883	0.038	0.017	1
YPEL2	0.0346416	1.12188	0.038	0.017	1
HMG20A	0.0346733	1.18599	0.049	0.024	1
SEPT1	0.0346823	0.650502	0.202	0.156	1
MARCH6	0.0346901	0.648829	0.191	0.148	1
ZNF580	0.0347117	1.24441	0.038	0.017	1
JPX	0.0347641	-0.596909	0.07	0.111	1
IKZF3	0.0347975	0.48989	0.208	0.159	1
RNF139-AS1	0.0348395	-2.86655	0.005	0.023	1
PSMC2	0.0348862	0.873676	0.067	0.038	1
RREB1	0.0349228	1.30617	0.038	0.017	1
CAPNS1	0.0349228	1.23786	0.038	0.017	1
CEP250	0.0350021	0.972478	0.078	0.047	1
DDX24	0.0350364	0.429159	0.385	0.342	1
NEPRO	0.0350374	-1.21303	0.024	0.052	1
CD4	0.0351301	-0.415049	0.081	0.126	1
CCDC32	0.0351697	1.07123	0.057	0.03	1
MTHFR	0.0352771	-0.466867	0.038	0.017	1
ACP5	0.0353258	-0.634646	0.032	0.064	1
NOTCH2	0.0353332	-1.85143	0.067	0.106	1
CBLL1	0.0354102	-0.463306	0.057	0.095	1
NBPF14	0.0354202	-2.2582	0.024	0.052	1
EIF2AK3	0.0354392	-2.43227	0.005	0.023	1
GALNT6	0.0354912	1.26773	0.038	0.017	1
NSMCE3	0.0354912	1.09699	0.038	0.017	1
GRIPAP1	0.0355182	0.863429	0.102	0.067	1
TRDV1	0.0355256	-2.94955	0.005	0.023	1
AC118549.1	0.0355436	0.955203	0.065	0.036	1
VTI1A	0.0355599	-0.544586	0.067	0.108	1
TMEM243	0.0355745	-0.26748	0.105	0.155	1
TYW1B	0.0357099	1.64445	0.035	0.015	1
NMUR1	0.0358504	-1.94076	0.011	0.032	1
RBM12	0.035995	-1.4355	0.011	0.032	1
PIM3	0.0360215	1.43988	0.046	0.023	1
NCDN	0.0360478	-1.35894	0.005	0.023	1
PURA	0.0360568	0.913776	0.059	0.032	1
ZNF250	0.0360674	-1.21883	0.011	0.032	1
SPAST	0.0360772	-1.88696	0.008	0.027	1
TRAV26-1	0.0360772	-1.95605	0.008	0.027	1
TRMT2A	0.0362375	1.41052	0.035	0.015	1
NHP2	0.0363372	0.957243	0.049	0.024	1
CPNE3	0.0363424	-0.801907	0.049	0.083	1
MVD	0.0363885	1.04369	0.065	0.036	1
GPR35	0.0363995	-2.14373	0.005	0.023	1
TOR1AIP2	0.0365287	-1.82028	0.027	0.055	1
NCOR1	0.0366021	0.506779	0.288	0.245	1
ECH1	0.0366184	1.44824	0.035	0.015	1
ATP7A	0.0367139	-1.65299	0.008	0.027	1
NAPG	0.0370046	-1.43216	0.03	0.058	1
APOBR	0.0371452	0.948612	0.078	0.047	1
ADA	0.0371694	0.808332	0.038	0.017	1
MZF1-AS1	0.037235	1.4283	0.035	0.015	1
SELENOS	0.0372355	-0.247866	0.078	0.123	1
SURF4	0.0372368	-0.267066	0.092	0.136	1
PABPN1	0.0372504	0.946198	0.065	0.036	1
PIGT	0.0373025	-0.813014	0.084	0.126	1
ARSA	0.0373632	-0.641901	0.054	0.091	1
GORASP2	0.0373829	-1.02794	0.046	0.08	1
TMEM134	0.0373932	0.829346	0.038	0.017	1
ZNF331	0.0374334	0.621358	0.28	0.233	1
ANKRD44	0.0374835	-1.44121	0.329	0.385	1
CCDC93	0.0374975	-0.943378	0.07	0.109	1
CPSF3	0.0375123	-2.36772	0.022	0.047	1
RDH11	0.0375201	-0.598849	0.046	0.08	1
TMEM14B	0.0375584	-0.79248	0.057	0.092	1
MT-ND5	0.037664	0.127337	0.984	0.856	1
MAL	0.0376702	-1.36889	0.04	0.073	1
BTBD2	0.0377032	1.2682	0.035	0.015	1
AC004865.2	0.0377689	-1.00509	0.008	0.027	1
CNN2	0.0378428	0.697157	0.208	0.164	1
TM9SF4	0.0381318	-0.34382	0.073	0.117	1
LCK	0.0381786	-1.16566	0.229	0.291	1
TUBGCP6	0.0382741	-0.548937	0.054	0.091	1
NOC2L	0.0382772	-1.48433	0.07	0.111	1
AGTPBP1	0.0383016	0.708154	0.151	0.109	1
MED25	0.0383311	1.2137	0.046	0.023	1
ZNF217	0.0383381	-0.438812	0.07	0.112	1
BLCAP	0.0383833	-0.524459	0.038	0.07	1
NUDT3	0.0384726	2.10357	0.032	0.014	1
AP3M2	0.03858	-0.656814	0.067	0.108	1
VPS13C	0.038726	-0.344072	0.264	0.327	1
SMAD7	0.0387951	-0.568859	0.03	0.059	1
STX8	0.038846	0.82085	0.084	0.052	1
POLH	0.0389767	-1.23795	0.03	0.058	1
MED7	0.0391451	1.75678	0.032	0.014	1
TRBC2	0.039228	0.735144	0.256	0.22	1
WDR60	0.0393148	1.89549	0.032	0.014	1
AL024508.2	0.0396528	3.8944	0.011	0.002	1
AC245140.2	0.0396528	5.17455	0.011	0.002	1
FGFR1	0.0396528	3.28138	0.011	0.002	1
CCDC26	0.0396528	3.74899	0.011	0.002	1
TLE1	0.0396528	3.54158	0.011	0.002	1
GAB2	0.0396528	3.22156	0.011	0.002	1
ANTXRL	0.0396528	3.46764	0.011	0.002	1
CEBPB	0.0396528	3.52249	0.011	0.002	1
LILRA1	0.0396528	4.68153	0.011	0.002	1
ZNF444	0.0396528	4.69892	0.011	0.002	1
CYP2D6	0.0396528	3.1328	0.011	0.002	1
BBS2	0.0396979	-1.0154	0.027	0.055	1
ZDHHC12	0.0397565	-0.988393	0.027	0.055	1
MATR3.1	0.0398056	-0.352858	0.084	0.129	1
FLVCR1	0.0398272	2.98797	0.011	0.002	1
TBCE	0.0398272	3.15646	0.011	0.002	1
AC133644.2	0.0398272	2.87617	0.011	0.002	1
GPR55	0.0398272	3.12272	0.011	0.002	1
MGAT4B	0.0398272	3.43926	0.011	0.002	1
HIST1H4H	0.0398272	3.24663	0.011	0.002	1
AL133338.1	0.0398272	3.59171	0.011	0.002	1
C6orf99	0.0398272	2.95748	0.011	0.002	1
AL590399.1	0.0398272	2.9699	0.011	0.002	1
AL450384.2	0.0398272	3.08079	0.011	0.002	1
UBAC2-AS1	0.0398272	3.14348	0.011	0.002	1
IGHD	0.0398272	3.38585	0.011	0.002	1
KAT14	0.0398272	2.81468	0.011	0.002	1
COL5A3	0.0398272	3.59888	0.011	0.002	1
MEGF6	0.0400023	2.88932	0.011	0.002	1
MRPL30	0.0400023	3.01533	0.011	0.002	1
DDX43	0.0400023	2.98875	0.011	0.002	1
HEBP2	0.0400023	2.64831	0.011	0.002	1
GSR	0.0400023	2.6954	0.011	0.002	1
SNX30	0.0400023	2.73357	0.011	0.002	1
BX255925.3	0.0400023	2.89668	0.011	0.002	1
AL118558.3	0.0400023	2.71384	0.011	0.002	1
KCNAB3	0.0400023	2.9121	0.011	0.002	1
FLT3LG	0.0400458	-0.360197	0.132	0.185	1
PLCD1	0.0401257	-1.42844	0.022	0.047	1
LINC00243	0.040178	2.39856	0.011	0.002	1
AC073332.1	0.040178	3.0075	0.011	0.002	1
TCEAL8	0.040178	2.76813	0.011	0.002	1
FAM118B	0.040178	2.92772	0.011	0.002	1
ULK2	0.040178	2.60604	0.011	0.002	1
PLCB1	0.040178	2.54489	0.011	0.002	1
TCFL5	0.040178	2.32512	0.011	0.002	1
SIGLEC7	0.040178	2.26359	0.011	0.002	1
GLUL	0.0401922	-1.70269	0.078	0.118	1
PIAS1	0.0402451	-0.441062	0.148	0.198	1
RABL2A	0.0403543	1.82541	0.011	0.002	1
SERF1B	0.0403543	2.03583	0.011	0.002	1
HIST1H2BG	0.0403543	2.23368	0.011	0.002	1
TFEC	0.0403543	2.36266	0.011	0.002	1
BCL7C	0.0403543	1.99553	0.011	0.002	1
CHCHD10	0.0403543	1.81502	0.011	0.002	1
AKR1B1	0.0404065	-0.998797	0.027	0.055	1
IFNGR1	0.0404631	-0.206096	0.081	0.126	1
YTHDF2	0.0404742	-1.56217	0.073	0.112	1
MED15	0.0404834	0.620551	0.202	0.158	1
DNAJC21	0.0405771	0.743489	0.057	0.03	1
PLOD3	0.0405956	-0.818436	0.035	0.065	1
LILRB2	0.0406072	1.376	0.032	0.014	1
TGFBR1	0.0408368	1.10702	0.046	0.023	1
POGK	0.04098	-2.50655	0.016	0.039	1
SERPINB1	0.0410054	-0.603597	0.07	0.109	1
METTL16	0.0410786	-0.620013	0.032	0.062	1
TTC3	0.0410953	0.645812	0.127	0.088	1
UBASH3A	0.0411956	0.904294	0.046	0.023	1
RAB10	0.0412688	-2.12246	0.081	0.12	1
PRKD2	0.0413577	1.03428	0.054	0.029	1
LIPA	0.0415829	-0.663585	0.059	0.095	1
CNTRL	0.0415936	0.703842	0.156	0.115	1
MAPK8	0.0416555	1.16984	0.059	0.033	1
FIS1	0.0417921	0.682023	0.089	0.056	1
TNIP1	0.0418189	0.91076	0.124	0.086	1
ZC3HAV1	0.0419818	-0.24806	0.286	0.352	1
DIP2A	0.0420464	1.11511	0.129	0.092	1
PDLIM5	0.0421409	-0.624013	0.016	0.039	1
UBXN11	0.04224	-0.758652	0.081	0.048	1
PTTG1IP	0.0422789	0.993482	0.067	0.039	1
PHF10	0.0423274	1.87003	0.03	0.012	1
GABARAPL2	0.0424542	0.771152	0.094	0.061	1
CDC73	0.0425149	-1.59529	0.038	0.068	1
FAM13B	0.0425922	-0.316923	0.129	0.182	1
GPRIN3	0.0426831	-0.207364	0.102	0.148	1
ZNF335	0.0426986	1.00327	0.108	0.074	1
NCOR2	0.0427071	0.878142	0.075	0.045	1
DNAJB14	0.0427115	-0.361921	0.121	0.17	1
RELB	0.042997	1.86298	0.03	0.012	1
TMX4	0.043019	-0.692197	0.065	0.102	1
USP25	0.0430275	0.918275	0.054	0.029	1
CPEB4	0.0430934	1.61841	0.03	0.012	1
RAB2B	0.0431793	-0.479586	0.016	0.039	1
EPB41L4A-AS1	0.0431894	1.18623	0.043	0.021	1
SMURF1	0.0431899	1.76876	0.03	0.012	1
KLHL36	0.0431899	1.82323	0.03	0.012	1
BTD	0.0432317	-1.45397	0.022	0.047	1
ARFGEF2	0.0432668	1.2241	0.043	0.021	1
RNF20	0.0432999	0.830431	0.054	0.029	1
STAU1	0.0433126	-0.46692	0.092	0.135	1
SMARCAD1	0.043373	-0.983442	0.03	0.058	1
NDUFS2	0.0435055	0.122282	0.1	0.065	1
TRIP11	0.0435813	0.667556	0.092	0.059	1
IRF4	0.0435871	-1.06334	0.013	0.035	1
PFKP	0.0436143	-0.490214	0.07	0.109	1
PRELID3B	0.0436445	-1.32681	0.019	0.042	1
ENOSF1	0.0436829	0.988144	0.073	0.044	1
PDHA1	0.0437112	-0.734583	0.022	0.047	1
DNPH1	0.0437486	1.51944	0.04	0.02	1
CD44	0.0438252	-0.182705	0.45	0.509	1
FRMD8	0.0438711	1.36701	0.03	0.012	1
COMTD1	0.0439691	1.4098	0.03	0.012	1
ECE1	0.0440289	-1.59741	0.067	0.105	1
MRPL58	0.0440499	-1.98305	0.011	0.03	1
PDS5A	0.0440625	1.24427	0.051	0.027	1
C1orf174	0.0440644	-2.16579	0.024	0.05	1
CERK	0.044126	1.21386	0.043	0.021	1
UVSSA	0.0441336	1.22062	0.051	0.027	1
BTN3A2	0.044165	0.673313	0.129	0.091	1
PUS10	0.0441883	-4.98027	0.003	0.017	1
CCDC66	0.0442073	1.16242	0.065	0.038	1
FAM219B	0.0442643	1.3682	0.03	0.012	1
PROK2	0.044312	-2.87739	0.003	0.017	1
DDX31	0.0443176	-0.846297	0.013	0.035	1
TTYH2	0.0443344	-0.560343	0.022	0.047	1
KDM4A	0.0443631	0.759007	0.03	0.012	1
PREPL	0.0443631	1.36553	0.03	0.012	1
ZNF548	0.0443631	1.34663	0.03	0.012	1
TMED2	0.0443903	-0.910696	0.075	0.112	1
HSPD1	0.0444023	-0.932933	0.124	0.174	1
DHRSX	0.0444419	1.17158	0.043	0.021	1
MLLT10	0.0444813	1.4776	0.04	0.02	1
H6PD	0.0446606	0.983929	0.03	0.012	1
PHF11	0.0447354	1.03526	0.073	0.044	1
MAPK1IP1L	0.0450349	-0.483668	0.135	0.183	1
MRFAP1L1	0.0450736	1.17261	0.059	0.033	1
TMEM70	0.0451125	-1.75088	0.011	0.03	1
AC139530.1	0.0453612	1.10708	0.03	0.012	1
CASC4	0.0453751	-0.786197	0.054	0.088	1
UHRF2	0.045408	0.862016	0.059	0.033	1
MYDGF	0.0454106	-0.537028	0.105	0.148	1
SLC39A10	0.0455001	-2.05758	0.051	0.085	1
TRAV8-6	0.0455654	-0.295921	0.003	0.017	1
TTLL5	0.0456371	-1.16831	0.019	0.042	1
RAD51B	0.0456418	-0.905337	0.013	0.035	1
SEC11A	0.0457625	-0.587668	0.084	0.123	1
FCGR2A	0.0458287	-4.13489	0.016	0.038	1
MIEN1	0.0458796	1.02744	0.059	0.033	1
PIK3R3	0.0459236	-2.98565	0.011	0.03	1
TMEM159	0.0459236	-1.64522	0.011	0.03	1
MAF1	0.0459691	1.06204	0.03	0.012	1
SMS	0.045978	1.42403	0.04	0.02	1
NUP214	0.045993	0.500036	0.137	0.097	1
FRMD4B	0.046166	-1.10825	0.019	0.042	1
FBXW2	0.0462801	1.36344	0.049	0.026	1
GOSR1	0.0462801	-0.605844	0.049	0.082	1
SLA	0.0463188	-0.128441	0.108	0.156	1
NEDD9	0.0464536	-0.22578	0.065	0.103	1
NRF1	0.0464761	-0.714439	0.035	0.065	1
DENND3	0.0465635	1.17844	0.065	0.038	1
RHEBL1	0.0466043	-2.29828	0.008	0.026	1
MEF2C	0.0466249	2.02659	0.027	0.011	1
TMEM256	0.0466249	1.96365	0.027	0.011	1
PRG4	0.046738	-5.94651	0	0.011	1
DTL	0.046738	-6.00437	0	0.011	1
MAP10	0.046738	-6.28732	0	0.011	1
RALB	0.046738	-7.60794	0	0.011	1
ETV7	0.046738	-4.92158	0	0.011	1
MSANTD4	0.046738	-4.66969	0	0.011	1
AKR1C3	0.046738	-4.7229	0	0.011	1
PPP3CB	0.046738	-4.50925	0	0.011	1
EDRF1-AS1	0.046738	-4.62827	0	0.011	1
TCTN1	0.046738	-4.93786	0	0.011	1
SNAI3	0.046738	-5.30895	0	0.011	1
ZFP3	0.046738	-4.75488	0	0.011	1
TMEM241	0.046738	-4.69151	0	0.011	1
AC008763.1	0.046738	-4.67723	0	0.011	1
U2AF1L5	0.046738	-4.87298	0	0.011	1
KDM4B	0.0468431	1.58782	0.027	0.011	1
CLEC2D	0.0468726	-0.198591	0.213	0.279	1
MPC2	0.046991	-1.14728	0.046	0.079	1
SLC18B1	0.0470622	1.76379	0.027	0.011	1
TOPORS	0.0472585	0.868008	0.089	0.058	1
NCK2	0.0472821	1.94775	0.027	0.011	1
TRBV29-1	0.0473385	-3.00854	0.005	0.021	1
GNAI2	0.0473422	-0.704174	0.148	0.108	1
GTF2H5	0.0473924	1.09706	0.027	0.011	1
PEX2	0.0474522	-2.76497	0.005	0.021	1
RPS4X	0.0475128	0.48846	0.509	0.518	1
TBL1X	0.0475188	0.559927	0.03	0.012	1
MTMR3	0.0475888	1.48893	0.049	0.026	1
GMEB1	0.04759	-1.73406	0.027	0.053	1
MAPK14	0.0477246	1.48211	0.027	0.011	1
SLC7A6OS	0.047838	-0.651053	0.032	0.061	1
ZBTB17	0.0478646	0.899377	0.04	0.02	1
PTPN6	0.0478843	0.743372	0.17	0.13	1
TAF15	0.0478905	0.493635	0.232	0.188	1
LINC00944	0.0479095	-2.27363	0.005	0.021	1
HNRNPA0	0.0480836	0.744996	0.108	0.073	1
PARP16	0.0482826	1.44702	0.027	0.011	1
ZNF646	0.0483395	-1.72714	0.008	0.026	1
EPSTI1	0.048363	-0.57029	0.059	0.095	1
MRS2	0.0484432	-1.64567	0.008	0.026	1
THAP5	0.0484432	-1.74323	0.008	0.026	1
DHRS4L2	0.0486105	1.29146	0.049	0.026	1
C9orf3	0.0486493	2.58596	0.024	0.009	1
HMGCR	0.0487111	-1.39057	0.022	0.045	1
MARK4	0.0487329	1.21844	0.027	0.011	1
SYPL1	0.0488317	-0.794962	0.046	0.077	1
PRIMPOL	0.048846	1.26079	0.027	0.011	1
IQCG	0.04886	-1.59391	0.008	0.026	1
ACCS	0.04886	-1.52953	0.008	0.026	1
TOX	0.0489115	-0.505739	0.054	0.089	1
TRBV7-3	0.0491863	-1.72845	0.005	0.021	1
IL3RA	0.0492465	3.00391	0.013	0.003	1
BLK	0.0492465	2.9021	0.013	0.003	1
SFXN2	0.0492465	2.55252	0.013	0.003	1
ZNF439	0.0492465	3.15608	0.013	0.003	1
SLC9A9	0.0492653	-0.800647	0.059	0.094	1
ASNS	0.0493037	-1.653	0.005	0.021	1
TRAV5	0.0493037	-0.82638	0.005	0.021	1
CCDC28A	0.0493853	-1.26214	0.008	0.026	1
FAHD2B	0.0494236	2.52963	0.013	0.003	1
WSB2	0.0494236	2.52331	0.013	0.003	1
GLRX	0.0494561	1.06781	0.04	0.02	1
VAPB	0.0494561	1.21618	0.04	0.02	1
SETMAR	0.0496012	2.56214	0.013	0.003	1
MXD3	0.0496012	2.81299	0.013	0.003	1
GTPBP2	0.0496012	2.60914	0.013	0.003	1
AC064807.1	0.0496012	2.45174	0.013	0.003	1
MS4A1	0.0496012	3.41365	0.013	0.003	1
ZNF511	0.0496012	2.45829	0.013	0.003	1
RAB21	0.0496357	1.28756	0.04	0.02	1
MORC2	0.0496441	0.906318	0.027	0.011	1
SUMO1	0.0497127	-1.60634	0.03	0.056	1
BNIP2	0.0497301	-0.386799	0.089	0.132	1
PGAP3	0.0497695	-0.761965	0.024	0.05	1
SLC33A1	0.0497793	2.33989	0.013	0.003	1
TTYH3	0.0497793	2.47975	0.013	0.003	1
NPIPA1	0.0497793	2.68283	0.013	0.003	1
ZNF17	0.0497793	2.27709	0.013	0.003	1
AGK	0.0498114	-0.653784	0.043	0.074	1
AL117339.5	0.049958	2.16419	0.013	0.003	1
INF2	0.049958	3.17529	0.013	0.003	1
LYRM9	0.049958	2.04301	0.013	0.003	1
P2RY11	0.049958	2.36494	0.013	0.003	1
TMEM91	0.049958	2.32724	0.013	0.003	1
MT-ATP8	0.0501283	-0.166515	0.763	0.756	1
DYRK1B	0.0501286	-1.12021	0.008	0.026	1
CCR5	0.0501373	2.46627	0.013	0.003	1
P2RY13	0.0501373	0.968358	0.013	0.003	1
PLEKHG1	0.0501373	2.25118	0.013	0.003	1
CSF2RB	0.0501373	1.46049	0.013	0.003	1
SAP30L	0.050317	1.94496	0.013	0.003	1
ZNF316	0.050317	2.10882	0.013	0.003	1
TUBB6	0.050317	1.89323	0.013	0.003	1
SIGLEC10	0.050317	1.62254	0.013	0.003	1
ZNF385A	0.0504779	1.68556	0.024	0.009	1
ZNF792	0.0504973	1.87668	0.013	0.003	1
LINC00278	0.0504973	1.95801	0.013	0.003	1
SORL1	0.0506518	0.510033	0.232	0.189	1
GFOD1	0.0506782	1.66763	0.013	0.003	1
CLEC4E	0.0506782	1.17485	0.013	0.003	1
MYO1E	0.0506782	2.09216	0.013	0.003	1
RAC1	0.0507768	1.69446	0.038	0.018	1
CDYL	0.0508505	1.37306	0.024	0.009	1
TMEM50B	0.0508805	-0.497364	0.086	0.127	1
WDFY2	0.0509119	-0.349659	0.065	0.102	1
JTB	0.0509431	0.201788	0.051	0.027	1
TTC32	0.0510217	-2.31877	0.016	0.038	1
HIST1H1E	0.0510226	-0.370067	0.124	0.174	1
TAF11	0.0512033	-0.189842	0.059	0.097	1
CAPS	0.0512253	1.49867	0.024	0.009	1
PSMD5	0.0512698	0.996082	0.057	0.032	1
ZNF827	0.0512858	-1.11176	0.022	0.045	1
PPP1R21	0.0513449	-0.318417	0.059	0.033	1
XRRA1	0.0515254	-0.942556	0.022	0.045	1
CX3CR1	0.0515333	-2.68795	0.065	0.098	1
NAPB	0.0516025	1.47049	0.024	0.009	1
ZNF318	0.0517739	2.11598	0.022	0.008	1
PAXX	0.052045	0.695758	0.243	0.203	1
YPEL1	0.0520459	1.92516	0.022	0.008	1
CHMP4A	0.0521216	1.41402	0.038	0.018	1
ZNF791	0.0521794	-0.581062	0.081	0.121	1
GCLC	0.0521823	1.73262	0.022	0.008	1
NBEAL1	0.0522415	-1.03593	0.089	0.056	1
JAML	0.0523072	0.649222	0.065	0.038	1
MBD1	0.0523161	1.4919	0.038	0.018	1
SDCBP	0.0524255	0.579034	0.113	0.077	1
CREB5	0.0524561	1.23994	0.022	0.008	1
NDUFA11	0.0525439	0.856155	0.049	0.026	1
ZNF814	0.0525935	1.82684	0.022	0.008	1
MCM3	0.052656	-0.901522	0.022	0.045	1
UBE2D1	0.0527865	2.25457	0.019	0.006	1
TNIP3	0.0528691	1.92707	0.022	0.008	1
GATAD1	0.0528691	1.77726	0.022	0.008	1
ENGASE	0.0528691	1.71645	0.022	0.008	1
PAXIP1-AS1	0.0529377	2.61915	0.016	0.005	1
LPCAT3	0.0529505	-0.723348	0.035	0.064	1
ANKRD37	0.0530073	1.73159	0.022	0.008	1
MTFMT	0.0530073	1.63124	0.022	0.008	1
CSNK2A2	0.0530073	1.88522	0.022	0.008	1
CHMP6	0.0530073	1.75667	0.022	0.008	1
ZNF45	0.0530073	1.68949	0.022	0.008	1
TMED1	0.0530695	-0.762902	0.016	0.038	1
GADD45GIP1	0.0531038	2.51261	0.016	0.005	1
HMGCL	0.0531459	-0.146157	0.022	0.008	1
TAOK3	0.0531532	0.591241	0.197	0.156	1
ZDHHC5	0.05316	-1.27492	0.032	0.059	1
[truncated: 6,372 more rows]

## Sheet: DEG_Proliferating T cells_Inter
	p_val	avg_log2FC	pct.1	pct.2	p_val_adj
PCBP2	2.68836897051003e-29	2.38924	0.981	0.261	9.53456939081088e-25
ANP32B	1.41840772472304e-28	2.39854	0.962	0.246	5.03052483650275e-24
RPS4Y1	2.73729940336009e-28	2.39334	0.924	0.119	9.70810606395691e-24
HNRNPA1	9.4618453955944e-28	2.34268	0.952	0.231	3.35573808800151e-23
CSTB	1.58704891680392e-27	3.10317	0.857	0.164	5.6286276883368e-23
ACTB	2.05542657410203e-27	2.10525	1	0.276	7.28977588771027e-23
HMGB1	3.08008457727243e-27	2.18879	1	0.254	1.09238279617544e-22
MYL12B	3.54163926163966e-27	2.26785	0.971	0.239	1.25607778053312e-22
ACTG1	4.45108344913161e-27	2.19754	0.99	0.276	1.57862125606902e-22
RAC2	1.04245891200324e-26	2.12666	0.99	0.269	3.69718477731069e-22
IER2	1.45875219635919e-26	3.00329	0.924	0.209	5.1736105396075e-22
COX8A	1.50486591882183e-26	2.15166	0.981	0.254	5.3371574676935e-22
SRP14	2.02821922301671e-26	2.06578	0.981	0.269	7.19328229635107e-22
DDX5	2.22974942410388e-26	2.37853	0.952	0.231	7.90802930752682e-22
PPDPF	2.5208204497272e-26	2.12677	0.99	0.269	8.94034180700248e-22
ARHGDIB	3.0890162842129e-26	2.10089	0.99	0.276	1.09555051535895e-21
PABPC1	4.40111267569553e-26	2.09982	0.981	0.269	1.56089862156218e-21
PFN1	4.94282569144761e-26	2.00367	1	0.276	1.75302255972881e-21
SUMO2	7.10503609371975e-26	2.13529	0.981	0.269	2.51987210099865e-21
UBL5	1.52768569136293e-25	2.18367	0.943	0.239	5.41809007298775e-21
ATP5F1E	1.52879233702373e-25	2.09011	0.981	0.269	5.42201490248835e-21
RPS7	1.71511533843292e-25	-1.86567	1	1	6.08282805928619e-21
RPL39	1.73916892204979e-25	1.98366	1	0.261	6.16813649894177e-21
CORO1A	1.96774448538148e-25	1.99461	0.99	0.269	6.97880259185394e-21
VIM	3.1763538459503e-25	2.20166	0.981	0.246	1.12652565500473e-20
PPIA	3.49497313162657e-25	1.99309	0.981	0.276	1.23952717086268e-20
MYL6	4.11700034659439e-25	1.92438	1	0.276	1.46013534292317e-20
YWHAZ	4.41870251398528e-25	2.02345	0.981	0.261	1.56713703361002e-20
HMGB2	4.61773770229872e-25	2.29424	0.933	0.254	1.63772685349726e-20
HSPA8	4.80324936212303e-25	2.02676	0.99	0.276	1.70352041877055e-20
HNRNPA2B1	5.18512294582425e-25	1.99801	0.99	0.261	1.83895570396603e-20
EMP3	6.51223648763957e-25	2.10293	0.962	0.261	2.30962979270625e-20
PSMB9	6.68592799762546e-25	2.1785	0.943	0.269	2.37123122363784e-20
RPL35	7.71471216534769e-25	1.9923	0.981	0.269	2.73609981656221e-20
UBB	7.82593582765103e-25	2.09605	0.971	0.269	2.77554640063471e-20
UBA52	8.45380637073248e-25	1.97333	0.99	0.261	2.99822696744398e-20
CFL1	9.01833946518792e-25	1.94677	0.99	0.276	3.19844427472355e-20
SLC25A3	9.99616203187907e-25	2.02627	0.962	0.261	3.54523882622623e-20
ATP5MG	1.15785217642825e-24	1.99969	0.981	0.269	4.10643852892043e-20
RPL29	1.2026992244651e-24	-2.10136	0.99	0.985	4.26549306948792e-20
ARPC3	1.46132192763147e-24	2.05066	0.971	0.276	5.18272434853777e-20
RPLP2	1.670489784758e-24	1.95769	0.99	0.269	5.92455907062274e-20
RPS21	1.88096981796533e-24	1.93671	0.981	0.269	6.67104755639583e-20
TUBB	1.97625386125946e-24	2.37636	0.952	0.254	7.0089819443428e-20
GMFG	2.179587806478e-24	2.24025	0.924	0.254	7.73012611445486e-20
HIST1H4C	2.32744618796355e-24	2.84967	0.829	0.149	8.25452065023152e-20
CD99	2.39128371833209e-24	1.84307	1	0.276	8.48092683543659e-20
TMSB4X	2.76058070444207e-24	1.96824	1	0.269	9.79067552637426e-20
COX4I1	2.99358216622846e-24	1.92283	0.99	0.269	1.06170385107458e-19
HLA-E	3.24359778579237e-24	2.0201	0.99	0.269	1.15037439070912e-19
FXYD5	3.36912195280797e-24	2.02478	0.962	0.261	1.19489279178287e-19
SERF2	3.6906842833321e-24	1.94372	0.99	0.276	1.30893808792656e-19
TUBA1B	4.21477853053543e-24	2.23081	0.952	0.231	1.4948133536397e-19
IDH2	4.3484203703993e-24	2.26093	0.895	0.239	1.54221076856582e-19
YWHAB	4.41627431192423e-24	1.97377	0.981	0.254	1.56627584746705e-19
RPL26	4.53505643921953e-24	2.00225	0.971	0.269	1.6084031167336e-19
POMP	4.8520875595593e-24	2.24586	0.914	0.231	1.7208413738733e-19
H3F3B	5.21326304166778e-24	1.84743	1	0.276	1.84893587035789e-19
SARAF	5.56069866818118e-24	1.88713	0.971	0.261	1.97215738965714e-19
DYNLL1	5.60673717728688e-24	2.42287	0.857	0.172	1.98848540729656e-19
OAZ1	6.00070640441551e-24	1.92697	0.99	0.254	2.12821053339e-19
RPL37	6.27216537923163e-24	1.92006	0.981	0.276	2.22448617339829e-19
RPL21	6.49856816676123e-24	2.01121	0.962	0.246	2.30478218602354e-19
SLC25A5	6.72432970949277e-24	2.09663	0.943	0.269	2.38485077476871e-19
HLA-A	8.2329760975593e-24	1.81677	1	0.276	2.91990730276038e-19
EIF1	8.28657311651289e-24	1.86297	0.99	0.269	2.93891602150246e-19
H2AFZ	8.37749525035448e-24	2.16575	0.933	0.261	2.97116246549072e-19
RPL15	8.9674697776976e-24	-1.9316	0.981	1	3.18040283135823e-19
EEF1D	1.00741296080682e-23	1.99775	0.99	0.254	3.57289080679747e-19
CD74	1.06168919482728e-23	1.89437	0.99	0.261	3.76538689837443e-19
RAP1B	1.12806636419451e-23	2.10795	0.924	0.239	4.00080016725226e-19
CIRBP	1.36713627164323e-23	1.93602	0.943	0.239	4.84868550100986e-19
RPS24	1.3873560448908e-23	1.80064	1	0.254	4.92039694880972e-19
RPL14	1.39123112497723e-23	-2.0349	0.99	1	4.93414030784424e-19
MYL12A	1.4722013818728e-23	1.96743	0.981	0.269	5.22130942095007e-19
UBC	1.77053467986205e-23	1.9408	0.99	0.276	6.27937829559874e-19
RPS12	2.12283250912024e-23	1.77968	1	0.276	7.52883777684583e-19
COX6B1	2.42723996347525e-23	1.9947	0.962	0.261	8.60844925446131e-19
RPS15	2.98019722999367e-23	1.91079	1	0.269	1.05695674958956e-18
RPL18	3.12982105329878e-23	1.86793	0.99	0.276	1.11002233476295e-18
RPL13A	3.17039917507098e-23	1.81536	0.99	0.254	1.12441377143067e-18
CNN2	3.34399023805994e-23	2.29888	0.905	0.224	1.18597957783034e-18
HNRNPDL	3.36343342794061e-23	1.99139	0.943	0.269	1.19287529955342e-18
RPL35A	3.46815625885472e-23	1.87328	0.971	0.276	1.23001629876541e-18
LCP1	3.53312625192131e-23	1.812	1	0.276	1.25305855650641e-18
COX6A1	3.6006998216367e-23	1.93052	0.952	0.269	1.27702419874167e-18
GAPDH	3.67393963164389e-23	1.86853	1	0.276	1.30299942975882e-18
CHCHD2	3.82536071832811e-23	1.88263	0.971	0.276	1.35670243236225e-18
FTH1	4.09136502442464e-23	1.95553	0.981	0.276	1.45104351956244e-18
UQCR10	4.1722161225078e-23	2.06039	0.914	0.246	1.47971817000862e-18
FOS	4.70748089831843e-23	2.89009	0.895	0.254	1.66955517539761e-18
COX7C	4.93008101761946e-23	1.99932	0.952	0.254	1.74850253370892e-18
EEF2	5.41757503002114e-23	1.908	0.971	0.261	1.9213971601473e-18
PPP1R15A	5.43691410833175e-23	2.3588	0.876	0.231	1.92825595766094e-18
RAN	5.66420489464705e-23	1.97294	0.952	0.261	2.00886690793552e-18
ANXA6	5.7098625049777e-23	1.90172	0.952	0.239	2.02505983601539e-18
RPL5	5.85685776994953e-23	-1.77512	0.952	1	2.0771931766903e-18
MALAT1	5.8653682121864e-23	2.00991	1	0.276	2.08021149013403e-18
HMGN1	7.13541323665866e-23	2.08884	0.905	0.246	2.53064565851336e-18
RPL28	7.52845763287728e-23	1.91026	0.99	0.276	2.67004278407625e-18
RPL34	8.93972546144626e-23	1.75381	0.981	0.269	3.17056303215653e-18
RBM3	9.57130711070996e-23	1.99383	0.933	0.261	3.3945597798844e-18
RPS13	1.06465123772006e-22	1.79274	0.981	0.269	3.77589207969795e-18
HSP90AA1	1.150509867734e-22	1.81164	0.981	0.269	4.08039829690542e-18
SH3BGRL3	1.28575237268348e-22	-2.27621	1	0.993	4.56004936495922e-18
CBX3	1.31369163039891e-22	2.47756	0.819	0.157	4.65913873637279e-18
PPP1CA	1.43200445499131e-22	1.97546	0.943	0.269	5.07874700007216e-18
WDR1	1.50709885199207e-22	2.25567	0.857	0.201	5.34507678847507e-18
ITGB2	1.75086067437159e-22	1.78503	0.962	0.261	6.20960246772629e-18
MTRNR2L8	1.79708471224375e-22	2.53672	0.99	0.276	6.37354064044367e-18
CALM1	2.00875429658277e-22	1.81823	0.99	0.269	7.12424798826046e-18
ATP5MC2	2.05255940426341e-22	1.84373	0.962	0.269	7.2796071831606e-18
RPS28	2.08758284444882e-22	1.85464	0.981	0.276	7.40382131612218e-18
LSP1	2.15193395292448e-22	2.06346	0.943	0.269	7.63204895744195e-18
SNRPD2	2.29543120854856e-22	1.86632	0.952	0.269	8.14097632423832e-18
MT-ND2	2.35298586152191e-22	1.60855	0.962	0.276	8.34509965647362e-18
CDC37	3.10927628160936e-22	2.08692	0.914	0.224	1.10273592603558e-17
MT-ND4	3.32084666043897e-22	1.76941	0.99	0.276	1.17777147659129e-17
MYH9	3.58863420899232e-22	1.97815	0.952	0.246	1.27274500856122e-17
ARHGDIA	3.65562808634084e-22	1.85495	0.943	0.239	1.29650505710164e-17
RPLP0	3.98195217332244e-22	1.7625	1	0.269	1.41223915779054e-17
ATP5F1C	4.09195835791575e-22	2.11757	0.886	0.209	1.4512539512184e-17
RPLP1	4.33903378394447e-22	1.83584	0.99	0.276	1.53888172181375e-17
RPS20	4.46173990108034e-22	1.95932	0.905	0.209	1.58240067331715e-17
RPS16	4.49365860120844e-22	1.83753	0.981	0.276	1.59372095950459e-17
RPA3	4.53785239276446e-22	2.35505	0.829	0.179	1.60939472961784e-17
POLR2L	5.13492849544666e-22	2.31736	0.867	0.216	1.82115374019511e-17
NDUFB10	5.41255826976689e-22	2.1041	0.886	0.216	1.91961791595553e-17
KPNB1	5.62133657585347e-22	2.76773	0.79	0.172	1.99366322999219e-17
DDT	5.99045513117968e-22	2.47663	0.819	0.194	2.12457481682419e-17
CD69	6.2055876598069e-22	2.05917	0.895	0.209	2.20087371942712e-17
RACK1	6.23021302651974e-22	1.80806	0.99	0.276	2.20960735198549e-17
RPL38	6.49420554148786e-22	1.9282	0.924	0.231	2.30323493734408e-17
B2M	7.39122831995623e-22	1.70797	0.99	0.276	2.62137303595568e-17
SF3B2	8.68712036877258e-22	1.92179	0.952	0.254	3.08097410998888e-17
HNRNPF	9.04894901105526e-22	2.00262	0.905	0.231	3.20930025626086e-17
EIF3F	9.13445173603363e-22	2.01048	0.914	0.246	3.23962465270169e-17
BTF3	9.87302841709106e-22	1.78433	0.962	0.276	3.50156825840552e-17
RPL23A	9.98555392606371e-22	1.77178	0.99	0.269	3.54147655541776e-17
RPL11	1.07124492332499e-21	-1.81261	1	0.993	3.7992772450644e-17
TRAPPC1	1.11102897788828e-21	2.17246	0.857	0.201	3.94037537297859e-17
MT-CYB	1.27922137672724e-21	1.64755	0.99	0.276	4.53688653470084e-17
RPS8	1.28527946448943e-21	-1.84392	0.99	1	4.5583721487582e-17
AES	1.50248606456828e-21	2.29447	0.857	0.216	5.32871707659787e-17
RPL27A	1.50713982259342e-21	1.82297	0.943	0.246	5.34522209480981e-17
PPP2R1A	1.51302407817744e-21	2.6939	0.752	0.142	5.36609119566412e-17
ZFP36L1	1.57617585195648e-21	2.81403	0.762	0.127	5.59006527654884e-17
HNRNPM	1.66522084581889e-21	2.24848	0.867	0.224	5.90587225178128e-17
RPL36	1.70917576981689e-21	1.8234	0.981	0.261	6.0617627852326e-17
RPL32	1.88166187075022e-21	-1.81136	0.981	0.985	6.67350199080272e-17
RPL19	2.0474261656217e-21	1.73579	0.99	0.276	7.26140163899391e-17
UBXN1	2.07297082483888e-21	2.20799	0.838	0.201	7.35199832737356e-17
COX6C	2.13556201283911e-21	1.81323	0.943	0.269	7.5739842347352e-17
HLA-C	2.18636763231195e-21	1.61729	1	0.269	7.75417144475758e-17
DAZAP2	2.32397576438795e-21	1.99812	0.914	0.261	8.24221244597829e-17
RPL41	2.42095901863149e-21	1.79492	0.99	0.269	8.58617325547846e-17
RPL27	2.4444704735391e-21	1.77965	0.981	0.261	8.66955898145376e-17
ERP29	2.55259392931729e-21	2.08565	0.886	0.216	9.05302962971672e-17
GHITM	2.63252231426214e-21	2.31279	0.79	0.157	9.33650363976209e-17
PSME1	2.63526437188109e-21	1.78871	0.971	0.269	9.34622862131346e-17
LIMD2	2.69771273210836e-21	1.91593	0.914	0.231	9.56770797569551e-17
RBM39	2.69771273210836e-21	2.02805	0.914	0.231	9.56770797569551e-17
MSN	2.76753783544775e-21	1.83687	0.914	0.246	9.81534968719901e-17
SNRPD3	2.80765467517088e-21	2.22875	0.848	0.201	9.95762807096103e-17
TCEA1	2.91922094755102e-21	2.40344	0.81	0.194	1.03533090125845e-16
PSMA7	2.96381766158059e-21	2.00367	0.895	0.224	1.05114757185617e-16
MT2A	3.04318243774849e-21	1.71492	0.933	0.231	1.07929508337188e-16
MT-ND3	3.14937447074054e-21	1.64587	0.99	0.276	1.11695714979284e-16
NDUFA2	3.3183171924561e-21	2.1129	0.857	0.209	1.17687437547648e-16
RPS3	3.32614299576249e-21	1.71541	1	0.276	1.17964987487713e-16
RPS19	3.39359694380239e-21	1.76496	0.99	0.276	1.20357309208895e-16
TPI1	3.40273517350704e-21	1.94218	0.943	0.261	1.20681405663601e-16
RPS11	3.56207888944987e-21	1.78175	0.971	0.254	1.26332689893229e-16
RPS15A	3.58643454525244e-21	1.7371	0.99	0.269	1.27196487581923e-16
PFDN5	3.59737682740666e-21	1.81783	0.952	0.276	1.27584566560805e-16
ANAPC11	3.66578757738415e-21	2.18174	0.848	0.187	1.30010822219506e-16
SEC61B	3.88163668840909e-21	1.78539	0.952	0.254	1.37666126791117e-16
ATP5MC3	4.07182572657781e-21	-2.2474	0.924	0.978	1.44411371218809e-16
KMT2E	4.15738863444981e-21	2.51748	0.79	0.164	1.47445945309397e-16
RPS27A	4.31605272035191e-21	-1.74131	0.99	1	1.53073125780001e-16
RPS23	4.3645339078844e-21	1.74124	1	0.269	1.54792559577028e-16
RPL30	4.65822338328236e-21	1.70635	0.99	0.276	1.65208550511492e-16
PRR13	4.78863031674108e-21	1.97468	0.876	0.201	1.69833562813539e-16
HNRNPK	4.79362850374775e-21	1.96952	0.914	0.246	1.70010828513918e-16
PKM	5.01739936024671e-21	1.85481	0.933	0.239	1.7794708571051e-16
RPSA	5.54773668544765e-21	-1.87845	0.971	1	1.96756029286086e-16
PSMB10	5.8778053059946e-21	1.84204	0.933	0.254	2.08462242982404e-16
PSME2	6.08735839222988e-21	1.87927	0.933	0.246	2.15894252738825e-16
UBE2D3	6.51749172525631e-21	2.07786	0.867	0.231	2.3114936152794e-16
NEDD8	6.52172541913043e-21	2.4014	0.81	0.187	2.3129951371488e-16
RPL36AL	6.5525631355603e-21	1.7486	0.981	0.269	2.32393204165782e-16
RPL24	7.27212671243667e-21	1.76521	0.981	0.276	2.57913245983279e-16
PTPRC	7.8571425475757e-21	-2.58979	0.971	0.978	2.7866141759232e-16
SKP1	7.97279941856248e-21	2.07085	0.876	0.239	2.82763304178737e-16
CLIC1	8.97044714803219e-21	1.78366	0.952	0.276	3.1814587855211e-16
UQCRB	9.45012583271162e-21	1.85262	0.905	0.231	3.3515816278295e-16
ATP5PF	9.53908217514141e-21	2.09928	0.848	0.216	3.38313088423565e-16
NPM1	1.066398927116e-20	1.7166	0.962	0.276	3.78209043490961e-16
RPL7	1.0886158469519e-20	1.84715	0.933	0.261	3.86088496279961e-16
PPIB	1.08976171481246e-20	1.56322	0.962	0.269	3.86494889775387e-16
PTMA	1.09312548214161e-20	-2.04499	0.99	1	3.87687883496342e-16
UQCRQ	1.2126584404501e-20	1.88456	0.905	0.239	4.30081442490031e-16
GSTK1	1.25418523041183e-20	1.79502	0.876	0.216	4.4480933381786e-16
HNRNPC	1.44020762081732e-20	1.75534	0.933	0.254	5.1078403479907e-16
AP2S1	1.45029386238419e-20	2.11805	0.857	0.209	5.14361221233178e-16
RHOA	1.4778551347856e-20	-2.25051	0.981	0.985	5.24136102103059e-16
SRSF5	1.66992588634025e-20	1.9617	0.905	0.246	5.92255914849433e-16
RPS29	1.78021501120049e-20	1.75141	0.943	0.254	6.31371055872366e-16
EVL	1.84379748608261e-20	1.95908	0.857	0.224	6.5392121641406e-16
MT-ND6	1.89423637431083e-20	1.87367	0.914	0.254	6.71809872513078e-16
ELOB	1.95081935192295e-20	1.80066	0.952	0.261	6.91877591352993e-16
SLC9A3R1	2.07926988690124e-20	1.95915	0.867	0.201	7.37433858088396e-16
RALY	2.1017632750166e-20	2.33713	0.8	0.164	7.45411363117388e-16
SON	2.14169911607612e-20	1.818	0.905	0.224	7.59575008507556e-16
COMMD6	2.16199077300327e-20	1.85457	0.876	0.239	7.66771647553338e-16
NDUFA6	2.31208515185722e-20	1.93276	0.886	0.216	8.20004119957683e-16
RPL8	2.4059607416792e-20	1.66204	0.981	0.276	8.53298036643944e-16
VDAC2	2.41501844789107e-20	2.28017	0.819	0.209	8.56510442729048e-16
SEPT7	2.46368236936402e-20	2.12691	0.876	0.246	8.73769589118643e-16
EIF3G	2.58830983928305e-20	1.87269	0.867	0.216	9.17969967600125e-16
MT-CO1	2.88329533463199e-20	1.65265	0.99	0.276	1.02258952338058e-15
PSMB8	3.20045436932376e-20	1.87954	0.914	0.239	1.13507314662437e-15
SAP18	3.22781809221222e-20	1.94341	0.886	0.239	1.14477796458399e-15
NDUFB2	3.4654626224392e-20	1.83728	0.924	0.254	1.22906097367429e-15
RPL6	3.46558839918475e-20	1.60135	0.99	0.269	1.22910558165486e-15
JUNB	3.50789187485718e-20	2.61549	0.771	0.179	1.24410893233685e-15
PTGES3	3.62328722404329e-20	1.78164	0.895	0.209	1.28503504687919e-15
CIB1	3.63074042189873e-20	2.04693	0.838	0.201	1.2876783980306e-15
TMBIM6	3.70896170820964e-20	1.71902	0.905	0.239	1.31542035943363e-15
NDUFA1	3.7666335044109e-20	1.89488	0.895	0.239	1.33587423867437e-15
SUB1	3.8143804459297e-20	1.68904	0.943	0.269	1.35280816895343e-15
EEF1A1	3.84198544645512e-20	1.66389	1	0.276	1.36259855843977e-15
FYB1	3.90411335317964e-20	1.95376	0.876	0.224	1.38463284183869e-15
ARL6IP4	3.91099387180514e-20	2.07019	0.857	0.224	1.38707308657441e-15
TBCB	3.9481079065191e-20	2.52781	0.771	0.149	1.40023595012606e-15
GDI2	4.21779459367664e-20	2.19424	0.819	0.201	1.49588303059336e-15
RPS18	4.3016323081736e-20	1.67112	0.99	0.276	1.52561691441685e-15
LGALS1	4.37944122307993e-20	2.71609	0.781	0.179	1.55321262417753e-15
ILF3	4.45848309598654e-20	2.54986	0.771	0.157	1.58124561482259e-15
XRCC6	4.6176530652516e-20	1.88641	0.886	0.246	1.63769683612213e-15
NUDT1	4.7296104247482e-20	2.27051	0.79	0.172	1.6774036332412e-15
RPL7A	4.83966109429888e-20	1.59944	1	0.269	1.71643420370404e-15
EIF3K	4.86720530691776e-20	1.73459	0.924	0.261	1.72620303415145e-15
MCM7	4.99063712120502e-20	2.49693	0.781	0.187	1.76997936140657e-15
FTL	5.10648525057562e-20	1.84964	0.952	0.269	1.81106605896915e-15
RPL4	5.16838881759116e-20	1.71082	0.981	0.276	1.83302077804688e-15
SSR2	5.30245594805848e-20	-2.39136	0.924	0.963	1.88056902653842e-15
COX7A2	5.62870245954456e-20	1.83751	0.895	0.269	1.99627561430208e-15
ZFP36	5.65699914159776e-20	1.7964	0.905	0.254	2.00631131555906e-15
FLNA	6.0152799962139e-20	1.52153	0.962	0.261	2.13337920345722e-15
FOSB	6.25750295226224e-20	3.49074	0.676	0.104	2.21928599704933e-15
KLF6	6.33301306025688e-20	2.00022	0.905	0.246	2.2460664119507e-15
RPS26	6.34836916576115e-20	1.58602	1	0.269	2.25151260832885e-15
RPL18A	6.42242495322145e-20	1.68359	0.981	0.276	2.27777723390952e-15
FAU	6.65886200936089e-20	1.72072	0.99	0.269	2.36163200023993e-15
ARPC2	6.93449452029903e-20	-2.04034	0.99	1	2.45938782656925e-15
RPL10	7.49938617408982e-20	1.63376	1	0.276	2.65973230050269e-15
RPL12	7.76890849465313e-20	1.60947	0.981	0.269	2.75532108671368e-15
SEPT1	8.23250547556177e-20	2.3295	0.8	0.201	2.91974039196274e-15
TMSB10	9.31827576218645e-20	-2.28258	0.99	1	3.30481968181705e-15
SNRPF	9.92751590553971e-20	2.07199	0.829	0.209	3.52089279105871e-15
NDUFB9	1.01922320915798e-19	1.90473	0.886	0.246	3.6147770335997e-15
ATP5MF	1.02446690208262e-19	1.86649	0.895	0.231	3.63337431492621e-15
SEM1	1.08852300926113e-19	2.27327	0.8	0.187	3.86055570464552e-15
DUT	1.09296826784638e-19	2.13063	0.829	0.201	3.87632125874398e-15
CDC25B	1.11781227179858e-19	2.63327	0.743	0.157	3.96443300316084e-15
SNRPA	1.13078922520626e-19	2.02553	0.829	0.187	4.01045706611652e-15
ATP5MD	1.18842888358632e-19	2.29495	0.79	0.179	4.21488187852725e-15
UCP2	1.23429985092583e-19	1.808	0.933	0.239	4.37756785129353e-15
LY6E	1.36000490329665e-19	1.57721	0.933	0.269	4.8233933900319e-15
ATP6V1G1	1.40316676043757e-19	1.66844	0.886	0.231	4.9764712325679e-15
NFKBIA	1.50058723665984e-19	3.17157	0.752	0.164	5.3219826935378e-15
SLC25A6	1.57116399557562e-19	1.62897	0.943	0.261	5.5722902267085e-15
LITAF	1.62048558939337e-19	1.80159	0.914	0.254	5.74721419134251e-15
SOD1	1.6244173571195e-19	1.82837	0.886	0.231	5.76115859876001e-15
ATP5F1A	1.66041142467364e-19	2.00532	0.848	0.239	5.88881515874753e-15
ITM2B	1.69825035729245e-19	2.29914	0.79	0.172	6.02301471717339e-15
SIVA1	1.72440741678229e-19	2.20938	0.838	0.216	6.11578334436006e-15
RAD21	1.72754363021102e-19	2.24281	0.819	0.201	6.12690623890642e-15
RPL23	1.81129073652363e-19	1.95011	0.867	0.231	6.4239237261547e-15
EZR	1.90000735298424e-19	1.99287	0.829	0.179	6.7385660780939e-15
RPS27L	1.954054043743e-19	2.17269	0.819	0.187	6.93024807153892e-15
CCND3	1.98468391307575e-19	2.10145	0.819	0.209	7.03887996611446e-15
SAT1	1.9931796682919e-19	2.86119	0.79	0.201	7.06901101156406e-15
RPL13	2.00755853906656e-19	1.66296	1	0.276	7.12000711465345e-15
RPS6	2.02708189131215e-19	1.63011	0.99	0.269	7.18924863572768e-15
SRGN	2.13721091204067e-19	1.56188	0.952	0.276	7.57983222064343e-15
RARRES3	2.17407314446096e-19	1.71768	0.895	0.246	7.71056781414524e-15
SNU13	2.23330598890278e-19	1.89911	0.857	0.201	7.92064302024262e-15
TAGLN2	2.36452606231249e-19	-2.20186	0.962	0.985	8.38602813259749e-15
RPS5	2.37973086109057e-19	1.68309	0.981	0.276	8.43995347194381e-15
TPT1	2.59048712109799e-19	1.57741	0.99	0.276	9.18742162368614e-15
RPS27	2.80847487850591e-19	-1.71944	1	0.993	9.96053700410906e-15
TUBB4B	2.92175517833174e-19	2.55596	0.771	0.179	1.03622969154714e-14
S100A11	3.02202669544668e-19	-3.05235	0.857	0.925	1.07179198780712e-14
DEK	3.14437976095548e-19	1.90088	0.886	0.239	1.11518572602047e-14
RPL9	3.34448848113359e-19	1.60728	0.981	0.261	1.18615628471884e-14
VCP	3.37056627365818e-19	2.24516	0.781	0.164	1.19540503461561e-14
HINT1	3.45967566665013e-19	1.61739	0.971	0.261	1.22700857193414e-14
ATP5F1B	3.54595636215349e-19	1.9495	0.886	0.269	1.25760888340136e-14
ASNA1	3.68118820784037e-19	2.37293	0.743	0.149	1.30557020979267e-14
JPT1	3.7498627195724e-19	2.14227	0.8	0.201	1.32992631212355e-14
SNRPC	3.83136067470474e-19	1.96013	0.857	0.216	1.35883037689078e-14
C12orf57	3.86985479616586e-19	2.88432	0.81	0.201	1.37248270200819e-14
TOMM7	3.88076720412591e-19	1.46642	0.933	0.261	1.37635289661529e-14
BRD2	4.08305211218555e-19	2.01359	0.819	0.209	1.44809526210773e-14
ANXA5	4.35514618984315e-19	2.53482	0.724	0.142	1.54459614768977e-14
CD47	4.44712080076601e-19	1.87684	0.819	0.201	1.57721586319967e-14
HLA-B	4.60544302907199e-19	1.45199	1	0.269	1.63336642469067e-14
COX5A	4.66751408855809e-19	1.72958	0.895	0.254	1.65538054664801e-14
EDF1	4.83479876879708e-19	1.71309	0.933	0.254	1.71470973134157e-14
HLA-DPA1	4.87272346439963e-19	1.96855	0.848	0.209	1.72816010388397e-14
PSMD8	4.87540878492394e-19	1.88288	0.867	0.224	1.72911247966112e-14
EIF3D	4.8860744173006e-19	2.37395	0.762	0.164	1.73289515283983e-14
ARRB2	5.48275905234546e-19	2.43663	0.762	0.187	1.94451532550484e-14
SELENOH	5.66782008996777e-19	1.90922	0.848	0.224	2.01014907310797e-14
CALM3	5.70246867621379e-19	2.04729	0.819	0.216	2.02243754070598e-14
MTRNR2L12	5.84202201379004e-19	1.75712	0.99	0.276	2.07193152741077e-14
MDH2	6.13680804681815e-19	2.10598	0.829	0.216	2.17648034188453e-14
MT-CO2	6.60700069848311e-19	1.51441	0.99	0.276	2.34323886772402e-14
OPTN	6.7469797788971e-19	2.64297	0.705	0.127	2.39288384838365e-14
NONO	7.20780076037724e-19	1.6721	0.867	0.231	2.55631861767539e-14
CD37	7.40007620161858e-19	1.76676	0.886	0.224	2.62451102566605e-14
LDHB	7.54177420586457e-19	1.68952	0.905	0.276	2.67476563985193e-14
ENO1	7.73625438678886e-19	-2.31235	0.943	0.94	2.74373998081854e-14
MT-CO3	7.73742552505441e-19	1.47375	0.99	0.276	2.7441553367158e-14
NDUFB7	7.85549616472331e-19	1.84102	0.867	0.209	2.78603026978077e-14
CARHSP1	7.87240684345711e-19	2.17141	0.79	0.187	2.7920278111005e-14
TRBC2	8.02357503741887e-19	1.81708	0.876	0.231	2.84564112277098e-14
MORF4L1	8.5183719032514e-19	1.79629	0.857	0.194	3.02112577920714e-14
NDUFAB1	9.35129726320522e-19	1.91078	0.829	0.194	3.31653108736836e-14
CD3E	9.36215403169368e-19	2.08708	0.81	0.201	3.32038154888048e-14
HNRNPH3	9.53684070180891e-19	2.23719	0.743	0.149	3.38233592330355e-14
NAP1L1	1.0031112320768e-18	2.06963	0.829	0.216	3.55763429568359e-14
COX7B	1.01437133323998e-18	1.9021	0.857	0.239	3.59756937046892e-14
P4HB	1.02860441361429e-18	1.74289	0.886	0.254	3.64804841332445e-14
EIF4H	1.05920855013182e-18	2.00313	0.829	0.216	3.75658904389751e-14
EIF3A	1.10288223821139e-18	2.33548	0.771	0.179	3.91148214604051e-14
DDX39A	1.12724556118823e-18	1.9723	0.848	0.224	3.99788910731016e-14
NDUFA4	1.16731938551872e-18	1.62891	0.943	0.276	4.14001493268069e-14
LDHA	1.17542881290006e-18	1.66675	0.943	0.261	4.16877582783134e-14
RPS3A	1.20842685263249e-18	1.50902	1	0.269	4.28580667554637e-14
PSMC5	1.21174165944939e-18	2.14385	0.781	0.179	4.29756296940321e-14
MT-ND5	1.21900719261989e-18	1.56014	0.99	0.276	4.32333090934568e-14
RPS9	1.22013129083055e-18	1.60499	0.981	0.269	4.32731763605963e-14
EEF1B2	1.28165240187559e-18	-1.77206	0.971	0.978	4.54550840849198e-14
FUS	1.42190678305715e-18	2.01474	0.829	0.224	5.0429345967905e-14
SNRPB	1.46827270104332e-18	1.78547	0.876	0.239	5.20737596152023e-14
HCLS1	1.54880165514491e-18	1.92222	0.867	0.246	5.49297995013693e-14
PSMB6	1.60959274428334e-18	1.85088	0.857	0.224	5.70858162687529e-14
BRK1	1.71797001602051e-18	-2.47766	0.829	0.903	6.09295245881835e-14
AHNAK	1.80477802311018e-18	1.89827	0.819	0.194	6.40082573676255e-14
MKI67	1.94559975633899e-18	2.34371	0.724	0.149	6.90026409583185e-14
SNRPD1	1.95751315202091e-18	2.00425	0.829	0.216	6.94251614495736e-14
LSM5	1.97543015791168e-18	1.9962	0.79	0.187	7.00606059804955e-14
PSMB3	2.02166672260796e-18	1.7679	0.886	0.231	7.1700431984014e-14
CNBP	2.32280942720657e-18	1.64242	0.886	0.254	8.23807591453082e-14
UBE2D2	2.40594872050664e-18	2.21987	0.781	0.209	8.53293773214884e-14
EID1	2.42722167965467e-18	1.92803	0.838	0.239	8.60838440906324e-14
SCAND1	2.53828430671469e-18	2.07225	0.81	0.209	9.00227912219433e-14
TALDO1	2.56608082310346e-18	1.873	0.857	0.231	9.10086224721873e-14
TBCA	2.57510974271104e-18	1.82839	0.848	0.216	9.13288421349896e-14
RAD23A	2.69801439409465e-18	2.43672	0.733	0.172	9.5687778500961e-14
MYO1G	2.83289106134508e-18	2.15061	0.781	0.209	1.00471314381665e-13
TRMT112	3.07503657716622e-18	2.11523	0.8	0.224	1.09059247245777e-13
SRSF3	3.10478331477554e-18	1.76046	0.895	0.246	1.10114245041829e-13
PSMC3	3.14705821379437e-18	2.04049	0.781	0.164	1.11613566610431e-13
MAT2B	3.1842873894397e-18	2.19311	0.714	0.142	1.12933936553868e-13
CDC42	3.37668161482854e-18	-2.55281	0.876	0.94	1.19757390151509e-13
PHB2	3.47850345162341e-18	1.85734	0.819	0.201	1.23368603415276e-13
RPL10A	3.50250512034692e-18	1.6031	0.952	0.276	1.24219846598224e-13
NDUFA12	3.61820051544642e-18	1.77262	0.876	0.254	1.28323099480823e-13
SNRPB2	3.64445525862669e-18	2.27653	0.762	0.179	1.29254250202454e-13
HNRNPA3	3.8048212305139e-18	-2.29523	0.924	0.963	1.34941789761406e-13
RPS25	3.90093760080999e-18	1.60439	0.981	0.269	1.38350652950327e-13
WDR83OS	3.95478959481767e-18	1.79008	0.886	0.231	1.40260567769804e-13
DNMT1	4.01335264996389e-18	2.09363	0.781	0.187	1.42337565083619e-13
SPCS1	4.03177452558399e-18	1.76731	0.848	0.239	1.42990915324362e-13
ACTR3	4.57860117083475e-18	-2.54893	0.838	0.918	1.62384669124825e-13
ACTN4	4.61216744808517e-18	2.12123	0.733	0.142	1.63575130713789e-13
NDUFS6	4.72672661930401e-18	1.82559	0.838	0.194	1.67638086280236e-13
LMAN2	4.76466861534687e-18	1.95301	0.79	0.194	1.68983737111892e-13
TNFAIP3	4.7885169775088e-18	1.75514	0.886	0.246	1.69829543124327e-13
NACA	4.90290502542753e-18	1.56592	0.962	0.269	1.73886429631813e-13
HCST	5.13523066120844e-18	1.69154	0.886	0.246	1.82126090630418e-13
IL32	5.28757186767704e-18	1.94515	0.8	0.201	1.87529023859034e-13
PSMB1	5.29364960319057e-18	1.62247	0.886	0.254	1.87744576826757e-13
PPP1R18	5.83222449930361e-18	1.92661	0.838	0.224	2.06845674092302e-13
TPM3	6.07971296354803e-18	-2.16363	0.981	0.978	2.15623099965194e-13
RNF167	6.13754727427616e-18	2.25392	0.762	0.187	2.17674251629478e-13
NEAT1	6.30307094609552e-18	2.35583	0.752	0.187	2.23544714174224e-13
PRDX2	6.8922758838039e-18	1.98631	0.8	0.187	2.44441456494989e-13
BLOC1S1	7.05819713462491e-18	2.33147	0.705	0.142	2.50326019576607e-13
ARF5	7.24732684051162e-18	1.823	0.838	0.231	2.57033693725585e-13
SELENOW	7.46713139911208e-18	1.821	0.838	0.224	2.64829282200909e-13
PA2G4	7.47418969342803e-18	1.8985	0.829	0.224	2.65079611667119e-13
NCL	7.48777836027757e-18	-2.05939	0.924	0.963	2.65561547325604e-13
SEPT9	8.16357366288934e-18	2.08304	0.81	0.239	2.89529303528033e-13
HIGD2A	8.49215266843161e-18	1.86269	0.838	0.254	3.01182686538595e-13
MT-ND4L	8.53334633171518e-18	1.36653	0.99	0.276	3.02643661000611e-13
C9orf78	8.63690043363562e-18	1.96606	0.714	0.119	3.06316310779321e-13
DCXR	9.48477547071982e-18	2.16523	0.752	0.172	3.36387046844549e-13
DNAJA1	9.8978914220777e-18	1.81622	0.819	0.224	3.51038617175408e-13
PGK1	1.04981665503482e-17	1.5905	0.924	0.254	3.72327974874649e-13
CAP1	1.11397014502242e-17	-2.64064	0.886	0.948	3.95080651633651e-13
H2AFY	1.12726579055951e-17	2.30498	0.724	0.172	3.99796085279836e-13
RBMX	1.20124053776173e-17	2.22632	0.733	0.157	4.26031969122575e-13
NDUFB11	1.25953797099881e-17	1.69761	0.886	0.254	4.46707736794437e-13
RPL17	1.28697020521897e-17	1.82864	0.829	0.231	4.56436852982959e-13
SSR4	1.30855325295795e-17	1.51021	0.914	0.254	4.64091496694066e-13
FAM49B	1.34827425646278e-17	2.31027	0.724	0.157	4.7817894779709e-13
EIF3H	1.37102226596725e-17	1.89701	0.819	0.201	4.86246756847946e-13
PARK7	1.38785138317795e-17	-1.97249	0.924	0.94	4.92215371557891e-13
TUBA1A	1.40353275375214e-17	2.26313	0.724	0.172	4.97776926445735e-13
H3F3A	1.42631399039712e-17	-1.89854	1	1	5.05856519834243e-13
RPL3	1.51539366709203e-17	1.56145	0.971	0.276	5.37449517970858e-13
MT-ATP6	1.51813458561817e-17	1.41603	0.99	0.276	5.38421612135341e-13
CD44	1.60411858462394e-17	1.94734	0.762	0.194	5.68916697222725e-13
RPS14	1.82746614829691e-17	1.4913	0.99	0.276	6.48129144154984e-13
RPL31	1.87974867845792e-17	-1.7686	0.981	0.97	6.66671666301887e-13
MRPL11	2.12920906717866e-17	2.2104	0.705	0.134	7.55145287765584e-13
BUD31	2.15682967957661e-17	2.2195	0.714	0.149	7.6494121415864e-13
LSM4	2.16903983297009e-17	1.91438	0.79	0.187	7.69271667161172e-13
ATP5MPL	2.17147470567782e-17	1.84943	0.838	0.224	7.70135219115695e-13
SET	2.26375222376402e-17	1.89052	0.81	0.209	8.02862363680147e-13
EIF5A	2.38788867430345e-17	1.90768	0.752	0.157	8.46888597228463e-13
NUCB2	2.40403076864613e-17	2.9751	0.657	0.119	8.52613552408037e-13
BSG	2.54308051509881e-17	1.58946	0.857	0.231	9.01928935484945e-13
M6PR	2.71009253889929e-17	2.16273	0.724	0.149	9.61161419846023e-13
SEC11A	2.73970175509678e-17	1.64335	0.8	0.194	9.71662624462624e-13
C4orf3	2.91455330132964e-17	2.20772	0.743	0.194	1.03367547384957e-12
EBP	2.95530829552184e-17	2.24311	0.695	0.134	1.04812964008978e-12
EPC1	3.04609758935276e-17	1.96502	0.771	0.187	1.08032897103985e-12
IRF1	3.0802408529234e-17	1.318	0.857	0.224	1.09243822089781e-12
MT-ND1	3.17891245073666e-17	1.24828	0.99	0.276	1.12743308977826e-12
NDUFB4	3.20033421294104e-17	1.96693	0.79	0.209	1.13503053196167e-12
HNRNPD	3.40880783713516e-17	2.4121	0.667	0.119	1.20896778751836e-12
AP2M1	3.5392052127747e-17	1.95471	0.771	0.194	1.25521452076267e-12
DDX46	3.60890545378373e-17	2.1371	0.752	0.187	1.27993440823894e-12
PDCD6	3.63477464376272e-17	2.1981	0.733	0.164	1.28910917515689e-12
ANXA1	3.69763506603777e-17	2.03023	0.8	0.231	1.31140325252096e-12
RGS10	3.70305409230456e-17	2.37002	0.695	0.149	1.31332516437674e-12
ERH	3.72267702168629e-17	1.90218	0.819	0.246	1.32028463251126e-12
RPL37A	3.73681221920218e-17	-1.61854	0.971	0.978	1.32529782166224e-12
EWSR1	3.84684027749781e-17	1.75555	0.876	0.246	1.36432037281737e-12
TRA2B	4.09624744966667e-17	1.96489	0.781	0.194	1.45277512049878e-12
GSTP1	4.47899571218333e-17	1.44291	0.895	0.261	1.58852061928294e-12
LSM7	5.09615949803475e-17	1.69691	0.829	0.216	1.807403927573e-12
LAPTM5	5.15089078554314e-17	-2.64413	0.924	0.948	1.82681492600073e-12
DCTN3	5.23754096278659e-17	2.12927	0.762	0.209	1.85754627786189e-12
RPL22	5.49281229065552e-17	-1.61845	0.971	0.978	1.94808080700389e-12
GNG5	5.61920159324524e-17	-2.28027	0.895	0.94	1.99290603706036e-12
PGAM1	5.65927638291534e-17	1.69913	0.867	0.246	2.00711896196476e-12
THOC3	5.6643776776281e-17	2.25763	0.686	0.119	2.00892818714758e-12
TECR	5.74879353463083e-17	2.05984	0.743	0.172	2.03886711499217e-12
PDIA3	5.81734306542863e-17	1.17056	0.905	0.254	2.06317889158492e-12
ATP6V0C	6.05433313393447e-17	2.07894	0.638	0.104	2.1472297892812e-12
HLA-DRB1	6.09775236181818e-17	2.00609	0.743	0.187	2.16262885264244e-12
DAD1	6.11730897380729e-17	1.6362	0.838	0.239	2.16956480065049e-12
S100A6	6.19087421489407e-17	-2.40887	0.962	0.978	2.19565544905433e-12
ANP32A	7.22754057259918e-17	1.95773	0.762	0.194	2.56331953947803e-12
BANF1	8.19681857750014e-17	1.98629	0.79	0.209	2.9070836766962e-12
PHF19	8.6096274569421e-17	3.20293	0.6	0.104	3.05349047387908e-12
CALR	9.34294039132413e-17	1.14658	0.933	0.261	3.31356723918701e-12
TRBC1	9.96224946705169e-17	2.32746	0.629	0.097	3.53321139598455e-12
CD7	1.01164046670475e-16	1.92439	0.81	0.216	3.58788407921508e-12
RPS2	1.06162294113138e-16	1.40391	0.876	0.246	3.76515192301654e-12
BUB3	1.07794902255887e-16	1.88801	0.762	0.179	3.8230540034073e-12
C11orf58	1.10945960289306e-16	1.83026	0.752	0.194	3.93480942762053e-12
CYCS	1.11807220922712e-16	1.77197	0.781	0.201	3.96535489724489e-12
VAPA	1.1336700516864e-16	2.19006	0.705	0.157	4.02067420531099e-12
CELF2	1.20587004052248e-16	1.89821	0.771	0.194	4.27673868571702e-12
RPL36A	1.2085684157609e-16	1.75995	0.79	0.194	4.28630874333762e-12
UQCR11	1.2139512083125e-16	1.72089	0.838	0.254	4.30539935540111e-12
RBM25	1.2472775670728e-16	1.79139	0.79	0.201	4.42359461938038e-12
ABRACL	1.24839822354368e-16	1.64703	0.838	0.216	4.42756913962001e-12
DDX3Y	1.29754363489593e-16	3.48267	0.543	0.06	4.60186825552191e-12
IFITM2	1.38972745044622e-16	1.8829	0.8	0.231	4.92880737575258e-12
EIF4B	1.40784375618336e-16	1.95641	0.743	0.179	4.9930586656799e-12
CD3D	1.64100477997518e-16	1.94693	0.714	0.157	5.81998755265996e-12
CST7	1.64753929070846e-16	1.62275	0.819	0.216	5.84316284842662e-12
GPX4	1.70319125367992e-16	1.58648	0.8	0.209	6.04053810030121e-12
TMEM258	1.72616543199936e-16	1.73108	0.829	0.231	6.12201832112894e-12
IQGAP1	1.72791113369842e-16	1.59754	0.857	0.239	6.12820962677481e-12
SLC3A2	1.73606374140596e-16	2.15425	0.676	0.127	6.15712366527039e-12
ATP5PD	1.76500231950172e-16	2.02364	0.733	0.179	6.25975722634481e-12
TLN1	1.79005114457586e-16	2.19045	0.724	0.172	6.34859538935273e-12
OCIAD1	1.84271968238738e-16	2.26502	0.657	0.127	6.53538962555508e-12
POLR2G	1.88361414587958e-16	1.93544	0.733	0.157	6.68042592977654e-12
RTRAF	1.89942328079499e-16	1.89008	0.8	0.239	6.73649460766752e-12
PNN	1.91889489502224e-16	2.12539	0.686	0.142	6.80555263468587e-12
EIF1AY	1.99454062416903e-16	3.13319	0.524	0.045	7.07383777767789e-12
IDS	2.23846373147284e-16	1.46418	0.771	0.187	7.93893547004157e-12
TAF15	2.3924667386284e-16	1.85782	0.733	0.164	8.48512253521947e-12
SRSF2	2.40197741086361e-16	2.04802	0.752	0.187	8.51885308536889e-12
GIMAP4	2.40608309954271e-16	2.29652	0.695	0.157	8.53341432083818e-12
EIF3L	2.43060120283831e-16	1.64372	0.857	0.246	8.62037022598635e-12
SSNA1	2.60726116719785e-16	2.28042	0.695	0.149	9.24691245558389e-12
FKBP1A	2.6191179222094e-16	2.12092	0.733	0.201	9.28896362290784e-12
XRN2	2.97973038627192e-16	2.86493	0.619	0.119	1.0567911787952e-11
PTPN6	3.03111683057e-16	2.16994	0.695	0.157	1.07501589512996e-11
ACAP1	3.21333633014958e-16	2.0619	0.743	0.187	1.13964186285085e-11
HSP90AB1	3.26916314708233e-16	1.17631	0.933	0.276	1.15944140174422e-11
CCNI	3.88950583309121e-16	1.68919	0.829	0.239	1.37945213876413e-11
AKAP13	4.00116013987641e-16	2.16563	0.714	0.201	1.41905145520857e-11
UQCRFS1	4.03824269151919e-16	2.11063	0.724	0.187	1.4322031529742e-11
ILK	4.26001104418544e-16	2.32208	0.657	0.127	1.51085551693081e-11
GNG2	4.26106183368891e-16	1.8061	0.81	0.231	1.51122818993611e-11
HNRNPUL1	4.43793883878705e-16	2.33185	0.705	0.172	1.57395938856422e-11
NDUFV2	5.12547234813645e-16	1.89232	0.752	0.187	1.81780002299007e-11
NOP10	5.55092559469612e-16	2.03301	0.724	0.179	1.96869127141493e-11
UBE2L6	5.58356411411266e-16	1.87398	0.781	0.201	1.9802668487112e-11
S100A10	6.04144491180029e-16	-1.97875	0.943	0.963	2.14265885241909e-11
RSL24D1	6.1925114551697e-16	1.94113	0.724	0.164	2.19623611269048e-11
PDCD5	6.1925114551697e-16	1.95314	0.724	0.164	2.19623611269048e-11
CCT6A	6.27197746528439e-16	2.04769	0.733	0.179	2.22441952783776e-11
GPSM3	6.42694633426009e-16	1.67536	0.829	0.254	2.27938078690868e-11
CENPM	6.44078578291667e-16	2.78739	0.629	0.134	2.28428908576923e-11
RWDD1	6.51200157160803e-16	1.7659	0.762	0.179	2.3095464773865e-11
C19orf53	6.58072960094353e-16	1.72894	0.829	0.231	2.33392156027063e-11
SMC3	6.80220003862634e-16	1.92832	0.714	0.164	2.41246826569922e-11
CTSC	6.80987343639086e-16	2.10029	0.752	0.201	2.41518971295038e-11
ARPC5	6.99053998028555e-16	-2.20284	0.924	0.933	2.47926490940807e-11
RPN1	7.01811967350473e-16	1.94119	0.752	0.194	2.48904632340519e-11
HSP90B1	7.08318356044222e-16	1.02481	0.867	0.254	2.51212188154644e-11
ICAM3	7.33784223552685e-16	1.85763	0.752	0.187	2.60243912725195e-11
ANXA2	7.50647641210633e-16	1.76687	0.79	0.209	2.66224692431763e-11
PAIP2	7.79267928526656e-16	1.97046	0.752	0.216	2.76375163531264e-11
CCDC167	7.83674784554968e-16	1.93042	0.733	0.172	2.77938099090265e-11
IFITM1	8.26927229292965e-16	1.5516	0.857	0.254	2.93278011141043e-11
SF3B5	8.37004810287074e-16	1.82769	0.781	0.216	2.96852126016414e-11
CALM2	8.41405533708526e-16	-2.73746	0.895	0.933	2.98412886585066e-11
TUFM	8.58395391603479e-16	1.60841	0.819	0.231	3.0443850958609e-11
GZMM	9.09590529920578e-16	1.81892	0.667	0.134	3.22595377341632e-11
PTTG1	9.34988039288858e-16	2.0368	0.657	0.134	3.31602858014187e-11
ALDOA	1.01948021583803e-15	2.42893	0.676	0.172	3.61568853349116e-11
ARHGEF1	1.05441349925038e-15	2.32817	0.695	0.172	3.73958291644141e-11
RAB11A	1.14509064700275e-15	2.01343	0.667	0.119	4.06117848865997e-11
ARL6IP5	1.17056037252661e-15	1.47872	0.8	0.231	4.15150941720287e-11
VDAC1	1.17109296813884e-15	1.62052	0.79	0.201	4.1533983208012e-11
C12orf75	1.18509325921038e-15	1.56692	0.81	0.209	4.20305175311554e-11
CD53	1.18907760994485e-15	-2.83668	0.762	0.896	4.21718265143042e-11
RPS4X	1.20335504617752e-15	1.25322	0.981	0.269	4.26781900677319e-11
EIF4G2	1.22390229189671e-15	1.78409	0.781	0.239	4.34069186844086e-11
FAM177A1	1.31111938222176e-15	2.42181	0.657	0.134	4.65001600098768e-11
RNF213	1.32845709914664e-15	1.47361	0.829	0.224	4.71150594783346e-11
ELOVL5	1.3488955249685e-15	2.51435	0.638	0.127	4.78399286885328e-11
MRPL54	1.34928381447425e-15	1.5245	0.781	0.187	4.78536997641439e-11
TSC22D3	1.35137657700051e-15	1.75668	0.79	0.216	4.79279216799e-11
HINT2	1.36734865368252e-15	2.58699	0.619	0.112	4.84943873515044e-11
RBX1	1.43370891788555e-15	1.79319	0.8	0.216	5.0847920481729e-11
LAMTOR4	1.45049723374764e-15	1.54112	0.819	0.216	5.14433348920938e-11
BIN2	1.4677981750659e-15	1.65718	0.8	0.224	5.20569300768872e-11
GZMA	1.50660131098419e-15	1.67675	0.781	0.231	5.34331220953652e-11
NDUFS8	1.52733506961623e-15	1.65931	0.81	0.231	5.41684655790093e-11
SH2D1A	1.59797388575131e-15	2.55217	0.61	0.104	5.66737418320559e-11
HLA-DPB1	1.67734379135696e-15	1.80175	0.762	0.201	5.9488674904266e-11
SERP1	1.6800428597886e-15	2.12082	0.695	0.172	5.95844000652625e-11
NAA38	1.74778725073236e-15	1.70609	0.752	0.194	6.19870226344737e-11
EIF3E	1.76995472431398e-15	1.95952	0.733	0.187	6.27732142525196e-11
EIF3M	1.80244292763407e-15	1.79896	0.743	0.187	6.39254408714699e-11
ARF1	1.82343854735019e-15	-2.31648	0.905	0.925	6.4670071520322e-11
RNPS1	1.8319714670726e-15	1.89748	0.752	0.216	6.49727000511968e-11
ZC3HAV1	1.85426589355573e-15	2.52999	0.667	0.157	6.57633941808474e-11
HMGN3	1.92594837589547e-15	1.8153	0.743	0.179	6.83056850995087e-11
FBXO7	2.04065195132263e-15	2.23803	0.676	0.149	7.23737621056084e-11
CSNK1A1	2.12807137198866e-15	2.37719	0.657	0.149	7.54741792789499e-11
PSMA3	2.1687243867248e-15	2.02607	0.686	0.149	7.69159790995817e-11
DYNLRB1	2.2041399998788e-15	1.94624	0.733	0.187	7.81720292357017e-11
SRA1	2.28357808094653e-15	2.37465	0.629	0.112	8.09893802188495e-11
SLTM	2.30068683446894e-15	2.10809	0.686	0.164	8.15961592712754e-11
TRAC	2.36184769140947e-15	2.85668	0.571	0.09	8.37652902235282e-11
MIF	2.36428867117418e-15	1.41947	0.848	0.246	8.38518620118636e-11
GIMAP7	2.38124015620898e-15	2.08997	0.695	0.157	8.44530633801076e-11
PUF60	2.40234582150768e-15	2.00554	0.733	0.209	8.52015969055915e-11
COPZ1	2.56754362683457e-15	2.34843	0.61	0.104	9.10605022693147e-11
OSTF1	2.62158968663186e-15	1.76031	0.771	0.209	9.29772998260856e-11
ZNHIT1	2.66385015626993e-15	1.95296	0.705	0.179	9.44761096422692e-11
ENY2	2.66923190039341e-15	2.11926	0.686	0.149	9.46669785793526e-11
CUTA	2.8756690596043e-15	1.83021	0.81	0.246	1.01988478867926e-10
VDAC3	2.93304188862829e-15	2.13174	0.705	0.187	1.04023263622091e-10
CD164	3.02497875083759e-15	1.94998	0.733	0.201	1.07283896377206e-10
SH3KBP1	3.03410442714055e-15	2.16659	0.657	0.127	1.07607547612967e-10
PDAP1	3.13814246180544e-15	1.92623	0.705	0.187	1.11297360550392e-10
ARGLU1	3.18186630829041e-15	1.77936	0.79	0.224	1.12848070489828e-10
MTPN	3.20829085549716e-15	2.00429	0.714	0.194	1.13785243481062e-10
TKT	3.21864219919466e-15	1.92543	0.714	0.179	1.14152364236638e-10
TPM4	3.27265024625702e-15	1.98222	0.714	0.187	1.16067813633751e-10
DOK2	3.35605715708941e-15	2.10754	0.686	0.164	1.19025923133333e-10
PTBP1	3.36455587955409e-15	2.5056	0.629	0.142	1.19327338824265e-10
CENPX	3.37681659947392e-15	2.11955	0.686	0.172	1.19762177516942e-10
PRRC2C	3.3800655435527e-15	-2.25489	0.838	0.881	1.1987740456764e-10
TMA7	3.40458409481246e-15	-1.71452	0.99	0.97	1.20746979506619e-10
FAM96B	3.40852039207873e-15	1.80809	0.762	0.194	1.20886584225464e-10
SRSF7	3.48795850359978e-15	-2.2431	0.895	0.925	1.2370393628867e-10
DHFR	3.5273265114017e-15	2.19556	0.638	0.127	1.25100162053373e-10
UFC1	3.56102013620325e-15	-2.42652	0.771	0.851	1.26295140150584e-10
HLA-F	3.7186429662899e-15	2.0683	0.686	0.164	1.31885391442438e-10
RHOF	3.7625162199902e-15	1.97572	0.724	0.187	1.33441400258173e-10
TXNIP	4.28202493362911e-15	-2.81682	0.533	0.828	1.5186629629609e-10
C9orf16	4.34911080943396e-15	1.57113	0.819	0.246	1.54245563967385e-10
ZWINT	4.41886238020901e-15	2.72265	0.59	0.119	1.56719373176493e-10
REEP5	4.4784000426251e-15	1.49537	0.714	0.164	1.58830935911742e-10
YWHAQ	4.64202481044025e-15	-2.41349	0.876	0.94	1.64634051927074e-10
SF1	4.84132140535836e-15	1.74833	0.8	0.224	1.7170230496244e-10
PCNP	5.0954861533904e-15	2.35679	0.619	0.127	1.80716511916144e-10
CENPW	5.14124087597246e-15	3.07963	0.524	0.067	1.82339248907239e-10
MRPL57	5.16891516165127e-15	2.04122	0.705	0.172	1.83320745123124e-10
XRCC5	5.3069712261619e-15	-2.25063	0.819	0.903	1.88217041507058e-10
UBE2I	5.43131455672078e-15	1.6879	0.8	0.239	1.92627002068659e-10
MBNL1	5.57677092323584e-15	1.45914	0.829	0.239	1.97785757563482e-10
PRDX5	5.9899167435098e-15	1.71871	0.771	0.216	2.12438387225319e-10
CAMLG	6.35807117687483e-15	2.57612	0.59	0.112	2.25495352359043e-10
TBC1D10C	6.66474032959838e-15	2.07411	0.695	0.172	2.36371680529536e-10
NUDT21	6.81146244637429e-15	1.68882	0.762	0.194	2.41575327123111e-10
SSRP1	6.98557280131546e-15	1.88025	0.695	0.149	2.47750324971454e-10
TXN	7.1169525262922e-15	1.73326	0.8	0.246	2.52409838297479e-10
SMC4	7.37780474937292e-15	2.67024	0.619	0.142	2.6166122324126e-10
TAP1	7.48630732203613e-15	1.53377	0.8	0.224	2.65509375483333e-10
TAPBP	7.55651493945665e-15	1.51033	0.79	0.239	2.6799935884277e-10
SSBP1	7.65328462128415e-15	1.89087	0.733	0.209	2.71431392378464e-10
CD3G	7.68748127665082e-15	2.06628	0.638	0.149	2.72644210957698e-10
KLF2	7.78402125039249e-15	3.19797	0.524	0.075	2.7606809766642e-10
DIAPH1	7.94622247691758e-15	2.43026	0.61	0.119	2.81820726366359e-10
EMD	7.95665854501765e-15	1.83854	0.705	0.179	2.82190851957596e-10
SEPT6	8.11393623891478e-15	1.56474	0.8	0.239	2.87768862649352e-10
GABARAPL2	8.23042129066973e-15	1.83865	0.724	0.194	2.91900121494893e-10
NKG7	8.25152520782523e-15	1.66718	0.771	0.209	2.9264859302073e-10
CRIP1	8.46603594223786e-15	1.77648	0.752	0.216	3.00256430727408e-10
PPP1R12A	8.80386409084941e-15	2.22692	0.648	0.127	3.12237843846065e-10
ZDHHC12	8.99415473163366e-15	2.62597	0.6	0.127	3.18986691712119e-10
DECR1	9.96614841384692e-15	2.14491	0.676	0.164	3.53459419645495e-10
FERMT3	1.0308126048412e-14	1.93361	0.676	0.164	3.6558799843298e-10
YME1L1	1.03511687725671e-14	2.58269	0.61	0.127	3.67114551687866e-10
GTF2A2	1.04786960827642e-14	1.95847	0.667	0.164	3.71637435271315e-10
TMEM14B	1.04821414980538e-14	1.91022	0.695	0.172	3.71759630369978e-10
CDK2AP2	1.04860006557448e-14	1.40515	0.8	0.224	3.71896499256646e-10
LAT	1.05376539105508e-14	1.67951	0.733	0.187	3.73728433591594e-10
MT-ATP8	1.06252374203188e-14	0.959026	0.905	0.261	3.76834670349025e-10
MYDGF	1.06316572413928e-14	1.90519	0.648	0.134	3.77062355723237e-10
ADGRE5	1.07180250075721e-14	1.82822	0.724	0.187	3.80125474918552e-10
CTSW	1.12859010565697e-14	1.94942	0.705	0.179	4.00265766872301e-10
TXNDC17	1.13904703389706e-14	2.17887	0.638	0.142	4.03974421041932e-10
FGFR1OP2	1.14006228668951e-14	2.33993	0.619	0.119	4.043344905973e-10
STK4	1.19360360526281e-14	1.68191	0.762	0.231	4.23323454642509e-10
MRPL51	1.1975994381547e-14	1.74145	0.743	0.187	4.24740616735945e-10
RAB7A	1.20586774107912e-14	1.95386	0.667	0.157	4.27673053051122e-10
SKAP1	1.36963807342186e-14	1.89557	0.714	0.187	4.85755839119796e-10
MRPL18	1.393052748947e-14	2.33089	0.581	0.097	4.94060087941544e-10
HNRNPR	1.43603834623672e-14	-2.28511	0.8	0.888	5.09305359876313e-10
STRAP	1.47679929356611e-14	1.69587	0.733	0.179	5.23761637456157e-10
COPE	1.48106503617952e-14	2.26392	0.648	0.164	5.25274525731429e-10
IK	1.51431831570437e-14	2.0188	0.686	0.172	5.37068133847712e-10
TMEM59	1.54364053602779e-14	-2.59532	0.781	0.858	5.47467552507617e-10
PCNA	1.57040371217147e-14	2.54923	0.657	0.172	5.56959380558735e-10
TRIM22	1.74767221600523e-14	2.57437	0.514	0.06	6.19829428128417e-10
RPL22L1	1.75037689720799e-14	1.63306	0.762	0.194	6.20788670363785e-10
UBE2L3	1.7820855313454e-14	1.80154	0.743	0.216	6.32034454546958e-10
ANAPC16	1.78965618697685e-14	1.78267	0.714	0.179	6.34719463273209e-10
NAA50	1.85728272054066e-14	2.65895	0.533	0.075	6.5870388966695e-10
SMG1	1.90856322306962e-14	2.3227	0.629	0.127	6.76891032693871e-10
GPI	1.91116575199838e-14	1.69689	0.714	0.179	6.77814045603746e-10
RPS19BP1	1.96654210212844e-14	2.0936	0.667	0.172	6.97453821940872e-10
VAMP8	2.04214369935204e-14	-2.51687	0.8	0.843	7.24266684412196e-10
PPP2R3C	2.0988806335624e-14	3.13166	0.514	0.075	7.4438900549924e-10
APMAP	2.13867350979728e-14	1.97658	0.638	0.134	7.58501946984703e-10
SPN	2.16771467141652e-14	1.85616	0.714	0.187	7.68801685364582e-10
SNX6	2.37860556728218e-14	1.79255	0.648	0.134	8.43596250492297e-10
MAP4K1	2.38008593941488e-14	2.37975	0.552	0.09	8.44121279272882e-10
PRELID1	2.55371143564364e-14	2.4714	0.6	0.119	9.05699297765374e-10
STMP1	2.58605488513647e-14	2.15429	0.648	0.157	9.17170225562501e-10
WAS	2.61611529346317e-14	1.70228	0.752	0.216	9.27831449979648e-10
NDUFB1	2.98942351597435e-14	2.36042	0.619	0.142	1.06022894417546e-09
ANAPC5	3.40976484778282e-14	1.88349	0.733	0.201	1.20930720091466e-09
ADD3	3.43632340016672e-14	1.86517	0.733	0.216	1.21872645710313e-09
NDUFV1	3.46472855678488e-14	1.86083	0.733	0.224	1.22880062994933e-09
HPRT1	3.46908468806764e-14	2.03548	0.657	0.149	1.23034557547007e-09
COX5B	3.52137325734383e-14	-1.79086	0.943	0.896	1.24889023944956e-09
LEPROTL1	3.80784764515883e-14	1.86131	0.686	0.179	1.35049124583203e-09
IFI27L2	3.84296852210643e-14	1.94008	0.629	0.119	1.36294721605027e-09
RBM8A	3.84993669843272e-14	-2.17759	0.905	0.896	1.36541854946615e-09
RAB1B	3.93552852625088e-14	1.96549	0.705	0.209	1.39577454712014e-09
MRPL41	4.22771262397387e-14	2.23818	0.61	0.127	1.49940055921857e-09
HSPA9	4.50146704451832e-14	1.62655	0.724	0.179	1.59649030200887e-09
PYCARD	4.58528632770166e-14	2.13827	0.676	0.172	1.62621764898267e-09
RHOG	4.60868413785273e-14	1.54086	0.79	0.261	1.63451591633085e-09
PAK2	4.718548824884e-14	1.98453	0.657	0.164	1.67348052623336e-09
DNAJC15	4.79161967659984e-14	1.83318	0.667	0.164	1.6993958345029e-09
ARHGEF6	4.94299876122171e-14	2.56157	0.505	0.06	1.75308394065489e-09
TIMM17B	4.9611100424215e-14	2.31846	0.562	0.104	1.75950728764521e-09
SYNE2	4.9719927559115e-14	1.91692	0.667	0.172	1.76336695081157e-09
SMC1A	4.99985373167103e-14	1.69756	0.667	0.157	1.77324812447445e-09
UXT	5.02444712983573e-14	1.65535	0.752	0.239	1.78197041906754e-09
MRPL34	5.32417126820978e-14	2.65176	0.533	0.082	1.88827058198328e-09
MTRNR2L1	5.42986812840289e-14	1.85583	0.752	0.216	1.92575703041937e-09
DBI	5.86966872216358e-14	-1.98315	0.943	0.91	2.08173670900254e-09
PRKCH	5.9930149650488e-14	2.02376	0.676	0.179	2.12548268750421e-09
ZNF207	6.08369764944079e-14	1.79808	0.724	0.231	2.15764420835067e-09
SHMT2	6.36198530945811e-14	1.99354	0.686	0.187	2.25634170985241e-09
HIST1H1E	6.75939786835898e-14	2.64514	0.61	0.142	2.3972880479922e-09
NSA2	6.81847670519136e-14	2.37917	0.629	0.164	2.41824094826317e-09
MAPK1IP1L	6.8959594050503e-14	1.56239	0.733	0.194	2.44572096259514e-09
NDUFB6	6.95100447955504e-14	1.62604	0.724	0.201	2.46524324871899e-09
MCRIP1	7.00221910739576e-14	2.2126	0.571	0.112	2.48340702862898e-09
SRRM1	7.05751671253865e-14	-2.31544	0.8	0.851	2.50301887726896e-09
KIF2A	7.10988659028699e-14	1.99107	0.667	0.164	2.52159237811118e-09
ARHGAP9	7.18583367951017e-14	1.8813	0.667	0.157	2.54852777277508e-09
GNAS	7.58423421549171e-14	2.20951	0.638	0.149	2.68982450686629e-09
GSTO1	7.80286967628006e-14	2.12272	0.619	0.134	2.76736575938949e-09
SKA2	7.91654197009326e-14	2.01532	0.648	0.149	2.80768077511327e-09
S100A4	7.91725897802787e-14	-2.09623	0.971	0.985	2.80793506914736e-09
H2AFV	8.31984096752582e-14	2.29043	0.638	0.157	2.95071479754271e-09
RBM17	8.72217706607166e-14	1.87574	0.686	0.179	3.09340731825297e-09
SMAP1	8.78421700380672e-14	2.79533	0.486	0.052	3.11541040257009e-09
MZT1	8.84681512022983e-14	2.57902	0.533	0.082	3.13761145054071e-09
RNF7	8.98234687245289e-14	1.75493	0.705	0.187	3.18567914178414e-09
SUMO3	9.1048481854668e-14	2.05408	0.638	0.149	3.22912545745766e-09
ELF1	9.26803695653341e-14	1.64611	0.667	0.149	3.28700198700414e-09
SRRT	9.62538933224737e-14	2.04032	0.619	0.127	3.41374058057485e-09
ZFAS1	9.96561795879811e-14	1.78235	0.695	0.194	3.53440606526734e-09
LIG1	1.05328013743018e-13	2.31964	0.6	0.127	3.73556333540986e-09
RSF1	1.05735911748437e-13	2.1258	0.562	0.104	3.75002984607005e-09
FYN	1.15904049448377e-13	2.51382	0.571	0.112	4.11065301773612e-09
POLR2E	1.17194806978275e-13	1.69259	0.724	0.201	4.1564310242915e-09
OTUB1	1.19973437632745e-13	1.61818	0.714	0.194	4.25497793908294e-09
BIRC5	1.23450178245047e-13	2.72155	0.533	0.09	4.37828402163885e-09
HERPUD1	1.24451801293913e-13	1.62931	0.657	0.157	4.41380758468992e-09
PPP2R5C	1.25456997115337e-13	1.9253	0.705	0.179	4.44945785969256e-09
ATP6V0E1	1.28370189142482e-13	1.50322	0.762	0.224	4.55277712812728e-09
SPTAN1	1.28583378632293e-13	2.01532	0.648	0.164	4.56033810657289e-09
MDH1	1.29649578133677e-13	-2.53231	0.79	0.843	4.59815193808900e-09
UFD1	1.31602438376383e-13	1.75776	0.695	0.187	4.66741207945682e-09
ATP6V1F	1.31603594441611e-13	1.49358	0.762	0.216	4.66745308046617e-09
SELENOK	1.35029225256372e-13	1.66895	0.724	0.201	4.78894650294249e-09
STOML2	1.38686249119227e-13	1.7327	0.657	0.142	4.91864651126251e-09
HSPA5	1.47969207677038e-13	1.1714	0.819	0.239	5.24787591947385e-09
SQSTM1	1.48777027086864e-13	2.21095	0.571	0.119	5.27652604266273e-09
ADRM1	1.50226578928138e-13	1.73158	0.695	0.179	5.32793584826534e-09
DRAP1	1.52308061887012e-13	2.05506	0.648	0.172	5.40175772288477e-09
ZAP70	1.59979548709946e-13	-2.57739	0.79	0.851	5.67383467454696e-09
ST13	1.61262582507588e-13	1.69361	0.724	0.216	5.7193387512141e-09
POLE3	1.62009176944496e-13	2.33183	0.6	0.142	5.7458174695135e-09
CSK	1.66278132275786e-13	2.11769	0.629	0.157	5.89722023929303e-09
C8orf59	1.78111018131727e-13	1.89231	0.686	0.172	6.31688536905984e-09
WASHC3	1.79429390174484e-13	2.14805	0.571	0.104	6.36364275192826e-09
LSM8	1.81053621585365e-13	2.08262	0.657	0.179	6.42124774314656e-09
PYURF	1.85493250549265e-13	1.73457	0.667	0.164	6.57870362398022e-09
OCIAD2	1.86948013489641e-13	2.03957	0.648	0.164	6.6302982464236e-09
LSM2	1.88175799339386e-13	1.67456	0.733	0.216	6.67384289937066e-09
KIF5B	1.97975889617201e-13	2.25535	0.61	0.157	7.02141290116364e-09
RHEB	2.02901882643494e-13	2.44782	0.543	0.097	7.19611816983416e-09
GBP5	2.0611619391006e-13	-3.71244	0.571	0.761	7.31011693321417e-09
RPA1	2.09453286003311e-13	2.08076	0.571	0.119	7.42847024139342e-09
CCL5	2.37908855758988e-13	1.73313	0.705	0.201	8.43767547834827e-09
ANAPC15	2.43170167806716e-13	2.06015	0.619	0.149	8.624273171433e-09
SLC38A1	2.43577157507574e-13	1.8074	0.667	0.172	8.63870746816363e-09
RHOH	2.48773330790787e-13	2.44777	0.571	0.127	8.82299494982607e-09
RNASEH2C	2.51755178175926e-13	1.87188	0.667	0.164	8.92874914918737e-09
SELENOT	2.53030590243331e-13	1.43828	0.724	0.216	8.97398291356997e-09
DNAJC9	2.66984365103559e-13	1.76595	0.676	0.187	9.46886749276281e-09
BCAP31	2.85797633188134e-13	1.61794	0.695	0.187	1.01360988586504e-08
DHX15	2.92827160659587e-13	2.38614	0.571	0.112	1.03854080799529e-08
TAOK3	2.95330147641438e-13	2.47846	0.562	0.119	1.04741790162512e-08
BST2	3.05063144530088e-13	1.51815	0.667	0.164	1.08193694839041e-08
USP16	3.06187197233481e-13	2.64123	0.524	0.09	1.08592351370826e-08
CAPRIN1	3.23646805805997e-13	2.83817	0.486	0.067	1.14784576147155e-08
CCNK	3.25020158348161e-13	2.56021	0.505	0.075	1.15271649359759e-08
CNPY3	3.37556868577583e-13	1.71585	0.705	0.194	1.19717919009726e-08
CHMP2A	3.46387822954616e-13	2.05581	0.629	0.157	1.22849905289084e-08
NHP2	3.55498677051109e-13	1.43877	0.724	0.209	1.26081160802946e-08
FUNDC2	3.58054747062975e-13	1.8981	0.629	0.149	1.26987696593355e-08
PRF1	3.60772832386273e-13	1.40317	0.724	0.216	1.27951692734116e-08
ISG20	3.61032493540788e-13	1.88707	0.667	0.179	1.28043784159176e-08
PSMA4	3.66914210375014e-13	1.78787	0.676	0.179	1.30129793851603e-08
PRDX3	3.6813937518818e-13	2.04216	0.629	0.164	1.3056431080424e-08
ATRX	3.78647000634688e-13	1.89288	0.638	0.149	1.34290945245098e-08
PNISR	3.8364324705901e-13	1.47094	0.743	0.201	1.36062914001949e-08
HMGN2	3.91010089760342e-13	-2.17632	1	1	1.38675638434403e-08
SASH3	3.9437251674638e-13	1.53095	0.743	0.209	1.39868156789271e-08
CCNL1	4.04459764777479e-13	1.71278	0.724	0.231	1.43445700175981e-08
LCK	4.08819475355137e-13	-1.97788	0.886	0.866	1.44991915129453e-08
VTI1A	4.08972758457005e-13	2.6893	0.4	0.022	1.45046278514361e-08
MRPS12	4.09876433828253e-13	2.24942	0.59	0.134	1.45366776021528e-08
CCNDBP1	4.10489650553002e-13	2.40538	0.552	0.112	1.45584259465128e-08
KIF22	4.11052688830163e-13	2.66821	0.581	0.134	1.45783946620506e-08
ACTR1A	4.51901221933697e-13	2.79704	0.514	0.09	1.60271287371005e-08
TNFAIP8	4.58712511316638e-13	2.40103	0.543	0.104	1.62686979263559e-08
FEN1	4.58933601323038e-13	2.26458	0.562	0.119	1.62765391045229e-08
LCP2	4.75214909533391e-13	2.02283	0.638	0.172	1.68539719815112e-08
ERAP2	4.80616409372114e-13	3.01382	0.476	0.067	1.70455415747914e-08
SDHA	4.83645881122094e-13	1.81114	0.6	0.127	1.71529848198762e-08
TSPO	5.1213289686385e-13	1.42601	0.714	0.201	1.81633053201733e-08
ADH5	5.62044082687212e-13	2.24843	0.581	0.119	1.99334554365847e-08
PRMT2	5.65352597350825e-13	1.89108	0.667	0.187	2.00507952176444e-08
ROCK1	5.73197991277226e-13	1.99632	0.676	0.194	2.03290399586381e-08
PGLS	5.85035760160747e-13	1.89337	0.638	0.149	2.07488782698611e-08
UBE2N	5.94993593864191e-13	1.90391	0.667	0.194	2.11020427999874e-08
MEA1	5.99288399935408e-13	1.90218	0.629	0.157	2.12543623921092e-08
CLEC2B	6.02398625125931e-13	1.36069	0.733	0.209	2.13646696387163e-08
SERBP1	6.08083625055865e-13	-1.93833	0.867	0.918	2.15662938462313e-08
TYMS	6.12852140395789e-13	2.67206	0.543	0.127	2.17354140112771e-08
SLC2A3	6.55524262460191e-13	1.84716	0.638	0.164	2.32488234924131e-08
VPS29	6.56207743581257e-13	1.92164	0.619	0.149	2.32730638338529e-08
CCT7	6.63818243959057e-13	-2.48183	0.705	0.799	2.35429778402519e-08
NDUFS7	7.12459947269542e-13	1.78397	0.676	0.194	2.52681044898616e-08
LYAR	7.14750058686889e-13	1.7939	0.629	0.157	2.53493255813892e-08
COX17	7.33868328472568e-13	2.05528	0.61	0.142	2.60273741376081e-08
HLA-DRA	7.37924899979813e-13	2.14629	0.648	0.187	2.61712445026841e-08
IFI6	7.7928055153654e-13	-3.70698	0.419	0.694	2.76379640407949e-08
ATP6V0D1	7.99933781360449e-13	2.78664	0.533	0.112	2.83704514897297e-08
TMED10	8.02484543859003e-13	1.41073	0.629	0.142	2.84609168325034e-08
UQCRH	8.02551878180358e-13	-1.93137	0.876	0.858	2.84633049115446e-08
ANXA11	8.31647021691447e-13	2.65666	0.505	0.082	2.94951932713089e-08
PEBP1	8.5052031143531e-13	1.41627	0.724	0.201	3.01645533653647e-08
CPSF6	8.52612353790383e-13	2.06483	0.581	0.127	3.02387497395297e-08
ATP5IF1	8.59757114972629e-13	-1.95628	0.886	0.881	3.04921458396193e-08
ZNF706	8.66007769657927e-13	2.03105	0.6	0.134	3.0713831558688e-08
GTF3C6	8.77566255167272e-13	1.84338	0.667	0.194	3.11237648057625e-08
LONP2	8.82526942801519e-13	4.37172	0.352	0.007	3.12997005533987e-08
RBBP7	8.86149234201497e-13	2.20949	0.619	0.179	3.14281687401903e-08
DNAJB1	8.96176100796213e-13	1.89123	0.638	0.172	3.17837815908385e-08
TBRG1	9.02188945828241e-13	2.27748	0.562	0.112	3.19970331527444e-08
HLA-DQB1	9.08739503684758e-13	2.3563	0.543	0.104	3.22293552376836e-08
RRM1	9.2077585229215e-13	2.32321	0.571	0.119	3.26562363773934e-08
CACYBP	9.35888367956998e-13	-2.31125	0.762	0.828	3.31922168579629e-08
KDELR1	9.66648329007937e-13	1.86735	0.648	0.157	3.42831496365955e-08
CASP4	9.97665385049437e-13	1.72102	0.648	0.157	3.53832005461633e-08
SPCS2	1.01869804235862e-12	1.51965	0.743	0.216	3.61291447702907e-08
DSTN	1.05379745556262e-12	1.85419	0.686	0.194	3.7373980558984e-08
ILF2	1.06563395962322e-12	-2.6331	0.762	0.836	3.77937740119972e-08
NUTF2	1.12368053196665e-12	1.79129	0.705	0.194	3.98524537467291e-08
CANX	1.14117713574914e-12	1.55113	0.676	0.187	4.04729882964792e-08
TRAPPC2L	1.15206194891268e-12	2.11284	0.543	0.104	4.08590290801372e-08
PRPS2	1.18352700746818e-12	3.56094	0.419	0.045	4.19749688468666e-08
SH3BGRL	1.18963086933236e-12	1.49562	0.733	0.231	4.21914484117415e-08
ILF3-DT	1.20677809080931e-12	3.02617	0.467	0.067	4.27995917686429e-08
ENSA	1.26308348034682e-12	-2.55016	0.8	0.813	4.47965187139804e-08
TOMM22	1.28553376260201e-12	1.70473	0.733	0.216	4.55927404244429e-08
DDB2	1.33168100118707e-12	2.46888	0.524	0.097	4.72293983881007e-08
NELFCD	1.36926376970652e-12	2.12362	0.562	0.112	4.85623088564113e-08
SAE1	1.40663583517276e-12	1.86511	0.657	0.172	4.9887746530237e-08
NDUFS5	1.43542312498773e-12	-1.76782	0.81	0.866	5.09087165508147e-08
TWF2	1.43933650549426e-12	-2.3653	0.714	0.784	5.10475085038594e-08
PHIP	1.44887575760306e-12	1.88231	0.619	0.142	5.13858276191502e-08
MRPL43	1.47087081208316e-12	1.95422	0.59	0.134	5.21659042213414e-08
DDX24	1.5161920774735e-12	1.92769	0.619	0.157	5.37732682196752e-08
RAB8A	1.5925662701839e-12	1.86052	0.648	0.179	5.64819553383423e-08
PWP1	1.64708902405647e-12	2.17984	0.505	0.082	5.84156593271867e-08
OST4	1.72691261332837e-12	-1.98135	0.952	0.896	6.12466827443041e-08
RNASEH2B	1.75524285437909e-12	2.1572	0.543	0.104	6.22514430734087e-08
GTF3A	1.77040438215436e-12	1.64505	0.724	0.231	6.27891618174864e-08
ANKRD11	1.77992576431804e-12	2.51127	0.524	0.097	6.31268471573037e-08
CNTRL	1.80074534194064e-12	2.5201	0.533	0.104	6.38652342972667e-08
STAT1	1.84017322895678e-12	-3.65289	0.495	0.746	6.5263583738181e-08
APH1A	1.91580357701468e-12	-2.68542	0.619	0.769	6.79458896624028e-08
ID2	1.91790967789744e-12	-3.14023	0.552	0.754	6.80205846363106e-08
TPP2	1.93106857178972e-12	2.23308	0.552	0.112	6.84872779670943e-08
MRPL4	1.93204556805464e-12	2.00492	0.581	0.127	6.85219281166259e-08
NDUFA3	1.94117543616696e-12	1.56575	0.657	0.164	6.88457280190974e-08
TXNL1	1.94453740679809e-12	1.78881	0.6	0.142	6.8964963669501e-08
CYB5B	1.97109729117181e-12	2.34301	0.524	0.097	6.99069365286995e-08
IDH3B	1.97585436928814e-12	1.81072	0.6	0.142	7.00756510611731e-08
ROMO1	2.02994670065434e-12	1.59207	0.695	0.201	7.19940896854067e-08
MIEN1	2.07132834328087e-12	1.68173	0.648	0.179	7.34617310227994e-08
ATXN10	2.10584563389952e-12	2.24864	0.552	0.119	7.46859212518805e-08
KLRG1	2.16997589430578e-12	3.08819	0.457	0.067	7.69603650674487e-08
ZNF331	2.18469424888055e-12	3.62529	0.41	0.037	7.74823662307977e-08
NOSIP	2.34302189978005e-12	1.45233	0.667	0.187	8.30976146975992e-08
GABARAP	2.47516134752046e-12	1.72321	0.714	0.224	8.77840723511607e-08
FXR1	2.5354482064927e-12	2.15137	0.543	0.104	8.99222060914702e-08
CHD4	2.55529750215899e-12	2.59205	0.495	0.082	9.06261812115706e-08
POLR1D	2.68667694326423e-12	1.72334	0.686	0.201	9.52856844698092e-08
IGBP1	2.71135042657854e-12	1.98496	0.59	0.134	9.61607542290345e-08
SSH2	2.75534218307951e-12	2.3617	0.543	0.119	9.77209658650978e-08
PSMB7	2.78503495179046e-12	2.05335	0.552	0.119	9.87740496002005e-08
ICAM2	2.81135131448142e-12	2.29413	0.505	0.09	9.97073857193982e-08
URM1	2.82843052788879e-12	2.0011	0.581	0.134	1.00313117102104e-07
CHCHD7	2.83106927030747e-12	2.86934	0.448	0.06	1.00406702740725e-07
DEF6	2.8891118042467e-12	2.23129	0.514	0.09	1.02465239249414e-07
FKBP11	2.91657223671774e-12	2.46601	0.495	0.09	1.03439150947431e-07
RSU1	2.94957257706575e-12	2.39461	0.543	0.112	1.04609541018214e-07
NFKBIB	3.06511931839147e-12	3.29314	0.419	0.045	1.08707521746072e-07
PIH1D1	3.12342366635354e-12	2.35979	0.543	0.127	1.10775343750895e-07
RTF2	3.12490344621736e-12	2.12507	0.571	0.127	1.10827825623545e-07
FRG1	3.25322628455868e-12	1.65678	0.648	0.172	1.15378923408158e-07
DOCK2	3.30371191024522e-12	2.32011	0.476	0.067	1.17169446608757e-07
PXN	3.53937694794988e-12	2.04828	0.581	0.134	1.2552754283599e-07
IL10RA	3.56192627169671e-12	1.70727	0.581	0.149	1.26327277151995e-07
WIPF1	3.58644088555185e-12	-2.4585	0.829	0.836	1.27196712446982e-07
CYLD	3.60915250479849e-12	2.6572	0.467	0.067	1.28002202735183e-07
NDUFS3	3.62436759918525e-12	2.0807	0.59	0.157	1.28541821272704e-07
HBS1L	3.69354556216557e-12	2.866	0.438	0.052	1.30995286907764e-07
NARF	3.69754724007997e-12	2.26422	0.533	0.104	1.31137210416676e-07
EIF5	3.76280738551825e-12	1.38329	0.752	0.231	1.3345172673479e-07
GSDMD	3.76696249165203e-12	2.09881	0.562	0.127	1.33599091728931e-07
DDX21	3.84829088397926e-12	1.86993	0.59	0.149	1.36483484491208e-07
CCT8	4.07236597159347e-12	1.42441	0.714	0.209	1.44430531548534e-07
PAXX	4.17379197977517e-12	1.54111	0.705	0.201	1.48027706354706e-07
STMN1	4.32777951115401e-12	-2.32743	0.99	0.948	1.53489028142588e-07
USP15	4.44219251934e-12	1.68317	0.61	0.149	1.57546799890913e-07
ELOC	4.46717213833743e-12	2.07252	0.6	0.172	1.58432727058275e-07
EMC6	5.07712539426261e-12	1.66332	0.6	0.149	1.80065329232918e-07
TRAF3IP3	5.09079748147588e-12	-2.5663	0.762	0.828	1.80550223478024e-07
MRPL52	5.34209888432122e-12	1.69078	0.629	0.172	1.89462879031336e-07
TCP1	5.34711898243156e-12	2.12787	0.552	0.112	1.89640921830918e-07
KIAA1551	5.45557693445769e-12	2.02713	0.562	0.127	1.93487491557477e-07
OXA1L	5.49235345203184e-12	2.03164	0.61	0.172	1.94791807529761e-07
FDFT1	5.54166364344689e-12	2.03611	0.581	0.149	1.96540642778487e-07
TMEM219	5.68978754912579e-12	2.5298	0.533	0.119	2.01794005217295e-07
POLR2I	5.72446011288457e-12	1.88494	0.571	0.119	2.03023702363564e-07
FAM192A	5.87856037138813e-12	2.73221	0.476	0.082	2.08489022131652e-07
COX14	5.89620100027425e-12	1.71776	0.648	0.172	2.09114664675727e-07
SUPT4H1	6.0692333287992e-12	1.86	0.619	0.164	2.15251429239193e-07
DDX3X	6.27483176702161e-12	1.69146	0.619	0.157	2.22543183449189e-07
ERGIC3	6.34777617801857e-12	1.66409	0.667	0.187	2.25130229929607e-07
YWHAE	6.49374562244674e-12	1.83653	0.629	0.179	2.30307182245696e-07
TK1	6.77531152456147e-12	2.1487	0.552	0.127	2.40293198530097e-07
FABP5	6.84424170726085e-12	1.66237	0.657	0.187	2.42737876389713e-07
EIF2S2	6.88258335436792e-12	2.13482	0.6	0.164	2.44097701246013e-07
ZMAT2	7.19187563075407e-12	2.09417	0.571	0.134	2.55067061120324e-07
CCT2	7.31563651944825e-12	1.65361	0.724	0.224	2.59456364798752e-07
ALKBH7	7.51200720023483e-12	1.90031	0.562	0.127	2.66420847363528e-07
PSMG2	7.85771041842086e-12	1.91542	0.629	0.187	2.78681557699714e-07
ATP5PB	8.02850944362437e-12	-2.42115	0.848	0.828	2.84739115927582e-07
BCLAF1	8.04130240999567e-12	1.25773	0.676	0.201	2.85192831272907e-07
DNAJC7	8.09701523323779e-12	2.15873	0.562	0.134	2.87168742262011e-07
OSBPL8	8.11763453526884e-12	1.77802	0.619	0.164	2.87900026427845e-07
GPBP1	8.19630058450667e-12	2.15667	0.581	0.149	2.90689996530114e-07
CD63	8.19630058450667e-12	1.96506	0.581	0.149	2.90689996530114e-07
PPA1	8.77895297860059e-12	1.47956	0.676	0.187	3.11354346339049e-07
NASP	9.10602634309244e-12	-2.32696	0.79	0.836	3.22954330284116e-07
PPP6C	9.23601808948405e-12	2.134	0.581	0.157	3.27564617561641e-07
PSMA5	9.31866396785493e-12	-2.3762	0.81	0.828	3.30495736283943e-07
CENPU	9.42940075931396e-12	2.15931	0.581	0.149	3.34423127329829e-07
MYO1F	9.63168032467483e-12	1.43542	0.667	0.187	3.41597174394918e-07
NDUFA11	9.9747011694605e-12	2.40382	0.486	0.09	3.53762751676086e-07
GTF2F1	1.01881041315598e-11	2.28113	0.476	0.082	3.613313011299e-07
SF3A2	1.02036374542487e-11	2.58259	0.524	0.127	3.61882205952383e-07
PSMD13	1.10046792750098e-11	1.722	0.619	0.164	3.90291955167496e-07
ST3GAL1	1.10377451132685e-11	3.08211	0.448	0.075	3.9146466818718e-07
PRPF4B	1.11061739775382e-11	2.12769	0.562	0.134	3.93891566287369e-07
TAX1BP1	1.11137613147463e-11	1.70811	0.676	0.201	3.94160658788793e-07
OSTC	1.11721848628933e-11	1.56849	0.686	0.209	3.96232708347375e-07
RSL1D1	1.12356570216745e-11	1.82327	0.629	0.172	3.98483811930708e-07
AP3S1	1.13270266885426e-11	2.10159	0.543	0.119	4.01724328535851e-07
CYB5R3	1.15793798558124e-11	2.46337	0.467	0.09	4.10674285966244e-07
XRN1	1.1602514922687e-11	3.49405	0.4	0.045	4.11494794248017e-07
MRPS7	1.20114841194348e-11	1.66847	0.6	0.142	4.25999295779873e-07
HCFC1R1	1.20316998450176e-11	2.12879	0.552	0.127	4.26716266703393e-07
DBNL	1.22050468842122e-11	1.81868	0.619	0.179	4.32864192795469e-07
SRP9	1.22171695235573e-11	-2.38677	0.79	0.821	4.33294134322483e-07
GOLGA7	1.22834942303935e-11	1.94759	0.562	0.127	4.35646406375135e-07
TMED2	1.25692327514781e-11	1.58662	0.667	0.187	4.45780408763923e-07
NME2	1.2704305212287e-11	1.87372	0.6	0.164	4.5057088865897e-07
COMMD4	1.27408797159925e-11	2.47717	0.495	0.097	4.5186804000739e-07
FIBP	1.28014006097678e-11	1.71076	0.61	0.157	4.54014474026025e-07
PPP1R2	1.29520191881556e-11	2.1602	0.59	0.157	4.59356312527127e-07
C19orf70	1.30551747920766e-11	1.24635	0.686	0.194	4.63014829175789e-07
TOP2A	1.31761349512947e-11	2.81943	0.438	0.06	4.67304802182619e-07
MRPL14	1.35857981337736e-11	2.02267	0.581	0.157	4.81833916612416e-07
CLTA	1.3767951479319e-11	2.3135	0.533	0.134	4.88294167165527e-07
RBL2	1.38174007611421e-11	2.44201	0.514	0.112	4.90047935394667e-07
TSPAN14	1.38747000260756e-11	1.91094	0.552	0.127	4.92080111124798e-07
TAGAP	1.40247793639363e-11	1.70565	0.61	0.157	4.97402824921366e-07
MLF2	1.40958031203926e-11	1.99814	0.552	0.127	4.99921753467843e-07
PRPF8	1.41317482724777e-11	1.65876	0.6	0.164	5.01196584231694e-07
KPNA2	1.44386909064906e-11	2.90657	0.448	0.067	5.12082611689597e-07
GZMH	1.46705642955886e-11	1.71707	0.59	0.149	5.20306233307345e-07
ATM	1.49202517831099e-11	2.81309	0.457	0.075	5.29161649739776e-07
SERINC3	1.58082294598946e-11	2.4738	0.495	0.097	5.60654666024622e-07
NXT1	1.59521487732153e-11	2.25173	0.505	0.097	5.65758908390852e-07
FAM107B	1.61687196616193e-11	2.00808	0.581	0.164	5.7343981151899e-07
MPG	1.76298440146035e-11	1.8287	0.59	0.142	6.25260047821927e-07
CCDC59	1.76358949228364e-11	1.93795	0.562	0.127	6.25474649333317e-07
IL2RB	1.78860032651955e-11	1.54651	0.533	0.119	6.34344991803423e-07
MRPL10	1.81575105209295e-11	1.81448	0.581	0.134	6.43974268135287e-07
ARL4C	1.82954505086095e-11	-2.19405	0.819	0.851	6.48866447738343e-07
YIF1B	1.85716195701844e-11	2.37788	0.514	0.104	6.58661059676159e-07
AKAP9	1.88019999430032e-11	2.23833	0.505	0.097	6.66831729978552e-07
PIGT	1.89591032713839e-11	1.87196	0.524	0.112	6.72403556622901e-07
PPHLN1	1.90161818089737e-11	1.83003	0.552	0.127	6.74427904037063e-07
ISCU	1.94444984068658e-11	1.65211	0.61	0.149	6.89618580497901e-07
BIRC2	1.96743586896102e-11	2.6751	0.39	0.037	6.97770805285714e-07
OGT	2.00004572347869e-11	2.74843	0.429	0.06	7.09336216288952e-07
U2AF2	2.01275566214819e-11	2.29143	0.533	0.134	7.13843923137476e-07
SPSB3	2.03158242486043e-11	2.23995	0.524	0.127	7.20521022801e-07
SNRPA1	2.05324989920408e-11	1.89454	0.619	0.172	7.2820560925172e-07
UBE2A	2.06217525077359e-11	2.16814	0.543	0.142	7.31371074439362e-07
ISG15	2.06734415516116e-11	-2.84664	0.533	0.724	7.33204278069455e-07
DNAJB6	2.0881960769902e-11	1.63993	0.638	0.179	7.40599620665346e-07
MCM5	2.1493370441777e-11	1.88025	0.648	0.209	7.62283876088063e-07
GGCT	2.15178310050924e-11	1.6838	0.562	0.149	7.63151394426605e-07
TM9SF2	2.15701079008192e-11	2.33035	0.486	0.09	7.65005446810452e-07
PQBP1	2.23625646106181e-11	1.96152	0.571	0.142	7.93110716480183e-07
POP4	2.27235659749344e-11	2.28341	0.495	0.097	8.05913990867023e-07
PET100	2.33129982960933e-11	1.7377	0.6	0.157	8.26818797569245e-07
CNOT7	2.33553110473701e-11	2.16875	0.524	0.112	8.28319461606029e-07
PTPN2	2.34384030008891e-11	1.75651	0.533	0.112	8.31266400829533e-07
LRRC59	2.40667943410655e-11	2.09497	0.514	0.104	8.5355292810023e-07
PIN1	2.45570127978934e-11	1.82764	0.59	0.157	8.70939015890086e-07
NSMCE1	2.48312705143861e-11	2.19812	0.495	0.104	8.80665840063216e-07
RNH1	2.54064043223703e-11	1.99753	0.571	0.149	9.01063535697184e-07
CDC123	2.6292070498451e-11	2.05499	0.543	0.127	9.32474572298064e-07
MAPRE2	2.72843002333053e-11	1.71845	0.638	0.194	9.67664992074407e-07
GBP4	2.73983116710578e-11	-3.84211	0.352	0.627	9.71708521725734e-07
DGCR6L	2.74600167713355e-11	1.95865	0.571	0.157	9.73896954812186e-07
PSMA1	2.76508735598638e-11	2.93684	0.429	0.067	9.80665881674129e-07
NAPA	2.80602266311611e-11	1.76581	0.619	0.172	9.95183997700759e-07
SELPLG	2.80701776520986e-11	1.24328	0.686	0.216	9.95536920609328e-07
RNF125	2.89239661948029e-11	1.58645	0.657	0.179	1.02581738506488e-06
SRP72	2.93487226422412e-11	1.70337	0.638	0.194	1.04088179722973e-06
SLFN5	2.97439897990011e-11	2.80599	0.457	0.082	1.05490034221137e-06
VBP1	2.99709981943119e-11	2.24026	0.514	0.112	1.06295142195947e-06
SEC61G	3.01987288516344e-11	1.30539	0.771	0.269	1.07102811745207e-06
CEP78	3.06524126695209e-11	1.88963	0.467	0.067	1.08711846773723e-06
RPN2	3.08380388943158e-11	1.60661	0.629	0.187	1.0937018874258e-06
MRPS34	3.16840598042392e-11	1.38688	0.695	0.209	1.12370686501715e-06
SCAMP2	3.19399398746382e-11	1.81976	0.581	0.142	1.13278190759392e-06
PSMD7	3.2563966551301e-11	1.81666	0.619	0.187	1.15491363770844e-06
NOL7	3.26414007735436e-11	2.89968	0.448	0.09	1.1576599198345e-06
SBDS	3.30049433074621e-11	2.04179	0.533	0.127	1.17055331934245e-06
APOBEC3G	3.31833227931685e-11	1.57806	0.657	0.201	1.17687972618251e-06
BTN3A2	3.31970985660436e-11	2.05599	0.467	0.075	1.1773682977433e-06
ARHGAP4	3.39005342659295e-11	1.88764	0.552	0.134	1.20231634827546e-06
NUDCD2	3.40055724679294e-11	2.4576	0.476	0.097	1.20604163314758e-06
STAU1	3.42868012289536e-11	2.10248	0.486	0.09	1.21601569238607e-06
NFATC3	3.42927402618181e-11	2.08185	0.514	0.104	1.21622632612564e-06
SERPINB1	3.43803267261465e-11	1.20272	0.686	0.209	1.21933266766951e-06
KXD1	3.60785658781654e-11	1.65848	0.619	0.172	1.27956241743501e-06
TMED9	3.67478163598167e-11	1.62539	0.61	0.172	1.30329805501726e-06
CD5	3.91262863062138e-11	2.47967	0.495	0.112	1.38765287013618e-06
LRPAP1	3.95322135088372e-11	1.81021	0.533	0.112	1.40204948430442e-06
SHKBP1	3.97539891084082e-11	1.73361	0.59	0.157	1.40991497771881e-06
FAM111A	3.98844107242482e-11	2.86954	0.429	0.067	1.41454051074619e-06
BNIP2	4.00560488649220e-11	2.10311	0.533	0.119	1.42062782904333e-06
AIP	4.05882578388575e-11	2.03129	0.571	0.164	1.43950315251292e-06
SSR3	4.19452406037204e-11	1.6128	0.638	0.187	1.48762990325155e-06
TPX2	4.22709346873674e-11	2.91858	0.467	0.09	1.49918096962217e-06
BTG3	4.29711437057089e-11	2.76442	0.438	0.075	1.52401458266667e-06
UQCRC2	4.33001429584833e-11	1.67823	0.61	0.164	1.53568287016557e-06
GLUL	4.39036014585057e-11	-4.18212	0.267	0.582	1.55708512932736e-06
CAPN1	4.44831369747452e-11	2.10305	0.524	0.119	1.57763893594631e-06
GMNN	4.53606467919592e-11	2.66058	0.448	0.075	1.60876069912362e-06
TMOD3	4.59027324976124e-11	2.14296	0.524	0.119	1.62798631076032e-06
HIST1H1C	4.59575029915467e-11	2.06616	0.562	0.157	1.6299288010982e-06
PSMA6	4.61673393035517e-11	1.49399	0.657	0.187	1.63737085573976e-06
LUC7L2	4.6528605526589e-11	1.97947	0.533	0.127	1.65018352360601e-06
HNRNPH1	4.6651274653918e-11	2.10565	0.552	0.142	1.65453410687586e-06
HNRNPL	4.68362409363362e-11	2.02892	0.486	0.09	1.6610941210481e-06
NAP1L4	4.75090348738086e-11	1.44781	0.667	0.194	1.6849554308345e-06
ATG3	4.75158738215414e-11	2.33311	0.524	0.142	1.68519798095479e-06
H2AFJ	4.76178079985363e-11	1.75694	0.552	0.127	1.68881317847609e-06
SIGIRR	4.77043426438288e-11	1.81173	0.619	0.172	1.69188221620603e-06
SDF2L1	4.77349460035757e-11	1.63961	0.524	0.112	1.69296759496282e-06
STX10	4.80367841747586e-11	2.25182	0.476	0.09	1.70367258754199e-06
SEC11C	4.906987155714e-11	1.4366	0.6	0.164	1.74031206464553e-06
ABCF1	4.90872133582684e-11	2.02046	0.533	0.119	1.74092710896435e-06
PDIA6	5.00657311573434e-11	-2.41866	0.695	0.784	1.77563122122634e-06
WDR74	5.07383309364287e-11	2.94606	0.457	0.09	1.79948564499138e-06
POLR2F	5.11958680149423e-11	1.7874	0.6	0.179	1.81571265501794e-06
HPS1	5.22995873010575e-11	1.74316	0.59	0.164	1.8548571632193e-06
RANBP1	5.2729696153354e-11	1.47569	0.629	0.179	1.87011140377485e-06
SF3B6	5.32986714572714e-11	-2.1566	0.829	0.813	1.89029068190359e-06
ANKRD12	5.40252963607732e-11	2.04539	0.59	0.179	1.91606116073118e-06
CENPK	5.42463865178206e-11	1.97683	0.562	0.157	1.92390234424103e-06
LPXN	5.68284787526007e-11	2.00733	0.543	0.134	2.01547882743974e-06
PRKDC	5.68839466632093e-11	1.38571	0.6	0.164	2.01744605235738e-06
G3BP2	5.71934466001575e-11	1.60718	0.657	0.201	2.02842277712119e-06
NCAPH2	5.78610565603038e-11	2.96391	0.419	0.067	2.05210023196774e-06
WASHC1	5.79080216913444e-11	2.432	0.486	0.104	2.05376589730522e-06
MTCH2	5.85653042106525e-11	1.88683	0.524	0.112	2.077077079135e-06
MED10	5.88473558909607e-11	1.50891	0.61	0.172	2.08708032402881e-06
SAMHD1	5.8880005721315e-11	1.56175	0.6	0.157	2.08823828291216e-06
TPST2	5.90840007009538e-11	1.60192	0.562	0.134	2.09547316886003e-06
DCK	5.94190446437414e-11	3.77547	0.352	0.03	2.10735583733493e-06
SYNCRIP	5.98400165893629e-11	1.57164	0.552	0.134	2.12228602835834e-06
PCNT	5.99044000563384e-11	3.17211	0.419	0.067	2.1245694523981e-06
CLINT1	6.07444004523715e-11	2.14553	0.505	0.104	2.15436090644381e-06
HLA-DMA	6.08956508392333e-11	2.3809	0.467	0.082	2.15972515266425e-06
SLIRP	6.10417950583743e-11	1.90053	0.533	0.119	2.1649083035403e-06
BDP1	6.10417950583743e-11	2.19912	0.524	0.127	2.1649083035403e-06
POLD4	6.12191804001632e-11	2.20824	0.457	0.082	2.17119945207219e-06
DCTPP1	6.18350091152774e-11	2.21616	0.505	0.112	2.19304043328243e-06
NCOA4	6.33418215801531e-11	1.87081	0.524	0.112	2.24648104416171e-06
PSMD11	6.3823553103495e-11	2.17196	0.505	0.112	2.26356613436855e-06
GPS1	6.46652290195216e-11	1.95284	0.562	0.142	2.29341701240635e-06
DNAJA2	6.75426939565929e-11	2.26396	0.495	0.104	2.39546918386452e-06
ATP5MC1	6.79782762624609e-11	1.51001	0.657	0.194	2.41091754592444e-06
PMPCB	6.90725697239513e-11	2.14979	0.505	0.112	2.44972775782966e-06
ATP5ME	7.02947349360744e-11	1.7288	0.59	0.164	2.49307306924282e-06
DGKA	7.12381941553629e-11	3.06808	0.4	0.052	2.5265337939141e-06
METTL26	7.15821078231852e-11	1.42633	0.629	0.187	2.53873103605709e-06
KRTCAP2	7.17232555301206e-11	-2.26186	0.676	0.761	2.54373698063126e-06
AATF	7.2597595859228e-11	1.89076	0.543	0.134	2.57474633474338e-06
ZC3H15	7.38507884225617e-11	-2.45777	0.657	0.769	2.61919206219457e-06
LSM6	7.751189017715e-11	1.83677	0.533	0.127	2.7490366970228e-06
TMEM109	8.15353353819606e-11	1.79172	0.59	0.172	2.89173220465662e-06
HOPX	8.19076782360332e-11	1.71759	0.562	0.149	2.90493771631915e-06
MGMT	8.27684881292221e-11	2.25941	0.495	0.112	2.93546719999099e-06
PSMD4	8.3170060460589e-11	-2.92114	0.571	0.724	2.94970936429525e-06
PLEKHJ1	8.35445188256493e-11	1.78262	0.562	0.142	2.96298990467048e-06
APRT	8.52545669399942e-11	1.07427	0.762	0.239	3.02363847109384e-06
PSMB2	8.52646980728446e-11	-2.23884	0.79	0.791	3.02399778185151e-06
POLR2A	8.67869232405078e-11	2.14627	0.495	0.112	3.07798501964785e-06
TMEM50A	8.8012367798288e-11	-2.43996	0.781	0.784	3.12144663633408e-06
SFXN1	8.84944015184553e-11	1.66079	0.543	0.134	3.13854244425354e-06
FBL	9.02404635839734e-11	1.60115	0.638	0.194	3.2004682814692e-06
CCT3	9.13139433908342e-11	-2.6943	0.667	0.754	3.23854031629933e-06
ASF1B	9.19448195968731e-11	2.2654	0.457	0.09	3.2609149718227e-06
SRI	9.24367468135566e-11	1.61059	0.61	0.172	3.2783616624896e-06
MRPL42	9.38336923218386e-11	2.27356	0.419	0.067	3.32790573188633e-06
CYBA	9.45152606116456e-11	1.60537	0.61	0.179	3.35207823285262e-06
EIF2A	9.54520647769814e-11	1.7505	0.524	0.119	3.38530292938042e-06
DDX6	9.62012946709002e-11	1.83236	0.629	0.201	3.41187511679815e-06
GUK1	1.00042950282094e-10	-2.18143	0.829	0.813	3.54812327470474e-06
SUPT16H	1.00797286286485e-10	1.81202	0.543	0.127	3.57487655543649e-06
NUP58	1.0100271851957e-10	2.85107	0.448	0.082	3.58216241501506e-06
LSM14A	1.03132253612697e-10	1.70439	0.571	0.149	3.6576885066279e-06
TMEM14A	1.0339219880949e-10	2.75702	0.4	0.052	3.66690772297739e-06
SURF4	1.03730103039797e-10	2.32167	0.486	0.112	3.67889183440944e-06
SNHG15	1.05198809609205e-10	2.1661	0.448	0.075	3.73098098160007e-06
SHISA5	1.05431038934465e-10	-2.35165	0.771	0.813	3.73921722684974e-06
AKNA	1.06407287565808e-10	1.73732	0.533	0.119	3.77384086080894e-06
DCP2	1.0978825548064e-10	2.19582	0.486	0.104	3.89375026887639e-06
MCM3	1.09960397360267e-10	1.77478	0.59	0.187	3.89985545277922e-06
ATG12	1.1254022129687e-10	2.00817	0.505	0.104	3.99135148851479e-06
CKLF	1.13261890808465e-10	2.2645	0.476	0.097	4.01694621941301e-06
PHF3	1.15000810714605e-10	2.27039	0.467	0.09	4.07861875280416e-06
GPAA1	1.17338240214668e-10	1.98947	0.533	0.134	4.1615180274534e-06
SAMD3	1.18786781314365e-10	1.52634	0.6	0.172	4.21289198609526e-06
DDOST	1.19572705780196e-10	-2.25578	0.79	0.791	4.24076558320045e-06
HM13	1.22664541530934e-10	1.49415	0.533	0.127	4.3504206299361e-06
MRPS18C	1.22678696555403e-10	2.03075	0.486	0.104	4.35092265203392e-06
DCAF11	1.27867130566969e-10	1.99479	0.524	0.127	4.53493565268814e-06
PTBP3	1.31427514787421e-10	1.65936	0.6	0.172	4.66120823945068e-06
CDK4	1.31910402709946e-10	1.68393	0.562	0.149	4.67833434251095e-06
ELOVL1	1.32345449008413e-10	-2.93922	0.419	0.657	4.69376369453237e-06
GLOD4	1.3247636746266e-10	2.43921	0.429	0.067	4.6984068484307e-06
ETFA	1.34934440526304e-10	1.70841	0.581	0.149	4.78558486770588e-06
IRF2	1.35227495883778e-10	2.27276	0.457	0.082	4.79597836901409e-06
EMC4	1.35274493874673e-10	1.64454	0.6	0.172	4.79764519975916e-06
UPF3A	1.35530414290157e-10	2.29369	0.495	0.119	4.8067216732147e-06
FKBP3	1.35991749747907e-10	1.93023	0.524	0.119	4.82308339655928e-06
SAFB	1.37252686829955e-10	2.18833	0.476	0.097	4.86780379111119e-06
FLII	1.38170748682939e-10	2.57981	0.4	0.06	4.90036377278911e-06
SMC2	1.54739810907998e-10	2.02392	0.543	0.134	5.48800213366305e-06
STARD3	1.54963313502378e-10	2.60762	0.429	0.075	5.49592887667535e-06
CYFIP2	1.55105801857477e-10	1.79408	0.571	0.157	5.50098236867727e-06
HAUS4	1.55374522272767e-10	2.58505	0.438	0.082	5.51051280692594e-06
NPC2	1.55481046678515e-10	2.35593	0.486	0.104	5.51429080150022e-06
SURF2	1.57008520038882e-10	2.92196	0.362	0.037	5.56846417169898e-06
TUBA1C	1.60981183735105e-10	2.48537	0.476	0.097	5.70935866234925e-06
CD48	1.62516242844297e-10	-3.07605	0.752	0.776	5.76380106871583e-06
NDFIP1	1.63163073642093e-10	2.50149	0.448	0.09	5.78674156979046e-06
LINC00861	1.67934213937164e-10	1.97868	0.571	0.164	5.95595483149545e-06
TCF25	1.6940815235429e-10	1.05703	0.695	0.209	6.00822953139725e-06
MRPL47	1.69882832370215e-10	1.96933	0.505	0.119	6.02506453284206e-06
RIPOR2	1.70378275811339e-10	1.54397	0.638	0.194	6.04263592992493e-06
ARFGAP2	1.71332691736613e-10	2.67383	0.448	0.09	6.07648524513071e-06
HMGA1	1.74867323156312e-10	3.00386	0.41	0.075	6.20184448306175e-06
MRPS18B	1.77688290960706e-10	1.9633	0.514	0.127	6.30189292721238e-06
SDCBP	1.78543933659869e-10	1.99466	0.467	0.097	6.3322391511809e-06
SRP54	1.79748278267516e-10	2.49753	0.448	0.082	6.37495243703572e-06
SYNE1	1.7977025401915e-10	1.78567	0.581	0.179	6.37573182904318e-06
KRR1	1.79901535789382e-10	2.61212	0.448	0.09	6.38038786830622e-06
U2SURP	1.84003881866051e-10	1.55326	0.59	0.164	6.52588167426137e-06
SYNGR2	1.84222902841808e-10	1.75238	0.524	0.127	6.53364947218756e-06
PRPF31	1.85732960948371e-10	2.15348	0.476	0.097	6.58720519299492e-06
PSMC4	1.93706939674484e-10	1.74539	0.59	0.179	6.87001032249526e-06
LAMTOR1	1.94169336667284e-10	1.21775	0.657	0.201	6.88640969424188e-06
PKN1	1.95403132534018e-10	2.29819	0.438	0.075	6.93016749845149e-06
TMPO	1.96185987098917e-10	1.94453	0.543	0.149	6.95793221845018e-06
SIT1	2.01556472061598e-10	2.68743	0.448	0.09	7.14840183813663e-06
PHPT1	2.05989516143119e-10	1.6157	0.571	0.149	7.30562417953187e-06
RNMT	2.11410244089316e-10	2.34855	0.476	0.104	7.49787571687168e-06
CAPZA2	2.11498241620472e-10	2.17989	0.505	0.127	7.50099663731164e-06
PSMC1	2.14098159826947e-10	1.57651	0.6	0.179	7.5932053364225e-06
ZNF655	2.15811996786352e-10	2.75588	0.419	0.075	7.65398827802476e-06
CISD2	2.281975375049e-10	1.79367	0.543	0.134	8.09325386514878e-06
ATP6AP2	2.34291781004397e-10	1.90816	0.495	0.104	8.30939230510193e-06
MTDH	2.3443063316425e-10	1.65668	0.581	0.157	8.31431683580329e-06
IFI35	2.35721733463102e-10	2.61262	0.448	0.097	8.36010699900238e-06
PSMD9	2.38002021037429e-10	1.85763	0.524	0.142	8.44097967811345e-06
TSTD1	2.39411297700513e-10	-2.56694	0.648	0.746	8.49096108424638e-06
LNPEP	2.41677038700113e-10	1.90208	0.495	0.104	8.57131785453822e-06
PPP1R11	2.53071670083489e-10	2.0196	0.505	0.119	8.97543985118102e-06
SF3B1	2.56203674787713e-10	-2.25197	0.819	0.821	9.08651953002101e-06
RECQL	2.60614438468123e-10	1.73975	0.543	0.142	9.24295167471046e-06
G3BP1	2.64459038081954e-10	1.67414	0.61	0.194	9.37930424461457e-06
MRPL28	2.64611169511846e-10	1.87687	0.524	0.127	9.38469973790712e-06
NOP53	2.67892940215672e-10	2.56409	0.39	0.052	9.50109101768901e-06
GLRX	2.70676931675115e-10	1.91688	0.533	0.142	9.59982805878964e-06
STAG2	2.75082030862911e-10	1.99491	0.495	0.112	9.75605930658399e-06
PHB	2.7656364184237e-10	1.52741	0.6	0.172	9.80860612158148e-06
TMED4	2.77825784369636e-10	2.52414	0.467	0.104	9.85336926845351e-06
PCSK7	2.81116073886303e-10	1.63254	0.533	0.127	9.97006267645162e-06
BTG1	2.82293864753676e-10	2.66519	0.495	0.134	1.00118342073539e-05
GLIPR2	2.8305283309668e-10	1.65686	0.562	0.149	1.00387517786069e-05
DDX17	2.85345209770582e-10	2.35668	0.514	0.142	1.01200532097235e-05
SLC25A39	2.86375995377713e-10	1.7997	0.524	0.119	1.0156611052066e-05
CCDC124	2.91888610203235e-10	1.70353	0.61	0.187	1.03521214494679e-05
SMS	2.96326829694374e-10	1.91935	0.543	0.149	1.05095273419407e-05
GINS2	2.99911350956994e-10	2.24767	0.495	0.134	1.06366559730407e-05
DCUN1D5	3.00385770745105e-10	2.51837	0.4	0.06	1.06534817452459e-05
GRAP2	3.03724857009321e-10	2.78698	0.419	0.082	1.07719057786926e-05
HSPB1	3.11017226817626e-10	1.71594	0.543	0.142	1.10305369663139e-05
TACC3	3.12401153873325e-10	2.59425	0.438	0.09	1.10796193232714e-05
RPS6KB2	3.20458114835607e-10	1.85671	0.533	0.134	1.13653675007596e-05
APOBEC3C	3.26128580587292e-10	1.39453	0.619	0.172	1.15664762391089e-05
FBXW5	3.26515582990282e-10	2.14016	0.476	0.112	1.15802016663333e-05
NDUFC1	3.28367415358253e-10	1.91147	0.505	0.127	1.16458787530958e-05
STX8	3.28500717227476e-10	2.50731	0.41	0.06	1.16506064371897e-05
GADD45B	3.3113124141226e-10	1.74439	0.571	0.164	1.17439006079272e-05
NAMPT	3.40824914990558e-10	2.71281	0.419	0.082	1.20876964350551e-05
FAM208A	3.49149805122422e-10	2.94053	0.381	0.052	1.23829469884718e-05
SDF2	3.49659050283519e-10	2.61136	0.419	0.075	1.24010078773553e-05
FAM96A	3.5704376634639e-10	1.61068	0.562	0.149	1.26629142172411e-05
SMDT1	3.67796858651802e-10	1.98843	0.514	0.134	1.30442833889448e-05
GRPEL1	3.73045412797257e-10	2.2381	0.429	0.075	1.32304286102675e-05
HIST1H1D	3.7332035155878e-10	1.99383	0.514	0.134	1.32401795883837e-05
TFAM	3.75780800987483e-10	2.26344	0.467	0.097	1.33274418878221e-05
THOC2	3.81465064719505e-10	2.58668	0.41	0.067	1.3529039985342e-05
NDUFS4	3.83014709201174e-10	2.48169	0.429	0.082	1.35839996765288e-05
AL133415.1	3.84635372378663e-10	3.04597	0.39	0.06	1.36414781167817e-05
ATOX1	3.85982248858822e-10	2.23551	0.467	0.104	1.3689246438027e-05
METTL23	3.87932832696452e-10	2.58527	0.4	0.06	1.37584258444124e-05
TMEM179B	3.94783783238505e-10	1.58741	0.562	0.164	1.40014016563368e-05
TSR2	4.06430250120111e-10	2.10902	0.467	0.097	1.44144552507599e-05
PSMF1	4.06975803392092e-10	1.52483	0.562	0.157	1.44338038431039e-05
FAM162A	4.24144168163472e-10	2.34245	0.438	0.09	1.50426970680857e-05
UHRF1	4.26807619008167e-10	1.64506	0.543	0.149	1.51371590157436e-05
HLA-DRB5	4.27118071199307e-10	1.43144	0.571	0.157	1.51481695131546e-05
PLP2	4.27404238749032e-10	2.05264	0.533	0.142	1.51583187314732e-05
RUVBL1	4.28770915672396e-10	2.63438	0.419	0.082	1.52067892952372e-05
DCPS	4.30484245266331e-10	1.72864	0.514	0.119	1.52675542426157e-05
SLF1	4.30917896761824e-10	2.7071	0.352	0.037	1.52829341265549e-05
FLOT2	4.39438568865546e-10	2.96342	0.41	0.075	1.55851282833855e-05
RUVBL2	4.40675523815482e-10	2.11502	0.486	0.112	1.56289981276399e-05
FGFBP2	4.48530625604032e-10	2.04258	0.495	0.119	1.59075871676726e-05
PFDN6	4.56108526145249e-10	2.24605	0.438	0.082	1.61763449882674e-05
FDPS	4.63969736949753e-10	-2.42631	0.648	0.769	1.645515069066e-05
EMB	4.71722255849734e-10	1.50715	0.581	0.172	1.67301015259667e-05
VMP1	4.74004077052854e-10	2.64352	0.41	0.067	1.68110285967565e-05
IKZF3	4.75661638006243e-10	1.97019	0.486	0.112	1.68698156535294e-05
NR1H2	4.79565593059821e-10	1.95335	0.448	0.09	1.70082733234596e-05
SRSF1	4.81997208975643e-10	1.84778	0.552	0.149	1.70945130135301e-05
GGNBP2	4.82977251039524e-10	2.0284	0.486	0.112	1.71292711853678e-05
ARID5B	4.87244436453247e-10	2.39302	0.448	0.09	1.72806111832509e-05
HADHA	4.91923692550569e-10	-2.18548	0.724	0.776	1.74465656799985e-05
TMEM256	4.95046386264719e-10	1.75993	0.524	0.127	1.75573151352645e-05
RBM23	4.96431199645027e-10	2.57618	0.4	0.067	1.76064289266105e-05
BAG6	5.07933741230082e-10	1.75515	0.543	0.149	1.80143780664661e-05
AZIN1	5.12416489426306e-10	3.17384	0.371	0.052	1.81733632139934e-05
EAPP	5.15151857204899e-10	2.03977	0.505	0.127	1.8270375767629e-05
PAFAH1B3	5.22899550136859e-10	2.16615	0.495	0.134	1.85451554451539e-05
AP2A1	5.39807317546211e-10	2.46392	0.4	0.067	1.91448063240939e-05
PCF11	5.45297163095434e-10	2.20077	0.419	0.075	1.93395091863427e-05
CAPZB	5.51098065719995e-10	-1.75485	0.895	0.843	1.95452439988253e-05
TOP1	5.68083827226955e-10	1.84672	0.524	0.134	2.01476610164312e-05
AC007952.4	5.82592451588103e-10	4.22455	0.381	0.06	2.06622238880237e-05
FANCI	5.8432482050155e-10	2.63529	0.419	0.082	2.0723664083908e-05
OXCT1	5.85329023404555e-10	1.9972	0.495	0.127	2.0759279144066e-05
ATP2B1	5.87607834663818e-10	2.5811	0.381	0.052	2.0840099464187e-05
VPS26C	5.97428994805219e-10	3.52083	0.324	0.03	2.11884167297619e-05
SRRM2	6.08506148120725e-10	1.5399	0.486	0.104	2.15812790492496e-05
TBCC	6.20044519464634e-10	1.84893	0.524	0.149	2.19904989273327e-05
MRPL27	6.26247182811395e-10	1.78292	0.543	0.142	2.22104825855889e-05
TRABD	6.30001786122493e-10	1.88559	0.552	0.157	2.23436433466203e-05
PAFAH1B1	6.32152545889758e-10	2.16052	0.476	0.112	2.24199221925262e-05
POLR2J	6.3391234266154e-10	2.32342	0.467	0.104	2.24823351448342e-05
CCL4	6.36627757706268e-10	2.77183	0.467	0.112	2.25786400548105e-05
DHRS7	6.58394661374184e-10	2.16019	0.514	0.149	2.33506250602968e-05
HELLS	6.60177442025891e-10	1.94327	0.486	0.119	2.34138531588903e-05
RFC4	7.33667763378595e-10	1.71765	0.476	0.097	2.60202608959852e-05
ING3	7.33969698493351e-10	2.52971	0.39	0.06	2.60309693267652e-05
FNBP1	7.36030972403113e-10	2.13039	0.476	0.112	2.61040744672488e-05
CNOT8	7.40988778537721e-10	2.4296	0.4	0.067	2.62799080196188e-05
TIMM13	7.77481054519068e-10	1.5322	0.543	0.142	2.75741430795733e-05
PFKL	8.14554008396939e-10	1.68058	0.562	0.164	2.88889724618058e-05
USB1	8.27863534304166e-10	3.02567	0.39	0.067	2.93610081076315e-05
WNK1	8.32790469077001e-10	2.86133	0.41	0.082	2.95357467762849e-05
RAD51C	8.4220948678001e-10	2.31059	0.457	0.112	2.98698016581399e-05
COPS3	8.49501411037709e-10	1.45399	0.581	0.172	3.01284170438634e-05
PHF5A	8.55014028392834e-10	1.52774	0.552	0.149	3.03239275309803e-05
ZNF106	8.61049186274701e-10	2.42512	0.419	0.082	3.05379704404185e-05
FBXO21	8.96361023248389e-10	3.02755	0.314	0.022	3.17903400505274e-05
SMIM26	9.31057007962249e-10	1.74715	0.514	0.134	3.30208678443891e-05
EIF2S1	9.31729652203474e-10	2.1893	0.448	0.097	3.30447238450484e-05
PCM1	9.32041839110508e-10	1.87197	0.505	0.127	3.30557958658933e-05
KLRD1	9.35092184029244e-10	2.29439	0.486	0.134	3.31639793987812e-05
CHIC2	9.37786742889741e-10	2.05355	0.476	0.112	3.32595446233276e-05
ITGAE	9.38402208808259e-10	1.86288	0.438	0.09	3.32813727375937e-05
MPHOSPH8	9.46808533500374e-10	1.57407	0.524	0.134	3.35795114491243e-05
MYADM	9.47777731438003e-10	1.4338	0.6	0.187	3.36138850231802e-05
RNF19A	9.48829015921252e-10	2.08121	0.41	0.067	3.36511698786631e-05
AL138963.3	9.62299671763006e-10	2.33088	0.533	0.157	3.41289201587468e-05
TRIM26	9.66271607783526e-10	2.41742	0.41	0.075	3.42697888416505e-05
TNRC6B	9.83792429271793e-10	2.60235	0.362	0.045	3.48911822965534e-05
SRPRA	9.91424803482656e-10	2.24438	0.448	0.097	3.51618720803159e-05
CCDC107	1.00389798218214e-09	2.07923	0.467	0.104	3.56042458360719e-05
PKMYT1	1.00692180707713e-09	2.25977	0.448	0.097	3.57114888097974e-05
MED15	1.01123642081075e-09	1.87363	0.476	0.112	3.58645109004741e-05
GLTP	1.01445120461152e-09	2.47897	0.333	0.03	3.59785264227521e-05
RELA	1.02955561809903e-09	2.25922	0.457	0.104	3.65142195515002e-05
TRAM1	1.03495138931922e-09	2.02435	0.467	0.104	3.67055859735955e-05
DNAJC19	1.04407851021566e-09	2.09612	0.457	0.097	3.70292884433084e-05
COA3	1.07981714530734e-09	1.7095	0.514	0.127	3.82967948754701e-05
CLNS1A	1.08432218382589e-09	1.867	0.552	0.164	3.84565705715691e-05
CLEC2D	1.09545285165211e-09	1.82046	0.505	0.127	3.88513308366938e-05
BCCIP	1.1086561600048e-09	1.81938	0.524	0.142	3.93195993707302e-05
SRPK1	1.13396090973205e-09	2.01769	0.495	0.119	4.02170576245567e-05
PSAP	1.13803505264471e-09	1.36401	0.61	0.194	4.03615511770971e-05
DDB1	1.16975892762769e-09	1.96676	0.467	0.112	4.14866701272437e-05
EXOSC8	1.17519240378454e-09	1.97773	0.495	0.127	4.16793737926225e-05
CYTIP	1.23214427825185e-09	-2.44242	0.705	0.761	4.369922897248e-05
TMEM208	1.28924401356153e-09	2.07467	0.448	0.09	4.57243281849734e-05
SMCHD1	1.28948919326817e-09	1.93498	0.448	0.097	4.57330237284491e-05
SMARCE1	1.29827453404124e-09	1.83529	0.524	0.142	4.60446046243065e-05
TXN2	1.31254415263547e-09	1.58438	0.571	0.172	4.65506909173695e-05
RRP1B	1.34466746493573e-09	2.92934	0.371	0.06	4.76899763114105e-05
HSD17B10	1.35725143277547e-09	1.67395	0.552	0.172	4.81362793148147e-05
MRPL21	1.37141607856476e-09	2.28586	0.448	0.097	4.86386426423778e-05
TMEM123	1.37585004208532e-09	1.92694	0.457	0.104	4.87958975925978e-05
STK10	1.37742417944745e-09	1.55268	0.514	0.134	4.88517259482832e-05
COPS2	1.40389382471431e-09	2.25753	0.438	0.097	4.97904983873179e-05
CYB5A	1.40437907653969e-09	2.49811	0.381	0.06	4.98077083285566e-05
BRCA1	1.49292040464873e-09	2.88586	0.352	0.045	5.29479150712719e-05
NUP98	1.53425434990449e-09	2.14716	0.41	0.082	5.44138647737128e-05
NCKAP1L	1.53462656685913e-09	1.88856	0.514	0.142	5.44270658202259e-05
MFNG	1.57670936797134e-09	1.93006	0.524	0.149	5.59195744444717e-05
FIS1	1.57697050806955e-09	1.4504	0.581	0.179	5.59288360391947e-05
PSMD6	1.59918877072997e-09	1.50505	0.571	0.164	5.67168289427092e-05
RBM42	1.60558183489215e-09	1.83554	0.467	0.104	5.6943565356285e-05
IMP3	1.60854290344425e-09	1.78036	0.524	0.142	5.70485826135537e-05
DUSP1	1.61771529075671e-09	2.194	0.457	0.112	5.73738905019775e-05
ITGAL	1.64825454138428e-09	1.75542	0.552	0.164	5.8456995564735e-05
RNF114	1.67793391794619e-09	1.8606	0.533	0.149	5.95096043338794e-05
MESD	1.68123196182269e-09	1.91699	0.476	0.119	5.96265727580036e-05
RBM22	1.71691095158427e-09	2.14546	0.448	0.104	6.08919638088875e-05
HP1BP3	1.73725517003291e-09	-2.35182	0.695	0.754	6.1613491860387e-05
NFKBIZ	1.80647306665627e-09	2.7966	0.362	0.052	6.40683737820314e-05
TPR	1.84618356719617e-09	-1.95439	0.848	0.813	6.54767463941792e-05
NR3C1	1.87599778799317e-09	1.53404	0.495	0.127	6.65341375489656e-05
LMAN1	1.94473434534073e-09	1.78814	0.505	0.142	6.89719482918542e-05
BRD4	1.9777164610206e-09	2.18515	0.476	0.119	7.01416920065565e-05
TRAF7	1.97831099660738e-09	2.85845	0.381	0.067	7.01627778056775e-05
ZFR	1.98285648233096e-09	2.41236	0.4	0.067	7.03239880023499e-05
CLTC	2.00116799169512e-09	1.33972	0.514	0.134	7.09734239934592e-05
WSB1	2.05668744234897e-09	1.91549	0.476	0.127	7.29424768303487e-05
HSBP1	2.06304800691177e-09	2.08187	0.438	0.097	7.31680606131329e-05
THRAP3	2.08398038790510e-09	-2.28829	0.838	0.791	7.39104484374421e-05
OSER1	2.10701410740945e-09	1.36368	0.505	0.127	7.47273623333835e-05
CDKN3	2.1306638249899e-09	1.93099	0.419	0.082	7.55661232170917e-05
NBDY	2.151914653962e-09	2.33597	0.371	0.06	7.63198051174163e-05
RILPL2	2.16058963119348e-09	2.16808	0.41	0.075	7.6627471859908e-05
PFDN1	2.19397108930893e-09	1.6772	0.495	0.119	7.78113786534306e-05
SF3A1	2.19996395948192e-09	1.42557	0.59	0.187	7.80239217869858e-05
EIF3I	2.20175021906109e-09	-1.93191	0.81	0.791	7.80872732692208e-05
ATF7IP	2.23344554649325e-09	2.47577	0.419	0.082	7.92113797519296e-05
DUSP4	2.24610972055058e-09	2.61608	0.419	0.09	7.96605273490467e-05
CDKN2A	2.30184412965285e-09	2.20263	0.429	0.09	8.16372039022681e-05
THOC7	2.30814292155342e-09	1.89389	0.505	0.142	8.18605968558137e-05
SMARCB1	2.32491348035624e-09	1.79215	0.476	0.119	8.24553814943143e-05
CLK3	2.33027940014851e-09	3.0479	0.314	0.03	8.26456892056669e-05
AC004687.1	2.36944554479712e-09	2.0157	0.457	0.104	8.40347556917747e-05
ESD	2.37482217393691e-09	1.77061	0.514	0.134	8.42254432208464e-05
RAB2A	2.3780291205691e-09	2.26726	0.419	0.082	8.43391807901037e-05
ATP6V0B	2.41878534057956e-09	-2.34414	0.714	0.761	8.57846408889948e-05
PSMD3	2.42702252210595e-09	3.85208	0.305	0.03	8.60767807690095e-05
DHPS	2.43041339859506e-09	2.36293	0.41	0.082	8.61970415945725e-05
UBE2V2	2.46064665112515e-09	1.73609	0.524	0.142	8.72692941288046e-05
LYPLA1	2.47839948438987e-09	2.08529	0.457	0.104	8.78989161133713e-05
PCMT1	2.49395624628579e-09	1.55178	0.533	0.142	8.84506522307718e-05
IFI16	2.5269613110587e-09	-2.64853	0.714	0.739	8.96212098580079e-05
YEATS4	2.54867118831838e-09	1.63603	0.505	0.134	9.03911723648995e-05
NCBP2	2.57181009654144e-09	3.30516	0.333	0.045	9.12118168839387e-05
TPGS2	2.59222720541045e-09	1.96539	0.457	0.104	9.19359300670871e-05
TXNDC15	2.59505106860607e-09	2.88618	0.343	0.045	9.20360811991828e-05
MAD1L1	2.63589219695573e-09	2.23054	0.476	0.127	9.3484552657232e-05
AKR1B1	2.65176010874717e-09	1.85617	0.495	0.134	9.40473240168272e-05
MIS18BP1	2.65507703122546e-09	2.41438	0.429	0.097	9.41649619894421e-05
RBM33	2.68679036427982e-09	2.81204	0.343	0.045	9.5289707059548e-05
PSMB8-AS1	2.71114031947983e-09	2.35845	0.448	0.112	9.61533025706716e-05
EXOSC9	2.76351859078249e-09	2.58009	0.4	0.082	9.8010950340692e-05
HSPD1	2.76924088530458e-09	-2.09893	0.714	0.754	9.82138972382124e-05
CAT	2.80478625714681e-09	2.56265	0.39	0.075	9.94745493959687e-05
HNRNPA0	2.87609914490668e-09	1.25118	0.619	0.201	0.000102004
PIM1	2.90725038804607e-09	3.43418	0.343	0.052	0.000103109
HDAC2	2.91033919770089e-09	1.77793	0.438	0.09	0.000103218
CBX5	2.93142158172315e-09	1.81171	0.486	0.127	0.000103966
TTC1	2.94615534985876e-09	2.06179	0.429	0.09	0.000104488
RRP7A	2.95026880765507e-09	1.77359	0.514	0.142	0.000104634
PEPD	2.9906826594768e-09	2.39629	0.39	0.075	0.000106068
RIC8A	3.00173039930741e-09	2.0891	0.448	0.104	0.000106459
MIDN	3.07819421629337e-09	2.33629	0.39	0.067	0.000109171
LSM12	3.13792424667812e-09	2.70012	0.39	0.075	0.00011129
AP1M1	3.14272567223939e-09	1.60397	0.543	0.157	0.00011146
SPOCK2	3.15364101145725e-09	1.81634	0.495	0.149	0.000111847
SEC61A1	3.26987187947507e-09	2.00693	0.467	0.112	0.000115969
TES	3.32048120893549e-09	1.33743	0.552	0.149	0.000117764
MAPRE1	3.32495922444803e-09	1.64595	0.552	0.164	0.000117923
OS9	3.37059491909607e-09	1.41293	0.552	0.164	0.000119542
TOMM20	3.53313335371462e-09	-2.09332	0.648	0.716	0.000125306
PRKAG1	3.54185996703642e-09	2.27819	0.41	0.082	0.000125616
SCLT1	3.55869037631167e-09	2.7775	0.324	0.037	0.000126213
RMDN1	3.60400533615281e-09	2.5182	0.371	0.067	0.00012782
CYC1	3.66782570235507e-09	2.79527	0.343	0.045	0.000130083
CYBC1	3.67803194821753e-09	2.15725	0.476	0.127	0.000130445
CHD1	3.69192447268679e-09	2.90169	0.362	0.06	0.000130938
SLC44A2	3.70749336573973e-09	1.25714	0.486	0.112	0.00013149
ABI3	3.71160357440891e-09	2.02039	0.41	0.082	0.000131636
EIF4A2	3.73650978682355e-09	1.5504	0.543	0.164	0.000132519
CMC2	3.7708582812439e-09	1.82719	0.524	0.157	0.000133737
TMEM106C	3.77170234978181e-09	1.47175	0.562	0.179	0.000133767
CYTH1	3.81708986360057e-09	1.84908	0.457	0.104	0.000135377
GGH	3.81708986360057e-09	2.12247	0.448	0.112	0.000135377
YIPF3	3.84697197914699e-09	1.92465	0.438	0.097	0.000136437
DDIT4	3.90922731946234e-09	2.25766	0.438	0.104	0.000138645
KLHDC4	3.92370804509369e-09	2.5233	0.39	0.075	0.000139158
PIM2	3.95029215314998e-09	2.37761	0.41	0.082	0.000140101
ARCN1	4.04834052646644e-09	3.27695	0.333	0.045	0.000143578
WDR18	4.10368980417858e-09	2.51717	0.371	0.06	0.000145541
EIF2S3	4.16967122210365e-09	1.42524	0.59	0.187	0.000147882
CAPZA1	4.17656791168226e-09	-2.43776	0.695	0.731	0.000148126
NUSAP1	4.24243151464706e-09	2.64819	0.429	0.104	0.000150462
SSR1	4.26917690609629e-09	1.58196	0.533	0.149	0.000151411
MAD2L1	4.32667078625598e-09	2.28881	0.41	0.09	0.00015345
MCM2	4.41004224573866e-09	1.71422	0.476	0.119	0.000156407
MCTS1	4.47147930864225e-09	1.8423	0.438	0.097	0.000158585
RSRC2	4.4723311608585e-09	1.65612	0.562	0.187	0.000158616
GMIP	4.48802216113979e-09	2.64355	0.314	0.03	0.000159172
VAMP5	4.50864001974581e-09	-2.85614	0.543	0.694	0.000159903
UBL7	4.50886928221767e-09	1.77627	0.486	0.127	0.000159912
VRK1	4.53910256239578e-09	2.08072	0.438	0.097	0.000160984
PDCD4	4.53937473735842e-09	2.06838	0.438	0.104	0.000160993
CCAR2	4.72371372128828e-09	2.49811	0.324	0.037	0.000167531
UBA3	4.73078298173212e-09	3.23531	0.333	0.045	0.000167782
SENP5	4.73078298173212e-09	2.83253	0.333	0.045	0.000167782
TGFB1	4.75769020573956e-09	2.21061	0.352	0.052	0.000168736
REX1BD	4.78534989981393e-09	1.87136	0.495	0.142	0.000169717
ABI1	4.81820661044287e-09	1.94874	0.438	0.104	0.000170883
TMEM167A	4.93749294109054e-09	1.58035	0.486	0.119	0.000175113
GARS	4.9729396130518e-09	1.79016	0.476	0.127	0.00017637
HACD4	5.02493676523749e-09	1.7149	0.438	0.09	0.000178214
TMX1	5.03883057176855e-09	1.48997	0.543	0.164	0.000178707
RAP1GDS1	5.09782823903387e-09	2.31893	0.4	0.082	0.0001808
ZCRB1	5.17140685255802e-09	1.70603	0.524	0.149	0.000183409
LAP3	5.24150516435929e-09	1.93948	0.467	0.127	0.000185895
GPR65	5.2655674553295e-09	2.04986	0.476	0.127	0.000186749
PIN4	5.34677541110762e-09	1.70294	0.448	0.097	0.000189629
SMC5	5.39107807428245e-09	1.60458	0.524	0.157	0.0001912
NT5C	5.40739825153563e-09	1.87191	0.419	0.082	0.000191779
TSC22D4	5.48717350398954e-09	2.52278	0.362	0.06	0.000194608
IREB2	5.48717350398954e-09	2.7892	0.362	0.06	0.000194608
MCRS1	5.53315085143647e-09	2.43367	0.41	0.09	0.000196239
HDAC1	5.53757670283564e-09	-2.49207	0.686	0.754	0.000196396
TPP1	5.549954145631e-09	3.14156	0.343	0.052	0.000196835
ACTR2	5.65892223034054e-09	-2.49492	0.705	0.754	0.000200699
SUMO1	5.68733338537392e-09	-1.87843	0.771	0.776	0.000201707
STAT3	5.7641059471626e-09	2.56101	0.362	0.06	0.00020443
AHSA1	5.83700767846315e-09	1.64644	0.524	0.142	0.000207015
DLD	5.88256162320559e-09	2.28348	0.41	0.09	0.000208631
PCIF1	5.90192989192046e-09	1.91427	0.476	0.127	0.000209318
DAZAP1	5.93650107254977e-09	2.80251	0.324	0.037	0.000210544
TMED3	5.94449991247355e-09	2.06975	0.448	0.104	0.000210828
NUDT5	5.94881427784366e-09	1.76554	0.543	0.172	0.000210981
COL4A3BP	5.96070434698766e-09	3.21422	0.305	0.03	0.000211402
IFT52	5.97452556020905e-09	3.1364	0.324	0.045	0.000211893
PCID2	6.01330134025876e-09	2.31571	0.352	0.052	0.000213268
RASGRP2	6.07235677815299e-09	1.82322	0.476	0.127	0.000215362
CCDC34	6.10224377583768e-09	3.00409	0.352	0.06	0.000216422
ACIN1	6.10658066109782e-09	1.91887	0.486	0.134	0.000216576
MRPS22	6.11439874747053e-09	2.47623	0.352	0.052	0.000216853
BCL2L12	6.21719766948573e-09	3.41413	0.295	0.03	0.000220499
SREK1	6.43775891037626e-09	1.58335	0.524	0.157	0.000228322
MRPL13	6.44993139617267e-09	1.91985	0.419	0.097	0.000228753
ZNF800	6.4600542306981e-09	2.06489	0.4	0.075	0.000229112
B4GALT1	6.4820093115386e-09	2.21247	0.438	0.104	0.000229891
CHCHD3	6.5011561467305e-09	1.91451	0.467	0.119	0.00023057
GRB2	6.68836530286698e-09	1.53522	0.543	0.164	0.00023721
PNRC2	6.77783649466777e-09	-2.84702	0.476	0.657	0.000240383
ITGB1	6.80191647609389e-09	1.29189	0.552	0.179	0.000241237
AC016831.7	6.86973093225163e-09	2.56868	0.448	0.112	0.000243642
NABP2	6.88339106032379e-09	1.61935	0.514	0.149	0.000244126
COA4	6.97056492121592e-09	1.99964	0.448	0.112	0.000247218
POLR2C	6.97056492121592e-09	2.05306	0.448	0.112	0.000247218
ADK	6.98143534438719e-09	1.8615	0.457	0.112	0.000247604
NIPBL	7.07499635146122e-09	1.70709	0.495	0.142	0.000250922
MPLKIP	7.17270503346875e-09	1.78822	0.467	0.112	0.000254387
SMNDC1	7.22072124219394e-09	2.34513	0.352	0.052	0.00025609
ARL16	7.36359727360745e-09	3.07699	0.314	0.037	0.000261157
GNB2	7.44584031072747e-09	3.47141	0.286	0.022	0.000264074
TSPYL2	7.6005094766967e-09	4.13972	0.295	0.03	0.00026956
CD2BP2	7.6388930575708e-09	2.74694	0.381	0.075	0.000270921
EIF4A3	7.70344033943288e-09	2.17166	0.429	0.104	0.00027321
SNX5	7.72627651223928e-09	1.59501	0.552	0.172	0.00027402
TROAP	7.74208365158821e-09	3.18331	0.324	0.045	0.000274581
MCM4	7.75619414717608e-09	1.55982	0.505	0.149	0.000275081
PPID	7.76013518604404e-09	2.38788	0.381	0.075	0.000275221
SPCS3	7.96047566259174e-09	1.18707	0.619	0.194	0.000282326
ASMTL	7.99017427953911e-09	2.48135	0.362	0.06	0.00028338
OPA1	8.0405113907144e-09	3.04871	0.314	0.037	0.000285165
BECN1	8.07844378063587e-09	1.9775	0.419	0.097	0.00028651
KAT7	8.205551409296e-09	3.14695	0.352	0.06	0.000291018
CCDC25	8.23234578611191e-09	2.0015	0.429	0.097	0.000291968
DBF4	8.31691887596606e-09	1.81391	0.486	0.142	0.000294968
BCL2A1	8.47675655042145e-09	3.58472	0.295	0.03	0.000300637
MRPS16	8.65304689021632e-09	1.73933	0.467	0.119	0.000306889
ETF1	8.71487113482299e-09	1.66138	0.476	0.112	0.000309082
STK38	8.9146821669698e-09	1.46865	0.495	0.134	0.000316168
CCT5	8.98039922391063e-09	1.40199	0.648	0.231	0.000318499
ATP2A3	9.02961696731237e-09	2.15063	0.4	0.082	0.000320244
MAN2A1	9.0589715416317e-09	3.90275	0.276	0.022	0.000321285
PARP8	9.16530543931965e-09	1.29737	0.505	0.127	0.000325057
CXCR3	9.28529414619642e-09	1.94318	0.457	0.119	0.000329312
CDC45	9.39705817291444e-09	2.20541	0.362	0.06	0.000333276
PRELID3B	9.42392047466979e-09	1.83071	0.467	0.119	0.000334229
UQCC2	9.54695173108826e-09	1.69711	0.476	0.127	0.000338592
ACAT2	9.7873949477022e-09	1.71612	0.505	0.149	0.00034712
SIRPG	9.81963131119529e-09	2.43889	0.381	0.075	0.000348263
PTPN11	9.97796154313818e-09	3.368	0.295	0.03	0.000353878
MRPL3	1.01543706349744e-08	1.75499	0.457	0.112	0.000360135
FAM13B	1.01606284290689e-08	2.17553	0.41	0.09	0.000360357
CWC27	1.03050997372586e-08	2.66062	0.343	0.052	0.000365481
NQO2	1.04546129171985e-08	2.58757	0.314	0.037	0.000370783
IL21R	1.04830964130093e-08	2.94103	0.352	0.06	0.000371793
CCDC32	1.0533538891059e-08	3.19256	0.295	0.03	0.000373582
SAP30BP	1.05562888961441e-08	1.68427	0.467	0.119	0.000374389
TIMM50	1.06174877711619e-08	2.33744	0.381	0.075	0.00037656
ATP1B3	1.06209820682992e-08	1.76862	0.505	0.149	0.000376684
ITK	1.06764491226229e-08	2.04719	0.448	0.119	0.000378651
HSPA4	1.07068947235107e-08	1.75466	0.495	0.142	0.000379731
SHMT1	1.0830353120084e-08	2.34853	0.343	0.052	0.000384109
THYN1	1.10456565446406e-08	1.77953	0.419	0.097	0.000391745
PDHB	1.10773259859912e-08	1.62853	0.448	0.112	0.000392868
NCAPD2	1.11506358592143e-08	1.96487	0.438	0.104	0.000395468
TMEM134	1.12054761778072e-08	2.89554	0.286	0.022	0.000397413
HIF1A	1.13984006613144e-08	1.94998	0.429	0.097	0.000404256
COQ4	1.15900024504985e-08	2.28791	0.362	0.06	0.000411051
CX3CR1	1.16011115646825e-08	-4.07743	0.305	0.552	0.000411445
PRRC2A	1.16287814983615e-08	2.19267	0.429	0.104	0.000412426
RFC2	1.16478555109185e-08	1.94329	0.438	0.104	0.000413103
NCOR1	1.16482634986595e-08	1.46087	0.571	0.187	0.000413117
IKZF1	1.18404489315077e-08	1.68747	0.505	0.149	0.000419933
SFT2D1	1.20553132920845e-08	1.77251	0.457	0.112	0.000427554
BHLHE40	1.21438928378906e-08	-2.06376	0.562	0.724	0.000430695
CD247	1.2334510087146e-08	-2.73727	0.771	0.754	0.000437456
DNAJC2	1.24261197956611e-08	1.56361	0.514	0.157	0.000440705
TMEM9B	1.25193076541652e-08	1.82602	0.457	0.119	0.00044401
IFT20	1.294490998285e-08	2.43435	0.352	0.06	0.000459104
LMNB1	1.30136275410691e-08	2.48877	0.371	0.067	0.000461541
ETFB	1.30339193528449e-08	3.99621	0.257	0.015	0.000462261
AP1G1	1.31502638139527e-08	2.84944	0.324	0.045	0.000466387
CDK1	1.33751729249083e-08	2.4012	0.324	0.045	0.000474364
USP3	1.34657947091649e-08	2.25449	0.429	0.112	0.000477578
USP10	1.3586510786464e-08	2.15095	0.419	0.097	0.000481859
C22orf39	1.37203053936462e-08	2.85144	0.333	0.052	0.000486604
POP5	1.37353465100527e-08	1.92678	0.448	0.112	0.000487138
JMJD1C	1.37882882776499e-08	2.14167	0.419	0.097	0.000489015
RSBN1L	1.38533310513123e-08	1.87756	0.429	0.104	0.000491322
TIMELESS	1.40456546787973e-08	2.20664	0.381	0.075	0.000498143
POLR3K	1.41803689618389e-08	2.06971	0.39	0.082	0.000502921
CD320	1.42171629780787e-08	1.95065	0.467	0.134	0.000504226
DNAJC8	1.42337139036012e-08	-2.25681	0.752	0.761	0.000504813
MRPS21	1.42704230951995e-08	-2.18712	0.705	0.739	0.000506115
FRYL	1.4302997791704e-08	2.25735	0.371	0.067	0.00050727
CEMIP2	1.43186176324305e-08	2.71271	0.371	0.075	0.000507824
JUN	1.43865946940137e-08	-1.90399	0.8	0.851	0.000510235
LSM1	1.43953648269543e-08	1.73868	0.467	0.119	0.000510546
APOL6	1.43953648269543e-08	2.00526	0.467	0.119	0.000510546
SCYL1	1.44766567145852e-08	3.16182	0.314	0.045	0.000513429
PTGER4	1.44945660121146e-08	2.5551	0.4	0.09	0.000514064
NUCB1	1.4689718661149e-08	1.42345	0.571	0.187	0.000520986
ATAD2	1.47438181008093e-08	1.7256	0.438	0.112	0.000522904
ALG5	1.48435996554302e-08	1.87573	0.4	0.075	0.000526443
ERGIC2	1.4969288042755e-08	2.47004	0.352	0.06	0.000530901
CCNG1	1.51155013912343e-08	1.87925	0.429	0.104	0.000536086
FLT3LG	1.53023905425481e-08	2.21479	0.39	0.082	0.000542715
EHD1	1.53616611587335e-08	1.75412	0.467	0.127	0.000544817
SMIM20	1.55000907273444e-08	3.0837	0.314	0.045	0.000549726
LASP1	1.56807241870685e-08	2.00129	0.448	0.119	0.000556133
MCUB	1.58185681896726e-08	2.43667	0.343	0.052	0.000561021
MVP	1.5889828360734e-08	1.2728	0.505	0.142	0.000563549
TIMM10	1.59666151263067e-08	2.23824	0.419	0.104	0.000566272
MED30	1.59962166738625e-08	1.51654	0.476	0.127	0.000567322
CKS2	1.63253007802231e-08	1.9433	0.476	0.149	0.000578993
CDC42SE1	1.67052539107692e-08	-2.37811	0.743	0.746	0.000592469
NUP107	1.67532741765381e-08	2.17081	0.352	0.06	0.000594172
UBAP1	1.68785466523723e-08	3.05348	0.314	0.045	0.000598615
GRHPR	1.76799500080235e-08	1.83242	0.429	0.097	0.000627037
STIP1	1.79835734561942e-08	2.07783	0.429	0.104	0.000637805
CHCHD1	1.8144029862626e-08	2.20201	0.4	0.09	0.000643496
KARS	1.8224057852095e-08	2.01127	0.419	0.097	0.000646334
ADSL	1.82246517098905e-08	2.06746	0.429	0.112	0.000646355
SMIM19	1.82725943933221e-08	2.03742	0.438	0.112	0.000648056
VMA21	1.83165297934842e-08	1.95665	0.448	0.127	0.000649614
TAF1D	1.84652838226862e-08	1.66095	0.495	0.142	0.00065489
AMD1	1.8661039364724e-08	1.69631	0.467	0.127	0.000661832
NUCKS1	1.88163541459276e-08	-2.20293	0.829	0.776	0.000667341
PDHA1	1.90453957655872e-08	2.27819	0.352	0.06	0.000675464
DNAJC3	1.90708108979922e-08	1.92838	0.438	0.112	0.000676365
CORO1B	1.92802528054354e-08	1.24019	0.419	0.09	0.000683793
CHMP5	1.95031375354543e-08	2.0745	0.39	0.082	0.000691698
DDX50	1.97336882213847e-08	2.79602	0.333	0.052	0.000699875
APBB1IP	1.99598187648223e-08	1.7124	0.524	0.164	0.000707895
SNRPG	1.99844806099085e-08	-1.84207	0.819	0.784	0.00070877
NCAPD3	2.01011424930599e-08	2.37118	0.39	0.082	0.000712907
MRPS36	2.02770103543507e-08	1.88032	0.467	0.127	0.000719144
ODF2	2.05608189122461e-08	2.37787	0.343	0.06	0.00072921
CWC15	2.0789708698042e-08	1.60416	0.476	0.127	0.000737328
CENPT	2.08356199228884e-08	4.64234	0.248	0.015	0.000738956
ZFPL1	2.14020205658804e-08	2.97854	0.314	0.045	0.000759044
DENR	2.17095546459344e-08	1.99331	0.419	0.097	0.000769951
KIFC1	2.1775593455234e-08	3.24117	0.333	0.052	0.000772293
RNF4	2.22660302106261e-08	1.76873	0.438	0.104	0.000789687
TCERG1	2.23183357662283e-08	1.86641	0.429	0.104	0.000791542
BIN1	2.23878115481801e-08	-2.52964	0.686	0.716	0.000794006
CKAP5	2.29140156196105e-08	2.30622	0.324	0.045	0.000812668
COMT	2.30476594373521e-08	2.08953	0.41	0.09	0.000817408
SERPINB9	2.32492831275977e-08	2.61649	0.333	0.052	0.000824559
ERP44	2.33261209809191e-08	1.31639	0.419	0.09	0.000827284
RAB27A	2.3576536168398e-08	2.14446	0.381	0.082	0.000836165
NSD3	2.35852463155426e-08	1.89346	0.448	0.119	0.000836474
RNASET2	2.38190819088354e-08	3.00696	0.286	0.03	0.000844768
SYTL3	2.39392503361459e-08	1.87799	0.371	0.067	0.000849029
CUEDC2	2.40095647670019e-08	1.89081	0.467	0.134	0.000851523
IDH3G	2.40911640429475e-08	1.53796	0.505	0.157	0.000854417
UBE4A	2.41727068173257e-08	2.44377	0.305	0.037	0.000857309
DNTTIP2	2.42335192596963e-08	-2.44745	0.476	0.649	0.000859466
PTPN7	2.44256549675083e-08	-2.53297	0.533	0.679	0.00086628
CNIH1	2.45956970118024e-08	1.67369	0.448	0.119	0.000872311
HAUS1	2.48982619335121e-08	2.02701	0.448	0.127	0.000883042
SLC38A2	2.54681103757859e-08	2.48219	0.371	0.067	0.000903252
C1GALT1	2.5864887985925e-08	2.0616	0.371	0.067	0.000917324
P2RY8	2.62767535925786e-08	1.55658	0.543	0.172	0.000931931
ALOX5AP	2.62954650199815e-08	2.1442	0.4	0.09	0.000932595
HIKESHI	2.64220206818068e-08	1.93934	0.438	0.112	0.000937083
PCMTD1	2.65069221575775e-08	2.88493	0.286	0.03	0.000940095
SKAP2	2.67656387803933e-08	4.66238	0.229	0.007	0.00094927
MED4	2.70099850192211e-08	2.10352	0.381	0.082	0.000957936
PFDN4	2.70316783001721e-08	2.04311	0.352	0.06	0.000958706
WASF2	2.72058954483368e-08	-2.23877	0.752	0.761	0.000964884
HLA-DQA1	2.74630494024871e-08	1.93893	0.352	0.06	0.000974005
PRPS1	2.74786152049795e-08	2.05439	0.438	0.119	0.000974557
WBP2	2.74938478964606e-08	2.8689	0.352	0.075	0.000975097
DDX27	2.74999820972579e-08	1.7822	0.448	0.119	0.000975314
SNW1	2.78973696276139e-08	1.53733	0.476	0.134	0.000989408
SCP2	2.81869552212189e-08	-2.09814	0.686	0.716	0.000999679
NDUFB5	2.86573272077921e-08	1.97043	0.438	0.119	0.00101636
CDC5L	2.86710809922815e-08	1.86415	0.467	0.134	0.00101685
MEAF6	2.89902893270123e-08	-2.84561	0.41	0.612	0.00102817
SPON2	2.8992969715393e-08	2.00863	0.457	0.134	0.00102826
TIMMDC1	2.94882969811153e-08	2.78844	0.343	0.067	0.00104583
MRPS23	2.95818052396972e-08	1.85889	0.438	0.104	0.00104915
MRPL50	3.00321061933576e-08	2.71639	0.333	0.06	0.00106512
MTA2	3.03675066377799e-08	2.08355	0.39	0.09	0.00107701
ATXN7L3B	3.06835695419313e-08	2.4405	0.343	0.06	0.00108822
MND1	3.1168220737531e-08	2.2971	0.333	0.052	0.00110541
PRMT1	3.14490900509736e-08	1.28395	0.543	0.172	0.00111537
XPNPEP1	3.14623413267056e-08	3.03802	0.295	0.037	0.00111584
SAFB2	3.18409334523653e-08	2.25766	0.4	0.09	0.00112927
ARHGAP1	3.18689649241516e-08	2.26012	0.381	0.082	0.00113026
RB1CC1	3.23595321595456e-08	2.2252	0.362	0.067	0.00114766
FKBP8	3.24953869818679e-08	1.90638	0.438	0.119	0.00115248
RAB8B	3.27510720365076e-08	1.78244	0.41	0.09	0.00116155
NADSYN1	3.27890761797455e-08	1.85541	0.4	0.09	0.0011629
ECHS1	3.28391888783586e-08	2.23427	0.381	0.082	0.00116467
ATF7IP2	3.34112141616751e-08	2.07189	0.371	0.075	0.00118496
IARS	3.3677719805494e-08	2.3163	0.39	0.09	0.00119441
NIT2	3.39731941647114e-08	2.9341	0.286	0.03	0.00120489
RBCK1	3.43399119736924e-08	1.74911	0.448	0.119	0.0012179
TMEM230	3.48273377320792e-08	1.21501	0.629	0.224	0.00123519
CLPP	3.48314884779288e-08	1.37972	0.524	0.157	0.00123533
NORAD	3.54023476741444e-08	2.59721	0.314	0.045	0.00125558
TINF2	3.62605142161515e-08	1.74113	0.41	0.09	0.00128602
GPATCH8	3.6328117249582e-08	2.03056	0.4	0.09	0.00128841
ARHGAP45	3.64930207127487e-08	1.40744	0.438	0.112	0.00129426
UBE2K	3.6600299852865e-08	2.10992	0.371	0.075	0.00129807
SBNO1	3.67914107662702e-08	2.05258	0.39	0.09	0.00130484
SMAD2	3.73796557909096e-08	3.04503	0.295	0.037	0.00132571
UBLCP1	3.75714358918977e-08	2.03713	0.381	0.082	0.00133251
USP7	3.81474556344833e-08	3.58607	0.276	0.03	0.00135294
CDKN1B	3.85139209218702e-08	1.60106	0.4	0.09	0.00136593
RACGAP1	3.87213995544553e-08	3.8642	0.286	0.037	0.00137329
CCNH	3.95665326447658e-08	1.93617	0.533	0.179	0.00140327
TIAL1	3.97733942366594e-08	1.14011	0.524	0.172	0.0014106
SERTAD1	3.97983739754781e-08	1.49625	0.457	0.119	0.00141149
MRPS27	4.0083761925435e-08	2.17928	0.371	0.075	0.00142161
DHX29	4.03600430656666e-08	2.97621	0.267	0.022	0.00143141
ATF6B	4.0525608618177e-08	1.58695	0.448	0.119	0.00143728
MSL3	4.07407500557927e-08	3.86344	0.257	0.022	0.00144491
IBTK	4.11120433992762e-08	2.54011	0.314	0.045	0.00145808
ANP32E	4.11840351328212e-08	-2.15651	0.733	0.746	0.00146063
CDC42SE2	4.12838242448475e-08	1.5112	0.514	0.157	0.00146417
VPS28	4.14837001246164e-08	1.07641	0.638	0.231	0.00147126
BNIP3L	4.1646097284079e-08	2.40264	0.352	0.067	0.00147702
GZMB	4.19621483300845e-08	1.42028	0.505	0.149	0.00148823
FPGS	4.24971344423808e-08	2.28758	0.314	0.045	0.0015072
RAD51AP1	4.29553569604319e-08	3.12523	0.314	0.052	0.00152345
CDC27	4.31680456189473e-08	2.77587	0.305	0.045	0.001531
EIF1AX	4.38557054583699e-08	1.2919	0.562	0.179	0.00155539
C17orf49	4.40062009067146e-08	2.33126	0.371	0.082	0.00156072
ITGA4	4.40807447476735e-08	-2.33949	0.686	0.739	0.00156337
RFC1	4.45265073533456e-08	1.36833	0.514	0.164	0.00157918
VIM-AS1	4.50293942595899e-08	3.25965	0.248	0.015	0.00159701
GTF2H5	4.50979127312966e-08	1.86552	0.429	0.112	0.00159944
SMARCC2	4.55456506196886e-08	2.05963	0.41	0.104	0.00161532
NOP56	4.59595366020429e-08	1.81078	0.438	0.119	0.00163
TMEM126B	4.61527406829735e-08	2.89436	0.305	0.045	0.00163685
AL135790.1	4.62266554407091e-08	2.48925	0.333	0.06	0.00163947
SUPT5H	4.69507927934286e-08	1.42613	0.476	0.127	0.00166516
AHCY	4.75382600929972e-08	1.71323	0.438	0.112	0.00168599
TTC17	4.77256957341881e-08	2.37549	0.362	0.075	0.00169264
COPB2	4.84552115281343e-08	2.49013	0.362	0.075	0.00171851
CCT4	4.90102031240843e-08	-2.22394	0.733	0.754	0.0017382
TEN1	4.92531732628148e-08	2.47037	0.333	0.06	0.00174681
INSIG1	4.92985788397875e-08	2.18743	0.343	0.06	0.00174842
SNRNP25	4.94733826609262e-08	2.14045	0.4	0.097	0.00175462
MRPL36	4.95943077623464e-08	2.26693	0.371	0.082	0.00175891
FBXO9	5.02577712550819e-08	1.79637	0.371	0.075	0.00178244
ATXN2L	5.1795882585683e-08	3.71584	0.257	0.022	0.00183699
EIF6	5.19260345006513e-08	1.4293	0.543	0.179	0.00184161
VAMP2	5.21022101169072e-08	2.43685	0.381	0.09	0.00184786
POLR2K	5.22473900774503e-08	1.47472	0.552	0.194	0.00185301
ATG101	5.429022465934e-08	2.59969	0.343	0.067	0.00192546
TXNDC12	5.43359341393642e-08	-3.01999	0.429	0.612	0.00192708
TRIM69	5.50122247096802e-08	3.08267	0.333	0.067	0.00195106
FOXP1	5.53600425820857e-08	2.43768	0.39	0.097	0.0019634
MAGOHB	5.62463728953036e-08	1.98508	0.314	0.045	0.00199483
TOB1	5.63223681759611e-08	2.71711	0.295	0.037	0.00199753
GIT2	5.63475149389179e-08	1.89103	0.429	0.112	0.00199842
RNF216	5.63569489544272e-08	2.80157	0.305	0.045	0.00199876
BAX	5.64007433005678e-08	1.93988	0.419	0.112	0.00200031
EXOSC1	5.70253412807376e-08	1.79312	0.41	0.097	0.00202246
EP400	5.75698471062818e-08	2.15858	0.352	0.067	0.00204177
HMGXB4	5.78813297745547e-08	1.98283	0.39	0.09	0.00205282
MRPS26	5.83029092087044e-08	1.58438	0.4	0.082	0.00206777
CBLB	5.83108595401875e-08	1.78652	0.467	0.142	0.00206805
TRIM28	5.83514499424994e-08	2.97982	0.276	0.03	0.00206949
ATP6V1B2	5.92313589644977e-08	2.88983	0.305	0.045	0.0021007
ATP6V1E1	5.95303500177069e-08	2.44447	0.333	0.06	0.0021113
RORA	5.98808673619166e-08	1.68961	0.476	0.142	0.00212373
EFTUD2	6.00373536961366e-08	2.58664	0.324	0.052	0.00212928
GLIPR1	6.04717434600066e-08	2.07298	0.4	0.097	0.00214469
PRIM2	6.13653474629862e-08	2.06742	0.343	0.06	0.00217638
COTL1	6.17587773987379e-08	2.19363	0.448	0.134	0.00219034
CEP57	6.23421604244046e-08	1.67995	0.495	0.172	0.00221103
TOR2A	6.33966326597694e-08	2.23505	0.333	0.06	0.00224842
SAMSN1	6.34148103989144e-08	2.39959	0.295	0.037	0.00224907
PHF20	6.38245743147202e-08	1.68354	0.429	0.112	0.0022636
RIOK3	6.39977772956013e-08	1.56229	0.495	0.157	0.00226975
IDI1	6.40852749306097e-08	2.15248	0.352	0.067	0.00227285
ISCA1	6.43767389333871e-08	1.81643	0.467	0.149	0.00228319
CSNK2B	6.52290091891676e-08	3.98273	0.238	0.015	0.00231341
NR4A1	6.52290091891676e-08	4.19809	0.238	0.015	0.00231341
NSUN6	6.678376700485e-08	5.10227	0.2	0	0.00236855
LINC00667	6.76083213862913e-08	2.5698	0.305	0.045	0.0023978
DENND2D	6.77683933878796e-08	-2.78501	0.543	0.657	0.00240347
KPNA3	6.88411342646337e-08	2.67233	0.314	0.052	0.00244152
ARID4B	6.92682774736327e-08	-2.27832	0.638	0.716	0.00245667
LCOR	6.94276920393973e-08	2.69518	0.324	0.06	0.00246232
BPTF	7.16025996969943e-08	1.55864	0.457	0.134	0.00253946
CNOT2	7.23754235834204e-08	1.81705	0.438	0.127	0.00256687
CHFR	7.28089244413541e-08	1.9449	0.343	0.06	0.00258224
LBH	7.39519973201922e-08	-2.45747	0.467	0.642	0.00262278
GNLY	7.47736355088135e-08	-2.60175	0.533	0.679	0.00265192
APEX1	7.47775888543598e-08	1.19849	0.552	0.179	0.00265206
TNIP1	7.55138703176668e-08	1.66304	0.457	0.134	0.00267817
SERINC1	7.57711439319065e-08	2.34895	0.371	0.09	0.0026873
NAA20	7.63091388420916e-08	1.79771	0.448	0.127	0.00270638
SUGT1	7.67789242744485e-08	2.06815	0.41	0.104	0.00272304
C15orf39	7.74497649622689e-08	3.43016	0.238	0.015	0.00274683
AP1G2	7.8397210413875e-08	1.90688	0.39	0.09	0.00278044
UTRN	7.85819947362952e-08	1.29494	0.486	0.142	0.00278699
CTSA	7.86865848920299e-08	1.59206	0.419	0.104	0.0027907
DYNC1H1	8.04381504079192e-08	1.2523	0.486	0.134	0.00285282
CCDC90B	8.18411158019405e-08	2.12734	0.381	0.09	0.00290258
RB1	8.32785141128956e-08	2.865	0.257	0.022	0.00295356
USP11	8.38530634137055e-08	2.98189	0.286	0.037	0.00297393
IFNG	8.39545888470882e-08	2.47451	0.438	0.127	0.00297753
HAUS2	8.48492192575258e-08	2.61975	0.343	0.067	0.00300926
CDK5RAP2	8.48595245361644e-08	2.87168	0.314	0.052	0.00300963
EIF4E	8.52419703028756e-08	2.28325	0.352	0.075	0.00302319
TMEM209	8.64943416593966e-08	2.63204	0.295	0.045	0.00306761
MBP	8.70748573234199e-08	1.99124	0.362	0.075	0.0030882
TOMM5	8.71851113926576e-08	1.49215	0.514	0.179	0.00309211
DDX11	8.75640616770807e-08	1.90445	0.419	0.119	0.00310555
RAB14	8.93995429366576e-08	1.67471	0.467	0.134	0.00317064
DNPH1	8.97812578909359e-08	1.76121	0.448	0.134	0.00318418
GLRX3	9.20371101591221e-08	1.75791	0.448	0.127	0.00326419
NCR3	9.21562027029494e-08	2.13526	0.4	0.104	0.00326841
CYB561A3	9.2237975866808e-08	2.18465	0.333	0.06	0.00327131
RPS17	9.23343259518986e-08	2.3976	0.324	0.052	0.00327473
ZC3H13	9.52009803587665e-08	2.04973	0.362	0.075	0.0033764
MPC1	9.65855608503406e-08	1.84589	0.4	0.097	0.0034255
ARF4	9.79735169600393e-08	1.38523	0.514	0.164	0.00347473
ABLIM1	9.81041816483602e-08	1.99411	0.39	0.097	0.00347936
RNF113A	9.81438867214088e-08	2.04389	0.333	0.06	0.00348077
NLRC5	9.81438867214088e-08	2.08514	0.333	0.06	0.00348077
KLRB1	9.93437566425257e-08	1.51252	0.4	0.097	0.00352333
EIF4A1	1.00371797698731e-07	1.3605	0.429	0.112	0.00355979
ARPC1B	1.01035709783375e-07	1.64152	0.448	0.127	0.00358333
LCMT1	1.02032024478136e-07	2.3413	0.352	0.075	0.00361867
IL2RG	1.02718361570815e-07	2.74382	0.286	0.037	0.00364301
CDC26	1.03661744166669e-07	1.97871	0.371	0.082	0.00367647
MRPL2	1.04146091501807e-07	2.04783	0.352	0.067	0.00369365
NSD2	1.04146091501807e-07	2.76994	0.343	0.075	0.00369365
MTREX	1.04461001072723e-07	2.51108	0.314	0.052	0.00370481
CENPC	1.07471543495138e-07	1.80908	0.4	0.104	0.00381159
CARD8	1.0769443979078e-07	2.21511	0.333	0.06	0.00381949
AUP1	1.07817111666077e-07	-2.18615	0.629	0.709	0.00382384
GLO1	1.07876687600004e-07	1.68184	0.457	0.134	0.00382595
PMAIP1	1.083083644351e-07	2.22633	0.438	0.127	0.00384126
NUBP2	1.09799976888368e-07	1.6255	0.438	0.119	0.00389417
ERBIN	1.0987864456726e-07	2.00585	0.371	0.082	0.00389696
MRFAP1	1.11283308752555e-07	1.68569	0.438	0.119	0.00394677
TIMM8B	1.14210647778995e-07	1.58208	0.467	0.149	0.00405059
ASCC2	1.14495349241484e-07	2.07906	0.381	0.097	0.00406069
MAGOH	1.14565702880799e-07	-2.21214	0.695	0.724	0.00406319
SDAD1	1.14776577014085e-07	1.97844	0.371	0.082	0.00407067
CHD3	1.16455678001027e-07	2.0608	0.371	0.082	0.00413022
TCF19	1.18632258802843e-07	1.93929	0.39	0.09	0.00420741
HMOX2	1.18996540052672e-07	1.47365	0.524	0.172	0.00422033
FAM32A	1.19702128826462e-07	1.47939	0.505	0.164	0.00424536
HTATIP2	1.2023760290011e-07	2.86494	0.295	0.045	0.00426435
CPNE3	1.20371900762037e-07	1.92907	0.343	0.067	0.00426911
RNF10	1.20527643268864e-07	2.47873	0.314	0.052	0.00427463
RANGRF	1.22045568697534e-07	1.59572	0.39	0.09	0.00432847
NIPSNAP3A	1.23109832183404e-07	2.76165	0.267	0.03	0.00436621
TESPA1	1.23109832183404e-07	3.03578	0.267	0.03	0.00436621
BCL2L1	1.25662826977623e-07	2.45202	0.286	0.037	0.00445676
CS	1.2658705360306e-07	2.40997	0.343	0.075	0.00448954
FARSA	1.26828914024216e-07	2.3055	0.362	0.082	0.00449811
ANXA7	1.27903403558024e-07	1.63512	0.457	0.134	0.00453622
DRG1	1.28745083574863e-07	2.16753	0.39	0.104	0.00456607
CTR9	1.28934511544694e-07	1.71726	0.438	0.119	0.00457279
FKBP2	1.30583894489795e-07	1.37626	0.467	0.134	0.00463129
ESYT1	1.31287546378182e-07	1.33337	0.457	0.134	0.00465624
IL16	1.31287546378182e-07	1.58199	0.457	0.134	0.00465624
JOSD2	1.31654380115305e-07	2.66253	0.305	0.052	0.00466925
OGDH	1.34222367189773e-07	1.46886	0.41	0.097	0.00476033
CALCOCO2	1.34277753079577e-07	1.51872	0.457	0.127	0.00476229
ZPR1	1.35212607394847e-07	3.99391	0.229	0.015	0.00479545
HAUS3	1.35348036676384e-07	1.66154	0.352	0.075	0.00480025
ATP5S	1.36096371677148e-07	2.35066	0.324	0.06	0.00482679
TRAT1	1.37139988954705e-07	1.96903	0.371	0.09	0.00486381
SDHC	1.37220014553739e-07	-2.53798	0.667	0.701	0.00486665
FAM133B	1.38583559888962e-07	1.52308	0.429	0.119	0.004915
POLA2	1.38973576111895e-07	2.4866	0.314	0.052	0.00492884
PPP4C	1.39119252402344e-07	2.23708	0.371	0.09	0.004934
TTC3	1.39290265073612e-07	2.62978	0.295	0.045	0.00494007
SLC39A7	1.3990946591721e-07	2.07908	0.4	0.104	0.00496203
RBBP4	1.40600585846684e-07	-2.09912	0.79	0.761	0.00498654
SLC35B1	1.41489911242283e-07	2.05979	0.352	0.075	0.00501808
TIMM23	1.42088863819687e-07	2.11672	0.343	0.067	0.00503932
LRRFIP1	1.42521138194e-07	-1.9001	0.819	0.784	0.00505465
ZGRF1	1.43260027834901e-07	4.5807	0.21	0.007	0.00508086
ELMO1	1.43596469103327e-07	2.54027	0.352	0.075	0.00509279
GMPS	1.43827709461556e-07	1.35749	0.457	0.134	0.00510099
RIN3	1.43904660776363e-07	2.74515	0.295	0.045	0.00510372
INPP5K	1.44188681557527e-07	1.79578	0.41	0.112	0.0051138
COPG1	1.44241211185162e-07	1.93078	0.343	0.067	0.00511566
TMEM160	1.45578492252266e-07	4.93847	0.19	0	0.00516309
CAPNS1	1.4626696192379e-07	2.53929	0.295	0.045	0.0051875
SNX1	1.49280553692433e-07	1.74862	0.429	0.127	0.00529438
RTN3	1.4954119770862e-07	1.43491	0.476	0.149	0.00530363
TOX4	1.4954119770862e-07	1.64291	0.476	0.149	0.00530363
RPAIN	1.49958741717099e-07	1.59564	0.448	0.119	0.00531844
UBE2B	1.54217547755297e-07	1.78365	0.448	0.127	0.00546948
ACADVL	1.56105669461612e-07	2.39204	0.286	0.037	0.00553644
PBRM1	1.56239341847264e-07	2.71934	0.314	0.06	0.00554118
PMM1	1.56398302012103e-07	2.26259	0.324	0.06	0.00554682
ZNF131	1.57639578811339e-07	2.33389	0.314	0.052	0.00559085
YTHDC1	1.58123228328473e-07	1.54033	0.448	0.134	0.005608
JMJD6	1.63794491873845e-07	2.42752	0.324	0.06	0.00580914
ACD	1.6555061793702e-07	1.70974	0.438	0.127	0.00587142
GTPBP4	1.66334208666606e-07	2.31408	0.324	0.06	0.00589921
SMU1	1.67287546562475e-07	1.54973	0.381	0.09	0.00593302
CHRAC1	1.68865047263771e-07	1.99726	0.352	0.075	0.00598897
NCBP2-AS2	1.69966320867238e-07	1.59965	0.438	0.127	0.00602803
PSMC6	1.71925713497126e-07	2.32064	0.362	0.09	0.00609752
ITPA	1.73534098030837e-07	1.30602	0.467	0.134	0.00615456
KIF11	1.74046224524094e-07	1.9862	0.267	0.03	0.00617272
PIAS1	1.74192538923489e-07	2.58781	0.314	0.06	0.00617791
HELZ	1.768117722162e-07	1.47178	0.41	0.097	0.00627081
EXOC4	1.76879171853548e-07	1.95673	0.324	0.06	0.0062732
PLEC	1.8060528667769e-07	2.42774	0.295	0.045	0.00640535
PSMC2	1.80735085777557e-07	1.4811	0.41	0.104	0.00640995
HIST1H1B	1.80931374053403e-07	2.81243	0.305	0.052	0.00641691
DNAJC1	1.82033030436371e-07	4.13293	0.21	0.007	0.00645598
PLAC8	1.82089717740976e-07	1.91608	0.429	0.127	0.00645799
COPS5	1.82732881900548e-07	1.38445	0.495	0.164	0.0064808
GZMK	1.87223284097026e-07	2.16044	0.39	0.104	0.00664006
SPC24	1.88851313504846e-07	4.25906	0.238	0.022	0.0066978
MRPS6	1.89744316548506e-07	1.27866	0.514	0.172	0.00672947
HK1	1.90132141922349e-07	1.93548	0.381	0.097	0.00674323
RGS19	1.90707285559461e-07	1.71522	0.419	0.112	0.00676362
RPL26L1	1.92299036204315e-07	1.96785	0.381	0.104	0.00682008
TBL3	1.92949166683666e-07	2.57291	0.267	0.03	0.00684314
CPSF7	1.94765878110775e-07	2.44907	0.343	0.075	0.00690757
IRF3	1.95121850511004e-07	1.90753	0.39	0.104	0.00692019
DCTN2	1.95330505692608e-07	1.2495	0.524	0.179	0.00692759
GRK2	1.9629223810842e-07	2.55301	0.333	0.067	0.0069617
LINC00649	1.98993678662796e-07	3.30734	0.257	0.03	0.00705751
DAXX	1.99333937058239e-07	2.80711	0.276	0.037	0.00706958
MDM2	1.99427780467551e-07	2.97937	0.286	0.045	0.00707291
NUP37	1.99427780467551e-07	2.77899	0.286	0.045	0.00707291
GPANK1	1.9943526775099e-07	3.53528	0.238	0.022	0.00707317
SNAP29	2.00223871486641e-07	2.46014	0.314	0.06	0.00710114
YY1	2.02069044192879e-07	2.5116	0.305	0.052	0.00716658
SNX2	2.0302137486131e-07	2.0607	0.324	0.06	0.00720036
NPEPPS	2.04319292502331e-07	2.07765	0.371	0.09	0.00724639
ZFY	2.05047339923758e-07	3.06429	0.21	0.007	0.00727221
EXOSC5	2.05328025349347e-07	1.77667	0.333	0.067	0.00728216
CDCA4	2.09318545716726e-07	2.27658	0.324	0.06	0.00742369
EXOSC3	2.11779923226557e-07	2.79144	0.248	0.022	0.00751099
WBP11	2.12138343208582e-07	1.48236	0.429	0.119	0.0075237
EHMT1	2.12200095351402e-07	2.12477	0.295	0.045	0.00752589
GART	2.12763042271359e-07	2.26717	0.343	0.075	0.00754585
PRKCSH	2.13622398130174e-07	1.67936	0.467	0.149	0.00757633
CDK5RAP3	2.14958916589576e-07	1.51034	0.429	0.119	0.00762373
LRBA	2.15517410642296e-07	1.59765	0.381	0.09	0.00764354
VPS26A	2.15914769767819e-07	1.84564	0.343	0.075	0.00765763
DPP7	2.16075089570596e-07	1.63408	0.429	0.127	0.00766332
ZBTB38	2.19156494910347e-07	2.24493	0.362	0.09	0.0077726
SND1	2.19621651415414e-07	1.54456	0.514	0.179	0.0077891
MIF4GD	2.20043744658583e-07	1.93187	0.4	0.112	0.00780407
CLIP1	2.23031681007362e-07	2.45497	0.314	0.06	0.00791004
CGGBP1	2.23479657238985e-07	2.6164	0.286	0.045	0.00792593
HADH	2.25231072047884e-07	1.93612	0.429	0.134	0.00798805
HIST1H2AC	2.25444838519875e-07	3.67593	0.267	0.037	0.00799563
RNASEH2A	2.27608100191844e-07	1.45736	0.41	0.104	0.00807235
NDUFA5	2.35742641816411e-07	1.55932	0.429	0.119	0.00836085
SMIM10L1	2.36035870600931e-07	2.10085	0.362	0.082	0.00837125
FIP1L1	2.3659134151938e-07	1.67474	0.39	0.097	0.00839095
MAP1LC3B	2.38619244057774e-07	1.91623	0.371	0.09	0.00846287
SSSCA1	2.38732548075909e-07	1.60751	0.4	0.104	0.00846689
CBLL1	2.39871129592463e-07	1.62097	0.39	0.097	0.00850727
CELF1	2.40752269822705e-07	3.11654	0.257	0.03	0.00853852
MRPL16	2.41691661389528e-07	1.10221	0.486	0.142	0.00857184
TNPO1	2.42351224030232e-07	2.84217	0.286	0.045	0.00859523
CD8B	2.45426480225962e-07	1.10575	0.371	0.09	0.0087043
RNF126	2.46303889653431e-07	2.91135	0.295	0.052	0.00873541
DERL2	2.47516212897431e-07	1.27212	0.419	0.104	0.00877841
COPS6	2.47888750344291e-07	1.25847	0.514	0.179	0.00879162
CHD2	2.53503881431541e-07	1.8528	0.362	0.082	0.00899077
FANCA	2.56889886593841e-07	3.31372	0.238	0.022	0.00911086
DKC1	2.60730076268275e-07	1.86434	0.333	0.067	0.00924705
AC084033.3	2.61591896951941e-07	1.46934	0.343	0.067	0.00927762
UBA1	2.65376655130496e-07	1.7793	0.381	0.097	0.00941185
DCAF7	2.6692755450029e-07	1.88346	0.438	0.142	0.00946685
SPAG7	2.67040128393451e-07	1.68179	0.419	0.119	0.00947085
CREBBP	2.71377056447081e-07	2.53416	0.286	0.045	0.00962466
TMEM126A	2.72378575460596e-07	1.63043	0.429	0.119	0.00966018
PRKCB	2.72378575460596e-07	1.60536	0.429	0.119	0.00966018
TMEM242	2.7329364089834e-07	2.41461	0.276	0.037	0.00969263
FCGR3A	2.743382857528e-07	-3.28555	0.314	0.552	0.00972968
KLF10	2.75747355211451e-07	3.31733	0.267	0.037	0.00977966
Z93241.1	2.75747355211451e-07	4.56927	0.267	0.037	0.00977966
APOL3	2.75788374355395e-07	2.66308	0.286	0.045	0.00978111
PGGT1B	2.76315333116079e-07	2.91374	0.257	0.03	0.0097998
KMT2A	2.76412918430399e-07	2.4562	0.314	0.06	0.00980326
PDIA4	2.79139862054914e-07	0.981928	0.419	0.104	0.00989997
MRPS10	2.85022198548993e-07	1.7582	0.333	0.067	0.0101086
NUP214	2.85206941142277e-07	1.984	0.305	0.052	0.0101151
PDZD11	2.86159613243349e-07	1.92105	0.39	0.104	0.0101489
ZNF148	2.883562953099e-07	2.20139	0.352	0.082	0.0102268
RGS14	2.88398561037763e-07	2.65938	0.295	0.052	0.0102283
EIF3J	2.8927783442547e-07	1.60832	0.333	0.067	0.0102595
C6orf89	2.89441814156274e-07	2.28946	0.286	0.045	0.0102653
RBM12	2.91321778904529e-07	4.55068	0.2	0.007	0.010332
CNOT6L	2.92105672769244e-07	1.58551	0.419	0.112	0.0103598
WDR34	2.92304620586682e-07	1.81056	0.324	0.06	0.0103669
AC091271.1	2.97194336472184e-07	4.5578	0.2	0.007	0.0105403
TCIRG1	2.97613873232995e-07	2.80438	0.295	0.052	0.0105552
C19orf66	2.97973940824803e-07	2.20152	0.333	0.067	0.0105679
CDC6	3.00431408593691e-07	1.89875	0.381	0.097	0.0106551
VPS35	3.02198377046911e-07	1.98219	0.343	0.075	0.0107178
RBBP6	3.03901955099586e-07	1.76627	0.4	0.112	0.0107782
UQCRC1	3.06916862595829e-07	-1.95987	0.781	0.724	0.0108851
CISD3	3.06922214847932e-07	2.07759	0.333	0.067	0.0108853
CLASRP	3.07399986161765e-07	3.32888	0.238	0.022	0.0109022
LMO4	3.0946883964503e-07	-3.44309	0.276	0.5	0.0109756
ECSIT	3.13092852613247e-07	2.29808	0.305	0.052	0.0111042
LRRCC1	3.15695975435266e-07	5.37605	0.181	0	0.0111965
OGA	3.16461561585424e-07	1.98247	0.362	0.09	0.0112236
XRCC1	3.16904979927964e-07	2.78755	0.295	0.052	0.0112394
CTCF	3.16926704966116e-07	2.87959	0.257	0.03	0.0112401
RSRC1	3.17409295239387e-07	2.01815	0.381	0.097	0.0112572
MRPL32	3.20421614100237e-07	2.93101	0.267	0.037	0.0113641
MX1	3.24090214247062e-07	3.699	0.219	0.015	0.0114942
ARPP19	3.24200304870748e-07	1.89529	0.381	0.104	0.0114981
FNIP1	3.24337699219024e-07	3.25094	0.238	0.022	0.011503
CENPE	3.26997833180294e-07	2.98958	0.295	0.052	0.0115973
WAC	3.27910564210549e-07	2.29292	0.352	0.082	0.0116297
DLST	3.297352196509e-07	1.87889	0.324	0.06	0.0116944
TMEM107	3.3151792920379e-07	2.50794	0.362	0.097	0.0117576
LUC7L3	3.33858143047736e-07	1.5412	0.486	0.164	0.0118406
TTC14	3.35694255187939e-07	1.81999	0.343	0.067	0.0119057
[truncated: 10,869 more rows]

## Sheet: DEG_Platelets_Intermediate_CR_V
	p_val	avg_log2FC	pct.1	pct.2	p_val_adj
MTRNR2L8	1.31869391633393e-15	1.29728	0.993	0.6	4.67687984366992e-11
MT-ND4	1.72496815338858e-14	1.36837	0.956	0.51	6.11777205280794e-10
CST3	9.87530397557688e-11	1.52628	0.778	0.42	3.5023753079781e-06
TIMP1	1.25140321385183e-10	1.30286	0.933	0.49	4.43822663824689e-06
ITM2B	1.2740271273379e-10	1.15388	0.859	0.42	4.51846460981658e-06
CCL5	3.59029731994851e-10	1.21145	0.956	0.57	1.27333484749294e-05
PPDPF	1.06887019420834e-09	0.942481	0.911	0.46	3.79085503077931e-05
MT-ND3	2.01363606745416e-09	1.13181	0.8	0.4	7.14156167683292e-05
FXYD5	2.48631599352524e-09	1.21998	0.815	0.45	8.81796830263662e-05
CD99	4.12804827867363e-09	1.1642	0.896	0.5	0.000146405
RPS4Y1	9.11349523874837e-09	2.14639	0.459	0.11	0.000323219
OAZ1	9.55888049942087e-09	0.895541	1	0.6	0.000339015
TPM3	1.33923300052663e-08	-2.19592	0.815	0.85	0.000474972
MAP3K7CL	2.51197674308562e-08	0.99239	0.763	0.35	0.000890898
B2M	3.00968864926112e-08	0.716679	1	0.61	0.00106742
PFN1	3.43742436596151e-08	0.87517	0.889	0.52	0.00121912
FTL	3.47415500529149e-08	0.843617	1	0.59	0.00123214
ATP6V1G1	4.79253835217219e-08	1.7228	0.6	0.26	0.00169972
VCL	6.0210645876437e-08	1.6858	0.756	0.39	0.00213543
MT-ND2	6.31108123482455e-08	0.686154	0.963	0.59	0.00223829
AP2S1	7.21742015378905e-08	1.07424	0.77	0.41	0.00255973
MT-ATP6	9.34779869198034e-08	0.459623	0.941	0.59	0.00331529
DYNLL1	1.14842548631538e-07	0.974528	0.793	0.41	0.00407301
ACTB	1.2106008061812e-07	0.657574	1	0.61	0.00429352
HMGB1	1.21724828428544e-07	0.869254	0.859	0.5	0.00431709
ATP5F1E	1.35916008904633e-07	1.02487	0.807	0.44	0.0048204
H3F3A	1.45282860285821e-07	-1.54809	0.993	1	0.0051526
RUFY1	1.67956550152044e-07	1.31601	0.77	0.43	0.00595675
TMEM176B	2.08150134285038e-07	3.36202	0.348	0.07	0.00738225
CLEC1B	2.2539201613737e-07	1.80844	0.533	0.21	0.00799375
GMFG	2.94470513905969e-07	1.39769	0.622	0.27	0.0104437
RGS10	3.33225836385279e-07	0.76762	0.956	0.58	0.0118182
PKM	3.44198459992837e-07	0.943966	0.896	0.53	0.0122073
ELF1	3.9654867280302e-07	1.77585	0.496	0.17	0.014064
TMEM176A	4.03406051987831e-07	3.61172	0.311	0.05	0.0143072
RSU1	4.47871250357611e-07	0.822867	0.733	0.32	0.0158842
FLNA	4.83402023501294e-07	0.78131	0.83	0.47	0.0171443
CTSA	5.1473858913065e-07	0.903606	0.904	0.56	0.0182557
MYL6	5.22228887047774e-07	0.655754	0.97	0.59	0.0185214
GPX4	5.45088717007823e-07	0.80514	0.926	0.57	0.0193321
TUBB1	5.47230137539775e-07	0.790497	0.941	0.58	0.0194081
CFL1	5.69779169656645e-07	0.805105	0.919	0.54	0.0202078
MPP1	5.73694981266484e-07	0.588726	0.874	0.46	0.0203467
MYL12A	5.94881965926276e-07	0.785958	0.963	0.59	0.0210981
FTH1	6.40086680412293e-07	0.709155	1	0.61	0.0227013
TREML1	6.48216446600799e-07	0.951414	0.77	0.39	0.0229896
GP9	6.92666673884575e-07	0.937577	0.859	0.53	0.0245661
GBP1	7.14132937167295e-07	-5.24124	0.089	0.33	0.0253274
F13A1	7.79361914054522e-07	1.18361	0.778	0.44	0.0276408
SRGN	8.21670807397381e-07	0.65805	0.97	0.56	0.0291414
HLA-E	9.63757286753296e-07	0.577926	0.985	0.59	0.0341806
YWHAZ	9.85281983228102e-07	0.603237	0.941	0.55	0.034944
CALM1	1.14864108746646e-06	0.820827	0.867	0.52	0.0407377
DOK2	1.23348992301842e-06	1.35484	0.667	0.33	0.043747
CLU	1.4775289708719e-06	0.786548	0.874	0.51	0.052402
ISCU	1.48326994426224e-06	1.0675	0.511	0.2	0.0526057
RAP1B	1.5200919455517e-06	0.633006	0.919	0.51	0.0539116
PPBP	1.52595850773195e-06	0.585128	0.963	0.59	0.0541196
BIN2	1.534387842418e-06	1.25866	0.63	0.29	0.0544186
WDR1	1.68157845487555e-06	0.835895	0.83	0.46	0.0596389
CALM3	1.73775223450746e-06	0.774133	0.859	0.5	0.0616311
NT5C3A	2.4174538921465e-06	1.00071	0.711	0.39	0.0857374
MT-CO2	2.60900418574883e-06	0.53406	0.985	0.58	0.0925309
TALDO1	2.74658714599416e-06	0.814734	0.844	0.5	0.0974105
RTN3	2.77881183837792e-06	1.37978	0.541	0.24	0.0985533
CA2	2.89078334192658e-06	1.39568	0.459	0.16	0.102525
MPIG6B	3.36095478411171e-06	0.528799	0.889	0.49	0.1192
NORAD	3.49354092162517e-06	2.07107	0.496	0.21	0.123902
HIST1H2AC	3.91524546119371e-06	0.623761	0.881	0.55	0.138858
HLA-A	4.38447644973164e-06	0.569397	0.963	0.56	0.1555
MTRNR2L10	4.69210185443025e-06	0.946749	0.4	0.12	0.16641
MT-CYB	4.87648358529884e-06	0.693973	0.963	0.53	0.172949
PRDX5	5.30450091192641e-06	1.4366	0.541	0.25	0.188129
LDHB	5.53522793824941e-06	1.90083	0.4	0.13	0.196312
C12orf76	5.57188305110284e-06	3.35638	0.281	0.05	0.197612
WDR83OS	5.60315403131176e-06	1.37689	0.57	0.29	0.198721
KIF2A	5.72030924789504e-06	0.722599	0.778	0.44	0.202876
HLA-C	5.7614745352159e-06	0.612416	0.978	0.58	0.204336
DNAJB6	6.01203400348006e-06	0.934727	0.593	0.26	0.213223
SERP1	6.06756421789724e-06	1.1374	0.607	0.3	0.215192
SERF2	7.97247419996346e-06	0.504311	0.956	0.6	0.282752
TRAPPC1	8.01971327579543e-06	0.791817	0.689	0.37	0.284427
MBNL1	8.23085811098681e-06	0.937967	0.681	0.36	0.291916
PABPC1	8.55625249567727e-06	0.868796	0.741	0.45	0.303456
YIF1B	9.06074761929782e-06	1.18287	0.504	0.2	0.321348
PF4	9.09222500809185e-06	0.346785	0.896	0.54	0.322465
MYH9	9.57120256276509e-06	0.766087	0.815	0.49	0.339452
DDX3Y	9.69488224441715e-06	4.08687	0.2	0.01	0.343839
GSTO1	1.00973377150487e-05	0.944845	0.726	0.4	0.358112
MCEMP1	1.02361086429774e-05	3.74173	0.237	0.03	0.363034
TUBB4B	1.02557676778936e-05	1.02051	0.615	0.33	0.363731
MAX	1.02626532499988e-05	0.891456	0.778	0.47	0.363975
BEX3	1.06136059903222e-05	0.978027	0.756	0.45	0.376422
ELOB	1.1597395352048e-05	0.919497	0.593	0.28	0.411313
RIPOR2	1.25007050295659e-05	0.789832	0.681	0.35	0.44335
CD37	1.26430547115087e-05	1.1476	0.548	0.25	0.448399
ANP32B	1.28104465443551e-05	1.12454	0.526	0.24	0.454335
CNPY3	1.33738136018449e-05	1.37157	0.474	0.19	0.474316
FKBP1A	1.40590352883394e-05	0.692493	0.726	0.38	0.498618
SSR4	1.42008158923443e-05	0.673033	0.726	0.42	0.503646
DYNLRB1	1.50580895733506e-05	1.02103	0.467	0.19	0.53405
MT-CO3	1.51324758914665e-05	0.421256	0.985	0.55	0.536688
MT-ND4L	1.535635315232e-05	0.587317	0.822	0.52	0.544628
TLN1	1.67549065325785e-05	0.69817	0.83	0.48	0.59423
SRP14	1.82987936223735e-05	0.994212	0.585	0.34	0.648985
TMSB4X	2.00379493977862e-05	0.335427	0.985	0.61	0.710666
MMD	2.10196763094036e-05	1.06675	0.519	0.23	0.745484
PTMA	2.10594377746767e-05	-2.07202	0.948	0.96	0.746894
IKBKG	2.20791848738423e-05	1.80601	0.415	0.16	0.78306
SPARC	2.21570120404958e-05	0.550551	0.874	0.52	0.785821
SAT1	2.28620183081393e-05	0.568056	0.904	0.56	0.810824
ACTN1	2.56418927672726e-05	0.797203	0.496	0.2	0.909415
TPI1	2.5784609025627e-05	1.07108	0.622	0.32	0.914477
HIST1H3H	2.6164193503334e-05	0.582924	0.637	0.33	0.927939
NDFIP1	2.74857299097293e-05	2.24508	0.356	0.12	0.974809
CDKN1A	2.78486525803327e-05	0.492477	0.793	0.47	0.98768
PPP1R15A	2.83112077956226e-05	0.974995	0.615	0.32	1
MFSD1	2.83839376505362e-05	0.834985	0.667	0.36	1
HLA-B	2.95685094254164e-05	0.562657	0.993	0.59	1
ATP5MPL	3.04798928050641e-05	1.10789	0.585	0.32	1
PARVB	3.14350492372216e-05	0.548025	0.667	0.35	1
NUTF2	3.24211352697407e-05	1.21574	0.533	0.26	1
HNRNPDL	3.32430594142872e-05	2.08911	0.4	0.18	1
CD151	3.38744255701653e-05	1.35312	0.533	0.27	1
CCNI	3.50327608590901e-05	1.53878	0.474	0.22	1
RPL41	3.54597436339216e-05	0.859978	0.756	0.51	1
GNG11	3.7191684785719e-05	0.602137	0.881	0.54	1
PTCRA	3.72451119006209e-05	0.820456	0.615	0.35	1
SERPINB1	3.84711496200498e-05	0.875115	0.674	0.37	1
ATP5MG	3.92154411967683e-05	1.04947	0.593	0.33	1
MT-ND5	4.19160927318702e-05	0.52565	0.778	0.44	1
COX6B1	4.36210283772421e-05	0.505972	0.696	0.38	1
IQGAP2	4.54413678230097e-05	3.02478	0.311	0.1	1
ETFA	4.63457231723309e-05	0.808993	0.637	0.37	1
FAU	4.64969800176866e-05	0.774536	0.696	0.41	1
SORT1	4.7455244408348e-05	-4.67297	0.052	0.22	1
ACTG1	4.78514079861306e-05	0.485915	0.956	0.57	1
ARHGDIB	4.9499422991109e-05	0.426355	0.904	0.58	1
ACRBP	4.96515648953041e-05	0.842974	0.785	0.51	1
UQCR11	5.04330287062524e-05	1.0546	0.63	0.35	1
RPS15A	5.26667399327344e-05	0.942061	0.674	0.46	1
NCOA4	5.38987638600538e-05	0.280491	0.867	0.52	1
CNN2	5.48135452377826e-05	1.74735	0.363	0.13	1
ASAH1	5.69715441517834e-05	0.857897	0.733	0.42	1
MORF4L1	6.19522275907806e-05	1.19582	0.563	0.29	1
RBL2	6.43830995722224e-05	3.31958	0.193	0.02	1
RASGRP2	6.83587525111272e-05	0.894484	0.541	0.29	1
PLA2G12A	6.84176051880509e-05	1.2414	0.548	0.29	1
WRB	7.0651338172828e-05	2.39215	0.274	0.07	1
MT-CO1	7.11929086518225e-05	0.467654	0.978	0.6	1
RPL30	7.38714220129127e-05	1.03904	0.6	0.38	1
ARPC5	7.72431648342561e-05	-1.82983	0.793	0.85	1
STMP1	7.75470080211552e-05	0.922346	0.57	0.3	1
GBP5	7.86915982946147e-05	-4.46776	0.074	0.25	1
SH3BGRL	8.1402655806294e-05	0.8283	0.689	0.4	1
XIST	8.33697506918873e-05	-5.69779	0	0.11	1
ATP6V0C	8.37163328231716e-05	1.34362	0.437	0.21	1
EIF1	8.49095416506996e-05	0.563168	0.867	0.54	1
RAB27B	8.66393164600763e-05	1.16558	0.533	0.27	1
RPL23	8.70056035936779e-05	1.17186	0.489	0.23	1
SLC9A3R1	9.24808186908754e-05	1.78739	0.341	0.12	1
RPS13	9.2514351901536e-05	0.910201	0.563	0.29	1
NAP1L1	9.26724447806434e-05	0.428681	0.881	0.55	1
TNFSF13B	9.37980100794787e-05	1.2154	0.4	0.16	1
RHOG	9.43335084530544e-05	1.02401	0.481	0.23	1
IER2	9.61801394284012e-05	1.70003	0.452	0.23	1
MALAT1	9.96477384093744e-05	0.701978	0.644	0.36	1
HNRNPA2B1	0.000107069	1.12962	0.578	0.34	1
TMEM123	0.000107604	1.85106	0.252	0.06	1
TMSB4Y	0.000109012	3.62765	0.163	0.01	1
RAB31	0.0001154	1.32789	0.4	0.16	1
TUBA1B	0.00011689	0.973525	0.667	0.4	1
RILPL2	0.000117167	1.31793	0.452	0.2	1
TMEM258	0.000117443	2.17805	0.341	0.14	1
RAB14	0.000117636	3.00852	0.2	0.03	1
RPS25	0.000118395	0.973074	0.585	0.34	1
CMTM5	0.000123865	0.700674	0.741	0.44	1
PPA1	0.000127667	2.55517	0.2	0.03	1
PF4V1	0.000129264	1.30222	0.578	0.34	1
PDLIM1	0.000134211	0.444067	0.726	0.42	1
FERMT3	0.000136527	0.387719	0.822	0.5	1
ANXA7	0.000138944	1.47448	0.407	0.17	1
YWHAB	0.000144372	1.21214	0.504	0.27	1
AP2M1	0.000146276	1.01619	0.563	0.3	1
PCMT1	0.000152363	1.85313	0.363	0.14	1
TST	0.000152446	1.96281	0.341	0.13	1
RAC2	0.000154196	0.981235	0.43	0.2	1
NDUFB9	0.000155017	1.18929	0.481	0.24	1
CD36	0.000155168	1.15357	0.496	0.25	1
VAMP5	0.000161562	-3.91406	0.237	0.41	1
LTA4H	0.000162997	1.86058	0.363	0.16	1
SH3BGRL3	0.000164591	-1.71915	0.985	0.99	1
CCND3	0.000171809	0.859414	0.726	0.45	1
BNIP2	0.000175584	1.54864	0.489	0.26	1
TSC22D1	0.000177601	0.333066	0.756	0.44	1
PCBP2	0.000183535	0.961805	0.57	0.33	1
AP1M1	0.000183543	3.84095	0.17	0.02	1
NDUFS5	0.00019179	-2.11421	0.644	0.74	1
RPL35	0.000194949	1.05597	0.511	0.27	1
RPL19	0.000196115	0.850801	0.622	0.37	1
ABRACL	0.000197478	0.881043	0.348	0.13	1
NPM1	0.000199802	1.76699	0.4	0.2	1
CYB5R3	0.000206063	1.11981	0.526	0.27	1
PFDN5	0.000210361	0.892986	0.585	0.33	1
RPS12	0.00021279	0.831969	0.652	0.38	1
COX6A1	0.000216494	0.895841	0.467	0.22	1
TMEM219	0.00021864	0.485557	0.585	0.31	1
H3F3B	0.000221308	0.544545	0.756	0.48	1
LDHA	0.000222902	1.6672	0.333	0.13	1
STOM	0.000231228	0.904499	0.6	0.34	1
CD68	0.000232892	0.801594	0.726	0.46	1
TSC22D3	0.000234842	0.774116	0.763	0.48	1
TCTA	0.000237154	-3.7141	0.037	0.18	1
CSK	0.000240864	2.16001	0.267	0.08	1
RPS15	0.0002431	0.808149	0.622	0.36	1
TPT1	0.000244383	0.596303	0.807	0.53	1
COX4I1	0.000245858	0.81937	0.607	0.37	1
BTF3	0.00024863	0.874237	0.556	0.29	1
JUNB	0.000257672	1.19748	0.459	0.25	1
DIAPH1	0.000261285	1.57885	0.407	0.19	1
NDUFB11	0.000262395	1.30728	0.422	0.21	1
MSN	0.000263666	0.60797	0.652	0.37	1
GABARAP	0.000266839	0.776385	0.615	0.34	1
SNAP23	0.000271987	0.856448	0.563	0.32	1
GABARAPL2	0.00027649	0.784225	0.578	0.3	1
SNRPD2	0.000281536	1.2278	0.4	0.18	1
TUBA1C	0.000282464	0.870986	0.593	0.34	1
KIF5B	0.000283507	2.09722	0.296	0.1	1
POMP	0.000283859	1.61617	0.348	0.14	1
ITGA2B	0.000286908	0.896796	0.6	0.36	1
RPS5	0.000287845	1.0838	0.511	0.28	1
THEMIS2	0.000287857	-2.88129	0.222	0.41	1
MRPL54	0.000289523	1.72247	0.296	0.1	1
RRP12	0.000290332	2.3162	0.244	0.07	1
RACK1	0.000291748	0.825761	0.593	0.34	1
ARF1	0.000312407	-1.71688	0.822	0.86	1
ALDOA	0.000313472	0.619187	0.556	0.29	1
UTRN	0.000314532	2.79123	0.244	0.07	1
BLOC1S6	0.000317746	1.96691	0.326	0.13	1
RPL10	0.000332224	0.877816	0.704	0.5	1
RPL35A	0.000340341	0.642979	0.741	0.48	1
RPL21	0.000346783	1.10285	0.481	0.27	1
ATP5MF	0.000349271	1.05536	0.43	0.2	1
VAPA	0.000355504	1.31061	0.474	0.26	1
FYB1	0.000355886	0.547712	0.748	0.44	1
HNRNPA0	0.000368719	2.85959	0.185	0.03	1
GPSM3	0.000372467	0.816749	0.644	0.4	1
SOD1	0.000376857	0.856886	0.363	0.15	1
ITGB1	0.000380211	0.798385	0.467	0.23	1
PPIA	0.000383306	0.66811	0.637	0.37	1
SELENOT	0.000383937	1.13156	0.4	0.18	1
MEA1	0.000386528	1.81902	0.289	0.1	1
FCER1G	0.000388092	-1.84041	0.711	0.76	1
ARPC3	0.000390183	0.825833	0.637	0.38	1
RPL37	0.000404714	0.93282	0.548	0.34	1
SWI5	0.000413484	2.26907	0.304	0.12	1
RPS14	0.000428478	0.737327	0.622	0.37	1
ATOX1	0.000430934	1.49051	0.326	0.13	1
ABLIM3	0.000438285	1.77147	0.259	0.08	1
ARHGAP18	0.000441866	0.935265	0.563	0.32	1
RPL24	0.00045664	0.64296	0.578	0.31	1
GSTP1	0.000459681	1.10786	0.504	0.29	1
PCNP	0.00045994	0.998857	0.37	0.16	1
RPS3A	0.000461713	0.826095	0.6	0.38	1
EEF1A1	0.000462729	0.88819	0.689	0.48	1
ABTB1	0.000466881	1.24428	0.341	0.13	1
RARRES3	0.00046747	1.72852	0.296	0.11	1
MYL12B	0.000474414	0.777708	0.615	0.4	1
CLIC1	0.000476965	0.286828	0.8	0.48	1
AC020656.1	0.000481338	2.61898	0.178	0.03	1
RPS11	0.000481658	0.859168	0.541	0.29	1
JAML	0.000482524	1.77353	0.319	0.13	1
EDF1	0.000482629	0.984796	0.444	0.24	1
SKP1	0.00049235	0.980304	0.467	0.25	1
SF1	0.000498451	1.37422	0.341	0.14	1
CRBN	0.000514172	-2.82647	0.163	0.33	1
PRKAR1A	0.000523454	1.09491	0.407	0.2	1
ARL6IP5	0.000530074	0.863725	0.6	0.35	1
BRK1	0.000530824	-2.21834	0.674	0.74	1
RPL28	0.000546558	0.849399	0.63	0.44	1
TPST2	0.000546816	0.764918	0.585	0.33	1
NACA	0.000553873	0.828157	0.533	0.31	1
CD63	0.000559218	1.15081	0.4	0.2	1
NRGN	0.000564532	0.340219	0.867	0.55	1
TOP1	0.000571504	1.47528	0.304	0.11	1
FAXDC2	0.000588656	1.01654	0.415	0.19	1
CELF2	0.000589233	0.897158	0.407	0.19	1
MGMT	0.000595262	3.22994	0.17	0.03	1
GNAQ	0.000597983	1.57002	0.326	0.14	1
LSM12	0.000600726	2.72145	0.207	0.05	1
LARP7	0.000603136	2.78715	0.17	0.03	1
SPNS1	0.000617968	1.31256	0.378	0.17	1
NKAP	0.000626692	3.58283	0.133	0.01	1
ATP5F1C	0.00062689	1.7173	0.333	0.13	1
UBC	0.000635136	0.540837	0.689	0.39	1
SCN1B	0.000636113	1.48569	0.341	0.14	1
TMEM256	0.000636875	1.53532	0.304	0.11	1
FBXO7	0.000649816	1.18308	0.296	0.11	1
EMP3	0.000652485	0.786189	0.607	0.36	1
NAA38	0.000653245	1.56787	0.363	0.16	1
ANXA1	0.000662879	0.867701	0.467	0.25	1
RTN2	0.000665601	3.11998	0.133	0.01	1
MAF1	0.000685887	2.83435	0.133	0.01	1
AP003068.2	0.000694273	3.13942	0.185	0.04	1
ATP6V0E1	0.000694974	0.568168	0.696	0.43	1
SUB1	0.00070934	0.886491	0.556	0.32	1
DOCK2	0.000716507	1.41061	0.267	0.09	1
RASA3	0.000727396	1.57147	0.193	0.04	1
LAMTOR4	0.000730006	0.959349	0.474	0.26	1
SF3B5	0.000744433	1.22226	0.341	0.14	1
MTRNR2L12	0.000745571	-0.365982	0.97	0.59	1
DSTN	0.000745712	1.40022	0.304	0.12	1
NAPA	0.000759294	1.41051	0.415	0.2	1
ATP5ME	0.000760168	1.64832	0.311	0.12	1
ATF4	0.00076312	1.3742	0.4	0.2	1
GPBAR1	0.000766058	-3.37096	0.119	0.27	1
AC008763.1	0.000769103	1.87096	0.237	0.07	1
CDC37	0.000775108	1.12754	0.496	0.29	1
RPL34	0.000793104	0.853399	0.57	0.37	1
NDUFA12	0.000809055	0.553885	0.244	0.08	1
KCNK6	0.000832835	2.59646	0.2	0.05	1
ENDOD1	0.000835148	2.21256	0.244	0.08	1
USP10	0.000845419	2.67625	0.185	0.04	1
RPL17	0.000847168	1.13502	0.393	0.19	1
SPINT2	0.000850816	0.744381	0.444	0.21	1
PSAP	0.000854019	0.525088	0.674	0.42	1
EIF3E	0.000861674	1.06029	0.407	0.21	1
RPL38	0.000864964	0.873486	0.437	0.23	1
GLYATL2	0.000876738	-5.19006	0.007	0.1	1
UBL4A	0.000885637	1.26115	0.341	0.14	1
NDUFA6	0.000887786	0.685742	0.548	0.31	1
CENPX	0.000889927	2.40123	0.215	0.06	1
UBL5	0.00089841	0.696484	0.593	0.35	1
RPLP0	0.000901439	0.945397	0.533	0.33	1
HIST1H4C	0.000903866	1.72621	0.2	0.05	1
CD163	0.000904855	3.90279	0.126	0.01	1
UBA52	0.000905734	0.575303	0.615	0.37	1
COMMD6	0.000941302	1.16706	0.444	0.25	1
TAGLN2	0.000959392	-1.45154	1	0.99	1
CUTA	0.00096087	1.56586	0.326	0.14	1
TXNDC17	0.000973981	1.45719	0.304	0.12	1
RBM33	0.000978221	2.10769	0.185	0.04	1
RPL27	0.000982999	0.729887	0.511	0.29	1
RPLP1	0.000992464	0.553938	0.756	0.52	1
HMGB2	0.00103006	1.9966	0.244	0.08	1
RPA1	0.00103065	0.709257	0.304	0.12	1
FOS	0.00103215	0.819391	0.526	0.33	1
RPL26	0.00103638	0.960449	0.496	0.3	1
SCP2	0.00103942	-3.05258	0.237	0.39	1
EIF5	0.00104811	1.26109	0.378	0.19	1
RPL7A	0.00105778	0.739001	0.578	0.37	1
RPLP2	0.00106464	0.697914	0.563	0.33	1
RPS29	0.00107229	1.65159	0.385	0.21	1
YWHAH	0.00108128	2.00318	0.296	0.12	1
RPL7	0.00108641	0.847794	0.504	0.32	1
ROCK1	0.00110016	1.41038	0.319	0.14	1
RHEB	0.00110133	1.1071	0.326	0.14	1
NSA2	0.00110145	1.25742	0.341	0.15	1
RPS24	0.00110939	0.753307	0.563	0.38	1
MT-ND1	0.00110971	0.398537	0.844	0.51	1
CPNE5	0.00112091	2.2668	0.252	0.09	1
DAD1	0.00112271	0.973234	0.393	0.2	1
RAN	0.00117135	1.21428	0.311	0.12	1
TPP1	0.00117206	0.836487	0.407	0.2	1
ESAM	0.00118342	0.804766	0.548	0.32	1
PPP1R12A	0.00119068	0.827841	0.244	0.08	1
SNRPD1	0.00119227	2.15414	0.193	0.05	1
LGALS1	0.00119538	0.589349	0.511	0.26	1
SCAF11	0.00119995	1.59957	0.281	0.11	1
METTL7A	0.00122145	3.03804	0.178	0.04	1
CARD16	0.0012392	1.18465	0.37	0.18	1
CSTB	0.00124171	1.04853	0.422	0.22	1
ENO1	0.00124722	-1.88822	0.511	0.62	1
RPL9	0.00125105	0.693134	0.556	0.32	1
UQCRB	0.00127437	0.73995	0.526	0.28	1
PTGS1	0.00127815	0.77395	0.607	0.39	1
INAFM2	0.0012818	2.66118	0.178	0.04	1
EIF4G2	0.0012885	0.743342	0.615	0.39	1
PSMB10	0.00129076	1.18016	0.393	0.19	1
FCGR1A	0.0012916	-2.81892	0.126	0.28	1
ABCC3	0.00129176	0.932363	0.437	0.22	1
RPL6	0.0012934	0.751197	0.548	0.33	1
SPCS1	0.00130423	1.3326	0.296	0.12	1
FAM192A	0.00131353	1.69439	0.163	0.03	1
MPST	0.00132369	1.47154	0.23	0.07	1
GUCY1B1	0.00134076	0.959531	0.452	0.24	1
RIOK3	0.00135192	0.910627	0.548	0.33	1
MYCBP2	0.00137791	2.09477	0.207	0.06	1
COX7C	0.00138109	0.88612	0.489	0.27	1
ILK	0.00138156	0.592067	0.756	0.49	1
SMIM26	0.00139315	2.10441	0.207	0.06	1
GLG1	0.00140063	2.05552	0.193	0.05	1
SMG1	0.00140098	2.42696	0.23	0.08	1
CENPT	0.00141301	1.10061	0.333	0.14	1
R3HDM4	0.0014188	1.18621	0.311	0.13	1
DPEP2	0.00142787	2.66135	0.156	0.03	1
TNFAIP8L1	0.00144865	4.95648	0.119	0.01	1
TPM4	0.00145469	0.346227	0.83	0.54	1
PGK1	0.00145811	0.624974	0.489	0.26	1
IPCEF1	0.00146377	5.16548	0.096	0	1
RSBN1L	0.00146377	4.2659	0.096	0	1
GPR107	0.00146377	4.59098	0.096	0	1
ITGB2	0.00148007	0.788262	0.474	0.25	1
EEF1D	0.0014806	0.856116	0.511	0.3	1
MFAP3L	0.00148284	1.90315	0.193	0.05	1
MTHFR	0.00149601	-3.14799	0.03	0.14	1
RAC1	0.00151148	1.35903	0.356	0.18	1
IGF2BP2	0.00151489	4.53832	0.119	0.01	1
MTPN	0.00151514	0.359495	0.763	0.51	1
RPL13	0.0015227	0.790324	0.6	0.4	1
TM6SF1	0.00153428	2.05214	0.193	0.05	1
PPIP5K2	0.00153759	3.30151	0.119	0.01	1
SNAP29	0.0015376	2.02613	0.23	0.08	1
GSN	0.00153778	0.655978	0.481	0.27	1
AP3B1	0.00154127	3.00434	0.156	0.03	1
SORL1	0.00154824	1.70913	0.222	0.07	1
F2R	0.00155433	1.86079	0.207	0.06	1
AC090409.1	0.00157765	1.06789	0.341	0.15	1
PSTPIP2	0.00157914	1.22212	0.356	0.16	1
SMAD2	0.00158891	1.10291	0.178	0.04	1
P4HB	0.00162591	1.09804	0.356	0.17	1
PSMB1	0.00164755	1.11651	0.37	0.19	1
RPL23A	0.00167801	1.02228	0.481	0.29	1
CD9	0.00167886	0.542838	0.481	0.26	1
OCIAD1	0.00168031	2.61249	0.215	0.07	1
FAM96B	0.00170351	1.38534	0.296	0.12	1
HLA-DRB1	0.00171761	0.810904	0.467	0.26	1
NDUFA4	0.00173525	0.325818	0.63	0.39	1
AHNAK	0.00173596	1.01078	0.459	0.26	1
GM2A	0.00173725	1.80577	0.141	0.02	1
MIS18BP1	0.00173812	2.42408	0.17	0.04	1
NFKBIA	0.00174921	1.1394	0.459	0.26	1
EEF2	0.00175864	0.897394	0.474	0.29	1
NEAT1	0.00176595	0.798006	0.526	0.29	1
RPL18	0.00177197	0.616988	0.548	0.32	1
PSMD6	0.00177277	1.39103	0.252	0.09	1
RPS2	0.00180142	0.788962	0.444	0.24	1
BNIP3L	0.0018111	0.873705	0.467	0.26	1
RPS6	0.00182537	0.873362	0.519	0.34	1
TOMM7	0.00183172	0.664806	0.474	0.26	1
WSB1	0.00183975	1.01537	0.311	0.13	1
ETHE1	0.00186477	1.49292	0.237	0.08	1
RSL1D1	0.0018648	1.67195	0.296	0.13	1
HSP90AB1	0.00188655	1.30763	0.385	0.21	1
RHBDD1	0.00190358	-5.40741	0.007	0.09	1
PYCARD	0.00191514	1.01852	0.415	0.21	1
RPL39	0.00196008	0.879916	0.548	0.4	1
SMARCC2	0.00197565	2.76156	0.133	0.02	1
RTRAF	0.00199871	0.835238	0.348	0.17	1
NELFE	0.00200416	2.31854	0.17	0.04	1
RPL15	0.00204348	-1.40295	0.652	0.73	1
PSMC5	0.00206564	1.38113	0.23	0.08	1
TM9SF4	0.00208515	2.95502	0.133	0.02	1
CCPG1	0.00208571	1.12668	0.319	0.14	1
RPS23	0.00208974	0.76282	0.548	0.38	1
ATP5MC2	0.00211579	0.719336	0.526	0.32	1
MAP3K8	0.0021185	1.06068	0.356	0.16	1
RPL10A	0.0021285	0.821182	0.496	0.29	1
CCDC82	0.00214197	2.90726	0.133	0.02	1
BTN3A2	0.00218737	1.38387	0.237	0.08	1
C19orf53	0.00219391	0.897574	0.311	0.13	1
ZNF185	0.00219527	1.04026	0.37	0.18	1
RCBTB2	0.0022002	2.8154	0.133	0.02	1
CYBB	0.00221738	1.56393	0.319	0.16	1
PAIP2	0.0022177	0.703833	0.481	0.27	1
CHD1	0.0022469	1.69895	0.244	0.09	1
FAM49A	0.00226004	-1.81484	0.096	0.24	1
PDE5A	0.0022711	1.48347	0.281	0.12	1
RBX1	0.00227381	0.203088	0.652	0.4	1
NDUFAF2	0.00228735	3.9021	0.089	0	1
DYNLT3	0.00228735	5.44881	0.089	0	1
CCDC92	0.00228735	5.25331	0.089	0	1
CHD3	0.00228735	4.64158	0.089	0	1
SS18	0.00228735	4.73362	0.089	0	1
EDEM2	0.00228735	4.22508	0.089	0	1
OST4	0.00230409	-1.84368	0.97	0.99	1
CRIP1	0.00235387	0.698441	0.259	0.09	1
VIM	0.00237729	0.609681	0.548	0.31	1
ARPC1B	0.00240028	0.935759	0.489	0.29	1
TMEM147	0.00240844	2.60357	0.163	0.04	1
GNA15	0.00243705	3.42262	0.163	0.04	1
ATP6V1B2	0.00244195	2.24938	0.281	0.13	1
NEK4	0.0024538	4.50386	0.111	0.01	1
MAPRE2	0.00249302	1.10079	0.393	0.21	1
C11orf21	0.00249521	3.3927	0.163	0.04	1
BLVRB	0.00251081	0.963629	0.363	0.18	1
TYROBP	0.0025163	0.730736	0.519	0.3	1
UBB	0.00252898	0.606404	0.585	0.37	1
RPS28	0.00254641	0.709551	0.563	0.4	1
ATXN10	0.00257666	1.68046	0.185	0.05	1
DOCK8	0.00262205	1.55845	0.281	0.12	1
SEPT7	0.00263017	0.780409	0.437	0.25	1
PRKAR2B	0.00264861	1.0255	0.415	0.22	1
CASP8	0.00270899	-4.42388	0.03	0.13	1
RPL8	0.00271709	0.673003	0.563	0.38	1
DMXL1	0.00271875	1.68163	0.111	0.01	1
RPS26	0.00272549	0.502733	0.615	0.38	1
TRIR	0.00276529	2.66618	0.178	0.05	1
TKT	0.00277529	0.89784	0.459	0.27	1
ENY2	0.00278385	1.65858	0.289	0.13	1
ASRGL1	0.00280094	2.26376	0.148	0.03	1
SSNA1	0.00280549	2.46248	0.163	0.04	1
LYZ	0.00281183	0.713348	0.511	0.29	1
REEP5	0.00282366	1.22069	0.296	0.13	1
LCP2	0.00286877	1.29873	0.356	0.18	1
CRKL	0.00287163	3.0332	0.163	0.04	1
AIF1	0.00292027	0.936377	0.459	0.27	1
SAP18	0.00293269	0.596322	0.393	0.21	1
XK	0.00293604	3.90415	0.126	0.02	1
YWHAG	0.00300203	1.85106	0.207	0.07	1
DUSP1	0.00300887	0.794155	0.444	0.25	1
GRAP2	0.00301215	0.54254	0.704	0.49	1
GBP2	0.00302193	-4.15538	0.156	0.29	1
RPS19	0.00302538	0.738907	0.556	0.4	1
PSMB8-AS1	0.0030638	1.64281	0.207	0.07	1
SCAND1	0.00309203	0.734512	0.4	0.22	1
NAA20	0.00309708	2.64599	0.126	0.02	1
ANXA11	0.00311707	0.898396	0.267	0.11	1
RBM39	0.00314403	0.779612	0.444	0.25	1
RNF138	0.00315064	2.03469	0.163	0.04	1
PRR13	0.00318738	0.821144	0.481	0.28	1
HNRNPF	0.00320688	0.755196	0.37	0.19	1
TC2N	0.00322309	3.23096	0.126	0.02	1
COX8A	0.0032374	0.798325	0.504	0.3	1
EIF3H	0.00328477	0.857915	0.407	0.21	1
RPL18A	0.00329176	0.772548	0.563	0.39	1
PGRMC1	0.00333088	0.532487	0.652	0.42	1
HDGF	0.00335335	-2.37229	0.215	0.36	1
TAOK3	0.00336099	0.724424	0.341	0.16	1
GRHPR	0.00337588	2.15964	0.163	0.04	1
RHOA	0.00340605	-1.89389	0.8	0.83	1
RNF213	0.00341522	0.986312	0.385	0.21	1
CLDN5	0.00343933	0.984769	0.37	0.19	1
RPL12	0.00347078	0.731031	0.519	0.33	1
RBBP7	0.00347482	3.76363	0.104	0.01	1
PSMC4	0.00348511	1.30188	0.178	0.05	1
BST2	0.00350828	1.41997	0.319	0.16	1
CCS	0.00351452	1.09315	0.311	0.14	1
ABHD13	0.00357107	4.74079	0.081	0	1
TBCD	0.00357107	4.24992	0.081	0	1
C9orf16	0.00362412	0.376628	0.674	0.41	1
TSPO	0.00362728	0.741651	0.489	0.29	1
MPV17	0.00363296	-3.41829	0.059	0.17	1
PSME1	0.00363551	0.888252	0.444	0.25	1
UBE2L3	0.00364966	0.531834	0.333	0.16	1
RASSF3	0.00367764	2.10408	0.126	0.02	1
TMSB10	0.00367998	-1.79406	0.652	0.71	1
G3BP2	0.0037103	1.04845	0.304	0.14	1
COTL1	0.00373865	0.991998	0.444	0.27	1
PSMC3	0.00378217	2.52689	0.17	0.05	1
SCPEP1	0.00382395	2.4906	0.17	0.05	1
STRAP	0.00382892	0.7217	0.319	0.14	1
CRYL1	0.00383033	1.4148	0.289	0.13	1
SEM1	0.00383178	1.83273	0.267	0.12	1
CSTA	0.0038439	0.952341	0.4	0.22	1
TBXA2R	0.00384979	3.4063	0.104	0.01	1
COX5A	0.00386362	0.764059	0.378	0.2	1
FCGR2A	0.00387201	-1.81574	0.222	0.36	1
PRRG3	0.00390129	3.09299	0.141	0.03	1
MINDY2	0.00390626	3.13066	0.104	0.01	1
RPL36	0.00391889	0.706455	0.533	0.32	1
CHCHD2	0.00394554	0.688381	0.533	0.32	1
GUK1	0.00395973	-2.42623	0.267	0.4	1
RAB7A	0.00397647	0.921141	0.348	0.17	1
SENCR	0.00399297	1.07884	0.281	0.12	1
EIF5A	0.00399903	0.525174	0.244	0.09	1
PIP5K1A	0.00404409	-5.00394	0.007	0.08	1
COA4	0.0040465	2.12732	0.141	0.03	1
ATF7IP	0.00405389	2.91924	0.156	0.04	1
TBCB	0.00405533	1.60618	0.23	0.09	1
C1QA	0.00406479	-6.79385	0	0.06	1
AIM2	0.00406479	-6.0026	0	0.06	1
METTL6	0.00406479	-6.47592	0	0.06	1
ADD3	0.00407872	1.14395	0.4	0.22	1
WDR11-AS1	0.00408021	2.42234	0.104	0.01	1
SNAPIN	0.0040995	0.540177	0.178	0.05	1
SLC2A3	0.00410394	0.804253	0.6	0.39	1
CASC4	0.00413974	1.52596	0.104	0.01	1
SDC4	0.00413974	2.16949	0.104	0.01	1
AKIRIN2	0.00414477	0.869839	0.563	0.37	1
ST3GAL5	0.00419614	-3.90805	0.007	0.08	1
CDC42	0.00420372	-2.31599	0.593	0.63	1
ARL6IP4	0.00422686	1.01715	0.356	0.17	1
SET	0.0043653	1.03941	0.319	0.16	1
PEBP1	0.00439077	1.92934	0.215	0.08	1
SLC44A2	0.0044145	1.10003	0.422	0.24	1
HLA-DQB1	0.00442141	1.0953	0.415	0.24	1
SARAF	0.00447098	0.770265	0.496	0.29	1
RPS21	0.00452951	0.700826	0.511	0.33	1
HNRNPK	0.00455054	0.714405	0.578	0.36	1
CCDC124	0.00455517	2.15133	0.193	0.07	1
FAM96A	0.0045656	0.784787	0.252	0.1	1
RAB11A	0.00460112	0.57439	0.637	0.42	1
LINC01089	0.00462189	1.94434	0.141	0.03	1
CD74	0.00463515	0.519533	0.578	0.35	1
SLC25A6	0.00468967	0.570448	0.504	0.28	1
CCT2	0.00470169	1.27454	0.17	0.05	1
RAB1B	0.00471145	0.437015	0.563	0.35	1
COMT	0.00480259	0.981979	0.333	0.17	1
SQSTM1	0.00482076	0.691208	0.556	0.36	1
PJA2	0.00483497	1.74631	0.281	0.13	1
CORO1C	0.00484048	0.527274	0.4	0.21	1
VIM-AS1	0.00488546	0.590367	0.467	0.27	1
RPL36A	0.00493179	0.917288	0.37	0.21	1
ERGIC3	0.00495991	0.897705	0.304	0.15	1
ATP5PF	0.00504293	0.369385	0.415	0.22	1
MLF2	0.00505082	1.61182	0.252	0.11	1
TAX1BP1	0.00506775	1.30654	0.348	0.19	1
NEDD8	0.00507223	0.870357	0.304	0.14	1
AL954642.1	0.00516315	2.73605	0.119	0.02	1
PDAP1	0.00516817	1.43193	0.2	0.07	1
NAIP	0.00517799	1.83052	0.17	0.05	1
MAPK1IP1L	0.00519147	1.51357	0.326	0.17	1
TBCA	0.00520641	0.81711	0.319	0.15	1
FRMD3	0.00525464	0.557739	0.363	0.19	1
LST1	0.00526123	0.768044	0.437	0.25	1
ALDH2	0.00526189	1.54053	0.244	0.1	1
PRRC2A	0.00526218	2.12376	0.156	0.04	1
SEL1L	0.00526218	1.71527	0.156	0.04	1
LGALS2	0.00532042	1.33706	0.385	0.23	1
OSTC	0.00535622	1.48394	0.244	0.1	1
LINC02384	0.00536755	5.01519	0.096	0.01	1
TSPAN4	0.0053685	2.39394	0.119	0.02	1
CHMP1B	0.00537263	1.44361	0.274	0.13	1
HSD17B4	0.00544636	3.67717	0.096	0.01	1
SOD2	0.00546693	1.00499	0.474	0.3	1
PCMTD1	0.00549821	0.235199	0.252	0.1	1
RPS3	0.00553064	0.728529	0.578	0.39	1
VDAC1	0.00553454	1.39816	0.2	0.07	1
EBAG9	0.00557277	3.63991	0.074	0	1
OLR1	0.00557277	3.60861	0.074	0	1
MLEC	0.00557277	4.09722	0.074	0	1
AL583722.1	0.00557277	5.94288	0.074	0	1
NUDT14	0.00557277	3.73743	0.074	0	1
TMEM88	0.00557277	5.82014	0.074	0	1
PIAS4	0.00557277	4.72257	0.074	0	1
FARSA	0.00557277	4.0307	0.074	0	1
USE1	0.00557277	3.80974	0.074	0	1
HDHD5	0.00557277	4.15826	0.074	0	1
PPP2R2A	0.00560712	3.10223	0.096	0.01	1
DDX5	0.00565768	0.674127	0.511	0.31	1
SNRPC	0.00570714	1.73461	0.23	0.09	1
HIST1H2BJ	0.00571228	0.616414	0.533	0.33	1
SRSF3	0.00576131	0.711711	0.356	0.18	1
NTAN1	0.00577215	3.87042	0.096	0.01	1
DAZAP2	0.00577525	0.239652	0.689	0.47	1
RSL24D1	0.00577853	1.3778	0.259	0.12	1
RPS9	0.00581751	0.561881	0.533	0.31	1
RPS18	0.00584	0.818475	0.526	0.37	1
HIST2H2AC	0.00587662	2.07352	0.119	0.02	1
PIK3CB	0.00589913	2.85246	0.133	0.03	1
HCK	0.00595549	1.15311	0.289	0.13	1
RPS16	0.00595677	0.732223	0.519	0.34	1
DHRS7	0.00600782	1.10784	0.185	0.06	1
H2AFY	0.006029	1.55992	0.259	0.12	1
HMGN3	0.00610514	1.21809	0.304	0.15	1
SERPINA1	0.00611338	0.465087	0.437	0.24	1
LCP1	0.00613538	0.707967	0.43	0.23	1
MAGED2	0.0061363	0.565256	0.281	0.12	1
MYO1G	0.00616395	0.498045	0.348	0.17	1
C4orf3	0.00617774	0.466379	0.474	0.27	1
CYC1	0.00618605	1.17335	0.119	0.02	1
EIF3A	0.00618969	1.22928	0.311	0.16	1
SEC61B	0.00619848	0.785496	0.422	0.26	1
NIPBL	0.00621746	1.28018	0.2	0.07	1
NPC2	0.00622714	0.87017	0.437	0.26	1
GAPDH	0.00623665	0.32184	0.948	0.61	1
RAB10	0.00624035	-1.96569	0.333	0.46	1
COPS2	0.00626222	2.38432	0.133	0.03	1
XPOT	0.00629384	2.40381	0.096	0.01	1
PPIB	0.00629478	0.88511	0.393	0.21	1
HBP1	0.00631705	1.00771	0.185	0.06	1
GFI1B	0.00632577	0.926172	0.363	0.19	1
IFITM2	0.00632692	0.614499	0.519	0.3	1
VPS37B	0.00635092	0.842244	0.304	0.15	1
SRA1	0.00639609	1.66237	0.259	0.12	1
ZFAS1	0.00639696	0.498023	0.43	0.24	1
TACC1	0.00642133	0.965698	0.311	0.15	1
TLR4	0.00645684	1.85232	0.148	0.04	1
CLCN3	0.00645686	1.08581	0.281	0.13	1
CALCOCO1	0.00646959	2.32876	0.178	0.06	1
RBM23	0.00647695	1.64332	0.096	0.01	1
PECAM1	0.00651189	0.551264	0.496	0.29	1
ATP5F1B	0.00652476	1.16565	0.393	0.23	1
ITGAL	0.00664259	1.80701	0.207	0.08	1
LMO2	0.00664531	2.46395	0.133	0.03	1
VDAC3	0.00668565	0.549621	0.496	0.29	1
RBM3	0.00674704	0.743109	0.43	0.26	1
MARCH2	0.00677408	0.657325	0.489	0.3	1
UQCRQ	0.00679853	0.957846	0.356	0.19	1
CORO1A	0.00681459	0.650778	0.467	0.27	1
ILF3-DT	0.00690329	2.35269	0.148	0.04	1
STAT1	0.00693049	-2.74534	0.267	0.39	1
ACTR3	0.00694692	-1.30514	0.444	0.55	1
CD69	0.00695872	2.36025	0.163	0.05	1
ALOX12	0.00698842	0.748536	0.356	0.18	1
CYBC1	0.00699669	2.00473	0.237	0.11	1
CTSW	0.00700843	1.43205	0.244	0.11	1
NUCB2	0.00705336	3.36239	0.111	0.02	1
FBL	0.00709528	1.58144	0.193	0.07	1
GBP4	0.00709685	-4.01272	0.074	0.18	1
DPYSL2	0.00710668	1.60059	0.163	0.05	1
ABLIM1	0.00710668	2.13512	0.163	0.05	1
GADD45B	0.00711116	1.29785	0.274	0.13	1
NCOA3	0.00715575	1.66198	0.178	0.06	1
SDCBP	0.00718305	0.669988	0.43	0.25	1
SNRPB	0.00725209	1.12132	0.267	0.12	1
SYNGR2	0.00725457	1.59054	0.296	0.16	1
GTF3C6	0.00732002	1.2221	0.356	0.2	1
N4BP2L1	0.00733695	0.614666	0.23	0.09	1
RPL3	0.00736572	0.873133	0.489	0.32	1
TGFBI	0.00737175	0.461161	0.296	0.14	1
IFNAR1	0.00737397	1.58369	0.178	0.06	1
RNPS1	0.00747841	1.3937	0.23	0.1	1
RHOF	0.00753936	0.992234	0.289	0.14	1
CHMP2A	0.00755661	1.49279	0.267	0.12	1
KCTD20	0.00765906	0.797177	0.304	0.15	1
CHMP6	0.00768088	1.81595	0.222	0.09	1
HACD4	0.00770609	0.644522	0.563	0.34	1
AC027644.3	0.00772026	1.9925	0.111	0.02	1
SLC25A3	0.00779492	0.608211	0.481	0.3	1
TCF25	0.00788574	0.821497	0.378	0.21	1
MYL9	0.00791179	0.343435	0.719	0.52	1
SUGT1	0.0079209	2.19776	0.111	0.02	1
COPZ1	0.00794325	1.00413	0.23	0.09	1
VPS28	0.00798438	0.475505	0.504	0.32	1
PHF20L1	0.00798536	1.12501	0.178	0.06	1
MGLL	0.00801626	0.848293	0.326	0.17	1
SLTM	0.00801877	1.6725	0.23	0.1	1
CETP	0.00802297	2.3553	0.111	0.02	1
AGPAT1	0.00804392	0.485444	0.378	0.2	1
DDX24	0.00810143	1.31182	0.222	0.09	1
BACH1	0.00812589	1.12855	0.296	0.15	1
OSCAR	0.00813923	1.27126	0.163	0.05	1
RAB8A	0.00821815	0.568955	0.452	0.27	1
ZNF467	0.00823064	2.47908	0.111	0.02	1
SEC14L1	0.00824493	0.773345	0.415	0.24	1
C20orf27	0.00825154	1.58973	0.215	0.09	1
PKN1	0.00826815	0.814025	0.2	0.07	1
DAB2	0.0083822	0.573278	0.452	0.27	1
TUBB	0.00839686	0.748384	0.474	0.3	1
ETNK1	0.00847102	2.36348	0.126	0.03	1
PRAM1	0.00852176	1.69397	0.2	0.08	1
STX11	0.00854519	1.73906	0.319	0.19	1
NDST1	0.00857156	3.44675	0.126	0.03	1
UBE2D2	0.00858888	1.55881	0.244	0.11	1
ACTR1A	0.00860039	1.57358	0.207	0.08	1
SMCR8	0.00864563	4.17831	0.089	0.01	1
STX16	0.00865957	1.25497	0.163	0.05	1
LPGAT1	0.00867316	-2.69613	0.044	0.14	1
DDT	0.00867342	1.17914	0.281	0.14	1
VPS37A	0.00869771	3.58717	0.067	0	1
PTPMT1	0.00869771	3.52619	0.067	0	1
PPP2R5E	0.00869771	3.67996	0.067	0	1
HAUS2	0.00869771	3.92815	0.067	0	1
PLA2G15	0.00869771	5.10389	0.067	0	1
ALDH3A2	0.00869771	3.54678	0.067	0	1
PLAGL2	0.00869771	3.49776	0.067	0	1
TMEM50B	0.00869771	3.67164	0.067	0	1
GSTM1	0.0087303	-3.92167	0.007	0.07	1
MLLT11	0.0087303	-4.53468	0.007	0.07	1
SF3B2	0.00875485	0.82433	0.348	0.19	1
RNASEH2B	0.00877085	3.01415	0.089	0.01	1
ESD	0.00877584	2.25189	0.126	0.03	1
SLC7A7	0.0087765	1.12032	0.296	0.15	1
CIB1	0.00886073	1.51267	0.296	0.16	1
CPPED1	0.00887812	1.04792	0.237	0.1	1
VPS26A	0.00888282	1.69884	0.111	0.02	1
SLAMF8	0.00888377	-4.72703	0	0.05	1
MYL4	0.00888377	-5.19529	0	0.05	1
HINT1	0.00889667	0.716111	0.437	0.26	1
GLUL	0.00891334	-1.87637	0.615	0.63	1
ZC3HAV1	0.0089167	0.947924	0.193	0.07	1
SMG7	0.00896172	-4.61059	0.022	0.1	1
XPNPEP1	0.00897348	0.665089	0.407	0.24	1
ANP32E	0.00898446	1.12996	0.126	0.03	1
RPL26L1	0.00898446	2.25626	0.126	0.03	1
APAF1	0.00898446	2.55706	0.126	0.03	1
ARPC2	0.0089856	-1.65083	0.711	0.72	1
LY6E	0.00902522	1.01115	0.326	0.17	1
CTCF	0.00902616	3.68608	0.089	0.01	1
EIF3L	0.00905577	0.696854	0.4	0.23	1
GOLPH3	0.00915629	2.91291	0.089	0.01	1
ISOC2	0.00915629	2.92288	0.089	0.01	1
UTY	0.00915629	2.82261	0.089	0.01	1
SEPT11	0.00916253	2.26693	0.185	0.07	1
TRA2A	0.00917525	1.52878	0.148	0.04	1
SBDS	0.00920548	1.14462	0.23	0.1	1
ADK	0.00922591	1.25229	0.111	0.02	1
LPXN	0.00924258	2.0792	0.141	0.04	1
KMT2E	0.0092905	0.880848	0.274	0.14	1
SEC31A	0.00933817	1.91213	0.185	0.07	1
RXRA	0.00934377	1.24619	0.215	0.09	1
ANKRD13D	0.00934455	1.92028	0.141	0.04	1
FN3K	0.00934597	1.12508	0.178	0.06	1
TIMM8B	0.00936434	1.42663	0.23	0.1	1
CD53	0.00940171	-2.57205	0.237	0.36	1
BCAP31	0.00940275	0.696663	0.459	0.28	1
RPN1	0.00942044	0.578389	0.311	0.15	1
CNOT6L	0.00952552	2.07141	0.126	0.03	1
HPRT1	0.00955679	2.45896	0.089	0.01	1
SMARCA4	0.00955679	2.48226	0.089	0.01	1
LIMD2	0.00959789	0.80282	0.407	0.24	1
ZNHIT1	0.00960275	0.919216	0.289	0.14	1
ITGB3	0.00960728	1.80789	0.185	0.07	1
FCN1	0.00962329	0.597125	0.452	0.26	1
EMC6	0.00972184	2.20094	0.156	0.05	1
TRAPPC6A	0.00974995	2.12238	0.126	0.03	1
RGS6	0.00976257	2.42859	0.141	0.04	1
SLAMF7	0.00978518	-4.47994	0.03	0.11	1
VCAN	0.00979824	0.861846	0.385	0.23	1
SUMO3	0.00981002	0.784193	0.333	0.18	1
ICAM2	0.00981416	0.510751	0.563	0.36	1
FIS1	0.00981442	0.99264	0.348	0.19	1
TXN	0.00981848	0.641204	0.437	0.26	1
FAM120AOS	0.00983239	2.1301	0.089	0.01	1
MZT1	0.00983239	1.09567	0.089	0.01	1
TOMM22	0.00985834	1.54647	0.207	0.09	1
VMA21	0.0099548	1.95293	0.2	0.08	1
USP20	0.00997283	1.62749	0.089	0.01	1
ABHD4	0.00997683	1.84666	0.185	0.07	1
HEXB	0.00999102	1.1304	0.163	0.05	1
MITF	0.0100276	2.21231	0.156	0.05	1
ATP2B1-AS1	0.0100909	0.653532	0.319	0.16	1
UBE2D1	0.0100954	2.07	0.126	0.03	1
ATP5MD	0.0101364	1.11924	0.385	0.23	1
EIF3D	0.0101368	0.900873	0.2	0.08	1
TACC3	0.01018	1.04161	0.326	0.18	1
ZRANB2	0.0102499	-1.94503	0.052	0.15	1
WAS	0.0103909	0.562654	0.333	0.18	1
STAU1	0.0104153	1.38371	0.2	0.08	1
HINT2	0.0104565	1.2185	0.185	0.07	1
ATP9A	0.0104798	1.85166	0.17	0.06	1
EIF3F	0.0105022	0.792232	0.4	0.25	1
BSG	0.0105819	0.815744	0.43	0.27	1
SMC6	0.010593	-3.59225	0.03	0.11	1
PSMB8	0.0107505	0.406814	0.444	0.26	1
ANXA5	0.0107541	0.816246	0.385	0.22	1
TUBA1A	0.0107541	0.808377	0.385	0.22	1
EEA1	0.0107646	1.72603	0.141	0.04	1
GLYR1	0.0107744	2.02068	0.156	0.05	1
ZNF524	0.0107744	0.99865	0.156	0.05	1
WBP11	0.0107911	0.793876	0.17	0.06	1
COX7A2	0.010867	0.703462	0.452	0.27	1
SMIM25	0.0108947	1.60752	0.2	0.08	1
CD47	0.0109003	0.970995	0.378	0.23	1
COLGALT1	0.0109428	2.80953	0.104	0.02	1
SNRPA	0.0110031	1.5597	0.17	0.06	1
STK4	0.0110266	1.58014	0.319	0.18	1
YWHAE	0.0111991	0.565541	0.444	0.27	1
METTL26	0.0112805	0.784836	0.244	0.11	1
SNX5	0.0113282	1.83694	0.17	0.06	1
RNF40	0.0113677	3.22038	0.104	0.02	1
TFEB	0.0115126	2.43495	0.104	0.02	1
COPB1	0.0115126	2.50471	0.104	0.02	1
SELENOS	0.0115609	0.689337	0.193	0.07	1
NAMPT	0.011684	0.826819	0.4	0.23	1
UBXN1	0.0119279	0.63767	0.378	0.21	1
ATM	0.0119843	1.00066	0.141	0.04	1
ACTN4	0.0120249	1.09753	0.215	0.09	1
NDUFA2	0.0120435	1.21738	0.296	0.16	1
PLEK	0.0120455	-1.19927	0.681	0.71	1
AC012368.1	0.0120716	-2.86006	0.03	0.11	1
PBRM1	0.0121086	2.41947	0.104	0.02	1
AP001033.1	0.0121086	2.27727	0.104	0.02	1
MPEG1	0.01211	1.2941	0.311	0.18	1
NDUFB1	0.0121176	1.57893	0.259	0.13	1
FGR	0.0121359	-2.10327	0.356	0.44	1
UBE2J1	0.012234	1.81179	0.2	0.08	1
INSIG1	0.0122395	1.22838	0.311	0.17	1
ZNF438	0.0122618	2.90065	0.104	0.02	1
MLKL	0.0122618	2.28931	0.104	0.02	1
AL445524.1	0.0122736	-3.36587	0.037	0.12	1
NCKAP1L	0.0122745	1.04369	0.237	0.11	1
EIF3G	0.0123105	0.773088	0.4	0.24	1
LSM6	0.0123551	0.94644	0.17	0.06	1
MIA2	0.0124129	2.19065	0.119	0.03	1
CLK3	0.0124129	3.26933	0.119	0.03	1
SLC30A9	0.0124167	2.13971	0.104	0.02	1
RERE	0.012418	-2.18734	0.067	0.17	1
REX1BD	0.0125922	0.960981	0.296	0.15	1
PPP1R18	0.0126716	0.624834	0.356	0.2	1
SMIM5	0.012677	0.962729	0.267	0.13	1
TCERG1	0.0127317	2.19434	0.104	0.02	1
POLD4	0.0127445	0.814651	0.274	0.14	1
SON	0.0128422	0.626725	0.37	0.22	1
FAM107B	0.0128919	1.10988	0.104	0.02	1
CD33	0.0129553	1.73403	0.178	0.07	1
LMBRD1	0.0130003	2.65308	0.119	0.03	1
UBL7	0.0130702	1.98936	0.163	0.06	1
MAP3K1	0.0130759	1.89494	0.178	0.07	1
C7orf50	0.0131007	0.898602	0.252	0.12	1
GNL1	0.013127	4.14513	0.081	0.01	1
NCF1	0.0131786	1.45236	0.319	0.18	1
CYREN	0.0133031	2.47123	0.119	0.03	1
STYX	0.0133155	3.64684	0.081	0.01	1
AP1S2	0.0134558	0.822266	0.37	0.22	1
TATDN1	0.0134568	2.20613	0.119	0.03	1
CALD1	0.013526	2.09865	0.2	0.09	1
DNMT3A	0.0135872	4.46796	0.059	0	1
SENP2	0.0135872	4.12785	0.059	0	1
PCYOX1L	0.0135872	5.1766	0.059	0	1
TRIM4	0.0135872	4.07738	0.059	0	1
DNAJB9	0.0135872	3.89301	0.059	0	1
TNKS	0.0135872	3.23668	0.059	0	1
ARL14EP	0.0135872	3.48857	0.059	0	1
ORAOV1	0.0135872	4.53789	0.059	0	1
KLHL35	0.0135872	5.85251	0.059	0	1
SGPL1	0.0135872	4.15966	0.059	0	1
SPRYD3	0.0135872	3.42428	0.059	0	1
LLPH	0.0135872	3.10954	0.059	0	1
C12orf45	0.0135872	2.98769	0.059	0	1
AKAP11	0.0135872	3.81953	0.059	0	1
ZNF609	0.0135872	3.66072	0.059	0	1
AKAP10	0.0135872	3.85984	0.059	0	1
SLFN5	0.0135872	3.99004	0.059	0	1
SLFN12	0.0135872	4.29665	0.059	0	1
CBX1	0.0135872	3.44234	0.059	0	1
RPRD1A	0.0135872	3.56382	0.059	0	1
TXNL4A	0.0135872	3.68508	0.059	0	1
AC243960.1	0.0135872	5.10609	0.059	0	1
CARD8-AS1	0.0135872	3.28955	0.059	0	1
TOB2	0.0135872	3.32965	0.059	0	1
PDLIM5	0.0136065	1.43982	0.207	0.09	1
RC3H2	0.0136121	2.33227	0.119	0.03	1
APLP2	0.0136575	0.928376	0.37	0.23	1
EIF3J	0.0136997	3.32961	0.081	0.01	1
OSTF1	0.0137498	0.818749	0.4	0.24	1
BST1	0.013769	2.31061	0.119	0.03	1
DENND4C	0.013769	1.89279	0.119	0.03	1
IL1RN	0.013769	-3.27356	0.044	0.13	1
P2RX4	0.0139274	2.23115	0.119	0.03	1
ATL1	0.0139274	2.28291	0.119	0.03	1
FBXL5	0.0139506	1.16538	0.281	0.15	1
HLA-DPB1	0.0140645	0.519604	0.504	0.33	1
CHIC2	0.014079	1.38576	0.207	0.09	1
GMPR2	0.0140875	2.26845	0.119	0.03	1
TMEM167A	0.014089	0.998963	0.326	0.17	1
EXOSC5	0.0140937	2.51548	0.081	0.01	1
ZFP36L2	0.0141057	-2.35948	0.185	0.3	1
ARHGDIA	0.0141886	0.400514	0.385	0.2	1
DNAJB14	0.0142944	2.51779	0.081	0.01	1
SAMD9	0.0142944	2.95844	0.081	0.01	1
ESCO1	0.0142944	2.93604	0.081	0.01	1
CD14	0.0143327	0.46566	0.415	0.24	1
LBR	0.0143376	-2.33897	0.089	0.19	1
GLIPR2	0.0143511	1.01052	0.281	0.14	1
MID1IP1	0.0143583	1.96638	0.23	0.11	1
VPS36	0.0144125	1.28972	0.119	0.03	1
NDUFAF3	0.0144139	-2.29462	0.504	0.59	1
LAT	0.0144355	0.497137	0.459	0.29	1
PTGIR	0.0144944	1.245	0.252	0.13	1
SLC17A5	0.0144976	2.97048	0.081	0.01	1
SERTAD3	0.0144976	2.72797	0.081	0.01	1
UBE2M	0.0144976	2.71999	0.081	0.01	1
TMEM164	0.0145171	2.59494	0.148	0.05	1
C1orf43	0.0145273	-2.1193	0.304	0.42	1
ISCA1	0.0145983	0.763876	0.341	0.19	1
PGLS	0.0146036	0.84581	0.363	0.21	1
M6PR	0.0146873	0.675404	0.23	0.1	1
EIF4A3	0.0147034	2.16934	0.081	0.01	1
PRRC2C	0.0147337	-2.26173	0.296	0.39	1
HIPK2	0.0148093	1.18755	0.163	0.06	1
FIBP	0.0148241	1.08486	0.215	0.1	1
SH3KBP1	0.0149033	1.00467	0.193	0.08	1
RIOK1	0.0149118	2.54815	0.081	0.01	1
TMEM242	0.0149118	2.14494	0.081	0.01	1
DGKA	0.0149118	2.43448	0.081	0.01	1
GRN	0.0149173	0.733079	0.43	0.27	1
OXA1L	0.0150342	1.2823	0.259	0.13	1
UBXN2B	0.0151227	1.56812	0.081	0.01	1
RP2	0.0151392	2.21774	0.133	0.04	1
TXN2	0.015145	1.75247	0.178	0.07	1
PLBD1	0.0151599	0.948587	0.267	0.14	1
ZFP36	0.0151641	0.440016	0.481	0.33	1
SUPT4H1	0.0151803	0.38051	0.6	0.41	1
SMAP1	0.0152385	1.56555	0.163	0.06	1
C1GALT1	0.0152385	1.99194	0.163	0.06	1
TAP1	0.0152473	1.14715	0.244	0.12	1
RPL22L1	0.0152737	1.22548	0.267	0.14	1
FASTKD5	0.0153363	1.79977	0.081	0.01	1
FRMD4B	0.0153692	0.729908	0.237	0.11	1
CLINT1	0.0154072	0.937363	0.244	0.11	1
TAPBPL	0.0154277	1.01564	0.119	0.03	1
PSMA7	0.0154401	0.65764	0.444	0.28	1
ZNF385A	0.0154752	0.980098	0.311	0.17	1
CTR9	0.0155307	1.50524	0.163	0.06	1
FOSB	0.0155403	0.477814	0.459	0.27	1
IFITM1	0.0155636	1.6918	0.178	0.07	1
PIP4K2A	0.0155667	0.569839	0.267	0.13	1
MLXIP	0.0156786	1.06585	0.163	0.06	1
CSF1R	0.0157268	1.91316	0.148	0.05	1
STT3B	0.0157797	0.77071	0.119	0.03	1
PRMT2	0.0158677	0.715254	0.326	0.18	1
DAPP1	0.0159486	0.520049	0.489	0.31	1
ACAP2	0.0159828	1.26693	0.304	0.17	1
BEND2	0.0159889	1.03797	0.237	0.11	1
AMD1	0.0160923	0.956924	0.43	0.28	1
LPP	0.0161207	1.11089	0.193	0.08	1
NDUFB6	0.0161375	1.25249	0.178	0.07	1
HEBP1	0.0161704	-0.318955	0.2	0.08	1
PRKAR1B	0.0162374	0.283319	0.348	0.19	1
BPTF	0.0163096	0.298857	0.2	0.08	1
ATP5PD	0.0163229	0.674206	0.304	0.17	1
APRT	0.0163882	0.558538	0.4	0.22	1
POLR2L	0.0163882	0.778308	0.385	0.24	1
NDUFB2	0.0163949	0.834864	0.311	0.18	1
LILRB2	0.0164792	0.97382	0.311	0.17	1
NAA60	0.0165052	1.55514	0.119	0.03	1
KIAA0513	0.0165055	1.53109	0.252	0.13	1
CXCL5	0.0165271	1.79801	0.148	0.05	1
EAPP	0.0165271	2.00788	0.148	0.05	1
CTSB	0.016688	0.835739	0.348	0.2	1
TFE3	0.0166911	2.05098	0.119	0.03	1
PCGF5	0.0167324	1.31575	0.244	0.12	1
ZNF106	0.016905	0.936305	0.296	0.16	1
MTCH2	0.0169098	2.34769	0.096	0.02	1
COX17	0.0169469	1.55709	0.267	0.14	1
CYCS	0.0169546	-0.212183	0.222	0.1	1
PA2G4	0.0170242	1.59617	0.148	0.05	1
MLH3	0.0170413	0.551217	0.333	0.18	1
SLC10A3	0.0170667	1.35165	0.163	0.06	1
NONO	0.0171128	1.05108	0.281	0.15	1
ABI3	0.0171217	2.4953	0.096	0.02	1
SUMO2	0.0171339	0.601561	0.541	0.38	1
ISG15	0.0171498	-2.96074	0.2	0.3	1
AGTPBP1	0.0171766	1.40796	0.2	0.09	1
DLST	0.0172512	0.42072	0.185	0.07	1
DDX21	0.017331	1.03874	0.296	0.17	1
BAD	0.0173547	1.15388	0.133	0.04	1
MAZ	0.0173629	1.40635	0.148	0.05	1
JOSD2	0.0173894	0.311567	0.163	0.06	1
MIDN	0.0173979	0.933911	0.319	0.18	1
NDUFB7	0.0173979	0.914169	0.319	0.18	1
STXBP2	0.0174912	0.670015	0.437	0.28	1
HCFC1R1	0.0175093	1.17293	0.222	0.1	1
VKORC1L1	0.0175526	2.70403	0.096	0.02	1
FBXO42	0.0176222	-4.70522	0.022	0.09	1
SNCA	0.0176892	0.695992	0.519	0.35	1
TOR2A	0.0177075	1.86164	0.148	0.05	1
SMC3	0.0177716	2.90873	0.096	0.02	1
NOB1	0.0177716	2.35468	0.096	0.02	1
RAB5A	0.0177946	-2.26895	0.067	0.16	1
GPI	0.0178711	1.05812	0.304	0.17	1
TMBIM6	0.0178985	0.501402	0.481	0.32	1
TSPAN14	0.0179591	1.52399	0.207	0.09	1
GNAZ	0.0179591	0.978843	0.207	0.09	1
PDGFA	0.018073	0.768443	0.393	0.25	1
CIRBP	0.018084	0.472813	0.474	0.3	1
CCT6A	0.0181081	0.984617	0.207	0.09	1
TANK	0.0182145	-3.15912	0.111	0.21	1
CPNE8	0.0182168	2.12512	0.096	0.02	1
PAFAH1B3	0.0182168	2.22801	0.096	0.02	1
PYGL	0.0182792	0.620212	0.363	0.2	1
SNRPF	0.0182842	1.45487	0.185	0.08	1
MXD1	0.0182883	-1.37802	0.259	0.37	1
CCDC159	0.0183257	2.73619	0.111	0.03	1
MBP	0.0183261	1.92698	0.296	0.17	1
OSBPL8	0.0183727	0.977838	0.304	0.17	1
SAT2	0.0183866	0.919487	0.252	0.12	1
SLC25A5	0.018417	0.511577	0.452	0.27	1
ZFAND5	0.0184197	1.3762	0.237	0.12	1
STAG2	0.0184585	1.77282	0.178	0.07	1
SERTAD1	0.0186587	1.10646	0.23	0.11	1
MSANTD3	0.0186717	2.11409	0.096	0.02	1
PGAM1	0.0186993	0.617231	0.356	0.21	1
EIF3K	0.0187465	0.352638	0.459	0.27	1
DHDDS	0.0188058	-3.53772	0.007	0.06	1
FEM1C	0.0188058	-3.03717	0.007	0.06	1
FZR1	0.0188058	-3.20224	0.007	0.06	1
HLA-DRA	0.0190286	0.544015	0.452	0.28	1
P2RX1	0.0190474	0.824832	0.296	0.16	1
RBM25	0.0191005	1.21898	0.23	0.11	1
VPS11	0.0191413	-3.35147	0.007	0.06	1
INF2	0.0191475	1.05957	0.2	0.09	1
TAF7	0.0191737	2.13124	0.111	0.03	1
NDUFC1	0.0191757	0.812748	0.289	0.16	1
ABI1	0.0192425	1.2664	0.215	0.1	1
SMS	0.0193723	0.827523	0.259	0.14	1
NMI	0.0194405	-3.30639	0.081	0.17	1
PLXNB2	0.0194676	1.1945	0.2	0.09	1
VPS54	0.0194819	-3.27203	0.007	0.06	1
UBA7	0.0195373	-2.17397	0.156	0.27	1
TRMT1L	0.0195752	-5.53395	0	0.04	1
NR2C2	0.0195752	-4.85812	0	0.04	1
SNRNP48	0.0195752	-3.44451	0	0.04	1
PLXNB3	0.0195752	-5.04476	0	0.04	1
RAB2B	0.0195752	-4.65077	0	0.04	1
MAPKBP1	0.0195752	-3.46544	0	0.04	1
CFAP20	0.0195752	-4.54544	0	0.04	1
TMEM91	0.0195926	0.653555	0.363	0.21	1
HCST	0.0195967	0.801751	0.422	0.28	1
SEC63	0.0196105	1.85926	0.111	0.03	1
NFATC3	0.0196105	2.59722	0.111	0.03	1
DDX41	0.0196115	0.518665	0.096	0.02	1
ANXA2	0.019679	0.61737	0.385	0.24	1
LEPROT	0.0197084	-1.90086	0.37	0.47	1
MGST1	0.0197348	1.33328	0.17	0.07	1
ANAPC16	0.0197874	1.08369	0.244	0.12	1
MOGS	0.0198279	-2.86906	0.007	0.06	1
SNRNP35	0.0198528	1.50268	0.096	0.02	1
PSMD2	0.0200559	2.70237	0.111	0.03	1
KDELR2	0.0200967	1.67331	0.096	0.02	1
PSMB6	0.0201137	0.702123	0.311	0.17	1
MT-ATP8	0.0202772	0.286577	0.548	0.35	1
ITCH	0.0202819	2.89294	0.111	0.03	1
LAMTOR1	0.0203144	0.188546	0.756	0.51	1
CX3CR1	0.0203148	-5.17348	0.03	0.1	1
FLYWCH2	0.0203431	1.76386	0.096	0.02	1
NUCB1	0.0203581	0.701498	0.378	0.23	1
EID1	0.0203603	0.460777	0.43	0.26	1
CHD4	0.0204848	1.23337	0.193	0.08	1
TRAPPC11	0.0204918	2.57178	0.074	0.01	1
HCLS1	0.0205272	0.534259	0.4	0.25	1
IRX3	0.020536	-1.75818	0.007	0.06	1
IFI30	0.0206517	1.39184	0.237	0.12	1
H2AFZ	0.0207421	0.450607	0.459	0.31	1
TPM1	0.0207624	0.457982	0.585	0.4	1
VCPIP1	0.0207823	3.61841	0.074	0.01	1
FAM104A	0.0208044	2.00669	0.156	0.06	1
USP8	0.0208865	0.980413	0.148	0.05	1
SEPT4	0.0209732	1.95428	0.111	0.03	1
KLF6	0.0209921	0.461974	0.533	0.34	1
OGFRL1	0.0209985	1.97067	0.156	0.06	1
HERPUD2	0.0210763	2.69522	0.074	0.01	1
NFIB	0.0210763	3.45724	0.074	0.01	1
ACLY	0.0210763	2.6602	0.074	0.01	1
MTSS1	0.0211773	0.864573	0.259	0.13	1
ETV6	0.0212085	2.20599	0.126	0.04	1
GSTM5	0.021266	5.26448	0.052	0	1
SEPT10	0.021266	3.23539	0.052	0	1
PIGX	0.021266	3.40381	0.052	0	1
ARHGAP24	0.021266	3.23362	0.052	0	1
WDR70	0.021266	3.86348	0.052	0	1
NNT	0.021266	3.17615	0.052	0	1
CSNK1G3	0.021266	3.68468	0.052	0	1
BNIP1	0.021266	4.21002	0.052	0	1
CMTR1	0.021266	3.33471	0.052	0	1
SDHAF3	0.021266	3.13973	0.052	0	1
ZRSR2	0.021266	3.33998	0.052	0	1
CUL4B	0.021266	4.77423	0.052	0	1
MRPL13	0.021266	2.87814	0.052	0	1
ACER2	0.021266	5.07241	0.052	0	1
MRPL50	0.021266	3.02323	0.052	0	1
RABL6	0.021266	4.19626	0.052	0	1
EXD3	0.021266	3.97715	0.052	0	1
HBG2	0.021266	5.04267	0.052	0	1
TTC9C	0.021266	3.34288	0.052	0	1
CD3G	0.021266	4.22181	0.052	0	1
DEPP1	0.021266	4.79703	0.052	0	1
SUPV3L1	0.021266	3.23548	0.052	0	1
SAMD8	0.021266	3.3807	0.052	0	1
SLF2	0.021266	3.28104	0.052	0	1
NOLC1	0.021266	3.18259	0.052	0	1
PAN2	0.021266	2.86659	0.052	0	1
CKAP2	0.021266	2.92741	0.052	0	1
PCID2	0.021266	3.28061	0.052	0	1
METTL17	0.021266	3.04318	0.052	0	1
TEX9	0.021266	4.64992	0.052	0	1
RAB11FIP3	0.021266	4.66946	0.052	0	1
TBL3	0.021266	3.22557	0.052	0	1
AMDHD2	0.021266	4.15137	0.052	0	1
TRIM37	0.021266	3.28129	0.052	0	1
UPK1A-AS1	0.021266	4.77403	0.052	0	1
ARHGAP35	0.021266	3.25205	0.052	0	1
SIGLEC7	0.021266	3.14372	0.052	0	1
IFI44L	0.0213	-3.74176	0.067	0.15	1
ANAPC5	0.0213326	0.637906	0.385	0.24	1
SMIM20	0.021374	2.68617	0.074	0.01	1
LHPP	0.021374	2.65642	0.074	0.01	1
TOMM5	0.0213788	1.52808	0.17	0.07	1
TMEM33	0.0214454	1.73022	0.111	0.03	1
FRYL	0.0214454	2.05744	0.111	0.03	1
PRELID1	0.0215028	1.24068	0.296	0.18	1
SIGIRR	0.0215686	1.8517	0.17	0.07	1
HLA-DQA1	0.0215802	1.21954	0.222	0.11	1
PEPD	0.0215905	1.59207	0.156	0.06	1
DNAJC19	0.0216753	2.75901	0.074	0.01	1
TLNRD1	0.0216753	3.58062	0.074	0.01	1
OTUD6B-AS1	0.021685	1.90755	0.111	0.03	1
RAD23A	0.0218128	0.514548	0.244	0.12	1
STON2	0.0218286	0.67605	0.341	0.2	1
PROS1	0.0218776	1.84255	0.126	0.04	1
RPS19BP1	0.0219233	0.951174	0.348	0.21	1
CTNS	0.0219269	1.68709	0.111	0.03	1
SENP5	0.0219804	3.41195	0.074	0.01	1
TMEM165	0.0219804	2.72118	0.074	0.01	1
NT5DC1	0.0219804	2.10686	0.074	0.01	1
GRTP1	0.0219804	3.0006	0.074	0.01	1
ARHGAP4	0.0220082	1.0532	0.267	0.14	1
RASSF4	0.0220283	0.984802	0.215	0.1	1
CLTA	0.0220637	0.624176	0.348	0.21	1
ANAPC11	0.0220833	0.459461	0.4	0.23	1
TSG101	0.0221047	2.50656	0.126	0.04	1
GCA	0.0221214	-2.3756	0.163	0.26	1
DYSF	0.0221711	-3.58985	0.044	0.12	1
CALCOCO2	0.0222334	1.18221	0.259	0.14	1
BIRC3	0.0222891	2.95028	0.074	0.01	1
ALG5	0.0222891	3.03405	0.074	0.01	1
TMEM87A	0.0222891	2.90915	0.074	0.01	1
G6PC3	0.0222891	3.03452	0.074	0.01	1
PTTG1IP	0.0222921	0.854928	0.393	0.25	1
ASAP1	0.0223479	0.45282	0.193	0.09	1
FBRS	0.0223923	2.43171	0.178	0.08	1
IDS	0.0223973	0.442559	0.37	0.21	1
ARGLU1	0.0224014	0.79518	0.281	0.15	1
ANP32A	0.0224301	1.48462	0.222	0.11	1
AFAP1	0.0225651	1.86073	0.126	0.04	1
TRIM22	0.0225801	1.79925	0.141	0.05	1
GAPT	0.0226017	2.37508	0.074	0.01	1
G6PD	0.022609	0.347138	0.363	0.22	1
ZFAND1	0.0226094	1.91065	0.156	0.06	1
P2RX7	0.0226667	1.91718	0.111	0.03	1
LAPTM5	0.0226936	-1.57926	0.57	0.57	1
HIF1A	0.0227714	0.663737	0.341	0.19	1
DECR1	0.0228181	1.54123	0.156	0.06	1
UNC13D	0.0229029	1.99462	0.215	0.11	1
NCK1	0.022918	1.78275	0.074	0.01	1
NCKAP5L	0.022918	2.58968	0.074	0.01	1
PISD	0.022918	2.26922	0.074	0.01	1
SSH1	0.0229181	1.29237	0.111	0.03	1
PTPN6	0.0229578	0.744353	0.363	0.23	1
EIF2S3	0.0229764	0.841164	0.244	0.12	1
LRP10	0.0230285	1.10661	0.156	0.06	1
PHF11	0.0230337	2.2264	0.126	0.04	1
WBP2	0.0230858	0.47435	0.519	0.36	1
ARHGEF1	0.0231408	1.4045	0.17	0.07	1
SUGP2	0.0231719	0.905512	0.111	0.03	1
ARF5	0.0232179	0.551428	0.422	0.27	1
FAM53C	0.0232382	1.90175	0.074	0.01	1
WDR61	0.0232382	2.70303	0.074	0.01	1
MRPS16	0.0232406	1.43014	0.156	0.06	1
IFT20	0.0232406	1.65422	0.156	0.06	1
TECPR2	0.0232712	1.14682	0.126	0.04	1
PRKCSH	0.0232737	1.06089	0.215	0.1	1
THOC2	0.02333	0.808613	0.163	0.06	1
GRB2	0.0233399	0.584059	0.452	0.31	1
KIAA0040	0.0233434	-3.61331	0.052	0.13	1
PTPRE	0.0233865	0.61255	0.356	0.21	1
HLA-DMA	0.0234751	0.901674	0.341	0.21	1
ERICH1	0.0234883	1.27435	0.222	0.11	1
PML	0.0235108	1.02341	0.126	0.04	1
LRRC59	0.0235108	1.07488	0.126	0.04	1
ARFGEF1	0.0235622	1.17676	0.074	0.01	1
GANAB	0.0235622	1.26897	0.074	0.01	1
ZNF32	0.0235622	0.15462	0.074	0.01	1
MINOS1	0.0236099	-2.57903	0.104	0.2	1
TRAFD1	0.0236698	1.57161	0.156	0.06	1
TRMT1	0.0236851	0.848248	0.23	0.11	1
NDUFS8	0.0237337	0.82544	0.252	0.13	1
IGSF6	0.0238141	0.512745	0.326	0.19	1
THBS1	0.0238669	0.912305	0.511	0.37	1
MTRF1L	0.0239266	1.80749	0.141	0.05	1
KLHDC8B	0.0239682	-4.11833	0.081	0.17	1
FGL2	0.023969	1.06119	0.326	0.19	1
PRKCB	0.0240027	0.652028	0.348	0.2	1
ARHGAP45	0.0240124	0.827621	0.215	0.1	1
PDCD6	0.0241121	1.43846	0.267	0.15	1
PPP1R15B	0.0241222	-3.11491	0.141	0.24	1
ZEB2-AS1	0.0241576	-2.73672	0.067	0.15	1
CNOT2	0.0242094	1.24945	0.185	0.08	1
CHD9	0.0243893	0.545698	0.215	0.1	1
HGD	0.0245971	1.37133	0.17	0.07	1
BICD2	0.0247731	1.57998	0.156	0.06	1
PIGS	0.0247817	3.27256	0.089	0.02	1
NDUFA11	0.0248227	1.25874	0.185	0.08	1
ADGRE5	0.0249905	0.769597	0.333	0.2	1
RNH1	0.0250681	0.448081	0.43	0.27	1
SERINC1	0.0252452	1.48168	0.17	0.07	1
POLR2A	0.0253483	1.09318	0.222	0.11	1
CR1	0.0253959	-1.7673	0.03	0.1	1
ACSL5	0.0253959	2.47675	0.089	0.02	1
TMEM170A	0.0253959	2.60435	0.089	0.02	1
HNRNPD	0.0254709	0.620011	0.178	0.07	1
JUND	0.0255984	0.704029	0.289	0.16	1
NDUFB5	0.0256422	0.77277	0.237	0.12	1
MINK1	0.0256701	0.526889	0.2	0.09	1
C8orf59	0.0256908	0.705541	0.252	0.13	1
RPL7L1	0.0257079	2.24063	0.089	0.02	1
LAP3	0.02571	0.877355	0.267	0.14	1
HNRNPC	0.0258164	0.768939	0.37	0.22	1
CTSC	0.0258903	0.55498	0.267	0.14	1
ZEB2	0.0259183	-2.01326	0.4	0.48	1
MIGA2	0.0260269	1.10872	0.126	0.04	1
MYDGF	0.0260766	1.07434	0.141	0.05	1
PET100	0.0260907	0.146561	0.267	0.13	1
MAP1LC3B	0.0261239	2.09314	0.237	0.13	1
GTF2A2	0.0261826	1.04123	0.259	0.14	1
WDR44	0.0263418	-0.81061	0.03	0.1	1
FRY	0.0263418	2.28448	0.089	0.02	1
BCL2L1	0.0265055	0.339602	0.519	0.33	1
MRPL34	0.0265857	1.47531	0.17	0.07	1
ITM2A	0.0266358	3.44195	0.104	0.03	1
SMIM4	0.0266639	2.23841	0.089	0.02	1
LHFPL2	0.0266639	2.66134	0.089	0.02	1
SLC35B2	0.0266639	2.45527	0.089	0.02	1
TMEM127	0.0267174	-2.47687	0.037	0.11	1
GDI2	0.0267388	0.596364	0.326	0.19	1
FKBP8	0.0267388	0.818368	0.326	0.19	1
PLP2	0.0268249	0.679896	0.356	0.22	1
EIF1AX	0.0268295	0.807176	0.141	0.05	1
GAA	0.0268716	1.69032	0.156	0.06	1
SCAMP2	0.026928	1.26136	0.259	0.14	1
GPBP1	0.0269647	1.72934	0.178	0.08	1
GTF2H5	0.0270846	1.1614	0.141	0.05	1
CCT5	0.0272788	1.16955	0.17	0.07	1
PNRC1	0.0273076	0.79082	0.259	0.14	1
KALRN	0.0273181	2.60576	0.089	0.02	1
SUPT16H	0.0273181	1.92746	0.089	0.02	1
SMIM7	0.0273181	3.15784	0.089	0.02	1
MAP4K2	0.0273229	1.47058	0.215	0.11	1
ARRB2	0.0273304	0.588818	0.356	0.21	1
PIGF	0.0273327	-2.51457	0.037	0.11	1
NOA1	0.0276504	1.8508	0.089	0.02	1
AC147651.1	0.0276572	0.542128	0.444	0.3	1
CFP	0.0276896	0.752362	0.378	0.24	1
UFM1	0.0277494	0.578524	0.17	0.07	1
EIF2B3	0.0277691	-3.62323	0.015	0.07	1
ANKRD10	0.0277914	1.17952	0.237	0.12	1
HDAC2	0.0279238	0.713016	0.126	0.04	1
SPI1	0.0279558	0.817172	0.222	0.11	1
OARD1	0.0279862	2.4615	0.089	0.02	1
MBD6	0.0279862	1.21129	0.089	0.02	1
ATXN2L	0.0279862	2.05862	0.089	0.02	1
PIGT	0.0279862	2.4022	0.089	0.02	1
GLIPR1	0.0280278	0.515453	0.319	0.18	1
IFNGR1	0.0281469	1.22149	0.244	0.13	1
HTATSF1	0.0281854	-2.35264	0.015	0.07	1
RAB2A	0.0281972	2.36684	0.133	0.05	1
WNK1	0.0282622	1.86439	0.185	0.09	1
SEC62	0.0282719	1.35378	0.2	0.1	1
SOS2	0.0283254	1.95665	0.089	0.02	1
CLEC4A	0.0283484	1.37171	0.237	0.14	1
MED28	0.0286832	0.419025	0.2	0.09	1
AC147067.1	0.0287014	2.37889	0.119	0.04	1
MFSD10	0.0287014	2.0035	0.119	0.04	1
EPB41L4A-AS1	0.0287743	1.92509	0.104	0.03	1
BTF3L4	0.0288274	-2.72684	0.119	0.21	1
HIST2H2BE	0.0288855	-3.14756	0.126	0.22	1
DMTN	0.0288953	0.793155	0.511	0.37	1
NHP2	0.0289307	0.904328	0.207	0.1	1
CD3D	0.0290146	1.70224	0.089	0.02	1
LUC7L	0.0290146	1.82853	0.089	0.02	1
XAB2	0.0290146	1.46773	0.089	0.02	1
FLI1	0.0290197	1.2439	0.23	0.12	1
EMD	0.0290342	0.420629	0.378	0.23	1
USP16	0.0291839	0.832661	0.193	0.09	1
MRFAP1	0.0292322	0.773553	0.23	0.12	1
TMA7	0.0292645	-1.2728	0.593	0.6	1
PSENEN	0.0292964	1.8683	0.133	0.05	1
DEK	0.0293164	1.78224	0.274	0.17	1
UBAP2	0.0293646	1.48627	0.089	0.02	1
USP7	0.0293646	1.78753	0.089	0.02	1
VWF	0.0294118	2.21833	0.104	0.03	1
ST13	0.0295748	0.681557	0.289	0.17	1
UBE4A	0.0295902	1.77371	0.119	0.04	1
AL034397.3	0.0296954	1.04025	0.319	0.19	1
EP400	0.0297182	2.12185	0.089	0.02	1
RPL13A	0.0297646	0.572091	0.474	0.33	1
MARCH1	0.029783	1.31243	0.178	0.08	1
HERC1	0.0298316	1.23945	0.207	0.1	1
SELENOH	0.0298493	0.829953	0.326	0.2	1
MRPS12	0.0298597	1.90107	0.133	0.05	1
ODF3B	0.0299587	1.68845	0.163	0.07	1
KYNU	0.0301958	-1.99376	0.052	0.13	1
BRD2	0.0303738	1.03671	0.267	0.16	1
AKR1B1	0.0303909	2.41467	0.104	0.03	1
SPN	0.0303909	0.217174	0.104	0.03	1
RNF4	0.0304364	0.58843	0.089	0.02	1
DNAJC3	0.0304773	0.997557	0.185	0.08	1
SIRPB1	0.0305026	2.34245	0.119	0.04	1
ARID4B	0.0305104	-3.61601	0.141	0.23	1
ELOVL7	0.0306034	1.14023	0.193	0.09	1
PIK3R1	0.0307234	2.12212	0.104	0.03	1
ATP2B4	0.030801	1.00044	0.089	0.02	1
TFPT	0.030801	1.49103	0.089	0.02	1
KCNE3	0.0310142	2.24235	0.133	0.05	1
COX6C	0.0311824	0.45669	0.378	0.24	1
UBXN11	0.031198	-2.32755	0.4	0.49	1
DYNC1I2	0.0312564	0.77121	0.156	0.06	1
TTC3	0.0312675	1.12237	0.163	0.07	1
KARS	0.0313088	1.50846	0.133	0.05	1
PTEN	0.031439	1.71738	0.119	0.04	1
LUC7L3	0.0314936	1.65691	0.148	0.06	1
RPN2	0.031618	0.196051	0.267	0.14	1
SELL	0.0317237	-2.41455	0.289	0.37	1
MED16	0.0317397	2.64637	0.104	0.03	1
SSR1	0.0317995	1.05256	0.178	0.08	1
SBF2	0.0319661	3.15947	0.067	0.01	1
ATG3	0.0320124	1.17779	0.274	0.16	1
IDH3G	0.0320481	0.416698	0.274	0.15	1
ARMC8	0.0321901	0.958503	0.207	0.1	1
GNG2	0.0322069	1.73491	0.133	0.05	1
TMEM173	0.0323476	1.40086	0.148	0.06	1
VPS29	0.0323959	1.37841	0.252	0.14	1
TMX3	0.0324126	3.5908	0.067	0.01	1
MAP2K7	0.0324126	2.7027	0.067	0.01	1
SNX2	0.0324345	1.05366	0.207	0.1	1
GPBP1L1	0.0325111	1.8877	0.133	0.05	1
MEGF9	0.0325111	1.8948	0.133	0.05	1
ARL2BP	0.0325111	1.71213	0.133	0.05	1
PLAC8	0.0325854	0.943943	0.178	0.08	1
MSRB1	0.0325854	1.38972	0.178	0.08	1
TBC1D5	0.0326367	-1.42681	0.074	0.16	1
ATP6V1F	0.0326414	0.423039	0.437	0.28	1
CD4	0.0328193	0.959395	0.23	0.12	1
UFD1	0.0328437	0.95999	0.193	0.09	1
IKBKB	0.0328644	2.35401	0.067	0.01	1
APTX	0.0328644	2.35076	0.067	0.01	1
PAPOLA	0.0329553	1.63458	0.207	0.11	1
ZNF706	0.0330255	0.906213	0.237	0.12	1
MAML3	0.0331396	1.92502	0.104	0.03	1
ATXN2	0.0333216	2.29686	0.067	0.01	1
MT1F	0.0333216	2.27378	0.067	0.01	1
TBC1D17	0.0333216	3.05167	0.067	0.01	1
SYPL1	0.033386	1.93394	0.119	0.04	1
REEP1	0.0333957	5.06381	0.044	0	1
P4HTM	0.0333957	3.6995	0.044	0	1
SMC4	0.0333957	4.48168	0.044	0	1
SLBP	0.0333957	3.58984	0.044	0	1
INPP4B	0.0333957	4.04622	0.044	0	1
FASTKD3	0.0333957	3.63395	0.044	0	1
FCHSD1	0.0333957	2.77325	0.044	0	1
PRIM2	0.0333957	3.24233	0.044	0	1
STAG3	0.0333957	3.26347	0.044	0	1
KLHDC10	0.0333957	3.7509	0.044	0	1
UBN2	0.0333957	4.22581	0.044	0	1
SNX12	0.0333957	4.43166	0.044	0	1
CHM	0.0333957	3.30223	0.044	0	1
MROH1	0.0333957	3.61212	0.044	0	1
SNAPC3	0.0333957	3.93558	0.044	0	1
NOL8	0.0333957	3.38603	0.044	0	1
ERCC6L2	0.0333957	2.84156	0.044	0	1
CUTC	0.0333957	3.382	0.044	0	1
BTRC	0.0333957	3.13798	0.044	0	1
NSMCE4A	0.0333957	4.04932	0.044	0	1
SPATS2	0.0333957	3.26049	0.044	0	1
TARBP2	0.0333957	3.34025	0.044	0	1
TESPA1	0.0333957	4.71194	0.044	0	1
RBMS2	0.0333957	2.60226	0.044	0	1
DDX55	0.0333957	2.90398	0.044	0	1
EXOSC8	0.0333957	3.08406	0.044	0	1
RAP2A	0.0333957	3.37978	0.044	0	1
VCPKMT	0.0333957	2.91694	0.044	0	1
MRPL46	0.0333957	2.89942	0.044	0	1
HBA1	0.0333957	5.44867	0.044	0	1
SULT1A2	0.0333957	3.92872	0.044	0	1
ATMIN	0.0333957	3.35014	0.044	0	1
PITPNA	0.0333957	2.8087	0.044	0	1
THRA	0.0333957	4.32942	0.044	0	1
MSI2	0.0333957	4.1952	0.044	0	1
SIGLEC1	0.0333957	3.76017	0.044	0	1
RALGAPB	0.0333957	3.07303	0.044	0	1
TNFSF14	0.0333957	3.01464	0.044	0	1
NECTIN2	0.0333957	3.77025	0.044	0	1
ZNF480	0.0333957	2.99733	0.044	0	1
DGCR8	0.0333957	3.17678	0.044	0	1
ALG12	0.0333957	3.19474	0.044	0	1
GDI1	0.033444	0.719227	0.304	0.18	1
SDHC	0.0334903	-3.32102	0.111	0.2	1
NMRAL1	0.0334977	1.01241	0.104	0.03	1
LINC01678	0.0334977	1.61894	0.104	0.03	1
CNBP	0.0335586	0.369829	0.37	0.23	1
NCBP2	0.0337203	1.32967	0.119	0.04	1
PRDX2	0.0337528	1.2128	0.133	0.05	1
NDUFB3	0.0337572	-2.40669	0.163	0.26	1
SLC25A26	0.0337843	2.21891	0.067	0.01	1
BRWD3	0.0337843	3.64188	0.067	0.01	1
UPF3B	0.0337843	2.63707	0.067	0.01	1
ARID2	0.0337843	2.92872	0.067	0.01	1
CDKL1	0.0337843	2.65869	0.067	0.01	1
LTN1	0.0337843	3.14942	0.067	0.01	1
DCXR	0.033932	0.48281	0.178	0.08	1
HDLBP	0.0340218	-1.92135	0.141	0.23	1
VDAC2	0.0340529	0.374708	0.341	0.21	1
TNKS2	0.0340575	1.66047	0.119	0.04	1
WHAMM	0.0340575	1.61433	0.119	0.04	1
LINC00989	0.0341551	0.530852	0.37	0.23	1
PPIL4	0.0342524	2.92305	0.067	0.01	1
CDC16	0.0342524	2.5208	0.067	0.01	1
PCED1A	0.0342524	2.26867	0.067	0.01	1
AC010642.2	0.0342524	2.52331	0.067	0.01	1
ANAPC15	0.0342635	1.46964	0.2	0.1	1
SEC11A	0.0343172	0.725002	0.348	0.22	1
CTTN	0.0343818	0.543848	0.4	0.26	1
OTUB1	0.0345194	1.21642	0.259	0.15	1
SCLT1	0.034592	1.37217	0.104	0.03	1
YPEL2	0.034592	1.5877	0.104	0.03	1
DNAJC4	0.0346579	0.973468	0.341	0.22	1
RTL8C	0.0347105	1.41399	0.133	0.05	1
PXN	0.0347227	0.777923	0.148	0.06	1
BRAT1	0.0347261	1.94868	0.067	0.01	1
NGRN	0.0347261	2.21013	0.067	0.01	1
SENP6	0.0347405	1.35557	0.119	0.04	1
TMEM140	0.0347818	0.557835	0.407	0.27	1
COPS6	0.0350348	1.41043	0.133	0.05	1
AC009506.1	0.035051	-4.66157	0.022	0.08	1
MCTS1	0.0350864	1.25289	0.119	0.04	1
PPP3CA	0.0352053	1.93207	0.067	0.01	1
C5orf51	0.0352053	1.96625	0.067	0.01	1
POLR2C	0.0352053	2.03188	0.067	0.01	1
USP32	0.0352053	2.29369	0.067	0.01	1
CCDC47	0.0352053	1.82994	0.067	0.01	1
CBX3	0.0352229	0.661593	0.193	0.09	1
RIN3	0.0353083	1.47189	0.185	0.09	1
AZIN1	0.035326	1.36268	0.178	0.08	1
TAF1D	0.0353933	1.31704	0.17	0.08	1
CARD19	0.0356273	0.400945	0.385	0.24	1
RIN1	0.0356902	1.97201	0.067	0.01	1
CST7	0.0356902	2.37413	0.067	0.01	1
GNS	0.0356913	1.03649	0.133	0.05	1
SEPT9	0.03571	0.603655	0.348	0.21	1
MS4A7	0.0357511	0.89128	0.23	0.12	1
SF3A2	0.035787	1.94045	0.119	0.04	1
PPIG	0.0358265	-1.45992	0.156	0.26	1
PHB2	0.035926	1.12638	0.259	0.14	1
SACM1L	0.0359791	-3.551	0.022	0.08	1
COL4A3BP	0.0360234	1.43963	0.133	0.05	1
NUMA1	0.0360234	1.32338	0.133	0.05	1
PSMC6	0.0360234	0.940463	0.133	0.05	1
PAK1	0.0360908	1.45411	0.163	0.07	1
LMAN1	0.0360984	0.986391	0.104	0.03	1
DCTN3	0.0361241	1.32379	0.2	0.1	1
MRPL22	0.0361808	0.731602	0.067	0.01	1
DDX6	0.0362393	0.789557	0.215	0.11	1
CLIP1	0.0362868	-0.229806	0.17	0.07	1
POLR2E	0.0365699	0.543654	0.43	0.29	1
DUSP22	0.036678	0.5138	0.222	0.11	1
POLR2F	0.0366979	1.42063	0.163	0.07	1
ELP6	0.0369281	-2.51117	0.022	0.08	1
AP2A1	0.0370047	1.07749	0.163	0.07	1
TBRG1	0.0370385	0.942841	0.215	0.11	1
STX10	0.0370962	1.48656	0.207	0.11	1
MRPL57	0.0371131	0.522198	0.207	0.1	1
HEMGN	0.0373082	0.806351	0.215	0.11	1
FGFR1OP2	0.0373082	0.88555	0.215	0.11	1
GIMAP4	0.0373681	1.45597	0.156	0.07	1
FPR2	0.0374105	-2.27648	0.022	0.08	1
SPSB3	0.0375711	1.17507	0.148	0.06	1
MED15	0.0375711	1.71298	0.148	0.06	1
NAGA	0.0375711	1.00639	0.148	0.06	1
HNRNPH3	0.0375782	1.52681	0.185	0.09	1
IL10RA	0.0376513	0.502488	0.259	0.14	1
IFI6	0.0376826	-3.02108	0.215	0.3	1
KDM5A	0.0377239	1.24062	0.133	0.05	1
URM1	0.0378824	1.72193	0.141	0.06	1
PPP2R5C	0.0379584	0.739484	0.178	0.08	1
PHTF2	0.0380032	1.62948	0.156	0.07	1
NIN	0.0383241	1.82721	0.156	0.07	1
SH3TC1	0.0383338	0.423032	0.119	0.04	1
RAB11FIP1	0.0383411	1.21107	0.289	0.18	1
CTSH	0.038412	0.857876	0.259	0.14	1
LSM4	0.0385716	0.46297	0.163	0.07	1
TOLLIP	0.038632	0.771205	0.23	0.12	1
GPAA1	0.0386366	3.252	0.126	0.05	1
FHL1	0.0386863	1.37635	0.222	0.12	1
VASP	0.0388317	0.433332	0.281	0.16	1
KIFC3	0.0389377	4.01379	0.081	0.02	1
IKZF1	0.0389961	1.45301	0.17	0.08	1
SHOC2	0.0391202	0.335082	0.222	0.11	1
ATP6AP1	0.039134	1.26099	0.244	0.14	1
TUBA8	0.0393009	1.67534	0.156	0.07	1
UBE2R2	0.0393702	0.38011	0.207	0.1	1
ALDH1A1	0.0394037	2.7335	0.081	0.02	1
PRKD2	0.0394037	2.85957	0.081	0.02	1
SLC38A2	0.0394917	0.316827	0.178	0.08	1
EIF2B2	0.0396311	2.32996	0.156	0.07	1
SRSF5	0.039708	0.706965	0.378	0.25	1
IPO7	0.0397328	2.65174	0.126	0.05	1
PNO1	0.0397569	-3.91393	0.007	0.05	1
PRKAB1	0.0397569	-3.06275	0.007	0.05	1
CMTM6	0.0397768	-1.76239	0.57	0.57	1
CEP85L	0.0398194	2.0685	0.096	0.03	1
POLR1D	0.0398448	0.725495	0.304	0.18	1
TMF1	0.0398542	1.33315	0.133	0.05	1
ABCD3	0.0399039	-1.65189	0.022	0.08	1
COX7B	0.03996	0.439586	0.341	0.22	1
CLEC2B	0.0399637	0.452278	0.156	0.07	1
DGUOK	0.0400633	-2.57465	0.193	0.29	1
NME6	0.0401116	-4.59239	0.03	0.09	1
GAK	0.0401946	1.08729	0.163	0.07	1
CSF2RA	0.040219	1.02541	0.133	0.05	1
PTGS2	0.0403392	-1.83916	0.126	0.22	1
ILF3	0.040387	1.11565	0.215	0.11	1
PLSCR1	0.0404029	0.889208	0.2	0.1	1
EGR3	0.0404462	-2.85029	0.007	0.05	1
MRRF	0.0408302	2.59076	0.081	0.02	1
CSNK1A1	0.040898	0.839037	0.311	0.19	1
NUDT22	0.0409757	2.30232	0.156	0.07	1
CALR	0.0410671	0.868218	0.304	0.19	1
ZNF331	0.0411087	2.31922	0.111	0.04	1
AKAP13	0.0411212	0.815709	0.356	0.23	1
YIF1A	0.0411234	2.87059	0.096	0.03	1
TESK2	0.0411456	-3.33994	0.007	0.05	1
AC093627.6	0.0413154	2.22914	0.081	0.02	1
PER1	0.041505	0.997887	0.222	0.12	1
RAB5B	0.0415172	3.09529	0.111	0.04	1
FAM13B	0.0415313	1.19874	0.185	0.09	1
PRNP	0.0415313	0.981148	0.185	0.09	1
ERP29	0.0416075	0.615491	0.4	0.26	1
ACTR1B	0.0418054	2.2166	0.081	0.02	1
MED11	0.0418054	2.37563	0.081	0.02	1
FBXO33	0.0418552	-2.42717	0.007	0.05	1
APOL6	0.0420542	0.804046	0.178	0.08	1
LACTB	0.0423003	2.38328	0.081	0.02	1
CUEDC2	0.0423588	1.99685	0.156	0.07	1
LILRA5	0.0423838	1.19487	0.222	0.12	1
ATRX	0.0424564	0.350342	0.215	0.11	1
EBLN3P	0.0424633	1.90141	0.096	0.03	1
RTF1	0.0424633	1.87894	0.096	0.03	1
TTC38	0.0425751	-2.50824	0.007	0.05	1
CAVIN2	0.0426249	-0.964266	0.919	0.96	1
UBA3	0.0428002	0.367183	0.081	0.02	1
NBN	0.0428002	1.94675	0.081	0.02	1
APIP	0.0428002	1.76646	0.081	0.02	1
TMEM230	0.0428555	0.856686	0.2	0.1	1
NOP10	0.0428931	0.825677	0.363	0.24	1
DNAJB1	0.0429057	1.25094	0.17	0.08	1
SH2B3	0.0429118	0.630878	0.163	0.07	1
IL17RA	0.043065	1.05417	0.156	0.07	1
HELZ	0.0431813	1.81111	0.126	0.05	1
CLTC	0.0431967	1.51844	0.207	0.11	1
AC020916.1	0.0432261	0.732613	0.244	0.13	1
UBE2H	0.0432406	0.985215	0.133	0.05	1
LCK	0.043305	0.582798	0.081	0.02	1
TDP2	0.043305	1.32613	0.081	0.02	1
THRB	0.0433055	-1.51415	0.007	0.05	1
TCAIM	0.0433055	-1.92107	0.007	0.05	1
MYO15B	0.0433055	-2.01414	0.007	0.05	1
GIMAP7	0.043377	1.65469	0.096	0.03	1
NMRK1	0.043377	2.81082	0.096	0.03	1
HLA-DPA1	0.0434933	0.554869	0.393	0.25	1
INPP5K	0.0435806	1.49771	0.141	0.06	1
ATAD3A	0.0437919	-4.78643	0	0.03	1
THAP3	0.0437919	-3.99597	0	0.03	1
TNFRSF8	0.0437919	-2.93952	0	0.03	1
AK4	0.0437919	-4.75624	0	0.03	1
NBPF12	0.0437919	-4.11219	0	0.03	1
AC242426.2	0.0437919	-7.9757	0	0.03	1
FLVCR1-DT	0.0437919	-3.62736	0	0.03	1
TFB2M	0.0437919	-4.15342	0	0.03	1
EMILIN1	0.0437919	-5.57091	0	0.03	1
PRADC1	0.0437919	-4.25989	0	0.03	1
PARD3B	0.0437919	-5.30729	0	0.03	1
GLB1L	0.0437919	-5.23763	0	0.03	1
NT5DC2	0.0437919	-2.86341	0	0.03	1
INTS12	0.0437919	-2.98991	0	0.03	1
STXBP5-AS1	0.0437919	-4.07984	0	0.03	1
TMEM181	0.0437919	-3.46231	0	0.03	1
SP4	0.0437919	-3.90257	0	0.03	1
AC234772.3	0.0437919	-3.23739	0	0.03	1
TIMM8A	0.0437919	-4.37594	0	0.03	1
INTS9	0.0437919	-2.83698	0	0.03	1
RNF139-AS1	0.0437919	-3.13929	0	0.03	1
AP003064.1	0.0437919	-4.41084	0	0.03	1
SEC31B	0.0437919	-3.26604	0	0.03	1
AC048341.1	0.0437919	-3.28921	0	0.03	1
MDP1	0.0437919	-4.87814	0	0.03	1
HYPK	0.0437919	-2.9823	0	0.03	1
WDR73	0.0437919	-3.62587	0	0.03	1
KIAA0556	0.0437919	-3.01943	0	0.03	1
KCTD11	0.0437919	-2.84068	0	0.03	1
NT5C3B	0.0437919	-4.11002	0	0.03	1
FBXO46	0.0437919	-2.90234	0	0.03	1
AC007326.4	0.0437919	-2.89401	0	0.03	1
TMEM191C	0.0437919	-2.95447	0	0.03	1
MTFP1	0.0437919	-3.2549	0	0.03	1
CBY1	0.0437919	-3.95147	0	0.03	1
R3HCC1	0.0438401	1.72749	0.096	0.03	1
UQCRC1	0.0439917	-1.90758	0.244	0.33	1
SNAPC5	0.0443073	2.0473	0.096	0.03	1
PLEKHG2	0.0443299	1.55917	0.081	0.02	1
SQOR	0.0443855	1.0655	0.126	0.05	1
F2RL3	0.0446876	0.37044	0.163	0.07	1
MGAT2	0.0448499	-0.201463	0.081	0.02	1
SEMA4D	0.0448884	1.56044	0.215	0.12	1
LYPLA2	0.0449515	-2.04685	0.119	0.2	1
CFD	0.0450723	0.439758	0.378	0.26	1
RPL4	0.0450781	0.313183	0.556	0.39	1
KMT2C	0.0451302	0.767269	0.23	0.13	1
RPS4X	0.0451593	0.422016	0.548	0.41	1
SZRD1	0.0452028	-3.15463	0.178	0.26	1
UBE2N	0.0452436	1.13571	0.156	0.07	1
CHST12	0.0452543	1.94106	0.096	0.03	1
SF3A1	0.0453492	1.0024	0.311	0.2	1
CARS	0.0453751	1.15471	0.081	0.02	1
SOS1	0.0454194	-3.09524	0.044	0.11	1
SLC25A39	0.0454329	0.725891	0.2	0.1	1
TRMT112	0.0455228	0.967418	0.304	0.19	1
RDH11	0.0455748	0.492159	0.393	0.26	1
PNISR	0.0455971	0.394971	0.244	0.13	1
IDI1	0.0456181	1.46226	0.126	0.05	1
VCP	0.0457152	0.907658	0.296	0.19	1
BCL6	0.0457342	1.74798	0.096	0.03	1
TSPAN9	0.0457359	2.75793	0.148	0.07	1
CDC40	0.0457955	1.60034	0.111	0.04	1
PRCP	0.0457955	1.58773	0.111	0.04	1
NUP58	0.0457955	1.79673	0.111	0.04	1
C16orf72	0.0457955	2.34605	0.111	0.04	1
NUP214	0.0458284	0.923659	0.267	0.15	1
TMOD3	0.0458535	0.313518	0.304	0.18	1
GNPTG	0.0458965	1.77172	0.141	0.06	1
TFEC	0.0459054	0.891569	0.081	0.02	1
MED4	0.0459054	1.30589	0.081	0.02	1
ERCC5	0.0459054	1.72914	0.081	0.02	1
NFKB2	0.0459901	1.24529	0.156	0.07	1
STK24	0.046051	1.22272	0.17	0.08	1
PTPRJ	0.046129	0.844174	0.267	0.16	1
OS9	0.0462124	0.453976	0.215	0.11	1
SLC39A3	0.0462431	2.06726	0.111	0.04	1
MRPL11	0.0462924	1.20668	0.141	0.06	1
PPP6R3	0.0462924	1.27314	0.141	0.06	1
HNRNPM	0.0464163	1.04559	0.267	0.15	1
SMIM3	0.0464484	0.355562	0.511	0.38	1
GP6	0.046461	0.827128	0.289	0.18	1
PSME2	0.0464904	0.683773	0.348	0.22	1
IWS1	0.0465721	-2.70326	0.037	0.1	1
DPM2	0.0466943	1.5107	0.111	0.04	1
HSPA9	0.0467757	0.899758	0.17	0.08	1
TRAC	0.0469818	0.864779	0.081	0.02	1
STK38	0.0470105	0.547801	0.267	0.15	1
ATF3	0.0471469	-1.7261	0.267	0.35	1
BANK1	0.0472271	1.01806	0.185	0.09	1
TFG	0.0473062	1.53589	0.126	0.05	1
TCEA1	0.0474993	0.725734	0.326	0.21	1
PIP4P1	0.0475279	0.361609	0.081	0.02	1
APOL3	0.0476079	1.54973	0.111	0.04	1
IMP3	0.0479048	1.22718	0.141	0.06	1
RNMT	0.0479048	1.58333	0.141	0.06	1
CCDC69	0.0479934	0.746997	0.222	0.12	1
COMMD5	0.0480703	1.44443	0.111	0.04	1
ZBTB1	0.0480703	1.24574	0.111	0.04	1
WASHC2C	0.0481697	1.74781	0.126	0.05	1
ABT1	0.0481983	1.39573	0.096	0.03	1
TMEM138	0.0481983	1.57465	0.096	0.03	1
ZDHHC7	0.0481983	1.65867	0.096	0.03	1
UBA1	0.0483152	0.828991	0.141	0.06	1
DAPK1	0.0483152	1.14932	0.141	0.06	1
IFITM3	0.0485641	0.543633	0.467	0.32	1
PDE4D	0.0486852	0.796779	0.156	0.07	1
BET1L	0.0487043	0.908804	0.096	0.03	1
METTL23	0.0487043	1.82508	0.096	0.03	1
PHLDA2	0.0487191	0.49381	0.193	0.09	1
DRG1	0.0487285	1.32946	0.141	0.06	1
YARS	0.0489634	-3.59718	0.059	0.13	1
MARCH7	0.0492065	-2.34755	0.067	0.14	1
ZNF655	0.0492148	1.16745	0.096	0.03	1
PCSK7	0.0492148	0.64514	0.096	0.03	1
TBK1	0.0492148	1.36139	0.096	0.03	1
SHMT2	0.0494802	1.10181	0.111	0.04	1
PDCD10	0.0495118	0.713993	0.326	0.2	1
TGFB1	0.0496833	1.43672	0.237	0.14	1
SYTL3	0.0497297	1.54591	0.096	0.03	1
AC074327.1	0.0497297	1.0415	0.096	0.03	1
METAP1	0.0498536	3.53993	0.059	0.01	1
RANBP9	0.0498536	3.2461	0.059	0.01	1
HIF1AN	0.0498536	2.88053	0.059	0.01	1
SCRN2	0.0498536	2.29754	0.059	0.01	1
TERF2IP	0.0499366	1.78667	0.126	0.05	1
GP1BA	0.0499542	0.29678	0.407	0.27	1
PLAA	0.0499579	1.65316	0.111	0.04	1
PRPF31	0.0499579	1.00562	0.111	0.04	1
SECISBP2L	0.0499864	1.23106	0.141	0.06	1
GABARAPL1	0.0499977	1.02288	0.244	0.14	1
GNAS	0.050214	0.609415	0.474	0.34	1
MT1X	0.0504118	0.869668	0.141	0.06	1
MEF2D	0.0505235	-3.6385	0.067	0.14	1
CLEC7A	0.0505362	0.779094	0.333	0.21	1
TUBGCP4	0.0505381	3.02183	0.059	0.01	1
DHX40	0.0505381	3.06174	0.059	0.01	1
MBD1	0.0505381	3.23198	0.059	0.01	1
LENG1	0.0505381	3.06472	0.059	0.01	1
BCL2A1	0.0506778	0.44406	0.311	0.18	1
HSP90B1	0.0508391	0.932479	0.289	0.19	1
VAMP2	0.0508401	1.00239	0.141	0.06	1
RNF114	0.0508831	0.999503	0.193	0.1	1
STAT3	0.0509215	1.17099	0.296	0.19	1
USP9X	0.0509247	1.0833	0.111	0.04	1
RBM5	0.0509247	-2.74988	0.052	0.12	1
MAD2L1BP	0.0510997	0.830069	0.156	0.07	1
KRR1	0.0512305	2.22826	0.059	0.01	1
FAM30A	0.0512305	3.848	0.059	0.01	1
EXOSC6	0.0512305	2.27988	0.059	0.01	1
OGFR	0.0512305	2.28909	0.059	0.01	1
RFX2	0.0512305	3.56458	0.059	0.01	1
URI1	0.0512305	2.51217	0.059	0.01	1
MTIF3	0.0512972	0.461952	0.126	0.05	1
MAT2A	0.0515117	-0.980083	0.156	0.07	1
RBPJ	0.0515117	0.69807	0.156	0.07	1
PIN1	0.0515117	0.341032	0.156	0.07	1
SMARCB1	0.0519071	-0.653221	0.111	0.04	1
TMEM183A	0.0519071	-3.97172	0.052	0.12	1
SLC40A1	0.0519207	-0.630188	0.526	0.32	1
IRF7	0.0519265	0.582399	0.156	0.07	1
RASA4	0.0519308	2.11333	0.059	0.01	1
MED21	0.0519308	2.99053	0.059	0.01	1
C15orf54	0.0519308	2.92307	0.059	0.01	1
TMX4	0.0519308	2.24884	0.059	0.01	1
PLIN2	0.0521434	1.19559	0.141	0.06	1
DDA1	0.0521681	1.5723	0.148	0.07	1
CD226	0.0522193	0.95738	0.311	0.2	1
RNASEH2C	0.0522949	0.977063	0.23	0.13	1
TMED2	0.0523141	1.28536	0.178	0.09	1
GSAP	0.0524043	1.15372	0.111	0.04	1
LGALS8	0.0524833	-2.60659	0.163	0.25	1
C12orf57	0.0526172	0.472387	0.348	0.23	1
HES1	0.0526391	2.38264	0.059	0.01	1
PRKAA1	0.0526391	2.63016	0.059	0.01	1
RUSC2	0.0526391	1.9565	0.059	0.01	1
CMTM2	0.0526391	2.95834	0.059	0.01	1
MISP3	0.0526886	1.06772	0.126	0.05	1
AL691432.2	0.0527285	2.54122	0.037	0	1
STRIP1	0.0527285	2.57519	0.037	0	1
PHGDH	0.0527285	4.04045	0.037	0	1
HIST2H2AA4	0.0527285	3.98917	0.037	0	1
SNAP47	0.0527285	2.77195	0.037	0	1
GPATCH11	0.0527285	2.93121	0.037	0	1
IL1R2	0.0527285	2.8712	0.037	0	1
CISH	0.0527285	3.34782	0.037	0	1
SHQ1	0.0527285	3.05217	0.037	0	1
GBE1	0.0527285	3.03164	0.037	0	1
SENP7	0.0527285	3.03748	0.037	0	1
TMEM39A	0.0527285	2.35334	0.037	0	1
TFDP2	0.0527285	2.38329	0.037	0	1
ZNF718	0.0527285	5.16727	0.037	0	1
RELL1	0.0527285	3.48713	0.037	0	1
OCIAD2	0.0527285	2.94589	0.037	0	1
THAP6	0.0527285	2.28111	0.037	0	1
AC124016.1	0.0527285	2.9654	0.037	0	1
KLHL8	0.0527285	2.51913	0.037	0	1
LARP1B	0.0527285	2.60447	0.037	0	1
HPF1	0.0527285	3.172	0.037	0	1
AGA	0.0527285	3.57778	0.037	0	1
UFSP2	0.0527285	3.03271	0.037	0	1
HSPB3	0.0527285	5.38737	0.037	0	1
MSH3	0.0527285	2.93458	0.037	0	1
PAM	0.0527285	3.70032	0.037	0	1
SRFBP1	0.0527285	2.47112	0.037	0	1
APBB3	0.0527285	2.68829	0.037	0	1
HIVEP1	0.0527285	3.83405	0.037	0	1
BTN2A2	0.0527285	3.32061	0.037	0	1
ZNF322	0.0527285	3.69755	0.037	0	1
AL662844.4	0.0527285	2.79123	0.037	0	1
LTB	0.0527285	3.35259	0.037	0	1
ZNF76	0.0527285	2.63414	0.037	0	1
SLC29A1	0.0527285	3.81475	0.037	0	1
PREP	0.0527285	2.84527	0.037	0	1
SAMD3	0.0527285	3.79536	0.037	0	1
ERMARD	0.0527285	3.40156	0.037	0	1
DPY19L1	0.0527285	3.71525	0.037	0	1
CHMP7	0.0527285	2.93692	0.037	0	1
C8orf76	0.0527285	3.83503	0.037	0	1
DCAF10	0.0527285	2.68438	0.037	0	1
NCBP1	0.0527285	2.55294	0.037	0	1
AMPD3	0.0527285	3.25265	0.037	0	1
ELP4	0.0527285	2.63977	0.037	0	1
LDLRAD3	0.0527285	4.31117	0.037	0	1
WNT11	0.0527285	3.44515	0.037	0	1
FAM76B	0.0527285	3.16017	0.037	0	1
FAM208B	0.0527285	2.80012	0.037	0	1
IPMK	0.0527285	3.45097	0.037	0	1
ARMH3	0.0527285	2.94621	0.037	0	1
LDB1	0.0527285	2.87451	0.037	0	1
CD27	0.0527285	3.64204	0.037	0	1
KLRG1	0.0527285	3.45064	0.037	0	1
STK38L	0.0527285	3.94847	0.037	0	1
ATP23	0.0527285	3.74742	0.037	0	1
SLC46A3	0.0527285	2.34347	0.037	0	1
AL139384.1	0.0527285	3.39584	0.037	0	1
TTC5	0.0527285	5.11668	0.037	0	1
KLHDC2	0.0527285	3.70902	0.037	0	1
SAMD4A	0.0527285	3.16699	0.037	0	1
DNAL1	0.0527285	3.75341	0.037	0	1
ACYP1	0.0527285	3.67574	0.037	0	1
KATNBL1	0.0527285	3.01199	0.037	0	1
GANC	0.0527285	2.82056	0.037	0	1
MFAP1	0.0527285	3.40109	0.037	0	1
AP4E1	0.0527285	3.10453	0.037	0	1
AP3S2	0.0527285	3.23158	0.037	0	1
ARPIN	0.0527285	2.51418	0.037	0	1
AC108134.3	0.0527285	3.37298	0.037	0	1
ZNF75A	0.0527285	3.04095	0.037	0	1
UBALD1	0.0527285	3.14725	0.037	0	1
GSPT1	0.0527285	2.66336	0.037	0	1
PYCARD-AS1	0.0527285	2.31331	0.037	0	1
CNEP1R1	0.0527285	3.79704	0.037	0	1
DDX19B	0.0527285	3.28721	0.037	0	1
ATXN1L	0.0527285	2.78655	0.037	0	1
MIS12	0.0527285	3.33355	0.037	0	1
CNTROB	0.0527285	4.72344	0.037	0	1
PIK3R6	0.0527285	3.51578	0.037	0	1
MED1	0.0527285	3.86529	0.037	0	1
NAGLU	0.0527285	2.41203	0.037	0	1
DDRGK1	0.0527285	4.14052	0.037	0	1
SLC23A2	0.0527285	3.50321	0.037	0	1
DTD1	0.0527285	3.64956	0.037	0	1
DPM1	0.0527285	2.93943	0.037	0	1
ZNF493	0.0527285	2.91728	0.037	0	1
SLC1A5	0.0527285	2.79484	0.037	0	1
TMC4	0.0527285	3.18239	0.037	0	1
ZNF580	0.0527285	3.56185	0.037	0	1
TTTY15	0.0527285	2.54795	0.037	0	1
USP9Y	0.0527285	2.65344	0.037	0	1
L3MBTL2	0.0527285	2.98031	0.037	0	1
PHETA2	0.0527285	2.95775	0.037	0	1
SYNJ1	0.0527285	2.72714	0.037	0	1
SLC19A1	0.0527285	3.28583	0.037	0	1
AHR	0.0527477	1.27011	0.193	0.1	1
ZFP36L1	0.0528037	0.59368	0.363	0.23	1
CAPRIN1	0.0528213	1.26855	0.163	0.08	1
LRRK2	0.0528213	1.21146	0.163	0.08	1
PDE6D	0.0528762	-2.45279	0.044	0.11	1
ATG101	0.052915	0.624567	0.096	0.03	1
SERINC3	0.0529848	0.830947	0.326	0.21	1
FAH	0.0529897	1.57253	0.185	0.1	1
ADAM8	0.0530277	1.2557	0.141	0.06	1
TPP2	0.0532057	1.2496	0.237	0.13	1
DHX36	0.0533554	2.61473	0.059	0.01	1
TMEM248	0.0533554	2.87884	0.059	0.01	1
LAPTM4B	0.0533554	2.06087	0.059	0.01	1
OAT	0.0533554	1.8494	0.059	0.01	1
EPS8	0.0533554	2.25505	0.059	0.01	1
RBM26	0.0533554	1.85413	0.059	0.01	1
ASMTL	0.0534621	1.14581	0.096	0.03	1
ERV3-1	0.0539246	0.722768	0.141	0.06	1
DCTN2	0.0539266	0.364282	0.267	0.16	1
ABRAXAS1	0.0540799	1.89184	0.059	0.01	1
ARL2	0.0540799	1.94884	0.059	0.01	1
FBH1	0.0540799	2.27404	0.059	0.01	1
TSPAN31	0.0540799	1.59275	0.059	0.01	1
CDK17	0.0540799	1.99026	0.059	0.01	1
SGF29	0.0540799	1.99632	0.059	0.01	1
GPR35	0.0541114	0.611923	0.126	0.05	1
RNF44	0.0541114	0.536936	0.126	0.05	1
NR3C1	0.0542801	0.883815	0.193	0.1	1
EIF4EBP1	0.0543479	0.643727	0.2	0.11	1
YPEL5	0.0543985	-1.38024	0.593	0.63	1
CTDNEP1	0.0544328	1.00832	0.111	0.04	1
UBE2J2	0.0546527	-1.9277	0.067	0.14	1
VNN2	0.0548125	2.13183	0.059	0.01	1
AC007384.1	0.0548125	0.975107	0.059	0.01	1
ELK1	0.0548125	1.61576	0.059	0.01	1
KPNA2	0.0548125	1.26424	0.059	0.01	1
GRAMD1A	0.0548125	1.12164	0.059	0.01	1
MAPK6	0.0550777	0.61464	0.126	0.05	1
DTNBP1	0.0550882	-2.63777	0.015	0.06	1
ELK3	0.0552114	1.64516	0.148	0.07	1
NDUFV2	0.0553832	0.801582	0.274	0.17	1
RABGEF1	0.0555535	0.127272	0.059	0.01	1
RNF214	0.0555535	1.44192	0.059	0.01	1
RORA	0.0555535	1.35011	0.059	0.01	1
YTHDC1	0.0558077	1.15096	0.17	0.09	1
SNX3	0.056057	0.385299	0.222	0.12	1
RTF2	0.0562301	-0.228834	0.281	0.17	1
ANKRD28	0.0562312	-2.3274	0.215	0.29	1
BTG1	0.0562907	0.897235	0.311	0.2	1
UXT	0.0563634	0.348075	0.274	0.16	1
MCRS1	0.0565265	1.28094	0.111	0.04	1
TRAM1	0.0566404	0.34814	0.311	0.19	1
HSP90AA1	0.056668	0.563502	0.385	0.27	1
MEMO1	0.056673	-3.89688	0.015	0.06	1
SPAST	0.056673	-4.79077	0.015	0.06	1
RAB5C	0.0567542	0.96599	0.178	0.09	1
CAP1	0.0568533	-1.36407	0.763	0.73	1
TRIM38	0.0570534	0.373869	0.126	0.05	1
NADK	0.057085	-2.64104	0.126	0.2	1
CNOT7	0.0571254	0.652028	0.156	0.07	1
RGS18	0.0573591	-1.274	0.822	0.82	1
RFXANK	0.0573943	2.1716	0.074	0.02	1
MACF1	0.0574254	-0.591001	0.215	0.12	1
CUX1	0.0574852	0.379961	0.252	0.15	1
CKAP4	0.057491	1.23438	0.163	0.08	1
JMJD1C	0.0575669	0.620877	0.296	0.18	1
MAP3K3	0.0575942	1.00709	0.178	0.09	1
STRN4	0.0577066	0.723057	0.23	0.13	1
CLEC4E	0.0578644	0.492075	0.193	0.1	1
PAXX	0.0579598	0.557507	0.207	0.11	1
PHF3	0.0581894	1.47588	0.185	0.1	1
TOM1	0.0582546	1.02053	0.2	0.11	1
FAM20B	0.0582956	-2.89747	0.015	0.06	1
UBP1	0.0582956	-3.18932	0.015	0.06	1
RASGRP4	0.0584012	1.30074	0.148	0.07	1
YWHAQ	0.0587127	-2.21835	0.444	0.52	1
ATP6V1A	0.0588691	1.77958	0.148	0.07	1
F11R	0.0591212	-2.03156	0.015	0.06	1
OPTN	0.0594255	3.12304	0.074	0.02	1
AC012615.1	0.0594255	3.67805	0.074	0.02	1
MCTP1	0.0594334	0.51331	0.244	0.14	1
PTBP3	0.0594711	1.23091	0.2	0.11	1
C19orf25	0.0597637	2.86771	0.089	0.03	1
GAB3	0.0601157	2.57749	0.074	0.02	1
CEP164	0.0601157	2.53814	0.074	0.02	1
WASHC2A	0.0601157	2.02682	0.074	0.02	1
LSP1	0.0601424	0.309016	0.459	0.3	1
PHKB	0.0601739	1.385	0.215	0.12	1
PLIN3	0.0602938	1.47269	0.2	0.11	1
POU2F2	0.0602956	0.936453	0.237	0.14	1
UQCRFS1	0.0603871	0.699201	0.23	0.13	1
STX7	0.0605675	0.5652	0.244	0.14	1
[truncated: 8,442 more rows]

## Sheet: DEG_Plasmacytoid DC_Intermediat
	p_val	avg_log2FC	pct.1	pct.2	p_val_adj
HLA-DRB1	2.5153627004007e-10	1.32393	0.939	0.641	8.92098535324113e-06
MTRNR2L8	4.15569234419242e-09	1.4988	1	0.667	0.000147386
MYL12A	4.40600374966607e-09	1.18082	0.98	0.615	0.000156263
RPL15	5.45471200343654e-09	-1.61328	1	0.974	0.000193457
TXN	8.60905527838737e-09	1.34102	0.98	0.628	0.000305329
FOS	1.22907968508921e-08	1.33054	0.918	0.551	0.000435905
FTH1	1.5030341709641e-08	1.05378	1	0.654	0.000533066
CIRBP	1.67502134855437e-08	1.00405	0.98	0.628	0.000594063
COMMD6	1.86972024985519e-08	1.09369	0.959	0.615	0.000663115
ATP5MD	2.1760229777193e-08	1.13836	0.898	0.474	0.000771748
B2M	2.53817530681817e-08	0.700092	1	0.667	0.000900189
POLR2L	3.24482658310741e-08	1.30717	0.796	0.41	0.00115081
ATP5MC3	4.15554665277075e-08	-1.8725	0.908	0.936	0.00147381
SRP14	5.40475209919383e-08	0.923184	1	0.654	0.00191685
TSC22D3	6.67020882179518e-08	1.1045	0.898	0.5	0.00236566
HSPA5	7.17889948510998e-08	0.447621	0.929	0.538	0.00254607
H3F3B	8.75027032285883e-08	0.857145	1	0.654	0.00310337
MT-ND4	9.1936377976629e-08	0.830475	1	0.654	0.00326062
RPL35A	9.65871910101775e-08	0.768682	1	0.654	0.00342556
PSME1	9.80283258606897e-08	0.903811	0.959	0.577	0.00347667
PLAC8	1.15324634710923e-07	1.19749	0.847	0.474	0.0040901
FTL	1.24748453925513e-07	0.942658	1	0.641	0.00442433
ATP5F1E	1.45839671945549e-07	0.898242	1	0.628	0.00517235
HNRNPK	1.95823892747556e-07	0.979401	0.918	0.526	0.00694509
EIF1	2.04300281008499e-07	0.80244	0.99	0.654	0.00724571
COX8A	2.13536093683211e-07	1.06883	0.918	0.59	0.00757327
EIF1AY	2.17916185883543e-07	1.99977	0.531	0.141	0.00772862
RPS24	2.43062073206991e-07	0.714723	1	0.654	0.00862044
SERF2	2.43062073206991e-07	0.799094	1	0.654	0.00862044
SEPT7	2.51754237273009e-07	1.67392	0.684	0.282	0.00892872
GTF2A2	2.60431859086194e-07	1.61694	0.663	0.308	0.00923648
PCBP2	2.70483639048577e-07	0.938587	0.939	0.615	0.00959297
IFITM2	2.84861834936852e-07	2.2207	0.5	0.128	0.0101029
RPL34	3.04831800136598e-07	0.80373	0.99	0.641	0.0108112
IER2	3.08397806277692e-07	2.1314	0.622	0.244	0.0109376
EEF1B2	3.34245659517585e-07	-1.55252	0.99	0.974	0.0118544
ARPC3	3.34534783521042e-07	0.891105	0.99	0.654	0.0118646
CST3	3.45675758915981e-07	1.41573	0.765	0.436	0.0122597
MYL12B	3.49553215099429e-07	1.00053	0.929	0.551	0.0123973
TRAPPC1	3.76461971744199e-07	1.24735	0.816	0.474	0.0133516
LAPTM5	3.86536386028406e-07	-2.20318	0.827	0.962	0.0137089
RPL26	4.44594866531863e-07	0.773241	0.99	0.641	0.015768
MT-ND3	5.6189523630965e-07	0.659295	1	0.667	0.0199282
CD74	5.70659837031127e-07	0.766107	1	0.667	0.020239
RPS4Y1	6.34572583895882e-07	0.814374	0.929	0.397	0.0225058
BST2	6.36288871617484e-07	1.31958	0.847	0.474	0.0225666
ACTB	6.52447167851586e-07	0.986108	1	0.654	0.0231397
COX14	7.05174663748129e-07	1.0231	0.724	0.295	0.0250097
GPX4	7.16441363428872e-07	0.684013	0.908	0.513	0.0254093
DAAM1	8.81512996885996e-07	1.70355	0.551	0.167	0.0312637
SERP1	1.02277042998332e-06	0.86707	0.949	0.603	0.0362736
TMEM230	1.02845032664303e-06	1.70125	0.673	0.359	0.036475
CD37	1.08741261078052e-06	0.960434	0.969	0.641	0.0385662
PFN1	1.1126792292408e-06	0.827609	0.99	0.667	0.0394623
CNBP	1.11552474200472e-06	1.01182	0.857	0.487	0.0395632
ZFP36	1.12197387026334e-06	0.871361	0.969	0.603	0.0397919
PPP1R15A	1.18818879537749e-06	1.0822	0.939	0.603	0.0421403
CCDC50	1.48286142335695e-06	1.09512	0.786	0.397	0.0525912
ITGB2	1.49152976207119e-06	1.61428	0.643	0.295	0.0528986
N4BP2L1	1.66143407768636e-06	1.33634	0.612	0.218	0.0589244
OSBPL8	1.69822968566921e-06	1.75853	0.602	0.256	0.0602294
TMSB4X	1.77778753162995e-06	0.670968	1	0.667	0.063051
RPS21	1.8228799133674e-06	0.758844	1	0.654	0.0646503
PSMG2	1.93063103105601e-06	1.44219	0.602	0.244	0.0684718
UBL5	2.22008474898519e-06	0.915983	0.929	0.603	0.0787375
EIF3H	2.39946392074513e-06	0.819244	0.847	0.474	0.0850994
RPL5	2.44214753640003e-06	-1.47933	1	0.962	0.0866132
CSTB	2.56691531642851e-06	1.94851	0.541	0.218	0.0910382
COX7A2	2.61941448743967e-06	0.777384	0.959	0.628	0.0929002
SYNGR2	3.13620188513916e-06	0.918137	0.837	0.474	0.111229
TSPAN13	3.14163560301641e-06	1.72839	0.622	0.333	0.111421
COX5A	3.17157365749938e-06	0.869493	0.878	0.513	0.112483
MYL6	3.22529595797598e-06	0.777741	0.98	0.641	0.114388
HLA-DPA1	3.25892504437952e-06	0.937439	0.929	0.667	0.115581
CYTH4	3.27099663020499e-06	1.27207	0.673	0.282	0.116009
YWHAZ	3.45099379007612e-06	0.846824	0.969	0.628	0.122393
ITM2B	3.62223026672796e-06	1.3675	0.694	0.359	0.128466
PDIA3	3.71680531195294e-06	0.807938	0.888	0.564	0.13182
RAN	3.7806820304249e-06	0.924835	0.908	0.513	0.134086
ATP5MF	3.97328448908536e-06	0.98487	0.908	0.526	0.140917
DDX5	3.98183553749839e-06	0.759731	0.98	0.628	0.14122
DAZAP2	4.09369615558277e-06	0.724766	0.949	0.577	0.145187
BRD2	4.25652014052269e-06	0.990596	0.816	0.41	0.150962
CDC40	4.31092067372872e-06	1.16468	0.551	0.167	0.152891
GABARAPL2	4.39610234884769e-06	1.00426	0.816	0.474	0.155912
LSM7	4.41424081345627e-06	1.05907	0.837	0.487	0.156555
IRF8	4.53718529298073e-06	1.0412	0.755	0.423	0.160916
RPS28	4.73558255343872e-06	0.711689	1	0.641	0.167952
CD164	4.81467314282608e-06	0.939558	0.816	0.436	0.170757
PSMB10	4.84979694575013e-06	1.05212	0.786	0.474	0.172003
CD53	4.89785849373163e-06	-2.64831	0.684	0.872	0.173707
SPCS1	4.94233064684055e-06	0.773498	1	0.641	0.175285
USP47	5.03032602551491e-06	2.20955	0.398	0.09	0.178406
UQCR11	5.22327254466347e-06	0.819963	0.918	0.551	0.185249
MAP2K3	5.67325221693318e-06	2.14172	0.408	0.09	0.201208
RPL39	5.7213870704841e-06	0.741921	1	0.654	0.202915
HSP90AB1	6.11929515150603e-06	0.775448	0.98	0.577	0.217027
RPS12	6.40485705953177e-06	0.682671	1	0.654	0.227155
RPL21	6.5859558243034e-06	0.709616	0.98	0.641	0.233578
RPL29	6.84425597390881e-06	-1.58763	1	0.962	0.242738
MLF2	6.92091962410847e-06	0.929282	0.837	0.5	0.245457
SLC25A5	7.14454860577226e-06	0.814964	0.959	0.603	0.253389
TUFM	7.45157809534833e-06	0.987978	0.847	0.474	0.264278
BTF3	8.35507962499891e-06	0.709688	0.99	0.667	0.296321
SEM1	8.60743093190123e-06	1.26752	0.673	0.359	0.305271
EIF3M	8.89374858445587e-06	1.00585	0.827	0.526	0.315426
MALAT1	8.99174509864304e-06	0.664627	1	0.667	0.318901
UCP2	8.99452297002099e-06	0.783881	0.939	0.641	0.319
KMT2E	9.08196706729645e-06	0.915441	0.776	0.423	0.322101
PPDPF	9.12027674469716e-06	0.788154	0.959	0.615	0.32346
RHOF	9.12626784527105e-06	1.58246	0.51	0.192	0.323672
TYROBP	9.29974201415261e-06	0.888787	0.786	0.436	0.329825
CDK2AP2	9.38758654541875e-06	0.97169	0.816	0.474	0.33294
C12orf75	9.52374473260831e-06	1.09939	0.786	0.5	0.337769
GABARAP	9.72348150322294e-06	0.735676	0.918	0.59	0.344853
HNRNPDL	9.90395736523114e-06	0.89269	0.918	0.577	0.351254
RPL28	1.01427247941984e-05	0.666119	0.99	0.667	0.359722
SUMO2	1.02303467681659e-05	0.743929	0.98	0.628	0.362829
HSP90AA1	1.02610159300206e-05	0.708047	0.949	0.615	0.363917
RNASET2	1.03678741604139e-05	1.22634	0.714	0.41	0.367707
RPL31	1.04408481349403e-05	-1.53896	0.949	0.962	0.370295
PSMB1	1.09593743385568e-05	0.739713	0.867	0.397	0.388685
PFDN5	1.15594834115739e-05	0.699076	0.969	0.654	0.409969
RPL37	1.24094193187057e-05	0.692531	1	0.641	0.440112
FAU	1.2580124024309e-05	0.64478	1	0.641	0.446167
CCT2	1.30938806039747e-05	1.15585	0.643	0.321	0.464388
ATP6AP2	1.31160113704309e-05	1.2041	0.633	0.295	0.465172
DDX21	1.31251545771294e-05	1.51893	0.622	0.321	0.465497
SAT1	1.36274356284547e-05	1.1533	0.837	0.526	0.483311
NDUFS3	1.39066009740953e-05	1.50866	0.571	0.256	0.493212
AREG	1.399109281273e-05	1.75821	0.51	0.192	0.496208
GHITM	1.45323516472883e-05	1.10421	0.704	0.397	0.515404
FXYD5	1.46375506473933e-05	0.654348	0.959	0.628	0.519135
RPS11	1.47461768992149e-05	0.705064	0.98	0.654	0.522988
RPL10	1.48724010271544e-05	0.677221	1	0.654	0.527465
HLA-DQA2	1.49246846489933e-05	5.30584	0.214	0	0.529319
ERH	1.5086020942882e-05	0.954771	0.806	0.474	0.535041
TBCA	1.53412623062255e-05	0.758127	0.816	0.41	0.544093
SELENOF	1.54346397338468e-05	-1.65718	0.704	0.808	0.547405
RBM3	1.65092379903567e-05	0.741026	0.929	0.59	0.585517
SRGN	1.67274947154834e-05	0.661444	0.98	0.667	0.593257
NAPA	1.73687559085378e-05	0.836213	0.755	0.41	0.616
LCP1	1.75334728154351e-05	0.962767	0.837	0.487	0.621842
RNF7	1.7930986079772e-05	0.951834	0.786	0.436	0.63594
RBX1	1.84088459130114e-05	1.18539	0.796	0.487	0.652888
ROCK1	1.86392017185847e-05	1.18199	0.612	0.269	0.661058
TSPAN3	1.8668519767478e-05	1.30499	0.541	0.205	0.662098
GTF3C6	1.87996160260962e-05	1.35248	0.622	0.282	0.666747
DDX3Y	1.8815678808216e-05	1.1659	0.5	0.167	0.667317
PLP2	1.95405755808946e-05	0.655312	0.98	0.615	0.693026
SEC61G	2.2111313555687e-05	0.744749	0.908	0.59	0.7842
PYURF	2.25433372836441e-05	1.20975	0.592	0.282	0.799522
EIF4A2	2.3576612591698e-05	0.989572	0.694	0.385	0.836168
SPINT2	2.36235911432174e-05	1.17497	0.745	0.449	0.837834
UBE2L3	2.38034599288115e-05	0.960948	0.673	0.346	0.844214
ST3GAL4	2.43629177276829e-05	2.2663	0.327	0.064	0.864055
RTRAF	2.43849166657934e-05	0.948314	0.776	0.423	0.864835
TUBA1B	2.49791012918351e-05	0.699919	0.806	0.474	0.885909
UQCRB	2.57874931017246e-05	0.75389	0.898	0.513	0.914579
PABPC1	2.7587822574424e-05	0.630645	1	0.667	0.97843
HCST	2.79266909991985e-05	0.926906	0.827	0.5	0.990448
PHB	2.80176138272677e-05	0.973846	0.816	0.5	0.993673
HIGD2A	2.81255867755036e-05	0.753525	0.898	0.551	0.997502
RSL24D1	2.83719240983461e-05	0.994138	0.694	0.397	1
SUCLA2	2.94869692708629e-05	2.74228	0.327	0.077	1
TMEM59	3.00620804230788e-05	-2.34987	0.806	0.833	1
APEX1	3.05572703020242e-05	0.79423	0.786	0.397	1
SOX4	3.05909843440447e-05	1.71506	0.602	0.308	1
RPSA	3.13504882613413e-05	-1.54923	0.99	0.987	1
JUNB	3.16938801619648e-05	1.04779	0.684	0.385	1
RPLP2	3.23382864512302e-05	0.674346	0.99	0.641	1
PRELID1	3.28977198898527e-05	1.42357	0.51	0.218	1
PGLS	3.30913498178815e-05	1.01073	0.673	0.359	1
NACA	3.33287007945704e-05	0.605569	1	0.641	1
PGAM1	3.3779394514833e-05	0.992185	0.684	0.346	1
STRAP	3.39327882665212e-05	0.924316	0.684	0.385	1
TMED10	3.43048167920949e-05	0.657049	0.908	0.615	1
SRSF3	3.61774617747445e-05	0.867105	0.888	0.5	1
SARAF	3.78010261709689e-05	0.666485	0.98	0.654	1
TMEM175	3.97089507009733e-05	2.69583	0.296	0.051	1
PSAP	4.11740583350787e-05	0.6456	0.949	0.628	1
COX4I1	4.16995044210858e-05	0.659593	1	0.654	1
PTPRE	4.236348100749e-05	0.785054	0.714	0.397	1
UBB	4.2758323815851e-05	0.729482	0.959	0.628	1
RACK1	4.39021887629283e-05	0.63757	1	0.654	1
RPL6	4.39021887629283e-05	0.650282	1	0.654	1
RPL30	4.46215769203091e-05	0.651636	1	0.667	1
HSP90B1	4.56261552604008e-05	0.63449	0.99	0.667	1
EIF3L	4.65765221602054e-05	0.746398	0.939	0.615	1
SEC61B	4.69697387865545e-05	0.652741	1	0.667	1
DDX24	4.85817777962247e-05	0.854623	0.735	0.397	1
MIF	4.99597791998825e-05	0.730163	0.929	0.603	1
HNRNPA2B1	5.0622334488399e-05	0.6019	0.949	0.59	1
TAX1BP1	5.11818086654141e-05	0.907205	0.735	0.436	1
TM9SF2	5.16405014629998e-05	0.752349	0.857	0.487	1
TSPO	5.21340793673928e-05	1.03522	0.684	0.346	1
RPS23	5.2512735756962e-05	0.644912	1	0.654	1
RGS10	5.26897170532197e-05	0.94922	0.622	0.295	1
RANBP1	5.28772833532751e-05	2.03606	0.347	0.09	1
CALM1	5.28827312585602e-05	0.795459	0.959	0.615	1
POP4	5.30367434693605e-05	1.88185	0.337	0.077	1
ICAM1	5.41621936036201e-05	1.67629	0.459	0.167	1
RPL14	5.41704284913933e-05	-1.46631	1	0.962	1
RAB1B	5.48844808703426e-05	1.32039	0.622	0.346	1
ZNF331	5.5177192335675e-05	1.08529	0.459	0.154	1
ANKRD12	5.53558878894244e-05	0.759869	0.867	0.551	1
RPS15A	5.575874080761e-05	0.609433	1	0.641	1
OTUB1	5.64992496690372e-05	0.934124	0.704	0.372	1
RPL24	5.66730961447136e-05	0.619759	1	0.654	1
DCTN3	5.72145629745222e-05	0.95905	0.765	0.397	1
VAPA	5.78896846727754e-05	0.944877	0.663	0.359	1
SAP18	6.02778655649676e-05	0.648317	0.898	0.564	1
FIS1	6.3502711474021e-05	0.922142	0.745	0.423	1
KLF6	6.41091246146088e-05	0.642357	0.98	0.628	1
VPS29	6.42255954989276e-05	1.3654	0.612	0.308	1
MIS18BP1	6.72092306429522e-05	1.30854	0.48	0.179	1
SNRPD2	6.73454509027848e-05	0.708746	0.939	0.59	1
NCOR1	6.79022083636905e-05	0.964651	0.612	0.282	1
RNASE6	7.05003359241721e-05	0.894106	0.816	0.487	1
ATP6V0E1	7.10189987651979e-05	0.749044	0.827	0.513	1
OST4	7.22899618153742e-05	-1.59366	0.949	0.949	1
ATP5PF	7.30229133834629e-05	0.662717	0.857	0.513	1
OCIAD2	7.76063073441385e-05	1.49403	0.541	0.256	1
ATP6V1G1	7.94312717009884e-05	0.729022	0.908	0.577	1
RPL19	7.99929162279906e-05	0.622543	0.99	0.641	1
UBE2I	8.1054487230113e-05	0.994635	0.694	0.385	1
RPS26	8.18335234262175e-05	0.620457	1	0.667	1
ALOX5AP	8.23027756394146e-05	0.798107	0.786	0.462	1
SSR4	8.36264222749063e-05	0.588342	0.99	0.667	1
EIF4G2	8.47936734723029e-05	0.720988	0.929	0.577	1
UBC	8.49070299012835e-05	0.599677	0.98	0.667	1
TIGAR	8.52642751901774e-05	2.68077	0.255	0.038	1
SFPQ	8.61989089284104e-05	-1.83454	0.49	0.692	1
CHD9	8.71341447227153e-05	1.06014	0.612	0.295	1
MRPL57	8.76132332887441e-05	0.787757	0.694	0.385	1
CREBRF	8.86052160979724e-05	1.87691	0.378	0.115	1
SAP30BP	8.91585464786634e-05	0.993833	0.531	0.218	1
LAMTOR1	9.10579747960667e-05	0.887473	0.745	0.423	1
MT-ND4L	9.12026588968088e-05	0.424574	0.99	0.667	1
HNRNPC	9.38218753018985e-05	0.863257	0.816	0.538	1
CD99	9.5562641687574e-05	0.574749	0.959	0.654	1
CORO1A	9.67486831661885e-05	0.696645	0.969	0.641	1
RPS13	9.70063052508816e-05	0.6742	1	0.654	1
LINC02132	9.70286666216359e-05	2.83	0.235	0.026	1
LGALS1	0.000100756	0.673547	0.786	0.449	1
NAA38	0.000100948	1.24403	0.582	0.295	1
NDUFS6	0.000102123	0.967767	0.755	0.436	1
SEPT6	0.000106162	0.866347	0.827	0.513	1
HLA-DMA	0.000107807	0.773693	0.827	0.603	1
EMC6	0.000111804	0.903485	0.633	0.321	1
HM13	0.000112087	0.739586	0.776	0.462	1
SETX	0.000113922	1.42366	0.49	0.218	1
SELENOT	0.000116092	0.80887	0.684	0.346	1
MBNL1	0.000116222	0.856549	0.745	0.436	1
WSB1	0.000119833	0.995214	0.612	0.295	1
GPR183	0.000121529	1.0403	0.745	0.487	1
RSL1D1	0.000122199	0.857887	0.755	0.423	1
RPS3A	0.000122398	0.629833	1	0.654	1
TRIM22	0.00012418	1.11258	0.52	0.218	1
RBM25	0.000127803	0.836732	0.704	0.41	1
SBDS	0.000132785	1.02622	0.714	0.41	1
OAZ1	0.000136062	0.625133	0.98	0.667	1
SF1	0.000136933	0.693878	0.878	0.538	1
LDLRAD4	0.000139735	0.758416	0.592	0.244	1
AKAP13	0.000142283	0.888	0.755	0.526	1
SRPRA	0.000143097	0.485723	0.745	0.385	1
MEF2C	0.000144046	0.862529	0.724	0.397	1
NIN	0.000145177	1.286	0.531	0.256	1
NCL	0.000148029	-2.15327	0.888	0.923	1
HYOU1	0.000148197	1.30925	0.592	0.333	1
TMBIM6	0.000148231	0.599491	0.939	0.615	1
C12orf57	0.000151214	0.716961	0.867	0.538	1
HLA-DQB1	0.000151655	0.958218	0.816	0.526	1
ITGAE	0.000153965	0.976009	0.602	0.295	1
KRI1	0.000154511	1.68605	0.327	0.09	1
HLA-DRA	0.000154642	0.646696	0.918	0.603	1
SRPK2	0.00015752	1.90904	0.398	0.154	1
TAF15	0.00016027	0.716589	0.592	0.269	1
CLIC3	0.00016362	0.850539	0.673	0.346	1
SMIM14	0.000164417	1.23696	0.551	0.256	1
PDCD6	0.0001712	0.826322	0.643	0.308	1
LSM12	0.000171703	2.10815	0.316	0.09	1
SSSCA1	0.000172624	1.62736	0.388	0.141	1
HINT1	0.000172971	0.609923	1	0.641	1
LY96	0.000173792	1.56372	0.459	0.192	1
SSR2	0.000180458	-1.42993	0.929	0.885	1
ISCU	0.000185289	1.00449	0.663	0.385	1
SIVA1	0.000186376	0.628817	0.816	0.538	1
CXCR3	0.000190223	1.01033	0.663	0.359	1
GPSM3	0.000191968	0.621219	0.827	0.551	1
ATP6V0C	0.000195797	0.746739	0.786	0.526	1
CFL1	0.000196444	0.6701	0.99	0.641	1
ATP5F1B	0.000196655	0.692671	0.888	0.551	1
RPS14	0.000197703	0.593853	1	0.654	1
JCHAIN	0.000198781	0.432745	0.969	0.667	1
DNAJA2	0.000202404	1.50834	0.418	0.167	1
NDUFS5	0.000205678	-1.80917	0.714	0.833	1
ATP5MC2	0.000215127	0.660119	0.98	0.641	1
MRM3	0.000218391	2.77358	0.194	0.013	1
SQSTM1	0.00021862	1.24883	0.561	0.295	1
FKBP1A	0.000219133	0.761254	0.724	0.397	1
NPC2	0.000219615	0.497623	0.939	0.615	1
SH3BGRL	0.000225421	1.01948	0.724	0.449	1
MRPS36	0.000227083	1.19014	0.5	0.205	1
CREB3L2	0.000227334	1.19736	0.48	0.205	1
TPM2	0.000227932	1.00919	0.643	0.333	1
HMGB1	0.000229971	0.542843	0.959	0.654	1
EWSR1	0.000230797	0.668276	0.816	0.513	1
SRI	0.000233344	1.02012	0.602	0.321	1
CCT8	0.000234344	1.02908	0.714	0.385	1
CAT	0.000236615	0.818132	0.694	0.385	1
HLA-DPB1	0.000237352	0.688752	0.898	0.564	1
HERPUD1	0.000238192	0.566214	0.959	0.654	1
TNNI2	0.000238208	2.33175	0.316	0.09	1
RPS8	0.000239229	-1.29334	1	0.987	1
CNOT1	0.000240951	1.18471	0.449	0.179	1
POLR2I	0.000246532	1.30063	0.582	0.333	1
SNHG7	0.000249949	2.60492	0.235	0.038	1
PSME2	0.000250772	0.625747	0.837	0.538	1
HLA-DRB5	0.000260471	0.516779	0.908	0.615	1
NFKBIA	0.000261661	1.39115	0.571	0.295	1
CLIC1	0.000261906	0.638104	0.898	0.615	1
ARL6IP4	0.000263098	0.780777	0.816	0.538	1
RAB11A	0.000265603	1.28406	0.48	0.218	1
CDC37	0.000266161	0.672948	0.837	0.5	1
POLR2G	0.000270596	1.06356	0.541	0.256	1
AP2S1	0.000279006	0.818585	0.816	0.538	1
OGA	0.000281611	1.90586	0.378	0.154	1
ACTG1	0.000282307	0.552118	0.969	0.667	1
FOSB	0.000282582	0.783761	0.776	0.5	1
ADPGK	0.000285099	1.58476	0.418	0.167	1
HMGN1	0.000285528	0.926373	0.837	0.526	1
EEF1D	0.00028559	0.584525	0.99	0.641	1
ATP5MG	0.000298081	0.488701	0.98	0.641	1
MAP3K8	0.000298358	0.765753	0.714	0.397	1
HMGN3	0.000302796	0.899775	0.796	0.564	1
TTC37	0.000303148	1.44007	0.378	0.128	1
LDHA	0.000303418	0.739616	0.663	0.372	1
PTPN2	0.000303556	1.16557	0.551	0.256	1
MYDGF	0.000305874	0.544725	0.837	0.474	1
LEPROTL1	0.000306051	1.12465	0.469	0.218	1
RPS29	0.000306286	0.599698	0.98	0.615	1
IRF7	0.000307882	0.56214	0.939	0.615	1
BLNK	0.000308499	1.08053	0.694	0.449	1
COX6C	0.000309971	0.654202	0.898	0.628	1
NAGK	0.00031002	-2.90082	0.296	0.5	1
FYB1	0.000310688	1.03469	0.531	0.231	1
RPN2	0.000311744	0.671825	0.847	0.5	1
HSPA9	0.000312255	1.1275	0.612	0.346	1
ADA2	0.000312304	0.926551	0.582	0.282	1
DRAP1	0.000316909	0.983924	0.612	0.308	1
HLA-E	0.000320856	0.608832	0.929	0.603	1
SNRPD1	0.000341224	1.09938	0.592	0.346	1
PTMA	0.000342018	-1.78128	1	1	1
KIF5B	0.000349878	0.810776	0.663	0.385	1
HNRNPA1	0.0003532	0.609793	0.918	0.564	1
PHF20	0.000353919	1.6194	0.408	0.167	1
HNRNPUL1	0.000354094	1.01193	0.663	0.385	1
DOCK2	0.000363611	1.09956	0.531	0.256	1
BPTF	0.000367719	1.02565	0.561	0.295	1
HLA-DQA1	0.000372215	0.876045	0.735	0.449	1
CHCHD2	0.000374755	0.580305	0.98	0.641	1
EIF3K	0.000376466	0.5509	0.929	0.615	1
POLR2A	0.000382779	0.89112	0.622	0.321	1
SH3BGRL3	0.000387506	-1.68847	0.99	0.974	1
RPL41	0.000392288	0.557344	1	0.667	1
MORF4L1	0.00041114	0.646529	0.827	0.5	1
SKP1	0.000420667	0.5799	0.827	0.526	1
TAGLN2	0.000428826	-1.61852	0.98	0.962	1
RPL18	0.000433088	0.603468	1	0.654	1
LINC00667	0.00043818	2.20188	0.286	0.077	1
OTULINL	0.000439246	1.79815	0.347	0.128	1
TTC3	0.00044074	0.747721	0.714	0.397	1
PRPS1	0.000448046	1.61889	0.296	0.077	1
HIP1	0.000451802	1.20443	0.337	0.103	1
SLTM	0.000456926	1.08725	0.592	0.346	1
TIMM10	0.000458223	1.19383	0.459	0.192	1
RABGAP1L	0.000458337	-2.33666	0.469	0.615	1
C8orf59	0.000464368	0.892747	0.745	0.474	1
TCEA1	0.000468736	0.615042	0.816	0.513	1
C11orf58	0.000469471	0.764704	0.755	0.423	1
UQCRH	0.000469751	-1.26325	0.796	0.833	1
ARF5	0.000480174	0.687045	0.776	0.487	1
SELENOS	0.000481338	0.360403	0.888	0.577	1
MBP	0.000483467	1.49796	0.347	0.115	1
DDIT4	0.000490055	1.28146	0.633	0.397	1
[truncated: 12,658 more rows]

## Sheet: DEG_Plasmacells_Intermediate_CR
	p_val	avg_log2FC	pct.1	pct.2	p_val_adj
[truncated: 9,907 more rows]

[truncated: 12 more sheets: DEG_NK cells 2_Intermediate_CR_, DEG_NK cells 1_Intermediate_CR_, DEG_Eritrocytes_Intermediate_CR, DEG_DC cells_Intermediate_CR_VS, DEG_CD16+ Monocytes_Intermediat, DEG_CD14+ Monocytes_Intermediat, DEG_CD14- Monocytes_Intermediat, DEG_CD8+ T cells_Intermediate_C, DEG_CD4+ TN_Intermediate_CR_VS_, DEG_CD4+ TCM_Intermediate_CR_VS, DEG_CD4+ T-Reg_Intermediate_CR_, DEG_B cells_Intermediate_CR_VS_]
