# Supplementary material for: The immune cell dynamics in the peripheral blood of cHL patients receiving anti-PD1 treatment
Source: Front Oncol. 2025 Mar 13;15:1518107. doi: 10.3389/fonc.2025.1518107 (PMC11966435; doi:10.3389/fonc.2025.1518107)
Supplement: Supplementary file 5 [file Table4.xls]

## Sheet: DEG_γδ T cellsCR_VS_PD
	p_val	avg_log2FC	pct.1	pct.2	p_val_adj
RPS26	3.05617805690716e-62	-0.64862	0.997	0.996	1.08390410966269e-57
LDHA	3.35542920285549e-41	-1.37692	0.763	0.912	1.19003652108473e-36
FTH1	2.24513290510738e-37	-0.884957	0.997	1	7.96258836125382e-33
CREM	1.27439196685432e-36	-1.71457	0.436	0.775	4.51975854964552e-32
GNLY	2.71695093251196e-32	-1.4549	0.251	0.67	9.6359381772469e-28
LMNA	2.53509147302073e-28	-1.50415	0.362	0.705	8.99095541821532e-24
PTMA	1.0574981782531e-26	-0.461735	0.997	0.998	3.75052303899243e-22
VIM	5.64137530241002e-25	-1.40867	0.921	0.951	2.00077016475274e-20
FAM177A1	2.14414672230068e-24	-1.31122	0.441	0.731	7.60443076531161e-20
RBPJ	7.30021789410251e-24	-1.6234	0.218	0.544	2.5890952783224e-19
LRRFIP1	1.93559439518712e-23	-1.06556	0.425	0.727	6.86477908197064e-19
SRGN	6.22943445756782e-23	-0.658011	0.962	0.991	2.209331224721e-18
OASL	7.67542916681873e-21	-2.03067	0.117	0.407	2.72216770830393e-16
APOBEC3G	8.49448825421228e-21	-1.07271	0.433	0.696	3.01265520423893e-16
TAGLN2	3.44097345071718e-20	-0.663507	0.888	0.967	1.22037564403136e-15
CYSTM1	4.66954627012307e-20	-1.61137	0.147	0.447	1.65610128016185e-15
EZR	6.93604526341627e-20	-0.927967	0.714	0.846	2.45993781312321e-15
JUNB	8.27471032779458e-20	0.848602	0.823	0.663	2.93470876485563e-15
SUB1	1.34176968791043e-19	-0.720328	0.774	0.896	4.75872037514313e-15
YWHAQ	1.49377348291766e-18	-0.76973	0.749	0.859	5.29781703451578e-14
SKIL	2.32096057617661e-18	-1.49455	0.155	0.434	8.23151877946796e-14
MT-CO1	2.49610302681788e-18	0.292376	1	1	8.85267899491228e-14
UBC	8.19455138456679e-18	-0.628144	0.97	0.973	2.90627959405046e-13
JUN	8.37244605652037e-18	0.856984	0.847	0.756	2.96937171840552e-13
HLA-A	8.93624569922311e-18	-0.38361	0.986	1	3.16932889968647e-13
GYG1	1.77064127565079e-17	-1.40504	0.308	0.562	6.27975634822309e-13
MYADM	1.77475350127844e-17	-0.811615	0.654	0.819	6.29434076763411e-13
NINJ1	2.04112425118212e-17	-1.38734	0.267	0.527	7.23905126924249e-13
SPOCK2	2.33276121162167e-17	-0.600237	0.85	0.916	8.2733709131374e-13
TXNIP	2.64120798214514e-17	0.859346	0.76	0.557	9.36730822947596e-13
GAPDH	2.64345997050283e-17	-0.5015	0.986	0.995	9.37529513138534e-13
FOS	2.66352390820714e-17	0.904128	0.817	0.678	9.44645389284745e-13
IDS	2.91082333772523e-17	-0.751326	0.687	0.863	1.03235260495763e-12
ERAP2	3.08774599102817e-17	2.27198	0.283	0.081	1.09509999317805e-12
S100A11	8.19677712175948e-17	-0.899376	0.73	0.813	2.90706897400322e-12
CIB1	8.60933216695858e-17	-1.03337	0.488	0.712	3.05338574633353e-12
GABARAPL1	8.74002053308784e-17	-1.44458	0.264	0.516	3.09973568226493e-12
KDM6B	9.87101023262457e-17	-1.12347	0.305	0.57	3.50085248910263e-12
CRIP1	6.218059563094e-16	-0.710589	0.608	0.819	2.20529700464692e-11
RPS20	1.46810009676084e-15	-0.623715	0.894	0.943	5.20676380317199e-11
FOSB	1.59453775050916e-15	0.857392	0.747	0.542	5.65518758595577e-11
TRDV2	3.28799392826756e-15	1.47651	0.45	0.223	1.16611992659937e-10
YIPF5	4.13583878979568e-15	-1.24384	0.229	0.491	1.46681658518894e-10
SRSF2	4.32881003732021e-15	-0.637256	0.649	0.842	1.53525576783599e-10
ADGRE5	9.23157139016997e-15	-0.853511	0.698	0.804	3.27406910923768e-10
S100A10	9.76983871527007e-15	-0.498702	0.856	0.94	3.46497099875768e-10
SQSTM1	1.15624111832948e-14	-0.844384	0.55	0.753	4.10072475026735e-10
CXCR3	1.53710337636769e-14	-2.02361	0.166	0.385	5.45149083462566e-10
ZEB2	1.61350333397399e-14	-1.71324	0.123	0.353	5.72245092427217e-10
PPDPF	1.68487735258511e-14	0.507838	0.929	0.879	5.97558601867834e-10
SLC25A3	3.65415960438897e-14	-0.591179	0.736	0.859	1.29598424529259e-09
TUBA4A	3.88542197739766e-14	-1.06975	0.425	0.665	1.37800375850385e-09
YPEL5	4.31980937253713e-14	-0.575341	0.728	0.885	1.53206359206402e-09
CD69	4.39523886604202e-14	0.712557	0.88	0.762	1.55881541623046e-09
YWHAZ	4.98329842135761e-14	-0.467258	0.926	0.96	1.76737661811869e-09
KLRG1	5.6586807258301e-14	0.964752	0.646	0.473	2.0069077062229e-09
AC245014.3	5.77095691302466e-14	1.32609	0.411	0.198	2.04672757877333e-09
CD44	1.02069306527734e-13	-0.589913	0.842	0.905	3.61999002531262e-09
RIPOR2	1.21544479629105e-13	0.942354	0.583	0.364	4.31069651452585e-09
SELL	1.4283846530925e-13	1.79927	0.308	0.115	5.06590901065785e-09
ANXA1	1.57206235643841e-13	-0.68119	0.899	0.912	5.57547635334446e-09
IL7R	1.64216303000256e-13	0.603473	0.954	0.881	5.82409540220708e-09
ZHX2	2.31371581177729e-13	-1.73558	0.087	0.293	8.20582449804934e-09
IL21R	2.49942674555708e-13	-1.43685	0.155	0.386	8.86446689579272e-09
DUSP1	2.9073099932743e-13	0.961229	0.583	0.357	1.03110656221466e-08
IL4I1	2.93748707469928e-13	-1.58871	0.114	0.332	1.04180916591285e-08
GPR183	2.98100292675121e-13	-1.2838	0.264	0.489	1.05724249800158e-08
LAP3	3.7743824500837e-13	-1.52197	0.142	0.359	1.33862247974668e-08
AL133415.1	4.42109475188441e-13	-1.28486	0.281	0.502	1.56798546470333e-08
TRGV9	6.09376558263513e-13	1.25987	0.458	0.251	2.16121490153738e-08
BIRC2	6.51478505659126e-13	-1.23132	0.226	0.46	2.31053366817066e-08
TPM4	6.55015612894155e-13	-1.14524	0.251	0.491	2.32307837269041e-08
TGFB1	7.13057550214728e-13	-0.956569	0.262	0.505	2.52892990759156e-08
RPL13A	1.36139472088652e-12	-0.388108	0.995	0.995	4.82832251709615e-08
GNG2	1.55575832340731e-12	-0.6264	0.706	0.83	5.51765246979638e-08
CD27	1.92956453576305e-12	1.23936	0.425	0.233	6.84339358253725e-08
CCSER2	2.42100546743597e-12	-1.14245	0.245	0.474	8.58633799080841e-08
TRDC	2.63014972585072e-12	1.64148	0.313	0.132	9.32808901770217e-08
LPXN	2.88021015462342e-12	-0.918515	0.403	0.592	1.02149533343874e-07
MT-ATP6	3.04117782241909e-12	0.276605	1	1	1.07858412649916e-07
CCND3	3.11975782341273e-12	0.745929	0.621	0.403	1.10645330965156e-07
RPS23	3.12536591311535e-12	0.214062	1	0.998	1.10844227474549e-07
EIF4EBP1	3.98447646739587e-12	-1.85864	0.057	0.236	1.41313442392662e-07
TMEM50A	4.11519572454553e-12	-0.743531	0.553	0.718	1.45949531566732e-07
SLC7A5	4.63855038650589e-12	-0.765178	0.226	0.474	1.64510828007818e-07
STX11	6.93324503730314e-12	-1.74399	0.082	0.267	2.45894468492993e-07
RPL8	7.41814308025607e-12	0.214981	0.995	0.996	2.63091862484362e-07
SERP1	8.93571815409574e-12	-0.608634	0.695	0.826	3.16914180053159e-07
S100A4	1.12715270837604e-11	0.418939	0.954	0.969	3.99755979552647e-07
TRAF3IP3	1.15198237736519e-11	0.994177	0.463	0.247	4.08562069956338e-07
MT-ND4L	1.26292354675963e-11	0.270551	1	1	4.47908465093771e-07
PPP1R15A	1.41304193888113e-11	0.602624	0.85	0.729	5.01149454043583e-07
MT2A	1.93958165796678e-11	-0.821926	0.54	0.729	6.87892030814497e-07
SEC62	2.36080876874286e-11	-0.85709	0.417	0.637	8.37284437922343e-07
RPL26	2.45433220801733e-11	0.28364	1	0.984	8.70453460895426e-07
ATM	2.57050740736789e-11	0.98806	0.463	0.264	9.11656157097096e-07
RPS4Y1	2.73007809368385e-11	0.439854	0.965	0.769	9.68249496705915e-07
FAM118A	2.98394461689513e-11	-1.39062	0.123	0.319	1.05828579782803e-06
VDAC1	2.99656870347277e-11	-0.845862	0.39	0.614	1.06276305637365e-06
ITSN2	3.1855791101511e-11	-1.20522	0.18	0.39	1.12979748720619e-06
MTRNR2L8	3.3050249870168e-11	0.606553	0.997	0.996	1.17216016189538e-06
PRDX2	4.53784336879506e-11	0.914663	0.504	0.311	1.60939152917685e-06
NDUFS5	4.65147089971395e-11	-0.604608	0.698	0.824	1.64969066929255e-06
RPL38	5.22039229130098e-11	-0.316427	0.973	0.978	1.85146433003281e-06
GLIPR1	6.32502660513991e-11	-0.837436	0.384	0.586	2.24323393577892e-06
CD8A	7.54636726294568e-11	-1.12499	0.278	0.48	2.67639461347631e-06
NR3C1	7.67364095226765e-11	-0.778538	0.39	0.599	2.72153350013124e-06
PNP	8.02649216882374e-11	-1.00892	0.428	0.588	2.84667571259503e-06
SURF4	8.86915234680676e-11	-0.908503	0.332	0.546	3.14553357131849e-06
AC007952.4	1.08737422498243e-10	1.92742	0.297	0.132	3.85648142632268e-06
DNAJB6	1.15663113547308e-10	-0.645274	0.529	0.727	4.10210798506884e-06
POMP	1.25646690777389e-10	-0.647502	0.45	0.674	4.45618553511087e-06
DUSP4	1.30143200424765e-10	-2.02543	0.057	0.212	4.61565874626471e-06
RPS5	1.31680849195204e-10	0.222825	0.997	0.996	4.67019299755711e-06
PLEKHB2	1.35376321122504e-10	-0.969188	0.193	0.405	4.80125660493074e-06
LY9	2.35162296836831e-10	1.35787	0.27	0.108	8.34026601961506e-06
EEF1A1	2.82227002540746e-10	0.159072	1	1	1.00094628721101e-05
DUSP10	3.2685430116446e-10	-1.37718	0.104	0.28	1.15922146450987e-05
STAT4	3.5042506960665e-10	-0.802118	0.463	0.623	1.24281755186694e-05
UAP1	4.09300627219694e-10	-1.50164	0.123	0.3	1.45162560449737e-05
PRELID1	4.6849706369288e-10	-1.33761	0.104	0.28	1.66157168609317e-05
TSC22D3	4.86474529691166e-10	0.445896	0.926	0.872	1.72533056700269e-05
ANXA6	5.64358753689033e-10	0.786554	0.531	0.355	2.00155475583353e-05
CALM2	6.0585088578912e-10	-0.516779	0.738	0.832	2.14871075153969e-05
UBE2A	6.95401144018389e-10	-0.988329	0.256	0.458	2.46630969737562e-05
JPT1	6.95615056612316e-10	-0.818037	0.253	0.463	2.46706835978124e-05
PDCD4	9.01668677977924e-10	-0.68106	0.608	0.74	3.19785813331651e-05
MYL12A	9.17357015335313e-10	0.499061	0.837	0.842	3.25349839058822e-05
EMD	9.4919118987638e-10	-0.707976	0.542	0.676	3.36640147401557e-05
MACF1	1.05775920807943e-09	0.707771	0.526	0.341	3.75144880737449e-05
HLA-DRB1	1.06984419053474e-09	-1.28574	0.123	0.297	3.7943094061505e-05
ATP1B3	1.12714993476208e-09	-1.02219	0.232	0.434	3.99754995862721e-05
NFKB1	1.22646266849129e-09	-1.03665	0.213	0.407	4.34977250007122e-05
FASLG	1.23404189166113e-09	-1.45256	0.087	0.249	4.37665297296537e-05
RPS27A	1.46612381197372e-09	0.151459	0.995	0.998	5.19975471154599e-05
ELOVL5	1.62750586780825e-09	-0.730718	0.444	0.619	5.77211231076873e-05
KLRC1	1.66728164734074e-09	1.2879	0.253	0.103	5.91318109045868e-05
RPS12	1.74950065320608e-09	0.183877	1	0.996	6.20477901666069e-05
ILK	1.86939614872933e-09	-1.16011	0.172	0.355	6.63000038108344e-05
MT-ND4	2.10411472876801e-09	0.385388	1	0.989	7.46245329704862e-05
SLC3A2	2.5337947873758e-09	-0.790937	0.439	0.601	8.986356592907e-05
IFITM1	2.92565857589159e-09	0.456314	0.929	0.875	0.000103761
CD52	3.06353271452186e-09	0.402524	0.937	0.929	0.000108651
TRAV1-2	3.25718206493029e-09	-1.08343	0.125	0.299	0.000115519
RPL32	3.53006825070286e-09	0.196099	1	0.998	0.000125197
FBXO34	4.05191953103556e-09	-1.68759	0.082	0.229	0.000143705
ARFGAP3	4.5011150675055e-09	-1.09886	0.18	0.361	0.000159637
RPL27A	5.32117271387048e-09	-0.382332	0.965	0.978	0.000188721
TNIP1	6.16563901948406e-09	-0.792204	0.422	0.593	0.000218671
CXCR6	6.32385483594949e-09	-1.00952	0.177	0.359	0.000224282
TBC1D2B	7.12620971363575e-09	-1.86763	0.038	0.163	0.000252738
PRDX1	7.24885283179077e-09	-0.588316	0.49	0.656	0.000257088
SARAF	9.4507740808312e-09	-0.329902	0.97	0.974	0.000335181
HNRNPUL1	9.5967183450823e-09	-0.66456	0.507	0.679	0.000340357
ATP5F1B	9.72226413437813e-09	-0.503927	0.668	0.804	0.00034481
ISCA1	1.05115277242115e-08	-0.827482	0.319	0.498	0.000372802
GTF3C1	1.25466287923849e-08	-0.876748	0.294	0.48	0.000444979
NASP	1.25486464519629e-08	-0.866727	0.264	0.451	0.00044505
PARP8	1.28701054966455e-08	0.686801	0.632	0.502	0.000456451
ARHGAP31	1.32155710637149e-08	-1.56433	0.052	0.185	0.000468703
MGAT1	1.3811723824583e-08	-0.797425	0.256	0.451	0.000489847
RPL18A	1.71797369987355e-08	0.19379	0.997	0.998	0.000609297
ARPC2	1.74896446473049e-08	-0.429887	0.864	0.908	0.000620288
BIN2	2.00499825761388e-08	0.580739	0.578	0.419	0.000711093
PGK1	2.22323961358569e-08	-0.504085	0.673	0.793	0.000788494
NSG1	2.24173088759362e-08	1.80786	0.177	0.062	0.000795052
GBP5	2.49602022210807e-08	0.738712	0.518	0.342	0.000885239
EPHA4	2.527626417252e-08	-1.46288	0.076	0.214	0.000896448
ARID5A	2.62336574722487e-08	-0.68173	0.267	0.462	0.000930403
PBXIP1	2.67167316163303e-08	-0.545459	0.567	0.72	0.000947536
ILF3-DT	2.68660243039609e-08	1.30286	0.3	0.154	0.00095283
HSPA5	2.79151650020274e-08	-0.616441	0.711	0.811	0.000990039
RPL30	2.82248639286765e-08	0.14786	1	0.998	0.00100102
BTG2	3.18945995669077e-08	0.541846	0.757	0.667	0.00113117
LCK	3.53374945108122e-08	0.593817	0.64	0.496	0.00125328
SPPL2A	4.11004513396154e-08	-1.18061	0.06	0.194	0.00145767
FABP5	4.25421135063159e-08	-1.47513	0.074	0.211	0.0015088
CCR7	4.77558303413893e-08	-0.890247	0.101	0.251	0.00169371
SH3GLB1	5.426329799854e-08	-0.771497	0.294	0.478	0.0019245
TES	5.623895771359e-08	-0.605865	0.332	0.522	0.00199457
PTPN6	6.01536410125174e-08	1.33316	0.245	0.112	0.00213341
TNFRSF1B	6.05263635637728e-08	-1.10551	0.114	0.269	0.00214663
LGALS3	6.44309237889756e-08	-0.58721	0.207	0.379	0.00228511
LINC00861	6.66177145891164e-08	0.886906	0.398	0.233	0.00236266
BZW1	7.44471041374888e-08	-0.537911	0.665	0.753	0.00264034
CD74	7.73424863598538e-08	-0.486256	0.886	0.954	0.00274303
MORF4L2	7.80265400059762e-08	-1.02638	0.161	0.328	0.00276729
RPL10	7.86879639738893e-08	0.130227	1	1	0.00279075
SERPINB9	7.90076755963373e-08	-1.02878	0.215	0.377	0.00280209
HLA-B	8.01529838616245e-08	-0.226215	1	1	0.00284271
RPS15A	8.08380227827681e-08	0.148096	1	1	0.002867
RPL36AL	8.81899697053576e-08	-0.234811	0.97	0.995	0.00312775
SLC1A5	9.85647713100201e-08	-1.31734	0.082	0.218	0.0034957
RPL5	1.16878060607481e-07	0.173556	0.997	0.998	0.0041452
ASMTL	1.20978212718491e-07	-1.43225	0.087	0.223	0.00429061
SYAP1	1.23503068753406e-07	-0.856127	0.259	0.429	0.00438016
IL18RAP	1.30749011472908e-07	0.865645	0.324	0.174	0.00463714
CD58	1.34412378290204e-07	-0.847313	0.204	0.379	0.00476707
EVL	1.4181786468957e-07	0.536595	0.651	0.511	0.00502971
OSBPL8	1.42623384269275e-07	-0.754038	0.362	0.533	0.00505828
CA2	1.42923515261726e-07	-1.93667	0.046	0.159	0.00506893
ITM2A	1.43281706669638e-07	-1.09937	0.177	0.337	0.00508163
AKAP13	1.5975890175076e-07	-0.47332	0.51	0.663	0.00566601
NANS	1.60594205433122e-07	-1.00769	0.114	0.26	0.00569563
DNAJB1	1.72342411963603e-07	0.741533	0.678	0.553	0.0061123
PSMA7	1.80464754770816e-07	-0.468897	0.676	0.777	0.00640036
RHOF	1.8131858012975e-07	-0.613373	0.529	0.665	0.00643064
MALAT1	1.95057301189955e-07	0.243296	1	1	0.0069179
FYN	2.00576859324599e-07	-0.594359	0.556	0.707	0.00711366
PDCD10	2.03336005130716e-07	-0.841595	0.204	0.377	0.00721151
ZFP36L2	2.04864655467696e-07	0.590897	0.684	0.564	0.00726573
SURF2	2.08059552514211e-07	-1.01057	0.163	0.319	0.00737904
RAN	2.17461056704093e-07	-0.436453	0.736	0.83	0.00771247
OAZ1	2.18478777857399e-07	-0.377599	0.896	0.941	0.00774857
KLF2	2.30658476480543e-07	0.649143	0.381	0.22	0.00818053
MCOLN2	2.35901518380369e-07	-1.5583	0.033	0.137	0.00836648
SRSF3	2.47664652940637e-07	-0.314309	0.684	0.819	0.00878367
THAP2	2.49891557849439e-07	-1.20983	0.117	0.258	0.00886265
FEZ1	2.81626118062061e-07	-1.18182	0.123	0.267	0.00998815
ARHGAP9	2.8202365594606e-07	-0.702722	0.392	0.555	0.0100023
IPCEF1	2.90327947388882e-07	1.74464	0.155	0.055	0.0102968
SERBP1	2.99126164957572e-07	-0.414794	0.629	0.773	0.0106088
RPS25	3.02187937398565e-07	0.183268	1	0.993	0.0107174
TRAC	3.14584454970798e-07	0.762587	0.55	0.414	0.0111571
RNF19A	3.20404653231039e-07	-0.755622	0.302	0.467	0.0113635
INSIG1	3.23184210000976e-07	-0.934279	0.204	0.357	0.0114621
FAM129A	3.2422690803194e-07	-0.782302	0.275	0.451	0.011499
RPL4	3.28681920455196e-07	0.242106	0.992	0.985	0.011657
RPLP2	3.36339409960786e-07	-0.23641	1	0.996	0.0119286
TARS	3.39226179086866e-07	-1.10964	0.131	0.277	0.012031
MT-CO3	3.42768152132668e-07	0.208157	1	1	0.0121566
RAP1B	3.47382106601016e-07	-0.46046	0.668	0.788	0.0123203
FYB1	3.54675066267906e-07	0.735307	0.52	0.361	0.0125789
IER2	3.83041605057186e-07	0.524487	0.845	0.782	0.013585
EIF4A2	3.99441111491061e-07	0.451426	0.752	0.667	0.0141666
NDFIP2	4.22167417939757e-07	-1.73889	0.044	0.15	0.0149726
PDIA3	4.30714154688077e-07	-0.486577	0.621	0.742	0.0152757
SYNGR1	4.52824492964863e-07	3.46553	0.057	0.004	0.0160599
CD3E	4.80598365679985e-07	0.325296	0.935	0.938	0.0170449
PABPC1	5.02585853451973e-07	-0.26966	0.995	0.987	0.0178247
SLA	5.31442275387412e-07	-1.06567	0.232	0.39	0.0188481
ATP6V1D	5.65880691305689e-07	-1.31547	0.076	0.2	0.0200695
AC119396.1	5.77108635598413e-07	1.28079	0.177	0.07	0.0204677
RPS3	5.82181909216239e-07	0.116915	0.997	0.998	0.0206477
EIF4G2	5.87953018087956e-07	-0.452391	0.638	0.758	0.0208523
MT-CO2	6.25782221490888e-07	0.197486	1	1	0.022194
CCPG1	6.81128394170318e-07	-0.960195	0.144	0.291	0.0241569
KDM5B	7.04850471920536e-07	-1.31763	0.071	0.19	0.0249982
PMEPA1	7.10265206748297e-07	-1.26406	0.046	0.156	0.0251903
PTGER4	7.24602190991918e-07	-0.663432	0.439	0.601	0.0256987
AUTS2	7.39003905882621e-07	-1.16094	0.12	0.255	0.0262095
RALGAPA1	7.48844373462366e-07	-0.6588	0.158	0.315	0.0265585
ATP2B4	7.79431138585317e-07	-0.62662	0.362	0.546	0.0276433
EIF5A	7.8248569032604e-07	-0.62008	0.452	0.597	0.0277516
ORAI2	7.96057241328218e-07	-1.413	0.074	0.19	0.028233
GDE1	8.0641427193865e-07	-1.11354	0.12	0.253	0.0286003
NCL	8.12643665130912e-07	-0.411448	0.79	0.855	0.0288212
RANBP2	8.29200186598035e-07	-0.891334	0.264	0.425	0.0294084
CPNE2	8.45953531953286e-07	1.65042	0.142	0.049	0.0300026
H2AFX	8.7567119515894e-07	-1.11116	0.057	0.172	0.0310566
MCUB	8.86744049841658e-07	-1.12424	0.087	0.214	0.0314493
CALR	9.30818104214436e-07	-0.453715	0.706	0.822	0.0330124
RARA	9.61053475134195e-07	-0.782257	0.218	0.374	0.0340847
PRNP	1.01204397784657e-06	-0.651233	0.507	0.612	0.0358932
SIRT2	1.03070968087232e-06	-0.944244	0.183	0.328	0.0365551
UPP1	1.06779816167547e-06	-0.683188	0.313	0.478	0.0378705
XIST	1.12799657958847e-06	-6.19559	0	0.062	0.0400055
CENPF	1.14315892438487e-06	-3.44985	0.005	0.075	0.0405433
COQ7	1.15690518138664e-06	1.54744	0.166	0.068	0.0410308
RPL22	1.17862722297343e-06	0.199331	0.995	0.993	0.0418012
PRKD3	1.20853710529425e-06	-1.05444	0.071	0.187	0.042862
H2AFZ	1.21727201543688e-06	-0.68804	0.55	0.656	0.0431718
DENND2D	1.27799875559042e-06	0.883754	0.286	0.156	0.0453255
TSPAN32	1.30720712347886e-06	1.53454	0.155	0.059	0.0463614
ARHGAP15	1.33187632919824e-06	0.598968	0.518	0.379	0.0472363
RPS8	1.36522119800045e-06	0.139293	1	0.998	0.0484189
KIF21A	1.42186428059208e-06	-1.26899	0.082	0.203	0.0504278
SLA2	1.48181501175918e-06	-0.91983	0.193	0.342	0.0525541
MRPS6	1.57732454105743e-06	-0.716234	0.289	0.452	0.0559414
APRT	1.59831908345869e-06	0.463083	0.755	0.67	0.056686
HMGN1	1.59980425589012e-06	-0.764925	0.379	0.533	0.0567387
PLP2	1.68072230764592e-06	-0.586266	0.512	0.628	0.0596085
SDCBP	1.73881718996613e-06	-0.700903	0.283	0.456	0.0616689
SLC16A3	1.94556056473156e-06	-1.36696	0.06	0.168	0.0690013
PIP4K2B	1.94828822034558e-06	1.77474	0.093	0.022	0.069098
TRABD2A	1.99739014222246e-06	3.03707	0.065	0.009	0.0708394
PERP	2.0318629707885e-06	-0.978126	0.174	0.319	0.0720621
PBX4	2.12852449552156e-06	-1.22871	0.054	0.161	0.0754902
UBE2K	2.21620860438954e-06	-0.872314	0.166	0.311	0.0786001
RASSF5	2.23366043388121e-06	-0.544751	0.376	0.529	0.079219
BIRC3	2.24225944394497e-06	-0.860234	0.283	0.43	0.079524
CDK17	2.39813544913269e-06	-0.821983	0.199	0.35	0.0850523
RPS6	2.43744266884502e-06	0.184388	1	0.996	0.0864463
ICAM2	2.64303961097403e-06	0.729648	0.335	0.198	0.093738
RBBP8	2.6646651337877e-06	-2.58429	0.014	0.088	0.094505
TMBIM1	2.75836508652843e-06	-0.676595	0.292	0.458	0.0978282
SNRPG	2.78474269549547e-06	-0.477852	0.499	0.659	0.0987637
GARS	2.79852968978365e-06	-0.971595	0.166	0.302	0.0992527
SUPT4H1	2.88436279377192e-06	-0.658311	0.343	0.495	0.102297
SYNJ2	3.16755302465041e-06	-1.10197	0.065	0.176	0.11234
WDR1	3.17322400863982e-06	-0.594489	0.373	0.524	0.112542
SMIM15	3.29582571476733e-06	-1.33216	0.079	0.19	0.11689
SMIM10L1	3.32702697585232e-06	-1.04201	0.153	0.284	0.117996
AAMP	3.37722244445292e-06	-0.849721	0.161	0.31	0.119777
BID	3.45748083886337e-06	-1.12318	0.125	0.253	0.122623
RPL21	3.510569217285e-06	0.175187	0.981	0.984	0.124506
GMFG	3.51793815963258e-06	0.454697	0.687	0.59	0.124767
PSEN1	3.54655166184736e-06	-1.09506	0.054	0.158	0.125782
APLP2	3.77954605280409e-06	-0.947558	0.109	0.234	0.134045
RPL39	4.30026755601455e-06	0.14382	0.997	1	0.152513
CCNI	4.42090933408644e-06	-0.37889	0.752	0.842	0.156792
SMURF2	4.87839460657796e-06	-1.62606	0.044	0.136	0.173017
GNG5	5.13341567166024e-06	-0.488038	0.455	0.621	0.182062
PELO	5.32856392436669e-06	-1.19373	0.057	0.159	0.188983
POLR3GL	5.55031236109975e-06	0.697839	0.319	0.187	0.196847
MANF	5.62616994387444e-06	-0.945944	0.183	0.317	0.199538
ST3GAL1	5.6777332645588e-06	0.938775	0.313	0.19	0.201366
NRBP1	5.82030377834025e-06	-0.74799	0.264	0.414	0.206423
AC026979.2	6.03663433884152e-06	1.21841	0.221	0.114	0.214095
KIAA1551	6.17733370573539e-06	0.552289	0.534	0.397	0.219085
MYL6	6.18472170443558e-06	-0.211923	0.959	0.976	0.219347
SKI	6.268304620363e-06	-1.11971	0.079	0.19	0.222312
EIF5B	6.31891263579957e-06	-0.793389	0.256	0.397	0.224107
MRPL14	6.32423872152826e-06	-0.838386	0.223	0.363	0.224295
PFKFB3	6.63176478792349e-06	-0.833372	0.183	0.319	0.235202
LRPAP1	7.23848502610995e-06	-0.762395	0.294	0.44	0.25672
HNRNPLL	7.41399295191005e-06	-1.07144	0.082	0.192	0.262945
OAT	7.4279913789755e-06	-0.795387	0.172	0.313	0.263441
LDHB	7.63696864749438e-06	0.437897	0.738	0.659	0.270853
SEC14L1	7.64138688953864e-06	-0.745419	0.193	0.332	0.271009
RPL23	7.94599157254093e-06	-0.329213	0.839	0.894	0.281813
JMJD6	8.20194572465641e-06	-0.852002	0.232	0.374	0.29089
MRPL47	8.46145922151332e-06	-0.859637	0.196	0.335	0.300094
KIR3DL2	8.50284059992714e-06	1.75869	0.09	0.024	0.301562
CHCHD2	8.59182453963864e-06	-0.230663	0.896	0.941	0.304718
GNL1	8.72168491499558e-06	-1.07326	0.114	0.234	0.309323
RPL29	8.79810810276704e-06	0.146433	1	1	0.312034
TMEM63A	8.99461553429179e-06	1.26857	0.161	0.07	0.319003
RAB34	9.14413740459209e-06	-4.15726	0.003	0.059	0.324306
MUC20-OT1	9.18453845074602e-06	-1.0189	0.128	0.249	0.325739
TPT1	9.56129620282548e-06	0.16282	1	1	0.339101
GRAMD1B	9.66216996197882e-06	-1.83755	0.027	0.106	0.342679
CCDC47	9.66762089297762e-06	-0.931685	0.106	0.225	0.342872
ATP6V0D1	9.91772726999286e-06	-0.645881	0.218	0.368	0.351742
CDC42EP3	1.00651313545944e-05	-0.642392	0.341	0.495	0.35697
CD82	1.01137099231459e-05	-0.957629	0.21	0.341	0.358693
TMF1	1.02726575889502e-05	-0.83574	0.229	0.372	0.36433
COPS8	1.03023726804648e-05	-0.693425	0.161	0.297	0.365384
RPS27	1.04120632623497e-05	0.112646	1	1	0.369274
NELFA	1.04676134981109e-05	-1.15866	0.079	0.187	0.371244
ISG15	1.09424540496071e-05	-0.854958	0.267	0.41	0.388085
RPL11	1.19506729478296e-05	0.13286	1	1	0.423843
RABEP1	1.20691996419298e-05	-1.16719	0.082	0.187	0.428046
LINC00649	1.20879405941983e-05	1.37017	0.161	0.071	0.428711
IL32	1.23086557265794e-05	0.350969	0.913	0.93	0.436539
TMEM25	1.27393011232154e-05	2.12318	0.054	0.007	0.451812
NUP98	1.28878710386799e-05	-0.780943	0.24	0.379	0.457081
ABLIM1	1.30467056234833e-05	-0.691837	0.414	0.54	0.462714
FAU	1.31098053498411e-05	0.119204	1	0.996	0.464952
RNF149	1.32398861465987e-05	-0.531885	0.327	0.484	0.469566
TNFSF14	1.32797234573567e-05	-0.668844	0.223	0.366	0.470979
MAPRE1	1.36070580176734e-05	-0.58194	0.324	0.482	0.482588
PAFAH1B1	1.38709200826349e-05	-0.675555	0.294	0.44	0.491946
MAP1LC3B	1.41288544349502e-05	-0.772058	0.183	0.322	0.501094
RPSA	1.42588794821096e-05	0.170096	0.995	0.987	0.505705
RBM17	1.43314404177342e-05	-0.809353	0.155	0.284	0.508279
DDI2	1.44239092369497e-05	-1.86161	0.046	0.132	0.511558
FAM210A	1.46401705808531e-05	-1.93808	0.025	0.099	0.519228
MT-ND5	1.49209851563294e-05	0.18348	1	0.996	0.529188
ARL4C	1.53236724560627e-05	0.433935	0.757	0.711	0.543469
RPS18	1.53784723780626e-05	0.17576	1	0.998	0.545413
ELL2	1.54604414154357e-05	-0.835309	0.112	0.233	0.54832
WAC	1.56539684049831e-05	-0.811654	0.218	0.352	0.555184
VTI1B	1.58448653402901e-05	-0.841215	0.15	0.275	0.561954
MTHFD2	1.61599710976348e-05	-0.929183	0.158	0.284	0.57313
KLF6	1.64235413024407e-05	0.267808	0.913	0.846	0.582477
TOP1	1.6910332346744e-05	-0.647398	0.305	0.462	0.599742
CSNK1D	1.78395614193297e-05	-0.759178	0.223	0.359	0.632698
CAPZA1	1.93820859257984e-05	-0.512729	0.371	0.504	0.687405
POR	1.99640705780472e-05	-0.906018	0.112	0.229	0.708046
HCST	2.00155645330471e-05	0.370916	0.856	0.835	0.709872
RTKN2	2.010816393966e-05	2.35908	0.057	0.009	0.713156
NIPA2	2.06207980760625e-05	-0.891577	0.114	0.227	0.731337
PTPRE	2.12475537299941e-05	-0.799155	0.166	0.295	0.753566
RNF2	2.17958485403821e-05	-1.13201	0.06	0.154	0.773012
MIR4435-2HG	2.19615081345856e-05	-1.13338	0.065	0.159	0.778887
RPL19	2.1984670924132e-05	0.106099	0.997	0.998	0.779708
PLEKHM1	2.29552397041715e-05	-0.94793	0.109	0.22	0.814131
ATP6V1B2	2.3081003359375e-05	-1.13006	0.093	0.198	0.818591
PIDD1	2.30925649492116e-05	4.09452	0.038	0.002	0.819001
TBC1D10C	2.31566384405589e-05	0.579412	0.433	0.3	0.821273
CYFIP2	2.39150949940257e-05	0.717014	0.384	0.269	0.848173
PSME1	2.41564414631172e-05	0.298583	0.847	0.846	0.856732
DUSP18	2.42160436220629e-05	-1.25981	0.044	0.128	0.858846
C14orf119	2.433919462238e-05	-0.798308	0.144	0.266	0.863214
PTPN4	2.43672995307355e-05	0.714579	0.346	0.227	0.864211
FCMR	2.49929731017753e-05	0.699075	0.387	0.267	0.886401
ABCF1	2.53183010860885e-05	-0.758843	0.202	0.337	0.897939
HLA-DPB1	2.54096122429709e-05	-0.733869	0.256	0.394	0.901177
MED25	2.56252956188803e-05	-1.00548	0.112	0.222	0.908827
UQCRFS1	2.59489400985328e-05	-0.628414	0.311	0.452	0.920305
DNAJC9	2.63762312118229e-05	-1.09943	0.134	0.245	0.935459
SELENOS	2.67124554805328e-05	-0.584973	0.248	0.394	0.947384
CASZ1	2.69300918368157e-05	-1.75832	0.03	0.104	0.955103
RPS15	2.72309166648709e-05	0.110896	1	1	0.965772
BACH2	2.80760735405217e-05	-1.1265	0.09	0.194	0.995746
TRIM21	2.84964095629802e-05	-1.43323	0.049	0.134	1
DDN-AS1	2.88572367910189e-05	1.8734	0.095	0.031	1
COPB1	2.89434141762961e-05	-0.739119	0.147	0.267	1
CLTB	3.00954518246981e-05	-1.37354	0.038	0.119	1
SLC25A45	3.10528968807448e-05	1.58644	0.12	0.046	1
OARD1	3.12565527942266e-05	0.85855	0.177	0.082	1
RPL13	3.24162136746858e-05	0.116677	1	1	1
HIF1A	3.36142372849876e-05	-0.498355	0.226	0.368	1
GTPBP8	3.37469838222542e-05	-1.25388	0.082	0.178	1
RILPL2	3.50081473314689e-05	-0.540206	0.193	0.321	1
TMEM43	3.50945697991946e-05	-0.697236	0.24	0.381	1
PPP1R14B	3.55182066485981e-05	-1.19642	0.057	0.145	1
EIF3J	3.67321734294183e-05	-0.698124	0.199	0.333	1
EIF2S2	3.69227216479022e-05	-0.553873	0.275	0.423	1
LAMTOR5	3.69380382878754e-05	-0.591254	0.319	0.462	1
MGAT2	3.71845102139948e-05	-0.771423	0.134	0.251	1
GZMK	3.7287256932589e-05	0.481702	0.76	0.767	1
RIC8A	3.77369687999322e-05	-0.790254	0.169	0.289	1
CHRAC1	3.82649016662813e-05	-0.889429	0.134	0.247	1
SMARCA5	4.02598453812862e-05	-0.549897	0.267	0.414	1
MARS	4.02917907101215e-05	-0.839048	0.172	0.291	1
DGKA	4.04352207092772e-05	1.09439	0.221	0.121	1
NAA50	4.10484544081382e-05	-0.548061	0.232	0.372	1
CDKN1A	4.11254990715151e-05	-0.349411	0.319	0.465	1
IGLV2-14	4.13309642090731e-05	2.35287	0.063	0.013	1
TRIP10	4.1414169826976e-05	-3.72465	0.003	0.051	1
GORASP2	4.1567696827488e-05	-0.743207	0.196	0.322	1
UBB	4.23409178719063e-05	-0.180104	0.935	0.941	1
EZH2	4.25499418650566e-05	-1.89246	0.019	0.084	1
P4HA1	4.25667154122678e-05	-1.14986	0.084	0.181	1
AES	4.28336079010092e-05	0.50472	0.589	0.482	1
RPL35A	4.38555009493994e-05	0.123035	1	0.996	1
MAP2K7	4.39161693978606e-05	-1.11308	0.074	0.168	1
ITGB2	4.42175707035444e-05	0.469148	0.7	0.679	1
POLR2A	4.4522526506159e-05	-0.550168	0.401	0.54	1
TYROBP	4.47697681377925e-05	-1.1653	0.101	0.201	1
USP14	4.48103631148054e-05	-0.882129	0.139	0.256	1
ACAT1	4.53866355773618e-05	1.34833	0.134	0.057	1
TRGV4	4.55222496097031e-05	-2.47267	0.025	0.092	1
H2AFV	4.5811711570339e-05	-0.725965	0.169	0.291	1
AL662844.4	4.6736406079852e-05	1.73313	0.079	0.022	1
AC016405.3	4.77206853160226e-05	2.55508	0.068	0.016	1
HIST1H1D	4.86080933343294e-05	0.838779	0.188	0.095	1
CDK5RAP1	4.87430275979775e-05	-0.83332	0.136	0.255	1
ZMIZ1	4.87728843348518e-05	-1.63995	0.035	0.11	1
MT-ND3	4.9221759585156e-05	0.192806	1	1	1
NDFIP1	5.00188815987549e-05	-0.686821	0.267	0.396	1
UTP11	5.0115532817641e-05	-1.1063	0.068	0.161	1
AKNA	5.01785310506144e-05	-0.499653	0.553	0.639	1
S1PR1	5.02621767556492e-05	-0.742024	0.308	0.434	1
GNL2	5.08332478919674e-05	-0.869292	0.123	0.234	1
FAM102A	5.33549840728174e-05	-0.789429	0.202	0.319	1
CALCOCO1	5.48503475789034e-05	1.18339	0.161	0.077	1
TOR1AIP2	5.52109638146854e-05	-1.19932	0.057	0.145	1
DR1	5.5242363265845e-05	-0.583835	0.251	0.397	1
MAPKAPK2	5.58349078041744e-05	-0.965477	0.125	0.234	1
INPP4B	5.69109551862955e-05	1.14299	0.199	0.104	1
WHRN	5.69160210224887e-05	-1.78431	0.025	0.092	1
USP8	5.69995057916011e-05	-0.853079	0.125	0.234	1
SEC13	5.8212003393717e-05	-0.675008	0.251	0.386	1
CD3G	5.84286279596721e-05	0.497568	0.572	0.487	1
WASHC4	5.8706721091305e-05	-1.09766	0.101	0.2	1
SAMD3	5.96150533375616e-05	0.503785	0.42	0.291	1
TNFRSF25	5.96752881926691e-05	-0.731354	0.193	0.317	1
LRWD1	6.22336397310267e-05	-1.40597	0.044	0.123	1
CWC25	6.26763666921245e-05	-0.755622	0.196	0.319	1
GSDMD	6.29982747933472e-05	1.08511	0.193	0.103	1
VIM-AS1	6.34268849872415e-05	-0.628551	0.131	0.247	1
GSTM3	6.38196251594748e-05	-3.59592	0.005	0.055	1
RPS13	6.76448699847751e-05	0.140128	0.997	0.995	1
TOR1AIP1	6.83868196758462e-05	-0.662664	0.21	0.335	1
MZF1	6.85151504019738e-05	1.87313	0.071	0.018	1
SH2D2A	7.00363754340087e-05	-0.441806	0.482	0.625	1
PHLDB2	7.0575826228467e-05	-1.6205	0.027	0.095	1
DAD1	7.10404585017714e-05	0.510859	0.523	0.397	1
COLQ	7.44959975867224e-05	0.938471	0.155	0.073	1
SLC12A6	7.78881832639384e-05	1.9938	0.079	0.024	1
EIF1AX	7.80000419988759e-05	-0.592666	0.346	0.476	1
TNFRSF9	7.8373933107609e-05	-2.46215	0.011	0.066	1
PSMB1	7.96823977482422e-05	-0.375696	0.512	0.67	1
RTCB	8.051387654494e-05	-0.763328	0.153	0.269	1
GPR132	8.21836028188324e-05	-0.868576	0.095	0.198	1
NOP16	8.86445611931096e-05	-1.12163	0.079	0.168	1
BCL9L	8.99635206119376e-05	-1.01826	0.109	0.209	1
TMEM107	9.08548103382368e-05	1.26638	0.204	0.114	1
WDR18	9.09051871474062e-05	-1.09581	0.079	0.17	1
PSMD1	9.20030206222202e-05	-0.849992	0.139	0.251	1
IL2RB	9.20750917409624e-05	-0.595474	0.343	0.465	1
CKAP2	9.38907881375247e-05	-1.03229	0.06	0.143	1
RPS9	9.45475879332786e-05	0.153726	0.997	0.998	1
STK40	9.90283357470925e-05	-1.29621	0.046	0.125	1
CALM1	9.99377610138534e-05	-0.215421	0.986	0.984	1
RXRA	0.000100231	-1.82886	0.014	0.07	1
APOBR	0.000100291	2.04281	0.065	0.016	1
DPM1	0.000100321	-1.00392	0.074	0.165	1
SYTL3	0.000100672	-0.588138	0.376	0.5	1
UBE2D2	0.000103215	-0.434941	0.477	0.603	1
RPS21	0.000103532	0.112549	0.997	0.996	1
MRPL44	0.000104463	-1.03823	0.074	0.163	1
ANXA2	0.000105397	-0.373115	0.469	0.582	1
REL	0.000105432	-0.505561	0.548	0.647	1
MARCH3	0.000105968	-1.54892	0.027	0.093	1
PLEKHA2	0.000106344	-0.836277	0.106	0.205	1
BIK	0.000106457	-2.45422	0.016	0.073	1
KAT2B	0.000108529	1.22947	0.144	0.068	1
LAPTM4A	0.000110596	-0.536464	0.286	0.418	1
RACK1	0.000111551	0.138509	0.995	0.995	1
TSPO	0.000112828	0.44614	0.52	0.41	1
STARD7	0.000113429	-0.957977	0.136	0.242	1
MYH9	0.000115285	-0.311056	0.719	0.793	1
RPL7A	0.000115293	0.105041	0.992	0.998	1
PDE4A	0.000116739	-1.2053	0.035	0.106	1
RPL34	0.000116811	0.11116	1	0.996	1
SNHG9	0.000117175	0.86012	0.251	0.154	1
SGSM3	0.000118668	2.20918	0.046	0.007	1
EHD4	0.000120576	-0.681267	0.101	0.205	1
PSMC4	0.000120616	-0.548406	0.278	0.405	1
MBP	0.00012174	-0.676649	0.185	0.302	1
GANC	0.000123039	2.26224	0.046	0.007	1
RAB2A	0.000125393	-0.67012	0.229	0.348	1
DNAAF2	0.000126528	-1.09501	0.082	0.172	1
FAM200B	0.000128215	1.07219	0.185	0.101	1
SLC6A6	0.000128409	-1.18839	0.063	0.147	1
HSPD1	0.00012853	-0.49189	0.335	0.473	1
BLOC1S2	0.000128725	-0.433628	0.245	0.399	1
MED4	0.00012931	-0.627717	0.24	0.361	1
HEXDC	0.000129315	2.21011	0.057	0.013	1
NFKB2	0.000129866	-0.555149	0.245	0.374	1
SMIM14	0.000131126	1.32874	0.112	0.044	1
SRSF5	0.000132087	0.322199	0.798	0.777	1
POLR2G	0.00013322	0.709065	0.357	0.255	1
SNRPB	0.000134027	-0.36721	0.589	0.672	1
CD6	0.000135799	-0.69588	0.237	0.352	1
CTR9	0.000136375	-0.613141	0.229	0.361	1
SUPT5H	0.000136588	-0.494819	0.272	0.414	1
CYTOR	0.000137683	-0.589523	0.21	0.332	1
GZMB	0.000138708	-0.919437	0.191	0.3	1
RNF167	0.000139104	0.59282	0.417	0.297	1
NAA20	0.000140371	-0.68561	0.158	0.275	1
RPL7	0.000142361	-0.34251	0.954	0.976	1
SLC30A7	0.00014268	-1.02786	0.098	0.192	1
ARIH2	0.000143177	-0.62322	0.343	0.469	1
SMIM12	0.000150819	-0.605528	0.191	0.317	1
SELENOK	0.000151888	-0.396321	0.684	0.778	1
SAP30BP	0.000152219	-0.664015	0.24	0.359	1
MTF2	0.000152351	-0.786933	0.098	0.196	1
GOLGB1	0.000152867	-0.667027	0.275	0.396	1
BNIP3L	0.000157388	-0.873636	0.155	0.262	1
LITAF	0.000159114	-0.338823	0.79	0.899	1
RRBP1	0.000159497	-0.86096	0.098	0.192	1
ZC3H12A	0.00015966	-0.44464	0.441	0.566	1
MZF1-AS1	0.000162148	2.05086	0.06	0.015	1
SSR3	0.000163485	-0.472552	0.384	0.507	1
SFPQ	0.000164209	-0.537767	0.332	0.452	1
MT-ND2	0.000166768	0.309543	0.995	0.991	1
RPL31	0.00016727	-0.216552	0.973	0.984	1
RPL10A	0.000168484	0.147582	0.992	0.989	1
MAP2K6	0.000168745	1.70593	0.079	0.026	1
H3F3A	0.000169176	-0.214331	0.932	0.96	1
GOLT1B	0.000170115	-0.891392	0.139	0.242	1
FAM173A	0.000170858	1.58141	0.117	0.051	1
PTPRCAP	0.000170901	1.01128	0.155	0.079	1
SRSF11	0.000171668	-0.513731	0.381	0.524	1
CYTH4	0.000173307	1.06702	0.18	0.099	1
CTNNAL1	0.000173496	-1.02745	0.03	0.097	1
NR4A2	0.000175002	0.218058	0.613	0.496	1
RETREG3	0.000175983	-1.07535	0.071	0.154	1
CDC123	0.000177079	-0.695743	0.142	0.253	1
TSPAN2	0.000179325	-1.16179	0.044	0.115	1
PSMD11	0.000181832	-0.625523	0.204	0.33	1
PSMB6	0.00018915	-0.41039	0.452	0.577	1
NRIP3	0.000189364	-1.79548	0.016	0.071	1
NME7	0.00019146	-1.69078	0.027	0.09	1
SCML4	0.0001929	0.904927	0.245	0.152	1
HNRNPF	0.000193039	-0.474257	0.512	0.615	1
SUMO2	0.000198927	-0.306531	0.82	0.859	1
BAIAP2	0.000199361	-1.44674	0.057	0.134	1
CD300A	0.000199452	0.55395	0.272	0.165	1
STRAP	0.000200016	-0.483899	0.414	0.535	1
HLA-DPA1	0.000202074	-0.740335	0.27	0.383	1
ILF2	0.000204364	-0.481685	0.46	0.56	1
MTMR14	0.000205719	-1.00976	0.109	0.2	1
MAL	0.000214703	1.08233	0.079	0.026	1
SQLE	0.000215123	-1.38673	0.038	0.106	1
MORN2	0.000218048	-2.34093	0.008	0.055	1
DENND4A	0.000218991	-0.515652	0.18	0.3	1
ATF3	0.000219937	-0.951385	0.082	0.167	1
RBM8A	0.000220156	-0.366585	0.665	0.747	1
STX16	0.000221437	1.02798	0.174	0.093	1
HSPB1	0.000222038	0.779382	0.308	0.209	1
SLC38A1	0.000223039	-0.366721	0.591	0.703	1
WDR86	0.000223237	1.71842	0.093	0.035	1
SYTL2	0.000225222	-0.554098	0.302	0.434	1
RAB10	0.000228866	-0.640031	0.174	0.293	1
TBPL1	0.000229038	-0.628594	0.223	0.348	1
PFDN5	0.000229315	0.162122	0.981	0.974	1
CCDC167	0.000229945	-0.743175	0.281	0.399	1
SYNE2	0.000230307	0.413707	0.706	0.661	1
PGD	0.000233212	-0.948922	0.114	0.209	1
GFPT1	0.000234538	-0.701432	0.09	0.183	1
HLA-DRA	0.000238609	-0.778419	0.071	0.152	1
CHD4	0.000244638	-0.461863	0.237	0.359	1
APOL4	0.000247338	3.93021	0.03	0.002	1
ATP6V0C	0.000250135	-0.368139	0.471	0.595	1
RGS19	0.000254638	0.753417	0.267	0.165	1
RBX1	0.000258531	-0.503776	0.346	0.485	1
PRKAR2A	0.000258954	-0.788877	0.15	0.251	1
NARF	0.000261302	-0.768538	0.183	0.288	1
DUSP14	0.000261797	-0.872106	0.06	0.139	1
RASSF2	0.000264301	-0.683228	0.153	0.262	1
KDM2B	0.000266732	-0.598672	0.153	0.26	1
ARF4-AS1	0.000267313	1.89688	0.054	0.013	1
VPS37B	0.000272033	-0.509482	0.338	0.462	1
SNX20	0.000272587	-1.21792	0.068	0.147	1
CCNDBP1	0.000273441	-0.516089	0.256	0.377	1
LPP	0.000275597	0.774607	0.237	0.147	1
ERLEC1	0.000275704	-0.764468	0.215	0.319	1
TIPARP	0.000276378	-0.6716	0.24	0.353	1
RPL12	0.000277267	0.123361	0.997	1	1
BPGM	0.000277575	-0.954979	0.057	0.134	1
PSMA4	0.000279062	-0.574814	0.221	0.337	1
IGSF8	0.000279986	1.14439	0.142	0.07	1
CAPZA2	0.000286079	-0.546187	0.27	0.386	1
TRGV5	0.000294197	-1.75115	0.025	0.082	1
CMC2	0.000295696	-0.816168	0.237	0.342	1
TCERG1	0.000297772	-0.737257	0.155	0.258	1
CMIP	0.000300205	-0.837019	0.095	0.185	1
TCF7L2	0.000300681	-2.46134	0.011	0.059	1
HSPBP1	0.000301384	-0.888705	0.076	0.161	1
CAPN1	0.000301475	0.656067	0.218	0.126	1
ADSS	0.000315565	-0.707924	0.27	0.379	1
LAGE3	0.000316988	-1.1963	0.027	0.088	1
AC016831.7	0.000319686	-0.28415	0.433	0.566	1
PGRMC1	0.000324719	-1.01257	0.054	0.13	1
BST2	0.000327929	0.64526	0.398	0.304	1
JMJD4	0.000333165	1.21032	0.071	0.022	1
SRRT	0.000335122	-0.664028	0.251	0.363	1
DNAJA2	0.000339899	-0.437126	0.305	0.432	1
KDM5D	0.000341058	1.09879	0.106	0.044	1
AC004585.1	0.00034571	1.74922	0.046	0.009	1
ATG12	0.000351428	-0.571779	0.232	0.352	1
FLI1	0.000351977	0.953762	0.188	0.106	1
EIF4E	0.000352148	-0.684466	0.188	0.297	1
GZMA	0.000353309	0.431639	0.722	0.755	1
DERL2	0.000358222	-0.575477	0.232	0.342	1
TRMO	0.000358949	-0.665217	0.12	0.218	1
BUD31	0.000361799	-0.399761	0.398	0.52	1
HIST1H4C	0.000362836	-0.402783	0.572	0.685	1
IFT57	0.000363379	-0.791445	0.144	0.245	1
DDIT4	0.000372864	0.384766	0.575	0.473	1
ISG20	0.000380229	-0.402437	0.689	0.723	1
RAC1	0.000392173	-1.19503	0.049	0.119	1
KIAA0513	0.000397489	-0.99231	0.035	0.099	1
TMSB4X	0.000397525	-0.176023	0.997	1	1
CLIC5	0.000398904	-1.10675	0.06	0.136	1
C12orf75	0.000402712	-0.772005	0.316	0.41	1
MT-CYB	0.000402764	0.179401	1	0.998	1
SERINC3	0.000402843	-0.609976	0.3	0.418	1
HDGF	0.000408743	-0.685176	0.074	0.154	1
C6orf99	0.000410447	1.94329	0.063	0.018	1
COX7B	0.000413773	-0.294292	0.575	0.689	1
MAPK1IP1L	0.000414657	-0.366311	0.458	0.588	1
C1QBP	0.000415526	-0.844522	0.098	0.185	1
KIAA1328	0.000416545	1.5438	0.087	0.033	1
AC087239.1	0.000418016	1.39657	0.128	0.062	1
LUZP1	0.000432955	-0.616479	0.177	0.288	1
TRAPPC1	0.000432992	0.539023	0.474	0.39	1
HLA-DQB1	0.000437674	0.731656	0.188	0.106	1
DNAJC8	0.000445505	-0.425627	0.379	0.502	1
FYTTD1	0.000445782	-0.670463	0.183	0.293	1
BCL2	0.000449894	1.03291	0.144	0.073	1
SIRPG	0.000452081	1.15609	0.18	0.104	1
TMEM134	0.000452396	0.917358	0.174	0.097	1
KMT2E	0.000457083	-0.237763	0.719	0.817	1
MYO6	0.000457366	-1.88926	0.022	0.075	1
KLRF1	0.000458437	-1.52464	0.041	0.104	1
HEMK1	0.000467186	1.57439	0.065	0.02	1
CD2BP2	0.00047536	-0.679573	0.142	0.234	1
GGA2	0.000476129	-1.22559	0.052	0.121	1
TARSL2	0.000485074	-1.75245	0.03	0.088	1
SERINC1	0.000488103	-0.480823	0.357	0.474	1
DCAF13	0.000489429	-0.746683	0.114	0.205	1
ICOS	0.00049703	-0.716055	0.057	0.13	1
KPNA2	0.000497048	-0.599193	0.18	0.291	1
TTC13	0.000503739	2.36586	0.041	0.007	1
MAP1LC3A	0.000508473	-1.43091	0.03	0.088	1
PSMD12	0.000522366	-0.600971	0.139	0.242	1
PGAP1	0.000522496	-2.11368	0.014	0.06	1
BX284668.6	0.000533123	2.37703	0.054	0.015	1
PLEKHF1	0.000533385	-1.33558	0.041	0.104	1
AMIGO1	0.000535393	4.51668	0.022	0	1
AC087741.1	0.000535393	4.70097	0.022	0	1
ACOT7	0.000537934	-1.78065	0.027	0.082	1
RAPGEF2	0.000543328	-1.53406	0.033	0.092	1
DCK	0.000545495	1.05654	0.142	0.073	1
PAF1	0.000548041	-0.519064	0.202	0.313	1
AGPAT4	0.000549235	-0.842686	0.109	0.196	1
SAR1A	0.000550537	-0.621352	0.185	0.291	1
LFNG	0.000555904	-0.850954	0.046	0.114	1
UHRF1BP1L	0.000562129	-0.733654	0.117	0.211	1
LRRC40	0.000569067	-1.17611	0.044	0.11	1
IMP3	0.000570266	-0.598076	0.229	0.348	1
UBAC1	0.000570719	-1.68311	0.019	0.07	1
ARL2BP	0.000575003	-0.661808	0.123	0.214	1
NDRG1	0.000579896	-0.606462	0.218	0.33	1
KPNA1	0.00058893	-0.678936	0.153	0.251	1
N4BP1	0.000597566	-0.800501	0.109	0.196	1
MAP1S	0.00060473	-1.18321	0.068	0.141	1
KIAA1191	0.000607654	-0.565158	0.163	0.269	1
ECHS1	0.000611902	0.904232	0.174	0.099	1
CYB5D2	0.000613162	1.24178	0.071	0.024	1
IGF2R	0.000619934	1.24086	0.131	0.066	1
BACH1	0.000620864	-0.678311	0.12	0.212	1
PPP4C	0.000625152	-0.724312	0.161	0.258	1
TMEM263	0.000627005	-1.14706	0.068	0.141	1
TMPO	0.000632096	1.37952	0.123	0.06	1
PSMC6	0.000632625	-0.496893	0.196	0.304	1
TIMM50	0.00063414	-0.690618	0.101	0.189	1
ZFAND6	0.00063485	-0.63993	0.166	0.271	1
PAK2	0.000639782	-0.456474	0.444	0.548	1
TIFA	0.000641651	-0.981118	0.084	0.161	1
GFOD1	0.000650469	-4.74586	0	0.031	1
SLC4A10	0.000651427	0.638487	0.395	0.308	1
NDUFS6	0.000652964	-0.465144	0.294	0.414	1
AC011446.2	0.000656529	1.51136	0.093	0.038	1
SLAMF6	0.00066184	0.972581	0.128	0.062	1
AC211476.2	0.000662171	2.0828	0.044	0.009	1
NOP14	0.000667118	-1.59822	0.038	0.097	1
NT5DC1	0.000668261	1.11069	0.125	0.062	1
TRPM7	0.000670046	-0.567398	0.166	0.269	1
RPS3A	0.000679453	0.109553	0.997	0.998	1
CHST12	0.00068379	-0.670954	0.232	0.333	1
DUSP2	0.000685643	0.67424	0.264	0.174	1
CFLAR	0.000694222	-0.444754	0.488	0.59	1
RAC2	0.000707595	0.245198	0.85	0.822	1
DNAJC2	0.000708099	-0.556631	0.21	0.321	1
POLR3C	0.000708647	-0.883532	0.065	0.137	1
AL450998.2	0.000719602	2.09542	0.06	0.018	1
RBL2	0.000721132	0.5375	0.455	0.377	1
SHISA5	0.000727843	0.400658	0.45	0.335	1
BRD2	0.000734365	-0.353453	0.668	0.755	1
RPL17	0.000736793	0.233793	0.924	0.914	1
PHAX	0.000748574	-0.809979	0.114	0.201	1
SLIRP	0.000749162	-0.639255	0.218	0.324	1
SERTAD1	0.000756595	-0.328626	0.357	0.484	1
PSMB9	0.000757261	0.373791	0.643	0.579	1
CTU2	0.000763405	-1.0352	0.049	0.115	1
DAAM1	0.000767211	-1.31561	0.052	0.117	1
FLNA	0.000770628	-0.254917	0.796	0.852	1
FURIN	0.000770637	-0.484763	0.161	0.266	1
ITGB1	0.000772474	-0.549261	0.223	0.332	1
RPLP0	0.000773714	0.126419	0.995	1	1
SETD2	0.000780015	-0.658919	0.221	0.322	1
ATXN7.1	0.000782483	1.43806	0.057	0.016	1
SMIM27	0.000788832	0.799653	0.169	0.095	1
DUS3L	0.000794496	0.964956	0.18	0.106	1
AC136475.1	0.000796682	1.54513	0.057	0.016	1
RWDD4	0.000798411	-1.00069	0.074	0.147	1
HIVEP2	0.000810836	-0.717639	0.161	0.256	1
RPL15	0.000818632	0.116022	0.997	0.996	1
N4BP3	0.00081968	-2.32119	0.011	0.053	1
AP4M1	0.000825439	-1.53778	0.025	0.077	1
C1orf21	0.000829533	-0.683817	0.123	0.211	1
PTGES3	0.00083148	-0.350302	0.572	0.676	1
APEH	0.000847942	0.916664	0.15	0.081	1
NIPBL	0.00086676	-0.450509	0.357	0.478	1
ID2	0.000893784	-0.251387	0.564	0.678	1
ZMAT2	0.000900314	-0.52468	0.297	0.414	1
SKP1	0.000900827	-0.254804	0.853	0.883	1
ACIN1	0.000903182	-0.700331	0.188	0.288	1
MPI	0.000905132	1.2799	0.106	0.049	1
ATG3	0.00090767	-0.755863	0.166	0.267	1
POP5	0.000912178	0.738187	0.188	0.112	1
KLHL24	0.000912788	-0.625095	0.169	0.266	1
GIMAP4	0.000913507	0.431444	0.392	0.289	1
HOXB2	0.000927482	-1.32753	0.022	0.071	1
HLA-C	0.000927624	-0.142911	0.989	1	1
SF3B4	0.000933139	-0.562484	0.322	0.445	1
PPP2R2A	0.000934399	-0.508116	0.142	0.238	1
AKIRIN1	0.000935586	-0.690793	0.147	0.236	1
COPA	0.000942975	-0.46193	0.243	0.355	1
SLCO4A1	0.000943284	-1.4579	0.016	0.062	1
AC243829.4	0.000947028	-1.30321	0.005	0.042	1
GNA15	0.000952869	-0.763738	0.074	0.148	1
ATP5MC3	0.000966264	-0.370241	0.58	0.661	1
AHI1	0.000970012	-1.10676	0.06	0.128	1
CEBPZ	0.000974075	-0.655624	0.27	0.366	1
JAM3	0.000975375	-1.51749	0.016	0.062	1
WDFY2	0.000976352	-0.615259	0.139	0.231	1
TOX4	0.000978843	-0.48261	0.253	0.364	1
PCBP1	0.000992388	-0.271465	0.292	0.429	1
CDC42SE2	0.000992434	-0.326655	0.507	0.597	1
RHOG	0.000993379	-0.369911	0.51	0.595	1
IFITM2	0.000993869	0.209525	0.744	0.678	1
CDC37L1	0.00100302	-0.898224	0.079	0.152	1
EPHX2	0.00100413	2.43499	0.038	0.007	1
MRPL22	0.00100904	-0.652117	0.158	0.251	1
LINC02256	0.0010258	1.41014	0.093	0.04	1
PPP6C	0.00104723	-0.529648	0.278	0.386	1
MBTPS2	0.00104758	2.50472	0.03	0.004	1
ZMYND8	0.00105107	1.21118	0.101	0.046	1
PRRC2C	0.00106543	-0.288813	0.703	0.786	1
SUCLG2	0.00106632	0.893617	0.158	0.088	1
GALNT11	0.0010674	-0.64308	0.114	0.2	1
TCF25	0.00107552	-0.37745	0.469	0.573	1
HLA-DRB5	0.00107669	-0.796843	0.06	0.128	1
ABCA7	0.00108301	0.885542	0.12	0.059	1
SRP54	0.00108422	-0.61011	0.193	0.297	1
INTS6L	0.00109909	-1.13086	0.035	0.092	1
EGR1	0.00110176	0.624935	0.106	0.049	1
ZBTB10	0.00110473	1.42238	0.101	0.046	1
TOX	0.00111459	-2.42725	0.011	0.051	1
RRAGA	0.00111469	-0.908857	0.084	0.159	1
HDAC10	0.00112259	1.3269	0.09	0.038	1
ARID3B	0.0011229	-1.07501	0.049	0.112	1
APBB1IP	0.00112509	0.50659	0.376	0.284	1
ARID4B	0.00112739	-0.398277	0.477	0.588	1
FAS	0.00112983	-0.450443	0.229	0.339	1
RNF44	0.00113888	0.798284	0.218	0.139	1
OVCA2	0.00113975	-0.892565	0.063	0.132	1
SSR4	0.00114514	0.256513	0.847	0.822	1
ZNF675	0.00114693	-1.15499	0.038	0.095	1
RPL9	0.0011492	0.129489	0.995	0.995	1
KRAS	0.00116722	-0.743729	0.101	0.183	1
S1PR4	0.00116744	-0.644675	0.125	0.212	1
DDX24	0.00117269	-0.47058	0.559	0.634	1
ANAPC16	0.00119032	0.390322	0.529	0.44	1
KMT5C	0.00119573	-1.7212	0.022	0.07	1
IKZF2	0.00119722	1.38537	0.109	0.053	1
IFNG-AS1	0.00120279	1.60115	0.101	0.048	1
LINC00467	0.0012084	4.41858	0.019	0	1
GSTA4	0.0012084	4.59038	0.019	0	1
CCR10	0.0012084	4.52185	0.019	0	1
SLC17A9	0.0012084	4.64817	0.019	0	1
ZNF547	0.0012084	4.52187	0.019	0	1
IDI1	0.00121085	-0.460776	0.286	0.399	1
RNF168	0.00121659	-0.577602	0.199	0.304	1
PRKAR1B	0.00122189	1.91795	0.054	0.016	1
CDK11A	0.00122392	-0.637889	0.15	0.234	1
SRGAP2B	0.00122793	3.81045	0.025	0.002	1
LINC01136	0.00122793	3.44466	0.025	0.002	1
FNDC3B	0.00123218	-0.924565	0.06	0.126	1
NDUFS3	0.00123323	-0.586228	0.177	0.271	1
CHD7	0.00124107	-0.904715	0.068	0.137	1
IL16	0.00124736	0.531476	0.335	0.242	1
QPCT	0.00125122	-1.79699	0.011	0.051	1
MAP3K1	0.00125724	1.3783	0.112	0.055	1
G3BP2	0.00125952	-0.418809	0.567	0.647	1
SLC26A2	0.00126599	-2.48254	0.008	0.046	1
PLK3	0.00127136	-0.70853	0.098	0.179	1
HSBP1	0.00127972	-0.458843	0.155	0.256	1
ACYP1	0.00128386	1.06335	0.095	0.042	1
ATP5MC2	0.00128484	0.211228	0.896	0.877	1
NUDT14	0.00128507	-2.09093	0.008	0.046	1
PDHA1	0.00129289	-0.848704	0.101	0.181	1
COPS7B	0.00129996	-0.771424	0.071	0.143	1
TRMT10C	0.00130531	-0.529944	0.234	0.333	1
YTHDF2	0.001306	-0.444212	0.292	0.41	1
TXNRD1	0.00130945	-0.480828	0.161	0.258	1
PEA15	0.00132497	-0.611747	0.101	0.183	1
PPIB	0.00132662	-0.211463	0.839	0.908	1
CACYBP	0.00133462	-0.445617	0.27	0.396	1
METTL5	0.00133857	0.759807	0.229	0.15	1
VDAC2	0.00134186	-0.418222	0.45	0.553	1
ADA	0.00134269	-0.583666	0.109	0.196	1
PES1	0.0013504	-1.05801	0.076	0.147	1
TSN	0.00135416	-0.543296	0.161	0.26	1
GCC2	0.00135967	-0.321495	0.313	0.423	1
MIAT	0.00136149	-1.15648	0.063	0.128	1
MAP4K5	0.00137335	-0.817618	0.101	0.181	1
PTPN11	0.00137538	-0.804431	0.076	0.15	1
ADRM1	0.00138072	-0.478741	0.308	0.412	1
ECI2	0.00139363	1.04341	0.117	0.059	1
TAGAP	0.00139871	0.412395	0.654	0.581	1
DENND3	0.00139953	-1.10175	0.038	0.095	1
ZSWIM6	0.00139966	-1.37351	0.03	0.082	1
GPD1L	0.0014097	1.56855	0.041	0.009	1
GNAQ	0.00142135	1.69422	0.057	0.018	1
PECAM1	0.00142158	0.96527	0.09	0.038	1
METRNL	0.00145215	-0.933345	0.109	0.187	1
MRPS35	0.00146229	-0.69452	0.125	0.214	1
DMAC1	0.001472	0.805418	0.163	0.093	1
GPSM3	0.00147261	0.271712	0.673	0.632	1
RTN3	0.00153282	-0.61001	0.207	0.302	1
ARL13B	0.00157625	-0.838779	0.063	0.128	1
CMTM6	0.0015796	-0.335024	0.357	0.491	1
HMG20A	0.00158924	1.09158	0.106	0.051	1
HIPK1	0.00160018	-0.478072	0.191	0.293	1
NKG7	0.00160425	-0.262648	0.847	0.94	1
MUL1	0.00161133	-0.934745	0.057	0.121	1
ARF4	0.00161862	-0.359447	0.485	0.57	1
AGO2	0.00162384	-0.487951	0.158	0.253	1
EMC3	0.00162505	-0.593669	0.215	0.311	1
ARF1	0.00162957	-0.261077	0.76	0.828	1
ZMAT1	0.00163797	1.5532	0.065	0.024	1
RAB35	0.0016393	-0.571209	0.112	0.196	1
BAZ1A	0.00164036	-0.678834	0.136	0.223	1
SAP25	0.00164042	2.12634	0.044	0.011	1
CFAP298	0.00164655	-0.823558	0.125	0.205	1
MAP4K1	0.00164729	0.75601	0.245	0.168	1
CCR2	0.00165485	1.61023	0.065	0.024	1
TUBB	0.00166004	0.481126	0.499	0.423	1
CPNE1	0.00166057	0.794234	0.218	0.145	1
FAM169A	0.00166726	-1.56478	0.022	0.068	1
CYLD	0.00167721	-0.484726	0.349	0.449	1
MRPL38	0.00168166	-2.76792	0.008	0.044	1
DGCR2	0.00168777	1.11983	0.114	0.057	1
PIGX	0.00169074	-1.62467	0.022	0.068	1
IKZF1	0.00169256	0.503399	0.373	0.278	1
LRP10	0.00169635	0.970815	0.166	0.099	1
AL627171.1	0.00170326	1.43983	0.063	0.022	1
PCGF5	0.00171019	-0.553098	0.281	0.379	1
NSFL1C	0.00171283	-0.550075	0.169	0.266	1
RCSD1	0.0017157	0.492633	0.221	0.137	1
OSM	0.00173386	1.30228	0.106	0.051	1
MED14	0.00173905	-0.96223	0.035	0.09	1
ACER3	0.00175314	-2.32573	0.008	0.044	1
GZMH	0.00175635	-0.744771	0.177	0.264	1
GABPB1	0.00176014	-0.825259	0.068	0.136	1
PSME2	0.00176083	0.378099	0.654	0.597	1
LINC02384	0.00177058	-1.63308	0.011	0.049	1
VAMP5	0.00177816	0.597307	0.335	0.255	1
PDE4DIP	0.00177925	-1.10856	0.09	0.161	1
CNOT10	0.00178112	-0.777176	0.093	0.167	1
LINC02446	0.00179526	1.70964	0.068	0.026	1
TSG101	0.00179607	-0.704385	0.084	0.158	1
DNM1L	0.0018271	-0.747618	0.106	0.187	1
TIMM17A	0.00183241	-0.461048	0.155	0.251	1
RB1	0.00184557	-0.768509	0.06	0.125	1
CDC42SE1	0.00184584	-0.427191	0.441	0.564	1
CENPK	0.00185583	1.13333	0.101	0.048	1
CCDC189	0.00187766	-2.41788	0.005	0.038	1
YAF2	0.00190018	-0.564953	0.136	0.222	1
KDM7A	0.00196109	-0.851874	0.057	0.121	1
POLR2D	0.00196405	-0.814276	0.109	0.185	1
SYVN1	0.00196719	-0.918306	0.079	0.15	1
ZBTB25	0.00197001	1.15896	0.106	0.053	1
TEX30	0.00197643	-1.34655	0.038	0.092	1
SCRN2	0.00199457	0.933176	0.163	0.097	1
ITGA5	0.00199629	-0.631895	0.196	0.295	1
REX1BD	0.0019984	0.489066	0.428	0.333	1
ACHE	0.00200838	-4.47646	0	0.026	1
KCTD21	0.00200838	-4.0836	0	0.026	1
NDUFA6	0.00201253	-0.339109	0.471	0.588	1
AL355472.1	0.00202391	1.28115	0.087	0.038	1
LSM14A	0.00203084	-0.519236	0.3	0.401	1
EIF6	0.00203098	-0.517344	0.259	0.361	1
NXF1	0.00203705	-0.689819	0.185	0.275	1
NAPA	0.00205823	-0.494369	0.401	0.504	1
PTGER2	0.00205843	0.733292	0.161	0.092	1
NFAT5	0.0020686	-0.574717	0.15	0.236	1
DNAJC15	0.00208394	-0.66429	0.174	0.266	1
ACAP1	0.00209084	0.385889	0.512	0.443	1
TMEM273	0.00209207	-1.26353	0.068	0.13	1
TAP1	0.00209733	-0.367947	0.471	0.586	1
TMC4	0.00210024	2.29885	0.035	0.007	1
PIM1	0.00210085	-0.472832	0.302	0.401	1
COPS4	0.00210304	-0.821208	0.09	0.161	1
BCL3	0.00210564	-1.09447	0.057	0.117	1
NCBP2-AS2	0.00212209	-0.644569	0.128	0.211	1
C10orf91	0.00212349	1.86323	0.049	0.015	1
PHF21A	0.00213113	0.827857	0.158	0.092	1
ZNF680	0.00213124	2.13995	0.035	0.007	1
SEC61B	0.00213424	-0.25085	0.744	0.815	1
TXN	0.00213577	-0.282826	0.417	0.548	1
MT1E	0.00214052	-0.841706	0.082	0.152	1
EPS8L2	0.00217442	1.2407	0.079	0.033	1
BCOR	0.00217756	-0.553857	0.09	0.165	1
EIF2AK1	0.00218648	1.07767	0.093	0.042	1
ILKAP	0.00219697	-0.596186	0.095	0.17	1
PLPP2	0.00220234	-1.44424	0.014	0.053	1
RUFY2	0.00221296	-1.11485	0.025	0.071	1
PNKD	0.00221572	0.737812	0.183	0.112	1
ARHGAP4	0.00221729	0.453025	0.351	0.262	1
RBM14	0.00222273	-0.729875	0.068	0.136	1
SSBP3	0.00222468	1.17359	0.101	0.049	1
AL139352.1	0.00223016	2.51198	0.027	0.004	1
HIST1H3A	0.00223558	1.25086	0.112	0.057	1
EFL1	0.0022376	-1.33734	0.038	0.092	1
JAK1	0.00224079	-0.590517	0.305	0.401	1
SLC9A3R1	0.00225188	-0.408116	0.398	0.52	1
TUSC2	0.0022521	-0.546014	0.174	0.271	1
KIF13B	0.00227247	-0.72548	0.093	0.167	1
APOBEC3C	0.00228233	-0.567013	0.196	0.282	1
STN1	0.00228428	0.544038	0.21	0.132	1
MIF	0.00230245	0.243534	0.828	0.819	1
RANBP1	0.00232413	-0.718462	0.188	0.277	1
PTP4A1	0.00232549	-0.567075	0.3	0.401	1
TNIK	0.00234134	-0.696081	0.101	0.178	1
THBS1	0.00235427	-2.01625	0.011	0.048	1
HINT2	0.00236738	0.845786	0.142	0.079	1
PAK1	0.00236918	-1.00514	0.049	0.108	1
ADAM19	0.00238668	-1.37867	0.044	0.097	1
POLR1B	0.00239205	-1.86142	0.016	0.057	1
ZNF706	0.00239934	-0.494845	0.33	0.429	1
STAT5A	0.00240154	-0.895025	0.074	0.141	1
POLR3F	0.00243139	-1.41854	0.022	0.066	1
CEBPG	0.0024337	-0.818586	0.114	0.19	1
MAX	0.0024372	-0.372984	0.316	0.427	1
ENO2	0.00243868	-0.560135	0.095	0.17	1
C19orf44	0.00245415	-3.0297	0.003	0.031	1
CD5	0.00245517	-0.696537	0.308	0.392	1
RAB37	0.00245642	0.933936	0.117	0.06	1
SARS	0.00245765	-0.314688	0.218	0.324	1
DLST	0.00246109	-0.610747	0.139	0.218	1
PHC1	0.00247427	1.42569	0.052	0.016	1
MAP2K3	0.00247495	-0.610799	0.082	0.154	1
TATDN2	0.00249627	2.63088	0.038	0.009	1
ERN1	0.00251559	0.616761	0.381	0.315	1
RIOK3	0.00252817	-0.49659	0.243	0.342	1
TADA3	0.00253826	0.709246	0.193	0.123	1
FAHD2B	0.0025423	1.79596	0.054	0.018	1
PTPN7	0.00254834	-0.435688	0.253	0.359	1
IRF3	0.00254848	0.559995	0.21	0.132	1
KLHL18	0.00256592	-0.733617	0.106	0.181	1
TPST2	0.00257615	0.571118	0.308	0.233	1
TRIR	0.00258159	-0.602846	0.188	0.277	1
EDF1	0.00258272	-0.195408	0.828	0.874	1
HACD4	0.00258711	0.971126	0.128	0.07	1
ALOX5AP	0.00260974	0.260162	0.629	0.537	1
ACTR3	0.00262462	-0.328325	0.507	0.584	1
TFAP4	0.00262743	2.06726	0.038	0.009	1
HSPA9	0.00264123	-0.380501	0.406	0.518	1
SH3TC1	0.00264911	-1.16965	0.008	0.042	1
LAMTOR3	0.002655	-0.607853	0.128	0.207	1
SLC20A1	0.002663	0.612858	0.226	0.148	1
TMEM161B-AS1	0.00267356	1.69323	0.06	0.022	1
MAP1A	0.00268078	-1.87454	0.005	0.037	1
PAPOLA	0.00268588	-0.397346	0.319	0.421	1
PPP2R5A	0.00268766	0.97152	0.106	0.053	1
RAB8B	0.00270632	-0.417755	0.251	0.352	1
RASGRP2	0.00272047	0.662129	0.256	0.183	1
RNF144A	0.00272055	3.85702	0.022	0.002	1
ZNF665	0.00272055	3.37303	0.022	0.002	1
NR1D1	0.0027256	0.939074	0.125	0.068	1
PIGF	0.00273946	1.58041	0.057	0.02	1
MMP9	0.00274353	-2.10424	0.019	0.06	1
AC244197.2	0.00274444	4.6359	0.016	0	1
FP236383.3	0.00274444	4.27519	0.016	0	1
QSOX2	0.00274738	3.62043	0.022	0.002	1
LINC02132	0.00277444	3.20934	0.022	0.002	1
AL596325.1	0.00278807	2.9366	0.022	0.002	1
FBLN7	0.00280175	2.80467	0.022	0.002	1
C6orf62	0.00280177	0.589996	0.297	0.222	1
TBCD	0.00280397	-0.799574	0.114	0.189	1
ZNF408	0.00281878	-1.13055	0.038	0.09	1
UBE2L6	0.00282628	0.471655	0.417	0.342	1
THEMIS	0.00283331	0.556684	0.207	0.132	1
FAF1	0.00283476	1.35142	0.057	0.02	1
SRPRB	0.00283571	-0.739651	0.147	0.231	1
BIN1	0.00285749	0.32463	0.392	0.293	1
GID8	0.00286023	-0.581255	0.163	0.253	1
RUVBL1	0.00286701	1.10742	0.112	0.059	1
TRPV2	0.00287276	0.683909	0.188	0.117	1
PRKX	0.00287885	-0.758566	0.098	0.168	1
BUD13	0.00287898	-0.692229	0.044	0.099	1
TMEM41B	0.00289237	-0.646396	0.084	0.154	1
NOSIP	0.00292503	0.407549	0.575	0.531	1
FAM83D	0.00293043	-4.12814	0	0.024	1
ZNF281	0.00294054	-1.21998	0.054	0.112	1
ARL1	0.0029491	-0.915594	0.052	0.11	1
H3F3B	0.00297167	-0.126934	0.997	0.996	1
VCP	0.00298244	-0.416812	0.401	0.513	1
KCTD20	0.00299186	-0.457671	0.183	0.271	1
DLD	0.00301454	-0.564603	0.136	0.222	1
ABCF3	0.00302021	-0.877966	0.095	0.161	1
HARS	0.00302268	-0.439878	0.147	0.234	1
AC090517.4	0.00302567	2.66931	0.03	0.005	1
CIRBP	0.00302762	0.191229	0.866	0.857	1
EFHD2	0.00303268	-0.415914	0.259	0.368	1
IL23R	0.00304515	0.700281	0.213	0.141	1
UBE2O	0.00304621	-1.18325	0.025	0.07	1
TRMT2A	0.00306395	1.12268	0.109	0.057	1
MKL1	0.00308592	-0.653947	0.123	0.203	1
FAM96B	0.00310811	-0.393993	0.441	0.54	1
HNRNPC	0.0031089	-0.232202	0.733	0.81	1
DNTTIP2	0.00311128	-0.384613	0.33	0.427	1
C9orf78	0.00313761	-0.306243	0.49	0.584	1
DNAJC4	0.00314053	0.784339	0.202	0.132	1
MTRNR2L12	0.00314189	0.354263	1	1	1
MORF4L1	0.0031449	-0.2372	0.61	0.696	1
MTX2	0.00318283	1.29334	0.076	0.033	1
CYB5R3	0.00318882	-0.555356	0.18	0.271	1
PDE4B	0.00320706	-0.432748	0.51	0.592	1
KDM4C	0.00323542	0.58945	0.221	0.145	1
GMPPA	0.00323977	1.0318	0.084	0.038	1
NBPF1	0.00324377	-1.25261	0.03	0.077	1
TRABD	0.00324717	-0.625593	0.316	0.407	1
RAB21	0.00324852	-0.567981	0.06	0.121	1
C2CD5	0.00326793	1.17407	0.063	0.024	1
PDIA6	0.00326832	-0.476396	0.322	0.419	1
SEC61G	0.00326836	-0.242489	0.649	0.731	1
PYCR2	0.0032719	1.27886	0.068	0.027	1
TM9SF1	0.00327362	-0.777043	0.084	0.152	1
PDCD5	0.00328503	-0.457181	0.253	0.341	1
PSMA3	0.00330949	-0.383175	0.302	0.41	1
FBXW5	0.0033128	0.678353	0.24	0.167	1
KAT6B	0.00331918	-0.591001	0.153	0.233	1
TRBC1	0.00331942	0.325511	0.616	0.557	1
HIPK1-AS1	0.00332413	1.87035	0.041	0.011	1
TRBV6-1	0.0033275	-1.19347	0.022	0.064	1
ARHGEF6	0.00335813	0.808817	0.18	0.115	1
GLRX	0.00336341	-0.587695	0.357	0.436	1
PLEC	0.00337019	-0.238813	0.199	0.291	1
TMEM223	0.00338319	-0.926573	0.071	0.132	1
ARFRP1	0.0033951	0.792993	0.147	0.086	1
FMC1	0.00342223	1.21398	0.079	0.035	1
JMJD1C	0.00343551	-0.486804	0.379	0.476	1
MPV17	0.00345202	0.862426	0.147	0.086	1
RTF1	0.00346287	-0.702056	0.123	0.2	1
ADIPOR2	0.00346625	-0.614525	0.101	0.176	1
AUP1	0.00347329	-0.367824	0.46	0.555	1
BCAS3	0.00347699	1.21054	0.074	0.031	1
PRKAR1A	0.00348436	-0.445411	0.332	0.43	1
AC004832.6	0.00348835	1.19709	0.079	0.035	1
ZNF770	0.00350214	-0.70665	0.09	0.158	1
GHITM	0.00350656	-0.362395	0.46	0.568	1
METTL18	0.00351643	-1.45336	0.016	0.055	1
CCS	0.00351899	0.686616	0.207	0.136	1
TRG-AS1	0.00351907	0.686835	0.202	0.132	1
CTNNB1	0.00353318	-0.521656	0.177	0.267	1
TOP3A	0.00353822	-1.5082	0.027	0.071	1
HPGD	0.00355712	0.8563	0.123	0.066	1
RPS19BP1	0.00358043	-0.431215	0.319	0.423	1
STAMBPL1	0.00358942	0.918821	0.084	0.038	1
C19orf70	0.0035967	0.350951	0.458	0.37	1
OTUD5	0.00360845	-0.587907	0.074	0.139	1
CCL20	0.00365614	-2.17641	0.046	0.099	1
PCGF6	0.00366017	-0.865139	0.033	0.081	1
CLTC	0.00366809	-0.547088	0.196	0.284	1
TFB2M	0.00368321	-1.19633	0.044	0.095	1
GRK6	0.00369831	1.16288	0.104	0.053	1
ARL8B	0.00369843	-0.495785	0.215	0.308	1
SLFN5	0.00370588	-0.454828	0.283	0.381	1
ZBED5	0.00372509	0.946718	0.079	0.035	1
NRBF2	0.00373502	-0.718665	0.123	0.198	1
CCDC12	0.00375635	-0.380119	0.351	0.456	1
FEM1C	0.00376713	-1.12017	0.041	0.092	1
ICAM3	0.00377612	0.293447	0.706	0.654	1
POLR2K	0.00379113	-0.363986	0.368	0.484	1
PDE6B	0.00382736	1.54465	0.044	0.013	1
VAMP2	0.00384272	0.601177	0.256	0.179	1
EMC7	0.00385549	-0.485708	0.292	0.385	1
PMVK	0.00386435	0.730864	0.196	0.128	1
GAR1	0.00386731	-0.678362	0.06	0.119	1
DHX40	0.00387854	-0.849136	0.052	0.108	1
PHPT1	0.00391708	0.539689	0.262	0.181	1
TRMT11	0.00391756	-1.49712	0.019	0.059	1
AC025171.3	0.00393294	0.714938	0.207	0.139	1
FCF1	0.00394299	1.20111	0.095	0.048	1
STAM	0.00395449	-0.56313	0.104	0.176	1
SAR1B	0.00395829	-0.458389	0.18	0.267	1
SIK2	0.00398557	-0.885315	0.057	0.114	1
STK24	0.00399327	-0.450333	0.117	0.198	1
NAPG	0.00399799	-0.835263	0.082	0.147	1
AC027097.1	0.00401378	1.73171	0.046	0.015	1
FGD5-AS1	0.00401418	-0.679562	0.074	0.134	1
STX5	0.0040151	-0.509727	0.196	0.286	1
TMX4	0.00401896	-0.659108	0.15	0.229	1
SNHG15	0.00402313	0.383989	0.392	0.317	1
SRA1	0.00402328	-0.524158	0.256	0.348	1
ROGDI	0.00403035	2.597	0.033	0.007	1
CRIP2	0.00403935	-0.479898	0.076	0.141	1
FASTKD3	0.00403975	-1.59367	0.014	0.049	1
MCM6	0.00404544	-0.973883	0.054	0.11	1
SEC24A	0.00407388	-0.811526	0.074	0.136	1
DNAJB11	0.00409294	-0.641792	0.147	0.227	1
TSPAN3	0.00409522	-1.40172	0.03	0.075	1
SLC35C2	0.00413088	0.662965	0.169	0.104	1
RPGR	0.00414128	-0.728204	0.035	0.084	1
DNHD1	0.00414688	1.90314	0.033	0.007	1
BTG1	0.00415786	-0.219692	0.689	0.771	1
LAMTOR4	0.0042022	0.313612	0.49	0.408	1
ARHGEF39	0.00424723	1.72227	0.049	0.016	1
KDELR2	0.00425476	-0.977786	0.063	0.121	1
N4BP2	0.00427164	-0.811332	0.054	0.11	1
ATG5	0.00427374	-0.469201	0.172	0.262	1
CREG1	0.0042819	-3.95619	0	0.022	1
AC078846.1	0.0042819	-4.17949	0	0.022	1
ADAM10	0.00428958	0.586184	0.267	0.19	1
TIMM21	0.0042969	-1.45509	0.019	0.059	1
C12orf76	0.00435723	1.11439	0.123	0.07	1
CCL5	0.00437124	-0.281896	0.861	0.929	1
SEPT7	0.00439946	-0.232135	0.632	0.709	1
RABIF	0.0044008	-0.53164	0.134	0.214	1
RBM4B	0.00440713	-0.889724	0.038	0.088	1
RBM23	0.0044124	-0.660391	0.12	0.192	1
GTF3C6	0.00441806	-0.414804	0.281	0.385	1
LEPROTL1	0.00442352	-0.408688	0.657	0.714	1
SEC14L2	0.00443028	-1.28145	0.022	0.062	1
ATXN1	0.00446927	-0.602663	0.142	0.216	1
AMD1	0.00447185	-0.340471	0.376	0.491	1
C1orf174	0.0044792	-0.826705	0.084	0.148	1
GPR65	0.00449662	-0.231142	0.452	0.54	1
HDAC8	0.00452658	0.990504	0.095	0.048	1
IFNGR1	0.00459134	-0.356076	0.371	0.469	1
DHX9	0.00459886	-0.417674	0.237	0.335	1
FAM136A	0.00463049	-0.594125	0.147	0.227	1
STK17B	0.00464002	-0.276706	0.477	0.575	1
CCDC93	0.00467256	-0.648812	0.106	0.176	1
UGP2	0.00468299	0.635806	0.251	0.181	1
PZP	0.00469018	2.2381	0.025	0.004	1
PIAS4	0.00473057	-1.18429	0.041	0.09	1
AHNAK	0.00473368	-0.347195	0.839	0.853	1
ACAD10	0.00475005	2.20584	0.025	0.004	1
RGS16	0.00476653	-0.66383	0.054	0.11	1
MGST3	0.0047804	0.428966	0.368	0.282	1
NUGGC	0.00479035	2.06767	0.025	0.004	1
CHMP4B	0.00479622	-0.644393	0.095	0.163	1
HGSNAT	0.00479813	-1.02798	0.052	0.104	1
NAA38	0.00487425	0.386649	0.311	0.231	1
SLC10A3	0.00487932	-0.86496	0.046	0.099	1
SEMA4D	0.00490015	0.56174	0.237	0.165	1
RASGRF2	0.00490394	1.47343	0.06	0.024	1
CHKB	0.00490394	1.53763	0.06	0.024	1
STOM	0.00492666	0.502288	0.335	0.251	1
TIMP1	0.00494005	0.4325	0.286	0.211	1
HIST1H1E	0.00494626	0.4953	0.305	0.229	1
FRMD4B	0.00494812	-0.572424	0.052	0.106	1
MINCR	0.00495109	1.51554	0.06	0.024	1
GSTK1	0.00496432	0.257851	0.632	0.529	1
SRP14	0.00498983	-0.165607	0.839	0.892	1
PLCB1	0.00499458	1.45379	0.057	0.022	1
UBL3	0.00499475	-0.645941	0.109	0.178	1
AEN	0.00501261	0.706564	0.12	0.066	1
ASB6	0.00502367	-0.998587	0.038	0.086	1
MSH3	0.00502627	1.17443	0.101	0.053	1
ADGRL1	0.00503711	2.13853	0.035	0.009	1
GCLC	0.00503865	-1.7932	0.008	0.038	1
SH2D1A	0.0050726	0.408055	0.349	0.269	1
RAB4A	0.00511731	-1.33286	0.033	0.077	1
GCHFR	0.00514162	-0.491769	0.229	0.319	1
SEPT6	0.00514267	0.326554	0.501	0.432	1
SLAMF1	0.00514529	-0.521795	0.27	0.355	1
COQ6	0.00516837	1.06958	0.06	0.024	1
LRRC28	0.00516912	1.35702	0.057	0.022	1
FLT3LG	0.00517597	0.158415	0.649	0.566	1
SBDS	0.00517604	0.364015	0.54	0.471	1
TEFM	0.00517717	-1.52591	0.019	0.057	1
CDS2	0.00519097	-0.632313	0.128	0.203	1
TBC1D16	0.00519496	-2.97609	0.003	0.027	1
CHD9	0.00519949	0.483029	0.259	0.181	1
ADCK5	0.00520571	1.84292	0.035	0.009	1
ACO1	0.00520571	1.76375	0.035	0.009	1
TMEM80	0.00523446	1.23773	0.076	0.035	1
HSP90AB1	0.00525368	-0.177439	0.935	0.918	1
CAPN2	0.00525718	-0.453204	0.259	0.346	1
C16orf74	0.00525727	1.72558	0.035	0.009	1
SCAF11	0.00525786	-0.518634	0.42	0.502	1
SPTLC2	0.00526887	-0.823572	0.095	0.161	1
CDKN2AIP	0.00527911	-0.695832	0.109	0.181	1
MCAM	0.00528615	-2.68904	0.003	0.027	1
KCTD11	0.00528615	-2.76426	0.003	0.027	1
TRAPPC4	0.00530588	-0.550825	0.169	0.255	1
HMGN2	0.00532341	0.220575	0.67	0.592	1
CCDC173	0.00535581	-1.83163	0.014	0.048	1
SH3BP2	0.00535928	0.926219	0.093	0.046	1
FGR	0.00536085	0.998313	0.106	0.057	1
IFIT3	0.00538942	-0.389141	0.005	0.033	1
AMPD2	0.00540316	-0.801759	0.106	0.174	1
ITM2C	0.00540786	-0.743466	0.068	0.126	1
TP53TG1	0.00545873	0.853211	0.142	0.082	1
RAB3GAP1	0.0054751	-0.709892	0.071	0.132	1
MTMR6	0.00548454	-0.506251	0.087	0.154	1
ARID2	0.00548537	-0.648874	0.12	0.189	1
FKBP1A	0.00549049	-0.448573	0.349	0.432	1
TMEM115	0.00551044	-0.786966	0.101	0.167	1
TRIT1	0.00553358	-1.57185	0.014	0.048	1
APMAP	0.00562134	-0.306693	0.469	0.559	1
ELL	0.00566945	-0.405677	0.204	0.299	1
ACSL1	0.00567207	-0.997215	0.025	0.066	1
PLEKHF2	0.00569342	-1.2159	0.038	0.084	1
COX6B1	0.00575931	0.240196	0.733	0.652	1
NAA35	0.00576467	-1.16986	0.044	0.092	1
TPK1	0.00580457	1.04013	0.071	0.031	1
RIC8B	0.00581613	1.03949	0.074	0.033	1
ARPC1B	0.00586216	0.580749	0.232	0.161	1
NPM1	0.00586835	-0.124781	0.959	0.973	1
TOR1A	0.00587028	-0.582759	0.128	0.203	1
PSMB10	0.0058796	0.406134	0.439	0.366	1
CSNK1A1	0.00588913	-0.31705	0.368	0.482	1
SPAG1	0.00588931	-0.737179	0.049	0.101	1
NEPRO	0.00590876	-0.579974	0.093	0.158	1
MIATNB	0.00592089	0.872713	0.076	0.035	1
LNPEP	0.00594075	0.479039	0.278	0.201	1
TMEM208	0.005974	-0.518687	0.226	0.31	1
PGM3	0.00597417	-1.1132	0.03	0.073	1
RAVER1	0.00598704	-1.53478	0.022	0.06	1
P4HB	0.00600482	-0.323659	0.376	0.484	1
LY6E	0.00600904	0.251808	0.654	0.606	1
BCL6	0.00601417	-0.684876	0.054	0.108	1
RAB11A	0.00601821	-0.497673	0.259	0.348	1
AARS	0.00604615	-1.14155	0.038	0.084	1
UQCR11	0.0061022	0.212204	0.706	0.645	1
CENPN	0.00610533	-1.05441	0.022	0.06	1
MDH2	0.00614479	0.446932	0.455	0.381	1
ZC3H15	0.00615364	-0.292303	0.411	0.518	1
FCGR2B	0.00615681	2.99252	0.019	0.002	1
FAM219A	0.00615681	3.08025	0.019	0.002	1
APOBEC3F	0.00620165	-0.961025	0.038	0.084	1
MRPL20	0.00620865	-0.355172	0.316	0.418	1
MAF1	0.006228	-0.739493	0.101	0.165	1
PPP1CC	0.00623627	-0.667058	0.21	0.286	1
ZNF787	0.00624649	2.87938	0.019	0.002	1
SEPT1	0.0062573	0.342679	0.493	0.436	1
ZBED4	0.00626051	-1.03932	0.033	0.077	1
FTCDNL1	0.0062878	3.84714	0.014	0	1
FAM19A1	0.0062878	3.95103	0.014	0	1
RPS10-NUDT3	0.0062878	4.48097	0.014	0	1
ZFP37	0.0062878	4.19795	0.014	0	1
CYSLTR2	0.0062878	4.63481	0.014	0	1
TRAV39	0.0062878	4.37603	0.014	0	1
CYP46A1	0.0062878	4.33794	0.014	0	1
LINC01569	0.0062878	3.95068	0.014	0	1
DNAI2	0.0062878	4.33368	0.014	0	1
MLC1	0.0062878	4.40347	0.014	0	1
TSPAN31	0.00630451	0.860836	0.082	0.038	1
TROVE2	0.00632929	-0.481636	0.213	0.302	1
SLC25A24	0.00634149	-0.800732	0.046	0.097	1
JOSD2	0.00634456	0.758652	0.123	0.07	1
LINC00921	0.00639674	2.42225	0.027	0.005	1
UBAP1	0.00643762	-0.306285	0.213	0.31	1
CXorf56	0.00645324	-1.1235	0.044	0.092	1
CCL4	0.00646715	-0.904059	0.245	0.324	1
NFIA	0.00646964	2.71483	0.027	0.005	1
SEPSECS-AS1	0.00647503	1.78385	0.041	0.013	1
PTS	0.00648913	-0.604291	0.12	0.19	1
MECP2	0.00648993	-0.567754	0.18	0.258	1
LCP1	0.0065281	0.291812	0.76	0.775	1
AC004951.1	0.00656802	2.10829	0.027	0.005	1
IL27RA	0.00659344	-0.466611	0.21	0.299	1
CSDE1	0.00660732	-0.259105	0.632	0.729	1
MGMT	0.00661733	0.74218	0.166	0.106	1
RENBP	0.00661771	2.11654	0.027	0.005	1
PLRG1	0.00662581	-0.479405	0.093	0.161	1
ANXA11	0.00666955	-0.512293	0.256	0.337	1
METTL13	0.00667465	-1.76004	0.011	0.042	1
AKIRIN2	0.00671179	-0.363588	0.313	0.399	1
TIAM1	0.00672167	1.05557	0.087	0.044	1
HIST1H4F	0.00674432	1.41768	0.041	0.013	1
HMGB1	0.00674468	-0.214913	0.91	0.921	1
PHF5A	0.00679589	-0.452468	0.24	0.332	1
BAZ2A	0.0068221	-0.451455	0.223	0.308	1
THG1L	0.0068327	-1.31731	0.03	0.071	1
ZNF207	0.00687066	-0.218345	0.409	0.522	1
TM9SF3	0.00692618	-0.658361	0.134	0.205	1
ABT1	0.00694821	-0.383845	0.237	0.328	1
BRWD3	0.00697537	1.04849	0.087	0.044	1
ANXA7	0.00700412	-0.456499	0.313	0.396	1
TXK	0.00700618	0.479548	0.147	0.088	1
RNF8	0.00701667	-0.985115	0.052	0.103	1
AC007384.1	0.0070231	0.673072	0.223	0.159	1
COMMD6	0.00703619	0.209035	0.85	0.846	1
LINC00623	0.00705166	0.511777	0.256	0.181	1
MIR155HG	0.00705327	-0.455342	0.068	0.126	1
ARHGAP17	0.00705938	-0.854147	0.074	0.132	1
SNAPC5	0.00707881	0.57242	0.158	0.097	1
TMSB10	0.00709366	0.130987	0.997	0.996	1
ABCG1	0.00710319	-1.05341	0.027	0.068	1
TLN1	0.00710734	0.449519	0.327	0.255	1
CDC25B	0.00710883	0.522701	0.305	0.231	1
PPP2R3C	0.00711631	-0.633754	0.155	0.229	1
PRKACB	0.00712351	0.74005	0.223	0.158	1
PSMC2	0.00717725	-0.452618	0.158	0.238	1
MCM3AP	0.00719371	0.90918	0.117	0.068	1
EXOSC4	0.00719924	-0.941329	0.033	0.077	1
TRAPPC6A	0.00720343	0.570983	0.248	0.179	1
SLC38A2	0.00721834	-0.336598	0.289	0.377	1
ELOC	0.00725409	-0.308765	0.292	0.39	1
R3HDM4	0.00725516	-0.710671	0.101	0.165	1
FBXO7	0.0072653	-0.378546	0.313	0.408	1
SEM1	0.00726892	-0.379146	0.349	0.449	1
FERMT3	0.00727268	0.596292	0.289	0.222	1
PPM1G	0.00730421	-0.59214	0.134	0.205	1
IER5	0.00730971	0.65198	0.256	0.179	1
RFFL	0.00733794	-0.696253	0.076	0.136	1
TUBA1A	0.00735504	0.421479	0.602	0.568	1
PRPS1	0.00740304	-0.633693	0.18	0.256	1
RBM10	0.00740429	-0.567647	0.101	0.165	1
BHLHE40	0.00743276	-0.319763	0.578	0.656	1
BLK	0.00745641	-0.763221	0.035	0.081	1
DHRS4-AS1	0.00748803	1.39144	0.044	0.015	1
MED28	0.00752118	-0.415354	0.196	0.28	1
ZNF17	0.00752879	-1.49555	0.025	0.062	1
GNAI3	0.00753336	-0.292322	0.308	0.397	1
SNX17	0.00753805	0.346696	0.3	0.223	1
FAM241A	0.00754392	-2.58501	0.005	0.031	1
ARNTL	0.00756134	-0.566499	0.174	0.253	1
JAML	0.0075781	0.761255	0.234	0.172	1
EIF4H	0.00760703	-0.21911	0.447	0.548	1
SPHK1	0.00761844	-2.89108	0.003	0.026	1
DEDD	0.00762013	-0.623211	0.087	0.15	1
TRIM26	0.00763253	-0.581478	0.095	0.159	1
TSTD1	0.0076471	0.423769	0.422	0.359	1
ASNSD1	0.00765995	-0.466637	0.158	0.236	1
AGO3	0.00768406	-0.486206	0.117	0.19	1
NBPF26	0.00775109	-0.748554	0.052	0.103	1
CARS	0.00776548	-0.455108	0.112	0.181	1
OMA1	0.00776843	1.48236	0.046	0.016	1
MRPL9	0.00780837	-0.422598	0.204	0.289	1
SIK1B	0.0078461	1.44706	0.044	0.015	1
TSC22D4	0.00785839	0.467084	0.237	0.165	1
BTN3A2	0.00786659	0.531199	0.368	0.302	1
SLC41A2	0.00787609	-2.13743	0.005	0.031	1
TMED10	0.00788248	0.337798	0.58	0.518	1
TTC33	0.0078891	-1.1024	0.035	0.079	1
SPAG9	0.00792395	-0.819989	0.071	0.126	1
HCG18	0.00795335	-0.523582	0.21	0.289	1
WIPF2	0.00796197	-0.685481	0.09	0.152	1
GAS7	0.00797871	-1.22467	0.022	0.059	1
PSMD14	0.00799098	-0.468856	0.196	0.282	1
RPS6KA1	0.00800846	0.570507	0.177	0.114	1
AIP	0.00802849	0.40527	0.381	0.3	1
PRRC1	0.00804741	-0.796484	0.063	0.115	1
LSG1	0.00805144	-0.751898	0.09	0.15	1
HSPH1	0.0080552	-0.289346	0.172	0.251	1
C2orf74	0.00809305	0.786401	0.087	0.044	1
SBNO2	0.00810269	-0.643281	0.03	0.071	1
KLHL5	0.00812132	-1.57041	0.005	0.031	1
RBM43	0.00814338	1.51937	0.054	0.022	1
TRMT112	0.00816139	-0.363425	0.621	0.676	1
RBM18	0.00818037	-0.503249	0.095	0.159	1
FAM222B	0.00819075	-1.06253	0.044	0.09	1
ECHDC1	0.00819711	-0.59682	0.117	0.183	1
UTP20	0.00821128	1.41043	0.057	0.024	1
C3orf58	0.00821226	-0.876239	0.03	0.071	1
MCTP2	0.00823406	0.418937	0.128	0.073	1
PLPP5	0.00823501	-0.737312	0.093	0.152	1
SENP5	0.0082435	-0.669505	0.084	0.147	1
CNP	0.0082566	-0.995807	0.035	0.079	1
LINC00667	0.00826312	0.696101	0.163	0.106	1
LETMD1	0.00827483	0.696186	0.207	0.145	1
MTDH	0.00833819	-0.327889	0.275	0.374	1
RBBP6	0.00835739	0.458113	0.213	0.147	1
ETF1	0.0083616	-0.314286	0.267	0.361	1
XBP1	0.00838739	-0.663264	0.185	0.255	1
ALDH6A1	0.00840552	1.41186	0.052	0.02	1
IL4R	0.00840957	-0.49281	0.172	0.253	1
ZNF430	0.00846857	-0.596492	0.147	0.218	1
LAIR1	0.00848862	1.08171	0.106	0.06	1
NEO1	0.00849819	1.30542	0.06	0.026	1
IFITM3	0.00855011	0.252463	0.341	0.255	1
RAB3IP	0.00856736	-0.979876	0.049	0.097	1
HIST4H4	0.0085732	1.36913	0.063	0.027	1
PPP1R16B	0.00859856	-0.483277	0.104	0.17	1
TNPO1	0.00865443	-0.482644	0.174	0.255	1
MBNL2	0.00866882	-0.422165	0.196	0.278	1
RNPEPL1	0.00871663	0.997013	0.125	0.075	1
PIK3CB	0.0087496	-0.81956	0.049	0.097	1
YIPF3	0.00875971	-0.448767	0.183	0.266	1
ALG2	0.00876734	-0.580011	0.114	0.181	1
HSPE1	0.00877016	-0.178804	0.455	0.548	1
AP002748.3	0.00879691	1.33372	0.057	0.024	1
ZNF692	0.00880687	1.00895	0.06	0.026	1
GEMIN7	0.00880754	-0.646902	0.082	0.141	1
PPP2CA	0.00883036	-0.348054	0.174	0.253	1
CLTA	0.00884369	-0.313273	0.264	0.359	1
NDUFAB1	0.00884867	-0.37383	0.36	0.443	1
CRIPT	0.00890744	-0.656058	0.112	0.176	1
SPCS3	0.00890865	-0.402147	0.365	0.447	1
APOBEC3D	0.00891172	-1.42294	0.016	0.049	1
PARP15	0.00891831	0.746542	0.18	0.121	1
CALHM2	0.00892486	0.782622	0.12	0.07	1
GCLM	0.00893643	-0.603465	0.057	0.11	1
MPRIP	0.00895831	0.844603	0.155	0.101	1
SELENOT	0.00896597	-0.269749	0.51	0.606	1
SLC2A4RG	0.00901409	1.17086	0.054	0.022	1
EIF5	0.00906384	-0.2753	0.659	0.716	1
LPGAT1	0.00908233	1.11864	0.065	0.029	1
GOT1	0.0090835	-0.692492	0.082	0.141	1
TCTN3	0.00909288	-0.746109	0.074	0.13	1
DRG1	0.00913093	-0.760738	0.12	0.183	1
NECTIN3	0.00919459	-3.80355	0	0.018	1
TNK2-AS1	0.00919459	-3.65851	0	0.018	1
MUC12	0.00919459	-3.62848	0	0.018	1
CNPY4	0.00919792	0.940772	0.065	0.029	1
SPATA33	0.00923495	-0.761778	0.035	0.079	1
TMEM209	0.009256	0.84791	0.101	0.055	1
EID1	0.00926623	0.316388	0.531	0.456	1
USP39	0.00927378	-0.668654	0.106	0.168	1
THYN1	0.0092906	0.709249	0.204	0.145	1
NCS1	0.00931201	-1.26534	0.016	0.049	1
MYBL1	0.00934238	0.680044	0.161	0.104	1
DHX15	0.00935178	-0.527697	0.177	0.255	1
PRPF18	0.00937575	0.743089	0.163	0.11	1
TRBV6-4	0.00939239	-0.574824	0.049	0.097	1
DNAJC3	0.00942874	-0.454074	0.313	0.394	1
ZNF136	0.00944379	-0.726224	0.054	0.104	1
AKAP7	0.00944669	1.12797	0.054	0.022	1
SF3A1	0.00944908	-0.299826	0.379	0.474	1
RAMMET	0.00946496	-0.576013	0.142	0.211	1
NEDD8	0.00946959	0.290031	0.49	0.397	1
PILRB	0.00947397	0.874915	0.158	0.103	1
CLIC3	0.00949544	-0.672905	0.153	0.223	1
DSTN	0.0095344	-0.367841	0.376	0.454	1
NABP1	0.00958048	0.986267	0.18	0.126	1
PIGL	0.0095836	0.748268	0.068	0.031	1
SLC35E1	0.00958885	-1.13441	0.049	0.095	1
CDKN1B	0.00959041	0.422231	0.444	0.372	1
PPHLN1	0.0095961	-0.383969	0.226	0.306	1
ARG2	0.00964408	-1.71992	0.019	0.053	1
CD28	0.00966588	0.546959	0.286	0.218	1
ATP5IF1	0.00966953	0.232439	0.556	0.496	1
HACL1	0.00968585	-0.563869	0.074	0.132	1
RANBP9	0.00969393	-1.20421	0.044	0.088	1
ABCC1	0.00970277	-0.423416	0.038	0.081	1
MYCBP2	0.00972735	0.383231	0.262	0.19	1
METTL1	0.00974058	-2.26633	0.008	0.035	1
MAP3K13	0.00975153	-0.860888	0.068	0.121	1
TECPR2	0.00975791	1.93883	0.033	0.009	1
TAPBPL	0.00976306	0.686307	0.172	0.114	1
MRPL13	0.00976508	-0.613067	0.093	0.154	1
DBNL	0.00978162	0.396306	0.281	0.205	1
VNN2	0.00978219	2.45406	0.022	0.004	1
TNFRSF12A	0.00980737	-0.787879	0.049	0.097	1
ZCWPW1	0.00982252	2.78388	0.022	0.004	1
U2AF1	0.00986301	2.52492	0.022	0.004	1
PNN	0.00988065	0.352396	0.422	0.355	1
NCAPG2	0.00988234	1.80714	0.033	0.009	1
CR381653.1	0.00990365	2.37692	0.022	0.004	1
NOC4L	0.0099159	-0.665169	0.068	0.123	1
MTHFSD	0.00994443	2.63841	0.022	0.004	1
PTER	0.00994508	1.77804	0.033	0.009	1
MATN1-AS1	0.00998536	2.24606	0.022	0.004	1
TRPC4AP	0.00998871	-0.483579	0.114	0.181	1
SYT5	0.0100082	1.68054	0.033	0.009	1
LMAN2	0.0100099	-0.34298	0.42	0.504	1
TXNDC17	0.0100103	-0.459355	0.286	0.364	1
RALA	0.010023	-0.414485	0.166	0.244	1
FSBP	0.0100264	2.08855	0.022	0.004	1
ATP5F1D	0.0100399	1.96849	0.033	0.009	1
ITGAV	0.0100442	-0.533198	0.035	0.079	1
TRAF3	0.0100574	-0.682314	0.068	0.123	1
ZCCHC7	0.0100578	0.62705	0.193	0.132	1
ARID3A	0.0100685	-1.11319	0.016	0.049	1
ZNRF1	0.0101002	-2.11832	0.008	0.035	1
ZNF316	0.0101354	1.52303	0.033	0.009	1
TTLL3	0.0101506	2.08682	0.022	0.004	1
ACTN4	0.010221	-0.317421	0.431	0.522	1
ZNF337-AS1	0.0102341	1.59833	0.022	0.004	1
WASHC2C	0.0102554	0.873564	0.095	0.051	1
DCAF17	0.0103108	0.457569	0.057	0.024	1
RAE1	0.0103119	-0.588356	0.074	0.13	1
ANAPC11	0.0103673	0.362505	0.379	0.295	1
PYHIN1	0.0103854	0.556841	0.24	0.174	1
ADRB2	0.0104289	0.775015	0.232	0.168	1
IFIT2	0.0104717	-0.19618	0.008	0.035	1
YARS	0.010504	-0.472018	0.286	0.366	1
EPAS1	0.0105591	-1.83493	0.008	0.035	1
ZNF831	0.0105936	0.804406	0.191	0.132	1
NHP2	0.0106063	0.359127	0.398	0.326	1
SS18	0.0106707	-0.670077	0.147	0.214	1
CETN2	0.0106886	-1.04235	0.033	0.073	1
PDLIM1	0.0106948	-1.51285	0.014	0.044	1
ATP2B1	0.0107146	-0.399245	0.27	0.348	1
TNFRSF1A	0.010819	-0.408475	0.188	0.271	1
LIN54	0.0108401	-0.858361	0.044	0.088	1
GPS1	0.0108448	0.504329	0.199	0.137	1
DDX6	0.0108479	-0.362001	0.439	0.518	1
CARD8	0.0108973	0.443601	0.281	0.212	1
LRRC59	0.0109198	-0.438831	0.204	0.288	1
THRA	0.0109597	1.89678	0.035	0.011	1
LTB	0.0109823	0.289246	0.659	0.604	1
CNOT2	0.011022	-0.40116	0.316	0.408	1
RPP30	0.0110279	-0.524096	0.06	0.112	1
USP47	0.0111091	-0.394108	0.221	0.311	1
C7orf43	0.0111431	-2.94708	0.003	0.024	1
TEDC1	0.0111431	-2.5503	0.003	0.024	1
WBP4	0.0111518	-0.689252	0.046	0.092	1
CHAC1	0.0111537	-2.22433	0.005	0.029	1
LAMA3	0.0111537	-2.43988	0.005	0.029	1
NUSAP1	0.0111814	-2.4767	0.003	0.024	1
ZBTB2	0.0112341	-0.853869	0.071	0.123	1
VDAC3	0.0112455	-0.434181	0.243	0.328	1
WASHC1	0.0113089	0.470509	0.311	0.245	1
SLC16A7	0.0113244	0.651371	0.125	0.075	1
DEGS1	0.0113326	-0.543258	0.272	0.348	1
RPL22L1	0.0113883	0.361266	0.678	0.672	1
ZNF165	0.0114277	-1.45692	0.005	0.029	1
SUSD6	0.0114681	-0.648	0.074	0.128	1
SKAP2	0.0114836	-1.29862	0.033	0.071	1
DYNLL1	0.0114902	-0.194513	0.48	0.57	1
TUBB2A	0.0114979	-0.468649	0.12	0.187	1
SETDB2	0.0115007	0.982313	0.087	0.046	1
FAM83G	0.0115008	-1.20666	0.022	0.057	1
DBF4	0.01159	-0.410566	0.153	0.227	1
ZNHIT3	0.0116022	-0.448978	0.199	0.273	1
LRRFIP2	0.0116564	-0.376049	0.147	0.222	1
GTF2A2	0.0116596	-0.34241	0.327	0.421	1
PTPN1	0.011696	-0.508107	0.322	0.41	1
AZIN1	0.0117019	-0.449776	0.253	0.335	1
CNTRL	0.0117023	-0.638366	0.166	0.234	1
SCAMP3	0.0118125	-0.477154	0.158	0.229	1
PPP2R2B	0.0118275	0.686956	0.172	0.115	1
POP7	0.0118653	-0.790592	0.087	0.143	1
MRPS34	0.0119159	0.310856	0.24	0.167	1
PPP1R18	0.0119499	0.271025	0.444	0.361	1
TBC1D10A	0.0119608	0.622772	0.183	0.125	1
GALNS	0.0119819	1.76828	0.038	0.013	1
SF3A3	0.0120029	-0.499996	0.163	0.233	1
NCAPH2	0.0120064	-0.869136	0.044	0.088	1
TIMM17B	0.0120821	0.587197	0.218	0.159	1
SEMA4A	0.0120879	-1.0406	0.022	0.057	1
TMEM234	0.0121096	-0.878839	0.041	0.084	1
ZNF324	0.0121144	0.95069	0.093	0.051	1
KPNB1	0.0121232	0.381945	0.409	0.341	1
SSNA1	0.0121446	0.47147	0.262	0.19	1
C1orf52	0.0121471	-0.292798	0.155	0.227	1
LIAS	0.0121585	0.903178	0.082	0.042	1
RDX	0.0122175	-0.654564	0.057	0.106	1
C2orf49	0.0122224	-0.800398	0.074	0.126	1
FAM49B	0.0122603	-0.386634	0.387	0.474	1
FNBP1	0.012287	-0.285004	0.406	0.495	1
AKT1	0.0123336	1.10673	0.074	0.037	1
MYDGF	0.0123389	-0.407104	0.343	0.429	1
LXN	0.0123575	-1.88	0.011	0.038	1
BRPF1	0.0124026	-1.66112	0.019	0.051	1
USP28	0.0124334	0.842131	0.09	0.048	1
TSPAN18	0.0124588	1.73832	0.038	0.013	1
PSMB8-AS1	0.0124836	0.473326	0.262	0.198	1
STK17A	0.0125097	-0.831646	0.125	0.185	1
CDC42	0.012514	-0.218918	0.714	0.778	1
AC100810.1	0.012538	-1.19472	0.016	0.048	1
LRRC41	0.012551	-0.495571	0.084	0.141	1
ATP6V1A	0.0125711	-0.638834	0.06	0.11	1
MSC	0.012578	-0.821034	0.03	0.068	1
BBS2	0.0125885	0.974811	0.076	0.038	1
GGNBP2	0.0126087	-0.377653	0.248	0.335	1
CREB3	0.0126144	-0.387562	0.136	0.205	1
GSPT1	0.0126495	-0.314105	0.158	0.233	1
TOGARAM1	0.0126503	-0.581498	0.098	0.158	1
LMTK2	0.012652	-1.35354	0.016	0.048	1
COL4A3BP	0.0127016	-0.415316	0.123	0.19	1
ACTA2	0.0127095	1.64307	0.044	0.016	1
MAPRE3	0.0127745	-1.6503	0.011	0.038	1
CAND1	0.0127925	-0.498196	0.153	0.222	1
AC008608.2	0.0129165	1.41628	0.038	0.013	1
SCYL2	0.0129666	-0.636583	0.093	0.15	1
PITPNB	0.0129773	-0.524258	0.18	0.256	1
AC138150.1	0.0129883	1.3171	0.038	0.013	1
TRIB2	0.013073	0.829419	0.125	0.077	1
CARHSP1	0.0130755	-0.466864	0.106	0.168	1
SLC25A33	0.013079	2.38684	0.025	0.005	1
MX1	0.0131373	-0.809324	0.084	0.137	1
S1PR5	0.0131538	-0.567483	0.199	0.269	1
NCK2	0.0131726	0.554124	0.093	0.049	1
AC009041.1	0.0132225	2.1784	0.025	0.005	1
RFTN1	0.0132422	-0.68784	0.087	0.143	1
MTFMT	0.0132433	-0.902825	0.027	0.064	1
FCHO2	0.013271	-1.31887	0.011	0.038	1
WDR24	0.013319	2.10748	0.025	0.005	1
GIMAP7	0.0133638	0.140936	0.512	0.416	1
FO393401.1	0.0133838	0.710314	0.087	0.046	1
SORL1	0.0133884	0.473334	0.351	0.282	1
TMEM79	0.0134161	1.95001	0.025	0.005	1
DCAF6	0.0134231	-0.805309	0.057	0.104	1
SULT1A1	0.0134743	1.40905	0.044	0.016	1
HEXA	0.0134987	0.927446	0.071	0.035	1
USP11	0.0135231	-0.606184	0.155	0.222	1
AL445524.1	0.0135251	-3.76754	0	0.016	1
CPOX	0.0135251	-3.47617	0	0.016	1
KRT86	0.0135251	-3.87432	0	0.016	1
IL26	0.0135251	-3.58428	0	0.016	1
KIFC3	0.0135251	-3.59276	0	0.016	1
PPAN	0.0135251	-3.62029	0	0.016	1
TPTEP2-CSNK1E	0.0135251	-3.88136	0	0.016	1
QKI	0.0135334	-0.656493	0.06	0.108	1
MTMR4	0.013544	1.25256	0.041	0.015	1
CASTOR1	0.0135629	1.65857	0.025	0.005	1
SPATA1	0.0135665	3.13944	0.016	0.002	1
FAM13A-AS1	0.0135665	3.39577	0.016	0.002	1
BCLAF3	0.0135665	2.85771	0.016	0.002	1
SNN	0.0135665	2.93992	0.016	0.002	1
NME3	0.013573	0.394968	0.172	0.112	1
BBS9	0.013576	1.21979	0.063	0.029	1
SNX1	0.0136021	-0.381803	0.139	0.209	1
PXYLP1	0.0136121	1.82033	0.025	0.005	1
TBC1D23	0.0136209	-0.369368	0.084	0.143	1
RAB43	0.0136309	3.16556	0.016	0.002	1
AFAP1L2	0.0136309	3.12142	0.016	0.002	1
STX8	0.0136425	0.587951	0.188	0.13	1
RTTN	0.0136572	1.40048	0.049	0.02	1
MT-ND1	0.0137558	0.12947	1	0.993	1
RERE	0.0137594	0.844474	0.12	0.073	1
NEU1	0.0138038	-0.47375	0.281	0.363	1
NPIPB4	0.0138256	2.70112	0.016	0.002	1
COX5A	0.0138369	-0.310243	0.458	0.531	1
NFRKB	0.0138768	1.24843	0.084	0.046	1
PRR12	0.0138882	1.46173	0.046	0.018	1
SLC35F5	0.01389	-0.929196	0.033	0.071	1
SLC27A4	0.013891	2.49486	0.016	0.002	1
PLGRKT	0.0139067	0.82634	0.139	0.09	1
CLPB	0.0139243	1.2078	0.044	0.016	1
SYT14	0.0139567	2.45723	0.016	0.002	1
PLEKHG3	0.0139583	0.893185	0.074	0.037	1
UBR7	0.0139649	-0.923517	0.033	0.071	1
EXOSC5	0.0139706	0.985557	0.09	0.049	1
RNF13	0.0139724	0.584337	0.166	0.112	1
TOLLIP	0.014021	-0.741323	0.093	0.147	1
MYNN	0.0140384	0.797628	0.155	0.104	1
SRSF1	0.0140874	0.449742	0.267	0.203	1
SPTLC1	0.0141238	-0.451678	0.087	0.143	1
MTF1	0.014142	-0.791518	0.065	0.115	1
TMLHE	0.0141762	1.18221	0.057	0.026	1
GTF2H3	0.0141807	0.8672	0.09	0.049	1
TLE3	0.0142068	-0.469313	0.084	0.141	1
ZNF518A	0.014237	0.804174	0.071	0.035	1
TRIM41	0.0142538	0.888312	0.104	0.06	1
MGRN1	0.0143095	-0.74287	0.068	0.119	1
RFC2	0.0143703	-0.861955	0.046	0.09	1
ATF6	0.0144064	-0.751982	0.079	0.132	1
LAPTM5	0.0144931	-0.173549	0.929	0.962	1
CCL3	0.0145082	-1.51763	0.022	0.055	1
CSK	0.014584	0.369029	0.248	0.179	1
HSD11B1	0.0145918	3.75874	0.011	0	1
TRIM17	0.0145918	3.54	0.011	0	1
SESTD1	0.0145918	3.90217	0.011	0	1
SLC40A1	0.0145918	3.47787	0.011	0	1
SUCLG2-AS1	0.0145918	4.10143	0.011	0	1
RPL34-AS1	0.0145918	3.77299	0.011	0	1
NUDT6	0.0145918	3.71498	0.011	0	1
ATP6V1G2	0.0145918	3.89783	0.011	0	1
CTPS2	0.0145918	3.69266	0.011	0	1
LINC01504	0.0145918	3.5589	0.011	0	1
ZNF485	0.0145918	3.63756	0.011	0	1
HKDC1	0.0145918	3.42186	0.011	0	1
CYP2E1	0.0145918	3.83261	0.011	0	1
AL139384.1	0.0145918	3.86235	0.011	0	1
AL157756.1	0.0145918	4.00426	0.011	0	1
CHST14	0.0145918	3.9408	0.011	0	1
SENP8	0.0145918	3.60001	0.011	0	1
C16orf46	0.0145918	3.78625	0.011	0	1
C16orf95	0.0145918	3.56994	0.011	0	1
GAS8	0.0145918	3.7442	0.011	0	1
AC008763.1	0.0145918	4.49267	0.011	0	1
AC012313.1	0.0145918	4.1452	0.011	0	1
RTN4R	0.0145918	3.83591	0.011	0	1
PRR34	0.0145918	3.96824	0.011	0	1
RAB5A	0.0146322	-0.453801	0.177	0.249	1
FUBP1	0.0146968	-0.411917	0.202	0.275	1
RPN1	0.0147085	-0.336397	0.471	0.544	1
PCBP2	0.0147127	0.178016	0.719	0.658	1
EIF5A2	0.0147195	-0.929024	0.038	0.079	1
ACD	0.014739	-0.344691	0.158	0.236	1
THUMPD3-AS1	0.0147569	-0.60735	0.191	0.262	1
TRGC1	0.0147635	0.705523	0.172	0.117	1
STAT3	0.0147844	-0.325828	0.376	0.462	1
FKBP11	0.0147923	0.389285	0.417	0.337	1
ETFRF1	0.0147981	0.654774	0.125	0.077	1
SMPD1	0.0147988	-0.730553	0.082	0.134	1
TOM1L2	0.0149221	-1.21364	0.025	0.059	1
MIS18A	0.01493	-1.08129	0.022	0.055	1
SUN2	0.0149324	0.374314	0.324	0.249	1
UBA1	0.0149566	-0.321033	0.125	0.192	1
BUB3	0.0149567	-0.422324	0.316	0.397	1
ELK4	0.0149774	0.908279	0.109	0.064	1
SDF2L1	0.0150082	-0.601903	0.144	0.212	1
KIAA0319L	0.0150237	-0.939926	0.079	0.13	1
VWA8	0.0151143	0.953295	0.065	0.031	1
PSMA6	0.0151542	-0.513505	0.24	0.311	1
RALY	0.0151984	-0.457193	0.313	0.383	1
IPO5	0.0152562	-0.564946	0.112	0.172	1
TMEM230	0.0152756	0.343274	0.401	0.342	1
MRPL36	0.0153485	-0.390206	0.123	0.192	1
GBP1	0.0153611	-0.634957	0.112	0.172	1
MEPCE	0.0153822	0.94064	0.106	0.062	1
RNF157	0.0153932	1.09748	0.063	0.029	1
TAX1BP1	0.0154088	-0.29359	0.428	0.507	1
COX7A2L	0.015426	0.323973	0.463	0.381	1
STK11IP	0.0154276	-1.59204	0.016	0.046	1
KIF20B	0.0154517	-0.939046	0.057	0.103	1
ASF1A	0.015465	-0.513783	0.166	0.236	1
QTRT2	0.0154726	-0.619939	0.052	0.097	1
EEF2K	0.0154925	1.3043	0.049	0.02	1
PIK3R5	0.0155439	-0.4344	0.232	0.311	1
FSCN1	0.0155671	-0.254612	0.019	0.051	1
FLOT2	0.0155782	0.552239	0.191	0.132	1
PDK2	0.0155825	0.773214	0.06	0.027	1
WDR45	0.0155915	-0.499077	0.131	0.196	1
NEDD9	0.0156238	-0.544739	0.169	0.238	1
SYPL1	0.0156241	-0.475037	0.174	0.247	1
RGS3	0.0156401	-0.26077	0.125	0.192	1
C3orf18	0.0156614	1.97864	0.027	0.007	1
Z93241.1	0.01567	0.607783	0.199	0.141	1
SUCLA2	0.0156743	-0.71776	0.079	0.132	1
ABI1	0.0157011	-0.410718	0.264	0.341	1
MYL6B	0.0157132	2.65568	0.027	0.007	1
ZNF512	0.0157813	0.893003	0.065	0.031	1
FTSJ3	0.0158021	-0.722068	0.063	0.112	1
NUDC	0.0158058	-0.327455	0.272	0.357	1
RFX2	0.0158128	-1.34755	0.016	0.046	1
GNL3	0.0158242	-0.427096	0.177	0.256	1
BSG	0.0158424	-0.26618	0.499	0.597	1
IFT52	0.0158538	-0.691195	0.076	0.128	1
ATRX	0.0158561	0.316034	0.417	0.344	1
KNSTRN	0.0158756	-2.84798	0.003	0.022	1
GFOD2	0.0159095	-1.13774	0.027	0.062	1
PEX14	0.016012	-0.624996	0.033	0.071	1
ABHD3	0.016027	-1.0431	0.041	0.081	1
RNF115	0.0160359	-0.499554	0.117	0.181	1
PARVB	0.0160393	-2.95553	0.003	0.022	1
CYP51A1	0.0160396	-0.768994	0.068	0.117	1
TRAF1	0.0160823	-0.40092	0.213	0.288	1
FBXO33	0.0161262	-0.579868	0.054	0.101	1
CACFD1	0.0162044	-2.46065	0.003	0.022	1
TFCP2L1	0.0162205	-1.65283	0.005	0.027	1
LRR1	0.0162606	-1.07906	0.033	0.07	1
CALM3	0.01627	0.271056	0.395	0.313	1
SSH1	0.0162976	-1.06878	0.03	0.066	1
ATP7A	0.0163185	-1.12976	0.033	0.07	1
GLMN	0.0163254	-0.659898	0.065	0.114	1
AL139393.2	0.0163711	-2.24954	0.003	0.022	1
EHD1	0.0163755	-0.316078	0.319	0.412	1
TMEM35B	0.0164463	0.809533	0.082	0.044	1
GRASP	0.0164546	1.76664	0.027	0.007	1
SNHG8	0.0164716	0.23377	0.733	0.696	1
TIMM10	0.0165569	-0.424008	0.153	0.223	1
MICAL2	0.0165745	0.73761	0.134	0.088	1
C21orf91	0.0166438	-0.500218	0.185	0.256	1
HMGB3	0.0167198	-1.25702	0.016	0.046	1
PGAM1	0.0167264	-0.243755	0.507	0.606	1
GALNT2	0.0167747	-1.62199	0.035	0.073	1
RASSF3	0.0167806	1.11087	0.079	0.042	1
PSMA5	0.0167858	-0.343871	0.332	0.427	1
MRI1	0.0168352	1.07947	0.093	0.053	1
EMC6	0.0168507	-0.360825	0.243	0.324	1
ACAA2	0.016852	0.580626	0.109	0.064	1
KLF12	0.0169054	0.490935	0.226	0.161	1
WDR48	0.016936	-0.644126	0.125	0.187	1
METTL9	0.016946	-0.93593	0.041	0.081	1
AL135791.1	0.0169473	1.65268	0.027	0.007	1
SOD1	0.0170917	-0.203175	0.594	0.698	1
NUP160	0.0171054	-0.669134	0.09	0.143	1
ELOA-AS1	0.0171144	1.27853	0.027	0.007	1
SRP19	0.0171227	-0.467982	0.131	0.198	1
UBALD1	0.0171891	-1.47017	0.019	0.049	1
AFDN	0.0171973	-1.73501	0.011	0.037	1
GPR18	0.0172585	-0.634677	0.068	0.117	1
PTBP1	0.0173355	-0.361692	0.343	0.41	1
DPY19L1	0.0173707	-1.80024	0.011	0.037	1
SRSF6	0.0173848	-0.340913	0.18	0.253	1
NR4A1	0.0173913	0.927223	0.128	0.082	1
PNISR	0.0174072	0.273005	0.586	0.527	1
VAMP7	0.0174528	-0.644482	0.101	0.156	1
RNF11	0.0174536	-0.56114	0.076	0.128	1
UQCRC2	0.0174664	-0.355428	0.286	0.366	1
GLTP	0.0174687	-0.454824	0.177	0.247	1
SLFN12	0.0174827	-1.2957	0.019	0.049	1
C22orf39	0.0174955	-0.604222	0.106	0.163	1
TXNL1	0.0175018	-0.20112	0.292	0.388	1
TUFT1	0.0175673	2.1243	0.03	0.009	1
HAT1	0.0175781	-0.541515	0.136	0.198	1
CHAC2	0.0175895	-1.32479	0.011	0.037	1
CAMK2G	0.0177031	0.630752	0.136	0.088	1
NOL10	0.0177187	-0.765053	0.06	0.106	1
TBRG1	0.0177577	0.394447	0.493	0.443	1
ITGA6	0.0177865	0.795271	0.098	0.057	1
EBP	0.0178919	-0.509696	0.18	0.245	1
ADD1	0.017916	0.506457	0.196	0.139	1
FLYWCH2	0.0179809	0.824626	0.117	0.073	1
NIN	0.0180029	0.678078	0.147	0.097	1
GUK1	0.0180756	-0.28846	0.515	0.612	1
MAP3K11	0.0181742	-0.846459	0.041	0.081	1
NXT1	0.0181852	0.387422	0.36	0.293	1
NRDC	0.018203	0.547431	0.245	0.185	1
MKNK1	0.0182174	0.749337	0.147	0.099	1
CDR2	0.0182988	1.07043	0.076	0.04	1
PPA2	0.0183354	0.575248	0.155	0.103	1
FUS	0.018369	-0.117802	0.668	0.729	1
DPH7	0.0184037	-0.978525	0.03	0.066	1
MACO1	0.0184324	-0.736879	0.052	0.095	1
RRN3	0.018509	-0.453126	0.098	0.156	1
PLEKHO1	0.0185935	-0.682119	0.049	0.092	1
FAM49A	0.0186624	-1.33356	0.019	0.049	1
VMA21	0.018672	0.583632	0.139	0.09	1
ATP6V1G1	0.0186909	-0.140169	0.744	0.808	1
DCAF15	0.0187111	-0.843215	0.041	0.081	1
PTPN2	0.0187809	-0.503595	0.234	0.308	1
SH3KBP1	0.0189808	0.354866	0.379	0.315	1
MTRF1L	0.0189909	-0.62409	0.049	0.092	1
PLPBP	0.0190404	0.600254	0.147	0.099	1
GEMIN2	0.0190713	-1.6229	0.014	0.04	1
C4orf3	0.0191229	0.216651	0.559	0.505	1
RAB27B	0.0191253	1.53676	0.03	0.009	1
MED29	0.0191889	-0.695331	0.117	0.174	1
THAP1	0.0191909	-0.498474	0.068	0.115	1
SLC25A11	0.0192453	0.671169	0.134	0.086	1
ZNF329	0.0192817	-0.779652	0.033	0.07	1
ITGA4	0.0193172	0.164862	0.496	0.423	1
RAB5C	0.0193455	-0.69637	0.087	0.139	1
ING5	0.0193488	0.865419	0.076	0.04	1
TXNDC9	0.0193926	-0.510533	0.109	0.167	1
ENGASE	0.0194159	1.41674	0.03	0.009	1
NCDN	0.0195015	-0.891912	0.068	0.115	1
GLCCI1	0.0195426	-0.69272	0.079	0.128	1
GCC1	0.0195633	-0.513497	0.054	0.099	1
ZSCAN25	0.0195735	1.19285	0.068	0.035	1
SPNS3	0.0196397	0.64723	0.087	0.048	1
ZNF701	0.0197047	-1.60069	0.014	0.04	1
C19orf24	0.0197909	1.27114	0.065	0.033	1
ZDHHC6	0.0198154	-0.332533	0.163	0.233	1
UVSSA	0.0198325	2.20233	0.033	0.011	1
GMIP	0.0198336	-0.559742	0.106	0.163	1
ZAP70	0.019882	0.370273	0.51	0.491	1
SNTB1	0.0198888	1.85891	0.033	0.011	1
CDCA8	0.0199638	-3.32323	0	0.015	1
SPRED2	0.0199638	-3.49741	0	0.015	1
SGPP2	0.0199638	-3.35913	0	0.015	1
IL5RA	0.0199638	-4.30757	0	0.015	1
SLC22A4	0.0199638	-3.60447	0	0.015	1
TRGV1	0.0199638	-3.12066	0	0.015	1
RNF219-AS1	0.0199638	-3.58535	0	0.015	1
IGHV4-39	0.0199638	-2.12717	0	0.015	1
FBXL22	0.0199638	-3.29496	0	0.015	1
SPAG5	0.0199638	-3.57747	0	0.015	1
KANSL1-AS1	0.0200162	-0.503683	0.095	0.15	1
XRN2	0.0200215	-0.196586	0.302	0.388	1
HAUS3	0.0200898	-0.571229	0.125	0.187	1
MED13	0.0201112	-0.452696	0.125	0.187	1
VTA1	0.0201118	-0.345991	0.112	0.172	1
ACOT4	0.0201551	-1.88476	0.008	0.031	1
NUP153	0.0201571	-0.579376	0.109	0.165	1
VRK1	0.0201793	0.932498	0.106	0.066	1
NDRG3	0.0201922	0.724233	0.074	0.038	1
FPGS	0.0202067	-0.657541	0.101	0.156	1
NCBP3	0.020251	-0.576591	0.093	0.147	1
SERTAD2	0.0202583	-0.699575	0.049	0.092	1
CCNL1	0.0202797	0.241119	0.722	0.667	1
ZBTB17	0.02028	-0.73421	0.046	0.088	1
G3BP1	0.020306	-0.301746	0.379	0.463	1
PRKCI	0.0203281	-0.619151	0.035	0.073	1
PANK3	0.020329	-0.758854	0.025	0.057	1
TMEM156	0.0203499	0.605074	0.15	0.099	1
RAB5IF	0.0203564	-1.05448	0.014	0.04	1
ZNF398	0.0203728	-1.94618	0.008	0.031	1
AC005670.2	0.0203787	2.60539	0.019	0.004	1
C6orf47	0.0203934	-0.99136	0.054	0.097	1
XPO5	0.0204162	-1.16244	0.027	0.06	1
KYAT1	0.0204598	2.60625	0.019	0.004	1
RBM42	0.0205045	-0.465989	0.185	0.255	1
MON1A	0.0205301	-1.33218	0.027	0.06	1
CAB39L	0.0205413	2.47362	0.019	0.004	1
TRDV3	0.0205413	2.54704	0.019	0.004	1
NMB	0.0205937	-0.410218	0.014	0.04	1
PGS1	0.020615	0.864513	0.09	0.051	1
NCOA7	0.0206174	0.420237	0.283	0.223	1
CPNE8	0.0206231	2.56693	0.019	0.004	1
FTL	0.0206416	0.107201	0.989	0.993	1
SGTA	0.0206477	-0.58111	0.095	0.148	1
KDM6A	0.020655	-0.341138	0.087	0.137	1
PMS1	0.020657	0.65668	0.123	0.077	1
ELK3	0.0206792	-0.438646	0.174	0.238	1
GGT1	0.0206821	-1.20891	0.016	0.044	1
AC060780.1	0.020692	1.67107	0.033	0.011	1
SDHA	0.0207283	-0.278997	0.204	0.284	1
ROCK2	0.0207504	1.49944	0.033	0.011	1
GFI1	0.0207588	-1.58237	0.008	0.031	1
MRNIP	0.0207622	1.20153	0.063	0.031	1
TIMM8B	0.0207723	-0.478958	0.185	0.255	1
COMMD4	0.020783	0.73671	0.106	0.064	1
MRM1	0.0207874	2.24533	0.019	0.004	1
PHF11	0.0207896	-0.460351	0.174	0.242	1
AHSA1	0.0208234	-0.318467	0.177	0.253	1
KLHL26	0.0208334	-1.25581	0.014	0.04	1
YWHAE	0.0208545	-0.322029	0.272	0.364	1
EGLN3	0.02087	2.38502	0.019	0.004	1
FAM213B	0.0208702	2.08075	0.035	0.013	1
CUL2	0.0208858	-0.431962	0.082	0.134	1
MEGF8	0.0209529	2.21652	0.019	0.004	1
ZNF397	0.0209784	-1.23487	0.014	0.04	1
SLC35A1	0.0210361	2.15015	0.019	0.004	1
SLC39A4	0.0210421	1.11331	0.063	0.031	1
ITCH	0.0210591	0.428153	0.305	0.245	1
ETV3	0.0210781	0.664448	0.172	0.119	1
AC023157.3	0.0212034	1.71363	0.019	0.004	1
SP140	0.0212183	-0.432611	0.172	0.238	1
SLC25A19	0.0212288	-1.22113	0.03	0.064	1
LPIN2	0.0212372	0.539255	0.166	0.115	1
DPP4	0.0212817	0.513412	0.275	0.216	1
PRKCZ	0.0212829	1.38755	0.033	0.011	1
TMEM9B	0.0213429	-0.361278	0.275	0.363	1
RELB	0.0213575	-0.558281	0.046	0.088	1
NAAA	0.0214126	-0.84546	0.068	0.114	1
RUNX1	0.0214565	-0.518546	0.106	0.161	1
CEP250	0.021533	0.879748	0.084	0.048	1
BPNT1	0.0215425	1.23823	0.057	0.027	1
MKNK2	0.0215829	-0.476047	0.166	0.233	1
HEG1	0.0216488	-0.63309	0.063	0.108	1
RRAGC	0.0216785	-0.825691	0.033	0.068	1
BLMH	0.0216975	-0.547934	0.123	0.181	1
NUP50	0.0217218	-0.515819	0.142	0.203	1
OSTC	0.0217463	0.155645	0.507	0.434	1
PRIM2	0.0217639	1.33009	0.054	0.026	1
[truncated: 7,189 more rows]

## Sheet: DEG_Tcells memCR_VS_PD
	p_val	avg_log2FC	pct.1	pct.2	p_val_adj
RPL32	1.98623234486699e-08	1.18265	0.728	0.569	0.000704437
XIST	1.34161979491346e-07	-8.30539	0	0.109	0.00475819
ZEB2	2.71057034464032e-07	-1.22572	0.206	0.417	0.00961331
TYROBP	4.29271443940055e-07	-1.64504	0.062	0.232	0.0152245
IDS	4.59180472652947e-07	-1.20911	0.206	0.427	0.0162853
VIM	6.71288840214425e-07	-1.44257	0.342	0.536	0.0238079
GZMB	1.50299565441694e-06	-2.04791	0.119	0.284	0.0533052
LMNA	1.5802397368708e-06	-1.25945	0.107	0.284	0.0560448
RPL34	2.03414915697809e-06	0.979103	0.724	0.592	0.0721431
HBB	2.63789836484358e-06	-11.391	0.008	0.109	0.0935557
KLF6	3.64924802195448e-06	-0.808454	0.51	0.687	0.129424
IL32	6.00859598966421e-06	1.02132	0.481	0.284	0.213101
RPL36	7.94566401245902e-06	0.916224	0.621	0.474	0.281801
LINC00861	9.3167462763017e-06	1.36983	0.3	0.133	0.330428
GNLY	1.1278254998401e-05	-0.935047	0.263	0.455	0.399995
STMN3	1.21350863139347e-05	3.49777	0.144	0.028	0.430383
RPL26	1.39756732069608e-05	0.927441	0.588	0.417	0.495661
PLAUR	1.48841840377243e-05	-4.01221	0.016	0.114	0.527882
ERAP2	1.6114286767764e-05	1.72394	0.206	0.066	0.571509
MAP2K3	1.61877615005228e-05	-3.23989	0.033	0.142	0.574115
HLA-C	1.73227173433787e-05	-0.556951	0.745	0.863	0.614367
SEC14L1	1.80055890676573e-05	-2.07537	0.045	0.166	0.638586
TRIP12	2.05077443528434e-05	-1.37732	0.086	0.232	0.727328
BHLHE40	2.32277983192745e-05	-1.15354	0.136	0.299	0.823797
MT-ND4L	2.71243731032857e-05	0.323346	0.992	0.967	0.961993
GABARAPL1	3.65973566850581e-05	-1.79388	0.07	0.199	1
RAB11FIP1	3.73860146462833e-05	-2.17486	0.062	0.185	1
RPS2	4.63077300940757e-05	1.0289	0.531	0.393	1
LYZ	7.09609591288838e-05	-3.26889	0.033	0.133	1
INPP4B	7.76684881310398e-05	1.6719	0.206	0.076	1
ZFP36	9.4650596709297e-05	-0.659689	0.494	0.668	1
CREB1	9.55990503409386e-05	2.83316	0.128	0.028	1
RPL29	9.76732391511784e-05	0.674699	0.646	0.474	1
RPS25	0.000106615	0.859566	0.646	0.55	1
ANXA5	0.000110017	-1.55601	0.066	0.185	1
ADGRE5	0.000111264	-1.05306	0.329	0.474	1
SFT2D2	0.000113174	-2.08819	0.049	0.156	1
TNFAIP2	0.000123647	-3.76276	0.008	0.081	1
ATP1B3	0.000132184	-1.56544	0.062	0.175	1
LAT2	0.00013298	-1.91948	0.016	0.1	1
ANXA1	0.000155781	-0.692466	0.251	0.412	1
DNAJB1	0.000156646	0.857291	0.342	0.19	1
RPS6	0.00016226	0.892104	0.691	0.531	1
APLP2	0.000170693	-1.57778	0.066	0.18	1
AHR	0.000183963	-2.33803	0.029	0.118	1
RPL39	0.000191184	0.933017	0.621	0.512	1
LDHA	0.000204226	-1.45756	0.189	0.327	1
PRKCB	0.000209295	1.28719	0.218	0.09	1
SLA2	0.000212804	-1.68498	0.078	0.194	1
SKIL	0.000214508	-1.87223	0.029	0.118	1
CST3	0.000219842	-3.17458	0.012	0.085	1
CLCN6	0.000220283	-4.31645	0.008	0.076	1
BACH1	0.000220933	-1.24092	0.066	0.18	1
NBPF26	0.000225014	-3.08531	0.012	0.085	1
FTH1	0.000238288	-1.09417	0.535	0.63	1
ATM	0.00025751	0.611887	0.428	0.251	1
FCN1	0.000262381	-1.98707	0.025	0.109	1
S100A9	0.000268772	-3.25572	0.033	0.123	1
AIP	0.000278873	1.76044	0.144	0.043	1
RPS15A	0.000290102	0.670175	0.72	0.611	1
ITGAX	0.000299744	-2.4855	0.021	0.1	1
RPL35	0.000306211	0.72256	0.576	0.427	1
S100A11	0.000309071	-1.22855	0.107	0.232	1
FGD2	0.000321301	-6.71651	0	0.052	1
VCAN	0.000338312	-2.41118	0.029	0.114	1
RPL22	0.000340547	0.9048	0.527	0.393	1
RIPOR2	0.000366031	0.655282	0.481	0.308	1
SPTLC2	0.000366329	-2.85834	0.025	0.104	1
CLIC1	0.000379314	-1.11256	0.152	0.284	1
AES	0.000394622	0.813479	0.366	0.213	1
PHACTR1	0.000418846	-2.65813	0.012	0.081	1
FCAR	0.000438757	-2.52657	0.004	0.062	1
CD300A	0.000440309	-1.66184	0.053	0.152	1
TRAF3IP3	0.000443869	0.867787	0.424	0.265	1
CD14	0.000451923	-2.02186	0.012	0.081	1
CSF3R	0.000472044	-1.48268	0.025	0.104	1
DDX60L	0.000495505	-1.87068	0.033	0.118	1
RPS18	0.000526367	0.786935	0.724	0.645	1
MYADM	0.000548853	-0.87511	0.202	0.341	1
SPON2	0.000551468	-1.27984	0.082	0.194	1
TNFAIP3	0.000560195	-0.598366	0.584	0.706	1
NAT9	0.000563262	2.46939	0.078	0.009	1
NEAT1	0.000574695	-0.85409	0.634	0.73	1
DNAJB11	0.000592979	-2.02103	0.037	0.123	1
C9orf78	0.000604245	-1.25913	0.103	0.218	1
RPL11	0.000610611	0.719339	0.733	0.659	1
CSF1R	0.000612223	-6.54374	0	0.047	1
UBR2	0.000618243	-0.875034	0.107	0.232	1
RALGDS	0.000650258	-1.49804	0.07	0.171	1
SKAP1	0.000660132	1.03842	0.247	0.123	1
TRIB2	0.000669862	1.8416	0.136	0.043	1
MIR22HG	0.000671045	-2.25936	0.016	0.085	1
TMEM33	0.000675792	-2.55761	0.016	0.085	1
PACSIN2	0.000675792	-2.33562	0.016	0.085	1
PTPRE	0.000706928	-0.890815	0.107	0.223	1
USP4	0.00072325	-1.08245	0.095	0.209	1
UBE2Z	0.000730692	-2.9123	0.012	0.076	1
DERL2	0.000742325	-2.39827	0.025	0.1	1
DUSP2	0.000786341	1.28559	0.235	0.118	1
PFDN5	0.000817119	0.813335	0.535	0.412	1
LGALS1	0.000821563	-1.40349	0.07	0.171	1
THEMIS	0.000837749	1.218	0.177	0.071	1
RPS8	0.000844298	0.675486	0.712	0.626	1
SAT1	0.00086169	-0.727068	0.379	0.531	1
PRKCSH	0.000874605	-1.26004	0.066	0.166	1
IFITM2	0.000901384	-1.0038	0.173	0.303	1
RPL24	0.000934182	0.750581	0.543	0.431	1
SYTL3	0.000937807	-1.19802	0.148	0.27	1
ITGB2-AS1	0.000965679	1.33356	0.21	0.1	1
TGOLN2	0.000980986	-1.02291	0.177	0.299	1
LGALS3	0.00102708	-1.64181	0.037	0.118	1
ZAP70	0.00103259	0.490676	0.49	0.336	1
CLEC7A	0.00104188	-0.602978	0.025	0.1	1
ITPRIP	0.00106146	-1.57279	0.07	0.166	1
ACSL1	0.00107783	-3.31049	0.016	0.081	1
HLA-DRB5	0.001093	-1.94651	0.053	0.142	1
AHI1	0.00110597	-1.1254	0.041	0.128	1
RPL30	0.00111368	0.704367	0.708	0.616	1
TC2N	0.00113149	1.14345	0.309	0.185	1
MT-ATP6	0.00113234	0.235342	0.975	0.976	1
FAM49B	0.00114151	-0.760561	0.119	0.242	1
HBA2	0.00116804	-8.44854	0	0.043	1
S100A8	0.00123902	-2.47267	0.033	0.109	1
TPT1	0.00124273	0.642693	0.712	0.635	1
CDK17	0.00124544	-1.20127	0.078	0.18	1
FCER1G	0.00126775	-2.16859	0.033	0.109	1
RPS24	0.00129906	0.638793	0.638	0.54	1
TMC8	0.0013129	0.719856	0.305	0.171	1
PLEKHB2	0.00135114	-1.44882	0.066	0.161	1
ITGA5	0.00135663	-1.00033	0.062	0.156	1
CD84	0.00136264	1.4917	0.156	0.062	1
NAGPA	0.0013782	-2.58811	0.012	0.071	1
STK40	0.00138837	-2.88646	0.012	0.071	1
SNRPA	0.00143254	2.01048	0.119	0.038	1
RASGEF1B	0.00143916	-1.85146	0.045	0.128	1
BLVRB	0.00144801	-4.6626	0.004	0.052	1
GABPB2	0.00146559	2.33427	0.07	0.009	1
CCDC88A	0.00150774	-3.14224	0.008	0.062	1
TSC22D2	0.00152742	-1.5415	0.053	0.142	1
LRPAP1	0.00153329	-1.09722	0.045	0.133	1
CRELD1	0.00154048	2.51322	0.078	0.014	1
IFNG-AS1	0.00154048	2.88636	0.078	0.014	1
RPS12	0.00154291	0.755257	0.728	0.64	1
SIRT2	0.00154673	-1.39937	0.033	0.109	1
SLC43A2	0.00155479	-1.91373	0.004	0.052	1
ICAM1	0.00162571	-2.20041	0.029	0.1	1
AHNAK	0.00164372	-0.528474	0.556	0.687	1
STX4	0.00166138	-1.24432	0.041	0.123	1
DHX9	0.00168297	-0.992622	0.099	0.204	1
UBE2H	0.00169846	3.51207	0.058	0.005	1
PIP5K1A	0.00170882	-2.0988	0.021	0.085	1
SLC2A4RG	0.00171193	3.36444	0.058	0.005	1
MEF2A	0.00174193	-1.33371	0.037	0.114	1
SLC11A1	0.00175974	-0.959654	0.033	0.109	1
FAM173A	0.00178671	5.85365	0.045	0	1
FAM118A	0.00179602	-1.30162	0.086	0.185	1
AC020916.1	0.00187815	-0.814791	0.128	0.237	1
RPL10A	0.00188088	0.687986	0.514	0.408	1
YIPF5	0.00195966	-1.66495	0.053	0.137	1
ADAM8	0.00196178	-0.701569	0.123	0.237	1
C12orf75	0.002007	-2.68303	0.016	0.076	1
PITPNB	0.00204232	-0.888479	0.074	0.171	1
SERPINA1	0.00213314	-2.36416	0.016	0.076	1
RPS27	0.0021945	0.624942	0.815	0.787	1
PDLIM7	0.00223317	-6.34729	0	0.038	1
CBR1	0.00223317	-6.13756	0	0.038	1
CERK	0.00224204	1.95187	0.107	0.033	1
FAM13B	0.0022594	-1.51725	0.082	0.175	1
TES	0.00228613	-1.27993	0.091	0.185	1
Z93930.2	0.00230065	-3.05874	0.012	0.066	1
YPEL5	0.00236342	-0.587339	0.181	0.318	1
ADGRE2	0.00243212	-1.78445	0.025	0.09	1
SLC3A2	0.00248991	-1.074	0.119	0.227	1
SGK1	0.00251019	-1.41608	0.033	0.104	1
TTC38	0.0026446	-1.81282	0.037	0.109	1
UPP1	0.00266462	-1.1909	0.082	0.175	1
LEF1	0.00268324	1.55723	0.128	0.047	1
NPAT	0.00269077	1.37652	0.115	0.038	1
ATF3	0.00269602	-2.0504	0.012	0.066	1
RBM47	0.00270241	-5.2148	0.004	0.047	1
PFDN6	0.00271472	3.86393	0.053	0.005	1
TRBV19	0.00271472	4.07379	0.053	0.005	1
TLR2	0.00276854	-3.63007	0.008	0.057	1
MGAT1	0.00277833	-1.43519	0.062	0.147	1
OTULINL	0.00281229	-2.7575	0.008	0.057	1
ATP11B	0.00282273	-0.907726	0.053	0.137	1
AXIN1	0.0028344	-2.99308	0.008	0.057	1
RPL9	0.00286339	0.847589	0.539	0.46	1
IRAK3	0.00287444	-3.13534	0.004	0.047	1
DGKA	0.00289356	0.968041	0.235	0.128	1
EFCAB7	0.00293202	6.05623	0.041	0	1
EDC4	0.00293202	6.04726	0.041	0	1
PPP1R16B	0.00306612	-1.53626	0.037	0.109	1
CYBB	0.0030694	-1.90787	0.021	0.081	1
RXRA	0.00308834	-1.25252	0.008	0.057	1
PTGER4	0.00315264	-1.01805	0.14	0.246	1
TPM3	0.00315335	-0.712451	0.235	0.36	1
RPL23A	0.00320128	0.515161	0.634	0.526	1
TAOK1	0.00321521	-1.15474	0.066	0.152	1
RPL12	0.00329696	0.602514	0.576	0.479	1
RPL18A	0.00330757	0.663548	0.683	0.611	1
AKAP13	0.0033348	-0.769654	0.333	0.45	1
CD38	0.00335326	-3.35245	0.016	0.071	1
IK	0.00340198	-1.15028	0.119	0.218	1
SLC25A39	0.00353629	-2.52514	0.016	0.071	1
NBPF14	0.00356294	-1.35628	0.041	0.114	1
MORC3	0.00357059	-1.48225	0.066	0.147	1
ATP5MG	0.00360313	1.05522	0.292	0.19	1
CD3G	0.00369919	0.966022	0.255	0.147	1
KIN	0.00374027	-2.15509	0.025	0.085	1
SEL1L	0.00385373	-1.19119	0.058	0.137	1
PSAP	0.00385804	-1.55821	0.198	0.303	1
PSEN1	0.00395601	-1.75282	0.033	0.1	1
RPS16	0.00396645	0.714085	0.556	0.464	1
TBXAS1	0.0039987	-1.62043	0.033	0.1	1
LYST	0.00404255	-0.830784	0.14	0.246	1
GPR155	0.00404884	2.25391	0.078	0.019	1
ABHD17A	0.00406105	-1.6813	0.025	0.085	1
SOCS4	0.00408744	-1.62156	0.016	0.071	1
CTLA4	0.00409118	1.99722	0.086	0.024	1
AC025171.3	0.00415719	-1.72376	0.025	0.085	1
MIR181A1HG	0.00418154	-1.75258	0.025	0.085	1
RPS23	0.0042085	0.586079	0.683	0.611	1
HSH2D	0.00421238	-1.21008	0.062	0.142	1
BATF	0.00423063	-1.07592	0.025	0.085	1
NCF2	0.00426223	-3.06562	0.012	0.062	1
DMTN	0.00428344	-5.87978	0	0.033	1
SGPL1	0.00428344	-6.35389	0	0.033	1
NUDT15	0.00428344	-5.9598	0	0.033	1
FAM110A	0.00428344	-6.87085	0	0.033	1
SPAG4	0.00428344	-6.19486	0	0.033	1
AOAH	0.00434013	-0.74334	0.132	0.237	1
IL1B	0.00438107	-1.03081	0.025	0.085	1
PYM1	0.00461867	2.8634	0.049	0.005	1
CMTM6	0.00462572	-0.98804	0.099	0.194	1
AC004854.2	0.00463837	-2.56971	0.012	0.062	1
CYLD	0.00466283	-0.89314	0.165	0.265	1
TREM1	0.00470391	-2.01813	0.012	0.062	1
ANKRD44	0.0047511	0.78476	0.374	0.265	1
RANBP2	0.00476689	-0.691663	0.173	0.284	1
INPP5D	0.00476813	-0.789436	0.16	0.265	1
PECR	0.0048197	5.81966	0.037	0	1
LINC002481	0.0048197	5.94387	0.037	0	1
SAFB2	0.00485493	-0.90915	0.074	0.161	1
CFD	0.00491378	-3.70065	0.008	0.052	1
C1orf21	0.00493698	-1.2283	0.049	0.123	1
RPL37	0.00498567	0.509536	0.704	0.621	1
FNIP2	0.00514619	-2.71083	0.008	0.052	1
SMG9	0.00514619	-2.81129	0.008	0.052	1
OXNAD1	0.00515495	0.825135	0.181	0.09	1
DDIT3	0.0051803	-1.36654	0.074	0.156	1
EEF1B2	0.0051813	0.652318	0.399	0.28	1
EIF4A2	0.00519925	0.48364	0.432	0.308	1
SLC16A3	0.00522584	-2.72743	0.008	0.052	1
USP12	0.00527083	-3.42948	0.004	0.043	1
UTP4	0.00527083	-3.2865	0.004	0.043	1
SNAI3	0.00527083	-3.80227	0.004	0.043	1
METTL18	0.00530661	-2.51608	0.008	0.052	1
PPIF	0.00530661	-2.29671	0.008	0.052	1
LILRA2	0.00531693	-3.4364	0.004	0.043	1
SYK	0.00532705	-1.68441	0.021	0.076	1
TOP1	0.0053347	-0.757014	0.136	0.242	1
MPP1	0.00534741	-2.4798	0.008	0.052	1
NFKBIA	0.00535977	-0.665813	0.21	0.327	1
PAG1	0.00543718	0.936494	0.214	0.118	1
AUTS2	0.00550822	-1.60733	0.041	0.109	1
CCL3	0.00556245	-1.75587	0.041	0.109	1
PPP2R2A	0.00562605	-1.47647	0.058	0.133	1
CAPN2	0.00564155	-1.07475	0.078	0.161	1
RPS21	0.00566117	0.422371	0.621	0.526	1
MAP4K1	0.00566496	1.32052	0.152	0.071	1
MPHOSPH8	0.00566626	1.09473	0.272	0.175	1
JUNB	0.00567121	0.635675	0.494	0.393	1
IRF1	0.00582498	-0.761597	0.412	0.502	1
MTRNR2L8	0.00595109	0.446596	0.996	0.991	1
SMAD7	0.00596074	-1.32403	0.029	0.09	1
PASK	0.00596379	1.1986	0.136	0.057	1
TCF25	0.00601769	-0.551049	0.329	0.46	1
CD300E	0.00610251	-2.43868	0.025	0.081	1
STAG2	0.00619504	-0.935342	0.082	0.166	1
SQLE	0.00620853	-2.24903	0.025	0.081	1
CXCL8	0.00622596	-2.84867	0.016	0.066	1
MAP3K2	0.00632838	-0.73606	0.091	0.18	1
USP7	0.00638993	-0.75636	0.07	0.152	1
HAVCR2	0.00642555	-2.31236	0.025	0.081	1
EPHA4	0.00646855	-1.38344	0.045	0.114	1
IFI16	0.00647658	-0.552627	0.103	0.199	1
MANBA	0.00654319	-1.36439	0.074	0.152	1
DAAM1	0.00655459	-2.02668	0.016	0.066	1
SDF4	0.00657027	-0.94491	0.029	0.09	1
SLC35E1	0.00659674	-2.53869	0.016	0.066	1
CNST	0.00662964	0.594813	0.193	0.1	1
RNF213	0.00670513	-0.486894	0.506	0.63	1
DENND3	0.00672143	-1.5358	0.049	0.118	1
RPS28	0.00673603	0.686441	0.617	0.564	1
RAB3GAP2	0.00676579	-1.62523	0.037	0.1	1
DNAJC9	0.0068112	-2.12814	0.016	0.066	1
CALM3	0.00691699	1.84862	0.103	0.038	1
ANP32A	0.00694579	-0.912615	0.062	0.137	1
MKL1	0.00706913	-1.08693	0.045	0.114	1
TGFB1	0.0070961	-0.832567	0.111	0.204	1
WASF2	0.00709822	-0.917433	0.16	0.256	1
CD28	0.0072054	1.54855	0.136	0.062	1
SLAMF1	0.00729269	2.25033	0.095	0.033	1
CDK11B	0.00730662	-1.08545	0.086	0.171	1
STX11	0.00739842	-1.05461	0.016	0.066	1
JAZF1	0.00742043	-0.940357	0.033	0.095	1
TRIM4	0.00744696	-1.40695	0.025	0.081	1
ABCF1	0.00749468	-1.06976	0.078	0.161	1
SYNGAP1	0.00761424	2.69498	0.045	0.005	1
SNIP1	0.00766412	-1.56704	0.037	0.1	1
FOS	0.00773328	-0.268521	0.457	0.578	1
SRA1	0.00774746	-1.42008	0.058	0.128	1
METRNL	0.00783859	-1.39049	0.049	0.118	1
MOB3A	0.00787383	-0.972179	0.049	0.118	1
GLIPR2	0.00793412	-1.32329	0.037	0.1	1
PXYLP1	0.0079423	5.85278	0.033	0	1
AC064807.1	0.0079423	5.73453	0.033	0	1
FAM234A	0.0079423	5.63505	0.033	0	1
TIMM44	0.0079423	5.78286	0.033	0	1
TNFSF13B	0.00794586	-2.70542	0.012	0.057	1
NUCB1	0.00795945	-1.06975	0.091	0.175	1
JUN	0.00807886	-0.667841	0.412	0.54	1
APOBEC3G	0.00808274	-0.931039	0.095	0.18	1
MXD1	0.0080922	-1.30027	0.037	0.1	1
SQSTM1	0.00809926	-0.907777	0.14	0.237	1
CD6	0.00810105	1.20579	0.198	0.114	1
MPEG1	0.00811102	-2.27359	0.012	0.057	1
SIPA1L1	0.00812903	-1.60875	0.041	0.104	1
CD3D	0.00815114	0.738163	0.321	0.213	1
ATP6V1A	0.00816675	-2.44894	0.012	0.057	1
ATP1B1	0.00825597	-4.54668	0	0.028	1
SNCA	0.00825597	-6.99968	0	0.028	1
TNS3	0.00825597	-6.24326	0	0.028	1
DOCK4	0.00825597	-5.65873	0	0.028	1
ALAS2	0.00825597	-7.1762	0	0.028	1
DAPK1	0.00825597	-5.54648	0	0.028	1
IFIT5	0.00825597	-5.735	0	0.028	1
MYOF	0.00825597	-5.59486	0	0.028	1
CRISPLD2	0.00825597	-5.17286	0	0.028	1
ZNF516	0.00825597	-5.5074	0	0.028	1
SMIM25	0.00825597	-5.06493	0	0.028	1
NFIX	0.00825597	-5.15848	0	0.028	1
CEP89	0.00825597	-5.26169	0	0.028	1
ZNF577	0.00825597	-6.0228	0	0.028	1
LILRA5	0.00825597	-5.43157	0	0.028	1
HLA-DRA	0.00833565	-1.49992	0.078	0.156	1
ZNF106	0.0083597	-1.5895	0.062	0.133	1
THBS1	0.00839312	-2.31535	0.012	0.057	1
ACSS1	0.00856657	-1.71326	0.012	0.057	1
RNMT	0.00858066	-0.792725	0.16	0.261	1
MEF2D	0.00861217	-1.56956	0.029	0.085	1
ARHGAP31	0.00874321	-1.38418	0.012	0.057	1
CTSH	0.00874321	-2.11131	0.012	0.057	1
ID1	0.00874321	-1.56731	0.012	0.057	1
VPS41	0.00878735	-1.84665	0.021	0.071	1
RPS29	0.00880491	0.576906	0.506	0.412	1
MYBL1	0.00883218	1.55243	0.115	0.047	1
IPCEF1	0.00892873	1.26609	0.103	0.038	1
SURF6	0.00929283	1.86663	0.053	0.009	1
TPCN2	0.00931374	-3.2593	0.008	0.047	1
JMJD1C	0.00931977	-0.690412	0.193	0.299	1
COPS8	0.00942517	-1.49284	0.029	0.085	1
VAMP2	0.00944496	1.09773	0.177	0.095	1
DAP	0.0094548	-2.69547	0.008	0.047	1
RPL13	0.00946773	0.623074	0.741	0.749	1
CAMK4	0.00950887	0.893423	0.218	0.128	1
KIR2DL3	0.00952604	-2.57365	0.008	0.047	1
NFKB1	0.00955342	-1.203	0.082	0.161	1
TMEM134	0.00961256	1.7815	0.078	0.024	1
KLHL5	0.00966996	-2.23705	0.008	0.047	1
CCL3L1	0.00966996	-2.73251	0.008	0.047	1
MTRR	0.00971633	1.81846	0.078	0.024	1
RIPOR1	0.00974264	-2.31173	0.008	0.047	1
CIITA	0.00976086	-4.61218	0.004	0.038	1
FPR1	0.00976086	-4.00889	0.004	0.038	1
FTL	0.00982886	-0.49829	0.383	0.493	1
CAST	0.00987976	-0.720159	0.103	0.19	1
NKG7	0.00990427	-0.922796	0.337	0.431	1
SUPT6H	0.00993645	-0.969753	0.074	0.152	1
SUSD1	0.00996362	-1.94891	0.008	0.047	1
PYGO2	0.010016	-3.06158	0.004	0.038	1
THAP9-AS1	0.0100922	-1.34403	0.045	0.109	1
ABCA1	0.0101023	-3.17122	0.004	0.038	1
RBM28	0.0101184	1.88093	0.07	0.019	1
RPS13	0.0101597	0.512264	0.605	0.517	1
LAS1L	0.0101894	-3.16157	0.004	0.038	1
LTBR	0.0101894	-2.59204	0.004	0.038	1
CD44	0.0102436	-0.575192	0.412	0.507	1
RIOK3	0.0103986	-0.657435	0.128	0.223	1
HLA-E	0.0104234	-0.294335	0.683	0.773	1
MBTPS2	0.0104544	-2.263	0.004	0.038	1
RAB31	0.0104544	-2.2232	0.004	0.038	1
RNF6	0.0104622	-1.72368	0.049	0.114	1
PSMB2	0.0104723	-1.33655	0.033	0.09	1
JAK3	0.0105136	0.931404	0.206	0.118	1
ANTXR2	0.0107097	-1.35775	0.053	0.118	1
RAE1	0.0107929	-1.19324	0.033	0.09	1
ARFGAP1	0.0109179	-1.83763	0.025	0.076	1
RPS11	0.0109677	0.528075	0.486	0.412	1
ZFYVE16	0.0110114	-1.25591	0.033	0.09	1
IKZF1	0.0110468	0.406537	0.251	0.147	1
CAPZA2	0.0110963	-1.12786	0.045	0.109	1
ZNF821	0.011144	-2.22683	0.016	0.062	1
GLUL	0.0111444	-1.58826	0.066	0.137	1
TNFRSF1B	0.0111623	-1.07169	0.123	0.209	1
AL133415.1	0.011198	-2.15061	0.037	0.095	1
PDIA3	0.0112947	-0.527687	0.214	0.332	1
RRP12	0.0114502	-1.26756	0.045	0.109	1
LSM6	0.011496	-2.20498	0.016	0.062	1
ISCA2	0.011544	5.45129	0.041	0.005	1
ATP6V1E1	0.0115676	-1.98825	0.016	0.062	1
TMEM43	0.0115807	-1.18394	0.074	0.147	1
SYTL2	0.0116318	-1.0156	0.07	0.142	1
ZNF692	0.0116328	4.15427	0.041	0.005	1
PAF1	0.0116724	-1.26257	0.049	0.114	1
RNF168	0.0116949	-1.36529	0.095	0.171	1
RNF167	0.0117497	0.80412	0.148	0.071	1
AAGAB	0.0117847	-1.88756	0.016	0.062	1
SNAPC5	0.0118122	3.14903	0.041	0.005	1
SLC38A2	0.0118289	-0.483699	0.173	0.28	1
KLRG1	0.0119258	1.20405	0.16	0.085	1
MT-ND4	0.0120694	0.139753	0.926	0.915	1
EIF3F	0.0122104	-0.632739	0.14	0.237	1
HNRNPUL2	0.0122714	2.27997	0.041	0.005	1
ATE1	0.0122714	2.68452	0.041	0.005	1
CFLAR	0.0123157	-0.778701	0.226	0.327	1
MED27	0.012321	1.25594	0.099	0.038	1
UQCR10	0.0123441	1.32961	0.144	0.071	1
SRM	0.0123651	2.07533	0.041	0.005	1
SLC25A37	0.0123745	-1.70638	0.062	0.128	1
TNKS	0.0123869	-1.37482	0.037	0.095	1
RELA	0.01248	-1.20282	0.053	0.118	1
PNPLA8	0.0125327	-1.27531	0.053	0.118	1
RPS19	0.012578	0.473537	0.745	0.701	1
ARF1	0.012607	-0.601021	0.202	0.308	1
FCMR	0.0126295	0.955218	0.181	0.1	1
JMJD6	0.0127552	-1.23116	0.095	0.171	1
LDHB	0.012808	0.898418	0.202	0.118	1
ZNF592	0.0129347	-1.1823	0.025	0.076	1
CDKN1A	0.0130051	-1.16059	0.049	0.114	1
SRGN	0.0130543	-0.829157	0.395	0.483	1
ACAP1	0.0130864	0.467694	0.449	0.336	1
CD63	0.0130903	-1.51908	0.062	0.128	1
FBLN7	0.0131341	5.38009	0.029	0	1
RRP9	0.0131341	5.26187	0.029	0	1
ATAT1	0.0131341	5.88617	0.029	0	1
ATP6AP2	0.0131488	-0.869038	0.07	0.142	1
WASHC3	0.0132821	2.41624	0.074	0.024	1
TP53INP1	0.0134374	3.07429	0.066	0.019	1
PFKFB3	0.0135169	-0.879127	0.049	0.114	1
RALGAPA1	0.0135539	-0.774433	0.095	0.175	1
ASNSD1	0.0137291	-2.78039	0.012	0.052	1
PRCC	0.0138226	-1.34592	0.029	0.081	1
ZNF281	0.0138992	2.71253	0.066	0.019	1
SLC25A44	0.0139137	-2.74457	0.012	0.052	1
GSDMB	0.0139601	2.93652	0.049	0.009	1
RNF13	0.0139677	-0.972279	0.074	0.147	1
FGR	0.0140362	-1.05118	0.086	0.161	1
YIPF3	0.0140791	-0.999639	0.037	0.095	1
TRPC4AP	0.014174	-1.26575	0.066	0.133	1
KRI1	0.0142206	1.54682	0.103	0.043	1
HSDL1	0.0142419	2.3812	0.049	0.009	1
BCL2L13	0.0142419	2.40756	0.049	0.009	1
MED30	0.0142894	-2.66794	0.012	0.052	1
THAP7	0.0142946	2.80876	0.066	0.019	1
LEMD3	0.0143005	-2.10816	0.021	0.066	1
TBC1D22A	0.0143296	-1.58357	0.029	0.081	1
MLLT6	0.0143644	0.861827	0.206	0.123	1
RCHY1	0.0143922	-1.14376	0.041	0.1	1
CST7	0.0144567	-0.703873	0.21	0.299	1
UBE2L3	0.0144594	-1.01814	0.058	0.123	1
CTNNA1	0.0144806	-2.38505	0.012	0.052	1
TRBC2	0.0145258	0.741802	0.342	0.242	1
PLXDC2	0.0145486	-1.92878	0.021	0.066	1
MEF2C	0.014577	-2.02206	0.012	0.052	1
SMIM10L1	0.0146498	-1.70176	0.033	0.085	1
VAV3	0.014674	-2.16385	0.012	0.052	1
SERPINB1	0.0146859	-0.655667	0.053	0.118	1
EZR	0.0147021	-0.720033	0.3	0.389	1
NOL9	0.0147162	-1.89939	0.021	0.066	1
NLRP3	0.0148006	-2.13162	0.021	0.066	1
SYS1	0.0148697	-1.76969	0.012	0.052	1
COQ6	0.014919	1.81516	0.049	0.009	1
ATL2	0.0149707	-1.80506	0.021	0.066	1
DCAF13	0.0150352	-1.02018	0.045	0.104	1
PLEKHG3	0.0150677	-1.80564	0.012	0.052	1
FAM215B	0.0150677	-1.77667	0.012	0.052	1
CALR	0.0150785	-0.63922	0.235	0.332	1
RARA	0.0150884	-0.643372	0.066	0.137	1
STK38L	0.0151676	-1.90514	0.012	0.052	1
LRRC8A	0.0152178	1.30775	0.049	0.009	1
PLIN2	0.015237	-1.24517	0.029	0.081	1
SRSF10	0.0152986	0.507563	0.342	0.237	1
NSUN2	0.0153696	1.98145	0.066	0.019	1
PTTG1IP	0.0154049	-1.0608	0.041	0.1	1
LRRC41	0.0154707	-1.38606	0.012	0.052	1
UAP1	0.0154913	-1.04673	0.021	0.066	1
NKAPD1	0.0154913	-1.62482	0.021	0.066	1
COPS3	0.0155796	-1.30452	0.021	0.066	1
BRD2	0.0156884	-0.659311	0.284	0.389	1
THAP6	0.0156903	1.88915	0.058	0.014	1
FERMT3	0.0158703	1.65297	0.119	0.057	1
IL21R	0.015881	-0.829989	0.082	0.156	1
AFF1	0.0159542	-0.791142	0.062	0.128	1
IL2RB	0.0159989	-0.987347	0.136	0.218	1
AC104506.1	0.0160279	-5.79569	0	0.024	1
ZNF619	0.0160279	-4.97478	0	0.024	1
DIRC2	0.0160279	-5.38796	0	0.024	1
RWDD4	0.0160279	-5.32066	0	0.024	1
KIF13A	0.0160279	-5.21584	0	0.024	1
AC073332.1	0.0160279	-5.7117	0	0.024	1
TBL2	0.0160279	-5.5933	0	0.024	1
SERPINE1	0.0160279	-5.4695	0	0.024	1
MOSPD1	0.0160279	-4.82942	0	0.024	1
DNASE1L1	0.0160279	-5.34402	0	0.024	1
STK3	0.0160279	-5.31605	0	0.024	1
HBD	0.0160279	-7.93974	0	0.024	1
SWAP70	0.0160279	-6.03121	0	0.024	1
CHST15	0.0160279	-5.10465	0	0.024	1
NINJ2	0.0160279	-4.60637	0	0.024	1
OLR1	0.0160279	-6.18067	0	0.024	1
TFDP1	0.0160279	-4.7148	0	0.024	1
SAV1	0.0160279	-5.22576	0	0.024	1
ECI1	0.0160279	-5.99102	0	0.024	1
AHSP	0.0160279	-7.38836	0	0.024	1
SIAH1	0.0160279	-5.68115	0	0.024	1
ASGR1	0.0160279	-5.29611	0	0.024	1
PHF23	0.0160279	-5.6536	0	0.024	1
INSR	0.0160279	-4.70423	0	0.024	1
MCEMP1	0.0160279	-5.73928	0	0.024	1
ZNF627	0.0160279	-5.18767	0	0.024	1
LILRA6	0.0160279	-4.88261	0	0.024	1
AC245128.3	0.0160279	-4.87633	0	0.024	1
MFSD11	0.0160395	0.931867	0.111	0.047	1
KLRD1	0.0160906	-1.11873	0.152	0.237	1
MRPS21	0.0161656	1.3287	0.16	0.09	1
RPS4X	0.0161983	0.43299	0.605	0.507	1
IL7R	0.016255	0.418502	0.387	0.261	1
TGFBR3	0.0162762	-0.945526	0.144	0.227	1
NFKBID	0.0162767	-0.464343	0.029	0.081	1
FAM192A	0.0164061	1.47266	0.095	0.038	1
UBR3	0.0164769	-1.48489	0.033	0.085	1
RPL5	0.016567	0.583339	0.514	0.431	1
RPL41	0.0166265	0.503781	0.778	0.739	1
SPN	0.016655	0.793858	0.218	0.133	1
DNAJC3	0.0168822	-0.645864	0.086	0.161	1
ARHGAP9	0.0169725	-0.632053	0.189	0.28	1
CTSA	0.0170642	-1.12899	0.045	0.104	1
CNIH1	0.0171289	-1.41008	0.033	0.085	1
TESK2	0.017169	-2.74624	0.008	0.043	1
LSM7	0.0171935	0.841596	0.177	0.1	1
CD83	0.0172	-0.914894	0.099	0.175	1
KDM6B	0.0172187	-0.557148	0.111	0.19	1
IPMK	0.0174218	-2.71217	0.008	0.043	1
FDFT1	0.0174633	-1.13605	0.033	0.085	1
MTSS1	0.0175169	-0.895385	0.078	0.152	1
JAGN1	0.0175494	-2.40389	0.008	0.043	1
NDOR1	0.0176778	-2.29639	0.008	0.043	1
BORCS6	0.0176778	-2.36682	0.008	0.043	1
HCK	0.0176778	-2.43437	0.008	0.043	1
HK3	0.0178071	-2.13695	0.008	0.043	1
C5AR1	0.0178071	-2.53788	0.008	0.043	1
COMMD6	0.0178589	0.753786	0.247	0.161	1
MUC20-OT1	0.0179242	-1.01168	0.074	0.142	1
PPP1R15A	0.0179954	-0.680194	0.342	0.455	1
RPS7	0.0180016	0.547834	0.58	0.531	1
LMBRD1	0.0181473	-0.857079	0.07	0.137	1
SIK3	0.0182749	-1.48654	0.037	0.09	1
RPL35A	0.0183677	0.660415	0.601	0.536	1
DNAJC19	0.0184357	2.27508	0.078	0.028	1
SPART	0.018574	-3.65229	0.004	0.033	1
HBA1	0.018574	-5.06396	0.004	0.033	1
PMEPA1	0.018574	-4.06732	0.004	0.033	1
ZNF543	0.018574	-4.05339	0.004	0.033	1
CD164	0.0186603	-0.587661	0.169	0.256	1
DMXL2	0.0186793	-1.13495	0.033	0.085	1
CLEC16A	0.0186793	-0.987383	0.033	0.085	1
IFNGR1	0.0187097	-0.681115	0.136	0.223	1
PIGO	0.0187318	-4.53941	0.004	0.033	1
GZMK	0.0187542	1.58543	0.136	0.071	1
CTSB	0.0187807	-1.36877	0.062	0.123	1
HERC5	0.0188908	-3.35279	0.004	0.033	1
RASGRP4	0.0188908	-4.07103	0.004	0.033	1
TAF1A	0.0189203	4.11365	0.037	0.005	1
GFM2	0.0189203	5.0197	0.037	0.005	1
TYMP	0.0189204	-1.84681	0.025	0.071	1
CYP1B1	0.019051	-3.53874	0.004	0.033	1
MARCH3	0.019051	-3.05569	0.004	0.033	1
DNMBP	0.019051	-3.04608	0.004	0.033	1
KAT8	0.019051	-2.83662	0.004	0.033	1
DUSP14	0.019051	-3.15799	0.004	0.033	1
UBE2S	0.019051	-2.87085	0.004	0.033	1
GIMAP2	0.0190641	4.07434	0.037	0.005	1
GMFG	0.019069	0.673555	0.251	0.161	1
TKFC	0.0192124	-2.90804	0.004	0.033	1
AP5B1	0.0192124	-3.0039	0.004	0.033	1
MAFB	0.0192124	-4.16208	0.004	0.033	1
MRPL32	0.0193706	-2.16351	0.016	0.057	1
PI4KB	0.0194069	-0.806451	0.033	0.085	1
NUP98	0.0194565	-0.729086	0.111	0.19	1
MOB3C	0.0195387	-2.55379	0.004	0.033	1
TRGV5	0.0195387	-1.85627	0.004	0.033	1
LTA4H	0.0195829	-1.80743	0.041	0.095	1
SLF1	0.0195963	1.23935	0.119	0.057	1
KPNA6	0.0196779	-0.83784	0.053	0.114	1
PCBD2	0.0197037	-2.02213	0.004	0.033	1
SAP30BP	0.0197749	-0.774289	0.103	0.18	1
USP53	0.0197971	2.3758	0.037	0.005	1
RSAD1	0.0197971	2.48631	0.037	0.005	1
NFKB2	0.0198193	-1.01349	0.123	0.199	1
GAK	0.0198298	-0.91866	0.074	0.142	1
SCAMP1	0.01984	-1.49784	0.025	0.071	1
LYN	0.01984	-1.55798	0.025	0.071	1
ZNF430	0.0198931	-0.945696	0.07	0.137	1
UROS	0.0199467	2.29912	0.037	0.005	1
ZNF525	0.0199467	2.61172	0.037	0.005	1
TXK	0.0199867	-1.53332	0.066	0.128	1
RHOG	0.020035	-0.550773	0.123	0.209	1
TRIM26	0.0200496	-1.20854	0.025	0.071	1
GPANK1	0.0202004	-1.67978	0.016	0.057	1
CCL4L2	0.0204431	-1.46636	0.016	0.057	1
HLA-A	0.0206064	-0.435369	0.811	0.867	1
DAD1	0.0207169	1.68795	0.111	0.052	1
DNAJB12	0.020745	-1.6002	0.041	0.095	1
AKNA	0.0208603	-0.634016	0.309	0.393	1
HS2ST1	0.0209361	-1.1711	0.016	0.057	1
FASLG	0.0209361	-1.12162	0.016	0.057	1
CSRNP1	0.02103	-0.839341	0.049	0.109	1
TUT7	0.0210609	-0.797564	0.123	0.204	1
CD74	0.0211309	-0.749428	0.473	0.555	1
WWP1	0.0212984	1.38209	0.111	0.052	1
TMEM127	0.0213127	-1.30183	0.016	0.057	1
IPO5	0.0215844	-1.33015	0.041	0.095	1
FNIP1	0.0216784	-0.781637	0.074	0.142	1
RPS20	0.0217245	0.605183	0.346	0.251	1
CENPK	0.0217568	2.19111	0.062	0.019	1
RRN3	0.021817	-0.529621	0.066	0.133	1
METTL13	0.0218285	5.08535	0.025	0	1
BOD1	0.0218285	5.01868	0.025	0	1
NUP43	0.0218285	4.91464	0.025	0	1
TRGV3	0.0218285	5.49233	0.025	0	1
CNPY4	0.0218285	5.29124	0.025	0	1
AGFG2	0.0218285	5.56339	0.025	0	1
TRBV5-1	0.0218285	6.88374	0.025	0	1
DLG3	0.0218285	5.30477	0.025	0	1
HINT2	0.0218285	4.93206	0.025	0	1
KBTBD3	0.0218285	4.64934	0.025	0	1
C15orf53	0.0218285	5.83238	0.025	0	1
CHTF18	0.0218285	5.35568	0.025	0	1
ZNF624	0.0218285	4.60738	0.025	0	1
ZNF414	0.0218285	4.83637	0.025	0	1
AKIRIN2	0.021829	-0.969397	0.091	0.161	1
GK5	0.0219542	-0.697484	0.086	0.156	1
STAT5B	0.0220605	0.99149	0.132	0.066	1
NCAPD3	0.0221489	2.7978	0.053	0.014	1
OSBPL8	0.0221755	-0.59339	0.132	0.213	1
NSUN6	0.0222232	1.37427	0.099	0.043	1
TCF7	0.0222602	0.751297	0.235	0.152	1
POLR2J3.1	0.0223564	1.05319	0.165	0.095	1
AP2A1	0.0223679	-0.594254	0.053	0.114	1
OASL	0.0223828	-1.55976	0.045	0.1	1
TMEM69	0.0225257	2.36129	0.045	0.009	1
NPC2	0.0225558	-0.807203	0.037	0.09	1
HMGXB3	0.0225712	-1.11278	0.062	0.123	1
HSF2	0.0226729	2.41848	0.045	0.009	1
UBALD2	0.0226729	2.26472	0.045	0.009	1
RPN1	0.0227168	-0.910705	0.132	0.209	1
GSPT1	0.0227206	-1.24843	0.07	0.133	1
UXT	0.0229361	0.783181	0.156	0.085	1
IVNS1ABP	0.0229601	-0.718731	0.181	0.265	1
ZNF333	0.0231195	2.11946	0.045	0.009	1
SH3BP5	0.0234678	-2.3237	0.021	0.062	1
KLRC1	0.0235287	-1.53908	0.029	0.076	1
MYSM1	0.0235561	-1.03798	0.041	0.095	1
B3GAT3	0.0236001	1.58528	0.062	0.019	1
PNP	0.0236428	-1.18354	0.07	0.133	1
JADE2	0.0236723	-1.73932	0.033	0.081	1
LAPTM4A	0.0237187	-1.14782	0.066	0.128	1
COPS7B	0.0237268	1.87852	0.045	0.009	1
ILF3	0.0237923	-0.477753	0.193	0.289	1
ELK3	0.0238786	-1.24477	0.029	0.076	1
ENSA	0.0239082	-1.28009	0.074	0.137	1
ITPKB	0.0239988	1.18494	0.07	0.024	1
PPARA	0.0240356	1.59947	0.045	0.009	1
TANK	0.0240701	-1.00124	0.066	0.128	1
XAF1	0.0241627	-1.37789	0.074	0.137	1
NINJ1	0.024238	-1.98466	0.033	0.081	1
CCNH	0.0243426	-0.573358	0.23	0.318	1
LINC02384	0.0245053	-2.6237	0.012	0.047	1
MFSD8	0.0246374	1.45779	0.062	0.019	1
ITPR1	0.0247043	-0.913666	0.062	0.123	1
CCNI	0.0247071	-0.82415	0.16	0.242	1
HUWE1	0.0249033	-0.762924	0.123	0.199	1
LILRB1	0.0249358	-1.98776	0.021	0.062	1
DHX35	0.024983	-2.3923	0.012	0.047	1
MAPRE2	0.0250204	-0.487757	0.235	0.332	1
CUTA	0.0250523	0.675961	0.156	0.085	1
SECISBP2	0.0251513	0.74779	0.202	0.123	1
ZNF267	0.0251751	-0.378563	0.103	0.18	1
CTSS	0.0253064	-1.43949	0.119	0.19	1
SET	0.02532	-1.01742	0.095	0.161	1
RNF19A	0.0254466	-0.767153	0.202	0.284	1
TENT5A	0.0254687	-2.11405	0.012	0.047	1
SLCO3A1	0.025489	-1.62855	0.021	0.062	1
SCML4	0.0255181	1.14986	0.136	0.071	1
RPL31	0.0255384	0.376403	0.49	0.393	1
CHMP7	0.0255773	1.01541	0.062	0.019	1
MPC1	0.0256324	-2.13152	0.012	0.047	1
PGD	0.0259109	-1.53658	0.021	0.062	1
GPR107	0.026006	-1.47026	0.033	0.081	1
FBXO7	0.0260075	-0.666083	0.086	0.156	1
SLC25A3	0.026064	-0.816582	0.226	0.308	1
SEPT1	0.0261284	0.826265	0.251	0.171	1
RYBP	0.0261291	-1.67471	0.012	0.047	1
PYCARD	0.0261954	-1.51458	0.021	0.062	1
RPP38	0.0262964	-1.71404	0.012	0.047	1
WDR45	0.0263727	-1.34976	0.033	0.081	1
RCBTB2	0.0264647	-1.55609	0.012	0.047	1
SUMF1	0.0264827	-1.40375	0.021	0.062	1
NQO2	0.026496	-1.43252	0.033	0.081	1
REV3L	0.026496	-1.36249	0.033	0.081	1
COA4	0.026634	-1.69924	0.012	0.047	1
TROVE2	0.0266409	-0.722923	0.091	0.161	1
SIK2	0.0269187	-1.03177	0.021	0.062	1
CYB5R1	0.0269752	-1.03674	0.012	0.047	1
PRPF4	0.0269752	-1.58623	0.012	0.047	1
RPLP1	0.0270487	0.605122	0.737	0.692	1
LARS	0.0272553	1.55582	0.095	0.043	1
ARF4	0.0272964	-0.632954	0.119	0.194	1
ZNF385A	0.0273203	-1.35196	0.012	0.047	1
GARS	0.0274652	-1.33223	0.058	0.114	1
RPS14	0.0274989	0.392994	0.634	0.55	1
U2SURP	0.0277994	-0.668505	0.152	0.237	1
MIGA1	0.0278093	-0.842518	0.021	0.062	1
MTO1	0.0278501	1.1578	0.082	0.033	1
RPS5	0.0280562	0.640243	0.444	0.37	1
ASAH1	0.0282075	-1.28664	0.058	0.114	1
SYTL1	0.0286389	0.570999	0.189	0.114	1
ATG5	0.0287111	-1.23108	0.053	0.109	1
SLC37A3	0.0289969	2.32138	0.066	0.024	1
RAB18	0.0290291	1.3558	0.119	0.062	1
ITCH	0.0291308	-1.02502	0.123	0.194	1
RCAN3	0.0294346	2.45021	0.066	0.024	1
TRNT1	0.0295825	0.992197	0.103	0.047	1
HIPK1	0.0297958	-0.707176	0.091	0.161	1
BET1L	0.0298779	2.42301	0.066	0.024	1
VIRMA	0.0299	-1.71602	0.025	0.066	1
PRSS23	0.0300527	-1.63038	0.025	0.066	1
SEC22B	0.0301804	0.204388	0.074	0.137	1
CEBPZOS	0.030327	2.1747	0.066	0.024	1
CPVL	0.0303769	-3.40022	0.008	0.038	1
SLC12A9	0.0303769	-3.51628	0.008	0.038	1
HSPA5	0.030411	-0.899514	0.267	0.355	1
GNL2	0.0305389	-1.14101	0.058	0.114	1
CLIP1	0.0305844	-0.939414	0.082	0.147	1
TPR	0.0305949	0.594172	0.333	0.242	1
FKBP15	0.0308261	-1.69971	0.025	0.066	1
SH2D2A	0.0309935	-0.771817	0.078	0.142	1
FOXJ3	0.0310201	-0.734544	0.053	0.109	1
KIAA0513	0.0310308	-3.28789	0.008	0.038	1
NSG1	0.0310478	4.58351	0.033	0.005	1
TYSND1	0.0310478	4.37803	0.033	0.005	1
MOGS	0.0312124	2.76799	0.058	0.019	1
PHLDA1	0.0312514	-3.02502	0.008	0.038	1
AL118558.3	0.0312514	-2.74044	0.008	0.038	1
ATF1	0.0312802	3.99921	0.033	0.005	1
GUF1	0.0312983	-1.2286	0.025	0.066	1
GAPDH	0.0313445	-0.548277	0.424	0.488	1
MAP3K7	0.0313696	1.45315	0.086	0.038	1
SH3D21	0.0314598	-5.15534	0	0.019	1
LINC01137	0.0314598	-5.48152	0	0.019	1
SASS6	0.0314598	-4.80279	0	0.019	1
SELENBP1	0.0314598	-4.39463	0	0.019	1
RAB13	0.0314598	-5.03339	0	0.019	1
AIM2	0.0314598	-4.38177	0	0.019	1
AL121658.1	0.0314598	-5.59705	0	0.019	1
BUB1	0.0314598	-4.76719	0	0.019	1
AC078795.1	0.0314598	-4.76924	0	0.019	1
CTBP1-DT	0.0314598	-5.16804	0	0.019	1
MAML3	0.0314598	-4.33213	0	0.019	1
THG1L	0.0314598	-4.6584	0	0.019	1
CAGE1	0.0314598	-5.51933	0	0.019	1
BLOC1S5	0.0314598	-6.01306	0	0.019	1
EPB41L2	0.0314598	-4.28126	0	0.019	1
PDE7B	0.0314598	-5.12988	0	0.019	1
SASH1	0.0314598	-5.13906	0	0.019	1
CREB5	0.0314598	-5.54907	0	0.019	1
KCP	0.0314598	-5.9433	0	0.019	1
PSMD10	0.0314598	-3.69176	0	0.019	1
CA1	0.0314598	-5.765	0	0.019	1
ZNF34	0.0314598	-5.63686	0	0.019	1
BNC2	0.0314598	-5.28817	0	0.019	1
ZNF658	0.0314598	-5.51791	0	0.019	1
TLE1	0.0314598	-5.5294	0	0.019	1
S1PR3	0.0314598	-5.15029	0	0.019	1
CDKN1C	0.0314598	-4.44843	0	0.019	1
C11orf24	0.0314598	-5.27356	0	0.019	1
AP002490.1	0.0314598	-5.0732	0	0.019	1
SLC25A28	0.0314598	-5.01529	0	0.019	1
PSTK	0.0314598	-5.31506	0	0.019	1
CD9	0.0314598	-4.94216	0	0.019	1
BCAT1	0.0314598	-4.89124	0	0.019	1
AC010173.1	0.0314598	-5.40928	0	0.019	1
NFE2	0.0314598	-3.24263	0	0.019	1
GPR84	0.0314598	-5.71137	0	0.019	1
ACADS	0.0314598	-5.62747	0	0.019	1
LGMN	0.0314598	-4.18761	0	0.019	1
CYFIP1	0.0314598	-4.99476	0	0.019	1
ARHGAP11A	0.0314598	-5.08807	0	0.019	1
C15orf48	0.0314598	-5.83636	0	0.019	1
AC025580.2	0.0314598	-4.67021	0	0.019	1
AC106028.4	0.0314598	-5.2651	0	0.019	1
HBM	0.0314598	-6.53392	0	0.019	1
PSKH1	0.0314598	-4.99627	0	0.019	1
SLC12A4	0.0314598	-4.9885	0	0.019	1
ABHD15	0.0314598	-5.53501	0	0.019	1
CD300LF	0.0314598	-4.81779	0	0.019	1
SULF2	0.0314598	-5.23709	0	0.019	1
SNAI1	0.0314598	-4.49565	0	0.019	1
ZNF486	0.0314598	-5.43261	0	0.019	1
ZNF528	0.0314598	-5.29384	0	0.019	1
LILRA1	0.0314598	-4.65092	0	0.019	1
GOLIM4	0.0314734	-2.78573	0.008	0.038	1
ICAM2	0.0314882	0.896491	0.128	0.066	1
PTPN12	0.0316166	-1.49793	0.025	0.066	1
KDM1A	0.0316967	-2.26529	0.008	0.038	1
P2RX4	0.0316967	-2.46455	0.008	0.038	1
ZFHX3	0.0316967	-3.23959	0.008	0.038	1
LILRB4	0.0316967	-1.98801	0.008	0.038	1
CWC25	0.0319211	-0.891076	0.128	0.199	1
PTAFR	0.0319214	-2.07818	0.008	0.038	1
LINC00893	0.0319214	-2.42271	0.008	0.038	1
CTBP2	0.0319214	-2.18242	0.008	0.038	1
KRBOX4	0.0319865	2.67812	0.033	0.005	1
AP5S1	0.0319865	2.94961	0.033	0.005	1
KCNE1	0.0321475	-2.16728	0.008	0.038	1
YOD1	0.032225	2.43448	0.033	0.005	1
TARBP1	0.032225	2.28332	0.033	0.005	1
AC016590.1	0.032225	2.52355	0.033	0.005	1
SCPEP1	0.0323749	-1.94622	0.008	0.038	1
RFX1	0.0325289	-2.35086	0.016	0.052	1
DAG1	0.0326037	-1.99082	0.008	0.038	1
CDKN1B	0.0328209	0.797589	0.247	0.171	1
UBE2F	0.0328338	-1.23238	0.008	0.038	1
STX17	0.0328919	1.58766	0.099	0.047	1
AC005670.2	0.0329496	2.00852	0.033	0.005	1
AMPD3	0.0330654	-1.49599	0.008	0.038	1
KIR3DL2	0.0330973	-2.15266	0.016	0.052	1
MT-CO2	0.0331042	0.135504	0.988	0.962	1
ANXA7	0.0331062	-0.754982	0.053	0.109	1
DDB1	0.0331284	-0.714489	0.078	0.142	1
EMC3	0.033157	-0.948818	0.058	0.114	1
SYNJ2	0.0332984	-0.971916	0.008	0.038	1
ERP44	0.0334043	-0.785984	0.058	0.114	1
EAF1	0.0334225	-1.17934	0.041	0.09	1
CREM	0.0334308	-0.595349	0.136	0.213	1
EIF5	0.0334963	-0.374441	0.296	0.398	1
YPEL3	0.0336304	1.30811	0.123	0.066	1
ARHGDIB	0.0337613	0.367735	0.473	0.37	1
GABPB1	0.0338683	-1.51208	0.016	0.052	1
CHMP6	0.0338683	-1.67734	0.016	0.052	1
DCP1A	0.0339199	-1.01298	0.066	0.123	1
ATG16L2	0.0339199	-1.09955	0.066	0.123	1
CD244	0.0339231	-0.92974	0.025	0.066	1
SMAD2	0.0339233	-1.22171	0.07	0.128	1
SLC6A6	0.03393	-1.46088	0.045	0.095	1
TXNRD1	0.03393	-1.32349	0.045	0.095	1
KIAA0040	0.0339714	2.33103	0.058	0.019	1
KHSRP	0.0339714	2.15345	0.058	0.019	1
GRN	0.0339813	-2.01938	0.029	0.071	1
MYO15B	0.0339813	-1.62918	0.029	0.071	1
KIAA0586	0.0340634	-1.41268	0.016	0.052	1
DUSP18	0.0342595	-1.6553	0.016	0.052	1
NARS	0.0343464	-1.37278	0.045	0.095	1
LHPP	0.0344217	3.72757	0.041	0.009	1
ZNF700	0.0344217	2.79056	0.041	0.009	1
TTC9C	0.0346546	2.62083	0.049	0.014	1
ATAD2B	0.0346763	-0.710884	0.091	0.156	1
C9orf16	0.0347235	0.627244	0.144	0.081	1
IFI27L2	0.0348536	2.34308	0.049	0.014	1
CENPX	0.035	1.05218	0.086	0.038	1
NIN	0.0350226	1.03457	0.148	0.085	1
CGRRF1	0.0350585	1.65062	0.058	0.019	1
TRGC2	0.0352545	2.07587	0.049	0.014	1
FAU	0.0352974	0.487473	0.63	0.573	1
REX1BD	0.0353217	0.598795	0.185	0.114	1
VPS13D	0.0353971	0.792882	0.144	0.081	1
IL3RA	0.0354024	-3.93073	0.004	0.028	1
ZNF707	0.0354024	-3.7548	0.004	0.028	1
MFSD5	0.0354024	-3.5502	0.004	0.028	1
WRAP53	0.0354024	-3.4788	0.004	0.028	1
MTRNR2L1	0.0354038	0.262947	0.65	0.569	1
CD7	0.0354407	-0.761833	0.263	0.336	1
DSTN	0.0354874	-1.68195	0.053	0.104	1
TXNIP	0.0355015	0.226723	0.453	0.355	1
GPALPP1	0.0356131	1.42667	0.058	0.019	1
SLC22A4	0.0356967	-3.10174	0.004	0.028	1
EMILIN2	0.0356967	-3.00006	0.004	0.028	1
ZNF845	0.0356967	-4.4955	0.004	0.028	1
MAD2L2	0.035763	2.5244	0.041	0.009	1
ACOT9	0.0357996	1.34667	0.058	0.019	1
RBPJ	0.0358142	-0.402045	0.099	0.171	1
C11orf21	0.0358355	1.28308	0.066	0.024	1
EIF4E3	0.0358632	2.26798	0.049	0.014	1
ARMH3	0.0358632	2.01284	0.049	0.014	1
RHBDD2	0.035978	0.762556	0.132	0.071	1
PGM2L1	0.0359791	-1.7266	0.029	0.071	1
NUTF2	0.0359791	-1.59798	0.029	0.071	1
FBXO6	0.0359932	-2.98751	0.004	0.028	1
ZNF595	0.0359932	-2.79526	0.004	0.028	1
FIGNL1	0.0359932	-3.30739	0.004	0.028	1
PTCD1	0.0359932	-3.47873	0.004	0.028	1
SPATA33	0.0359932	-3.15133	0.004	0.028	1
FCGR3A	0.0360558	-1.24927	0.045	0.095	1
TMEM63A	0.0361971	0.787721	0.144	0.081	1
NR3C1	0.0362092	-0.871456	0.214	0.289	1
NBPF1	0.0362917	-2.45237	0.004	0.028	1
GPAT3	0.0362917	-3.49202	0.004	0.028	1
GTPBP2	0.0362917	-2.6462	0.004	0.028	1
MAN1A1	0.0362917	-2.42285	0.004	0.028	1
RNF219	0.0362917	-2.95572	0.004	0.028	1
FMN1	0.0362917	-2.9076	0.004	0.028	1
IL2RG	0.0363332	1.03461	0.193	0.128	1
TBC1D10C	0.0364536	0.55907	0.325	0.242	1
ARAP1	0.0364943	-1.18578	0.045	0.095	1
LINC01238	0.036539	4.72212	0.021	0	1
PDE6B	0.036539	5.00956	0.021	0	1
PI4K2B	0.036539	4.98872	0.021	0	1
AP1AR	0.036539	5.18625	0.021	0	1
FASTKD3	0.036539	4.70491	0.021	0	1
SCAMP1-AS1	0.036539	5.48281	0.021	0	1
ABHD11	0.036539	5.00107	0.021	0	1
METTL2B	0.036539	5.21665	0.021	0	1
TRBV6-5	0.036539	6.35827	0.021	0	1
TMLHE	0.036539	5.49463	0.021	0	1
EPHX2	0.036539	4.64273	0.021	0	1
IDNK	0.036539	4.81229	0.021	0	1
AC136475.1	0.036539	4.9892	0.021	0	1
SPON1	0.036539	4.50677	0.021	0	1
CXCR5	0.036539	4.91028	0.021	0	1
CHEK1	0.036539	5.94546	0.021	0	1
SLC35G1	0.036539	4.63279	0.021	0	1
C12orf45	0.036539	5.78842	0.021	0	1
TCTN1	0.036539	5.79604	0.021	0	1
TRAV5	0.036539	6.28725	0.021	0	1
NME4	0.036539	5.06135	0.021	0	1
PALB2	0.036539	4.65696	0.021	0	1
PLD2	0.036539	5.56828	0.021	0	1
ZNF133	0.036539	4.91068	0.021	0	1
ZNF780B	0.036539	4.30087	0.021	0	1
ZNF576	0.036539	5.13227	0.021	0	1
CCDC61	0.036539	4.5388	0.021	0	1
LRP5L	0.036539	5.46203	0.021	0	1
PERP	0.0365923	-2.82172	0.004	0.028	1
SPRYD4	0.0365923	-2.38332	0.004	0.028	1
TM6SF1	0.0365923	-2.26444	0.004	0.028	1
ANPEP	0.0365923	-2.32923	0.004	0.028	1
RPL15	0.0366184	0.485614	0.543	0.464	1
B4GALT4	0.036667	-1.28641	0.029	0.071	1
AC073111.5	0.0366818	1.79878	0.041	0.009	1
LPCAT4	0.0366818	1.83854	0.041	0.009	1
CRIP1	0.0367212	-0.862193	0.148	0.218	1
FAM69A	0.0368951	-2.31662	0.004	0.028	1
PLPP1	0.0368951	-2.34945	0.004	0.028	1
POU5F2	0.0368951	-1.98374	0.004	0.028	1
CYREN	0.0368951	-2.18233	0.004	0.028	1
AC090559.1	0.0368951	-1.80495	0.004	0.028	1
SLC43A3	0.0368951	-2.08534	0.004	0.028	1
TMPO-AS1	0.0368951	-2.38505	0.004	0.028	1
BAIAP2	0.0368951	-2.02805	0.004	0.028	1
TLE3	0.0370151	-1.33962	0.029	0.071	1
ARHGAP15	0.0370333	0.510106	0.333	0.246	1
LMBR1	0.0372	-1.5964	0.004	0.028	1
ADNP	0.037366	-1.19357	0.029	0.071	1
RPRD1A	0.0375016	1.52025	0.078	0.033	1
RPL10	0.0375674	0.43175	0.835	0.787	1
TIMM23	0.0377197	-1.27399	0.029	0.071	1
MCTP2	0.0377236	-1.02175	0.086	0.147	1
DCAF5	0.0379252	-0.945109	0.074	0.133	1
CALU	0.0380763	-1.0121	0.029	0.071	1
FAM45A	0.0381596	1.57502	0.078	0.033	1
STAT2	0.0385193	-0.709096	0.07	0.128	1
IFT20	0.0389803	-1.04704	0.029	0.071	1
ZFP36L1	0.0390532	-0.848153	0.222	0.299	1
STT3A	0.0390891	-1.56445	0.033	0.076	1
RPL37A	0.0393143	0.391703	0.576	0.536	1
MAGOH	0.0395165	-0.968366	0.078	0.137	1
NOTCH2	0.0395165	-0.954162	0.078	0.137	1
BCL9L	0.0396635	0.691791	0.16	0.095	1
ARMC8	0.0396754	0.974605	0.111	0.057	1
AQR	0.039951	1.06403	0.103	0.052	1
EVL	0.0400181	0.282532	0.49	0.393	1
KANSL1	0.0400554	-0.445149	0.206	0.289	1
UGGT1	0.0402627	-0.664059	0.062	0.118	1
MBP	0.0403327	-0.802971	0.123	0.19	1
GALNT11	0.0403351	-1.42466	0.033	0.076	1
STK24	0.0403351	-1.4362	0.033	0.076	1
ETF1	0.0403435	-0.56516	0.086	0.152	1
KDM5C	0.0403913	-0.777725	0.07	0.128	1
DCAF6	0.0406062	-1.86287	0.021	0.057	1
BCAS3	0.0407809	0.620494	0.086	0.038	1
NEMF	0.0412187	-0.802047	0.132	0.199	1
TAX1BP1	0.0412319	-0.566461	0.177	0.256	1
OXSR1	0.0414298	-1.23525	0.033	0.076	1
ERVK3-1	0.0414298	-1.39097	0.033	0.076	1
NDUFB11	0.0414724	-0.593252	0.103	0.171	1
RAB21	0.0416147	-1.28011	0.033	0.076	1
RAB1B	0.0416351	-0.688804	0.07	0.128	1
TBC1D23	0.0417046	-0.60447	0.062	0.118	1
PCGF5	0.0419549	-0.421035	0.045	0.095	1
VAMP3	0.0421268	-1.50205	0.021	0.057	1
GPKOW	0.0422331	-3.34154	0.012	0.043	1
CUL4A	0.0422957	1.3835	0.082	0.038	1
BRD8	0.0423479	-1.50846	0.021	0.057	1
STX10	0.0423479	-1.5845	0.021	0.057	1
ADAM10	0.0427502	-0.6433	0.132	0.204	1
BCL6	0.0427931	-1.55045	0.021	0.057	1
MLXIP	0.0430045	-1.1427	0.053	0.104	1
ASL	0.0430244	-2.61313	0.012	0.043	1
CUL3	0.0430555	-1.24849	0.062	0.114	1
SELENOS	0.043131	-0.74795	0.082	0.142	1
PPM1D	0.0432422	-1.36999	0.021	0.057	1
PLXNB2	0.0432909	-2.48906	0.012	0.043	1
RPL4	0.0435944	0.556522	0.465	0.403	1
AHDC1	0.0436953	-1.17844	0.021	0.057	1
LRRC8D	0.0438282	-2.2248	0.012	0.043	1
HARS	0.0438881	-0.960605	0.033	0.076	1
RAPGEF2	0.0439234	-1.2169	0.021	0.057	1
PAK1IP1	0.0440989	-2.47014	0.012	0.043	1
ALOX5	0.0440989	-2.1919	0.012	0.043	1
PRR13	0.0441097	-0.447436	0.099	0.166	1
S100PBP	0.0441522	1.09198	0.091	0.043	1
CALM2	0.044186	-0.515215	0.173	0.251	1
PLEK	0.044359	-0.491471	0.103	0.166	1
GPN1	0.0443711	-1.76638	0.012	0.043	1
PCED1B	0.0444358	1.55514	0.07	0.028	1
UBE2A	0.0445076	-0.693669	0.049	0.1	1
HPS3	0.044636	1.6709	0.07	0.028	1
ZNF737	0.0446446	-1.94462	0.012	0.043	1
NCF1	0.0449143	-1.39623	0.037	0.081	1
KDELR2	0.0449196	-1.75686	0.012	0.043	1
LILRB2	0.0449196	-1.85508	0.012	0.043	1
TBCB	0.0449615	-0.760855	0.078	0.137	1
DENND2D	0.044974	0.618333	0.165	0.1	1
ANKZF1	0.045096	0.847848	0.128	0.071	1
SH2D1B	0.045196	-0.84108	0.012	0.043	1
SERTAD3	0.045196	-1.49657	0.012	0.043	1
DSE	0.0454739	-1.61097	0.012	0.043	1
SS18L2	0.0455135	-1.00622	0.058	0.109	1
SYAP1	0.0455135	-1.19097	0.058	0.109	1
ATP8A1	0.0455536	-1.26463	0.078	0.133	1
SMURF2	0.0456613	-0.264219	0.033	0.076	1
COX7B	0.0457031	-0.670673	0.049	0.1	1
CD53	0.0457078	-0.390328	0.226	0.318	1
LTB	0.0457487	0.796966	0.21	0.142	1
SLC2A6	0.0457531	-1.7941	0.012	0.043	1
BIRC2	0.0458948	-0.931325	0.107	0.171	1
IQGAP1	0.045912	-0.422698	0.251	0.341	1
CAPRIN1	0.045929	-0.670833	0.082	0.142	1
KCTD10	0.0460339	-1.47497	0.012	0.043	1
METAP1	0.0462725	1.97927	0.062	0.024	1
TRGC1	0.046316	-1.37612	0.012	0.043	1
HELZ2	0.046316	-1.45415	0.012	0.043	1
MPHOSPH10	0.0464265	0.907207	0.103	0.052	1
IER3	0.046458	-1.75793	0.037	0.081	1
ANKRD17	0.046547	-1.10592	0.074	0.128	1
DMAC2	0.0465997	-1.42184	0.012	0.043	1
RAB2A	0.0466263	-0.420394	0.045	0.095	1
GPATCH2	0.0466541	-1.308	0.037	0.081	1
LINC01089	0.0467161	1.68361	0.062	0.024	1
PRKAG2	0.0468766	-0.888343	0.033	0.076	1
YWHAQ	0.0468925	-0.39668	0.099	0.166	1
HELB	0.0469329	0.705436	0.148	0.085	1
FARP2	0.0471713	-1.04653	0.012	0.043	1
ZBP1	0.0472948	-1.4763	0.045	0.09	1
MIA3	0.0473494	-0.901343	0.086	0.147	1
FAM102B	0.0474593	-1.27688	0.012	0.043	1
EFHD2	0.0475014	-0.620603	0.091	0.152	1
BRK1	0.0475019	-0.783083	0.053	0.104	1
MTRNR2L12	0.0477627	0.302249	1	1	1
SLF2	0.0478409	1.94283	0.062	0.024	1
TFDP2	0.0480187	-0.863407	0.058	0.109	1
RAB22A	0.0480398	-0.784786	0.012	0.043	1
ACTR3	0.0480878	-0.488102	0.181	0.261	1
SPPL2A	0.0481755	-0.655912	0.049	0.1	1
PACS1	0.0482052	1.28433	0.082	0.038	1
YWHAE	0.0482473	-1.20342	0.074	0.128	1
VPS36	0.0483279	-1.13209	0.062	0.114	1
HMGN4	0.0484503	-1.25928	0.037	0.081	1
RB1CC1	0.0484537	-0.610315	0.148	0.218	1
MFNG	0.048619	-0.881509	0.066	0.118	1
CELF2	0.0487076	0.303198	0.449	0.346	1
LINC00954	0.048757	1.56167	0.062	0.024	1
EIF1AD	0.0488342	-1.10555	0.025	0.062	1
BRD1	0.0491885	-1.13577	0.041	0.085	1
MT-ND2	0.049204	0.252759	0.942	0.929	1
TPK1	0.0492205	1.39099	0.062	0.024	1
FNDC3B	0.0493872	-1.086	0.041	0.085	1
PSMA7	0.0493901	-0.630374	0.165	0.237	1
RPS4Y1	0.0495331	0.541197	0.239	0.166	1
MLKL	0.0495492	-1.40129	0.025	0.062	1
GNAI3	0.0496411	-0.394493	0.107	0.175	1
CCDC137	0.0496877	1.32775	0.062	0.024	1
CSNK1A1	0.0497623	-0.545262	0.16	0.237	1
GGA1	0.0498566	-0.94192	0.062	0.114	1
SNRPA1	0.0499303	-0.857705	0.111	0.175	1
ARSA	0.0499599	2.2361	0.053	0.019	1
NCAM1	0.0500308	-1.48653	0.025	0.062	1
XPO6	0.0501774	1.0853	0.107	0.057	1
GPR89A	0.0504715	1.9222	0.053	0.019	1
UBN1	0.0505163	-1.20136	0.025	0.062	1
ZNF880	0.0507289	2.0304	0.053	0.019	1
SH3BGRL	0.0508815	-1.0048	0.07	0.123	1
TPRG1L	0.0510388	4.10915	0.029	0.005	1
CERS6	0.0510388	3.69966	0.029	0.005	1
STX18-AS1	0.0514142	3.85386	0.029	0.005	1
ZNF142	0.0514991	-1.27787	0.025	0.062	1
NSUN5	0.0517061	0.662911	0.103	0.052	1
MAPKBP1	0.0517473	-1.3504	0.025	0.062	1
NUP85	0.0517473	-1.11338	0.025	0.062	1
UBXN8	0.0517919	2.65787	0.029	0.005	1
SNX30	0.0517919	3.03625	0.029	0.005	1
SLC25A25-AS1	0.0517919	2.97962	0.029	0.005	1
ASB7	0.0517919	3.14481	0.029	0.005	1
FLNA	0.0521578	-0.379934	0.531	0.597	1
ZMYM3	0.0521719	2.53701	0.029	0.005	1
SLC20A2	0.0521719	2.92089	0.029	0.005	1
ZNF248	0.0521719	2.47178	0.029	0.005	1
C12orf4	0.0521719	2.61738	0.029	0.005	1
CD27	0.0522002	1.58023	0.099	0.052	1
RNF14	0.0522466	-1.07894	0.025	0.062	1
SLK	0.0522466	-0.949767	0.025	0.062	1
BRPF1	0.0525543	2.22968	0.029	0.005	1
EXOSC2	0.0525543	2.29958	0.029	0.005	1
TRMT13	0.052562	1.50859	0.053	0.019	1
CTDNEP1	0.0525699	0.924472	0.062	0.024	1
NR4A2	0.0526004	-0.397888	0.337	0.417	1
CTSW	0.0527499	-0.447495	0.247	0.327	1
ARFIP2	0.05275	-0.500624	0.025	0.062	1
MAFF	0.0528163	1.16987	0.062	0.024	1
DGKQ	0.0528283	1.4567	0.053	0.019	1
MYCBP2	0.0528516	0.768883	0.226	0.161	1
AREG	0.0528682	-0.394408	0.037	0.081	1
PABPN1	0.0528897	1.18996	0.14	0.085	1
CD52	0.0528932	0.430346	0.449	0.37	1
OBSCN	0.052939	2.37459	0.029	0.005	1
NPIPB3	0.052939	1.76407	0.029	0.005	1
A1BG	0.052939	2.21838	0.029	0.005	1
RHOT2	0.0530392	-0.554018	0.091	0.152	1
CD3E	0.0530651	0.484443	0.383	0.289	1
HLA-B	0.0531736	-0.483258	0.885	0.891	1
AC093157.1	0.053326	2.23819	0.029	0.005	1
GTF2H5	0.053326	2.04339	0.029	0.005	1
C22orf46	0.053326	2.2343	0.029	0.005	1
RBM10	0.0535264	-1.30563	0.049	0.095	1
MRRF	0.0535785	2.484	0.045	0.014	1
TTN	0.0535964	0.384183	0.115	0.062	1
CARMIL2	0.0536341	1.44504	0.053	0.019	1
OMA1	0.0537154	1.06856	0.029	0.005	1
FUBP3	0.0537154	1.14505	0.029	0.005	1
RIPK3	0.0537154	1.33946	0.029	0.005	1
NPIPB4	0.0537154	1.92915	0.029	0.005	1
TUBG2	0.0537154	1.82628	0.029	0.005	1
LPIN2	0.053717	0.863468	0.082	0.038	1
PRDM2	0.0537526	-0.938505	0.115	0.175	1
DUSP6	0.0537696	-1.43682	0.045	0.09	1
ZEB1	0.0538532	0.678537	0.095	0.047	1
NIPBL	0.0543095	-0.686131	0.21	0.275	1
TIMM8B	0.0543243	-2.19648	0.016	0.047	1
VPS9D1	0.0543243	-2.2921	0.016	0.047	1
MTF2	0.0544951	-0.976447	0.091	0.147	1
MTRNR2L11	0.0545288	3.5813	0.037	0.009	1
PPA1	0.0546509	0.978984	0.095	0.047	1
ARPC4	0.0547377	-1.11945	0.049	0.095	1
TNF	0.054857	-0.775186	0.07	0.123	1
MRPL35	0.0548682	2.53514	0.037	0.009	1
BX284668.6	0.0549272	-2.21155	0.016	0.047	1
ASF1A	0.0549272	-1.99458	0.016	0.047	1
CSNK1D	0.0549879	-0.337354	0.189	0.275	1
UQCRFS1	0.0550108	-1.06028	0.041	0.085	1
ST6GAL1	0.0550736	1.21889	0.111	0.062	1
VAPB	0.0550787	2.10129	0.045	0.014	1
ST3GAL2	0.0552092	2.85437	0.037	0.009	1
NEU1	0.0552757	-0.678552	0.111	0.175	1
GAS7	0.0553136	-0.590823	0.037	0.081	1
IFT57	0.0553804	1.23547	0.074	0.033	1
RGS16	0.0553825	-2.83142	0.008	0.033	1
TNFSF12	0.0553825	-3.0059	0.008	0.033	1
CDC123	0.0554461	-0.906737	0.045	0.09	1
DDIT4	0.0556204	-0.422646	0.156	0.232	1
ATP2B1	0.0556232	-0.221901	0.185	0.27	1
RPL28	0.0556367	0.370768	0.753	0.725	1
YES1	0.055931	-1.51766	0.029	0.066	1
NUDT1	0.0559956	1.66239	0.045	0.014	1
TELO2	0.0559956	1.92479	0.045	0.014	1
SLC30A9	0.056086	1.2053	0.086	0.043	1
CISD2	0.0561219	-0.487144	0.025	0.062	1
CD70	0.0561432	-2.90305	0.008	0.033	1
EIF4A3	0.0561844	-1.31115	0.029	0.066	1
EHBP1	0.056243	2.31787	0.037	0.009	1
ANKS3	0.056243	2.22588	0.037	0.009	1
LPAR6	0.0563108	1.14958	0.074	0.033	1
JAK2	0.0564388	-1.31907	0.029	0.066	1
CRIP2	0.0564587	-2.01528	0.016	0.047	1
ANAPC1	0.056723	2.09005	0.078	0.038	1
SLC23A2	0.0567319	-0.983068	0.045	0.09	1
CCS	0.056876	1.16377	0.099	0.052	1
ALAS1	0.0569125	-2.39755	0.008	0.033	1
NOD2	0.0569125	-3.01894	0.008	0.033	1
CD93	0.0569125	-2.93272	0.008	0.033	1
BEST1	0.0569505	-1.79359	0.029	0.066	1
PHF3	0.0569647	-0.345467	0.177	0.261	1
LRP1	0.0570812	-1.3984	0.016	0.047	1
NR4A1	0.0571781	-1.74832	0.058	0.104	1
INTS8	0.0572378	1.56807	0.045	0.014	1
DOK1	0.0573005	-1.99415	0.008	0.033	1
CCR1	0.0573005	-2.08909	0.008	0.033	1
MARCH1	0.0573005	-2.41701	0.008	0.033	1
ARHGEF40	0.0573005	-2.72188	0.008	0.033	1
NAPA	0.0573134	-0.448161	0.128	0.199	1
MECP2	0.057377	-0.58961	0.119	0.185	1
DECR1	0.0574055	0.752881	0.107	0.057	1
RNH1	0.0574318	-0.701406	0.099	0.161	1
GPR132	0.0574502	-0.679092	0.041	0.085	1
ARSK	0.0576464	1.7889	0.037	0.009	1
KATNB1	0.0576464	1.93282	0.037	0.009	1
LRRC37A3	0.0576906	-1.8024	0.008	0.033	1
RPL21	0.0579168	0.420297	0.481	0.422	1
DDX49	0.0579855	-1.20864	0.029	0.066	1
ZNF410	0.0579951	1.85128	0.066	0.028	1
STK39	0.0580018	2.01457	0.037	0.009	1
MEN1	0.0580018	1.58989	0.037	0.009	1
DCP1B	0.0580018	1.43455	0.037	0.009	1
RRAGB	0.0580257	-1.4737	0.016	0.047	1
NAGK	0.0580424	-1.05482	0.045	0.09	1
CXCL16	0.058083	-1.99903	0.008	0.033	1
TP53RK	0.058083	-1.9332	0.008	0.033	1
ZC3H13	0.0581861	-1.2345	0.058	0.104	1
MLLT11	0.0584776	-1.75074	0.008	0.033	1
ZEB2-AS1	0.0584776	-1.4246	0.008	0.033	1
SLC25A51	0.0584776	-1.52905	0.008	0.033	1
PCGF6	0.0584776	-2.21994	0.008	0.033	1
MAPKAPK5-AS1	0.0585069	2.1528	0.066	0.028	1
GNG5	0.0585754	0.706617	0.095	0.047	1
MAN1B1	0.0585754	0.738394	0.095	0.047	1
PELO	0.0586625	-1.42599	0.016	0.047	1
SETD3	0.0586625	-1.33908	0.016	0.047	1
LY9	0.0587071	1.1416	0.086	0.043	1
RCE1	0.058718	1.2795	0.037	0.009	1
DNAJC17	0.0587719	-1.18552	0.029	0.066	1
RASA4	0.0588226	1.2141	0.045	0.014	1
BLOC1S6	0.0588347	-0.771387	0.074	0.128	1
SQOR	0.0588744	-1.81189	0.008	0.033	1
TMEM161B	0.0589831	-1.34977	0.016	0.047	1
RPL23	0.0590197	0.661593	0.333	0.265	1
PLCG1	0.0590715	1.21751	0.111	0.062	1
SENP1	0.0590789	1.2921	0.037	0.009	1
NFAT5	0.0592061	-0.704563	0.074	0.128	1
TCF12	0.0593544	-0.771048	0.078	0.133	1
GNL1	0.0593767	-0.986674	0.049	0.095	1
CSK	0.059572	0.633494	0.16	0.1	1
GNAS	0.0596115	0.540095	0.305	0.227	1
SLC1A5	0.0596286	-1.16535	0.016	0.047	1
SIL1	0.0596747	-1.5292	0.008	0.033	1
EXTL3	0.0596747	-1.30508	0.008	0.033	1
TMEM65	0.0596747	-0.900655	0.008	0.033	1
LILRB3	0.0596747	-1.31398	0.008	0.033	1
FLII	0.0597667	-0.794608	0.074	0.128	1
SH3GLB2	0.0598061	1.09011	0.037	0.009	1
DAZAP1	0.0599716	1.05523	0.099	0.052	1
BTAF1	0.0600007	-0.54731	0.119	0.185	1
ANKLE2	0.0600338	1.76621	0.091	0.047	1
IFRD1	0.0600383	-0.568459	0.193	0.265	1
TRAT1	0.060043	0.754987	0.119	0.066	1
VMP1	0.0601987	-0.797437	0.16	0.232	1
CNPY3	0.0602099	-0.792498	0.103	0.161	1
CYBA	0.0602344	-0.488394	0.103	0.166	1
AHCTF1	0.0602542	-0.990882	0.049	0.095	1
MPP7	0.0604022	-1.40143	0.033	0.071	1
RPL6	0.0604107	0.392918	0.617	0.545	1
GLUD1	0.060484	-0.932847	0.008	0.033	1
CLEC4E	0.060484	-0.414845	0.008	0.033	1
BTBD9	0.0605104	-0.869022	0.045	0.09	1
CD8B	0.0606566	0.98423	0.111	0.062	1
PTGDR	0.06066	1.09001	0.074	0.033	1
MAPKAPK2	0.0607099	-0.541363	0.062	0.114	1
TIPARP	0.0607922	-0.373367	0.107	0.171	1
PRR14	0.0609205	-1.7984	0.033	0.071	1
GTPBP10	0.0609373	-0.860744	0.016	0.047	1
PUSL1	0.0618137	5.11689	0.016	0	1
STPG1	0.0618137	5.71995	0.016	0	1
NUDT17	0.0618137	4.46125	0.016	0	1
ACP6	0.0618137	5.07738	0.016	0	1
DARS2	0.0618137	4.35815	0.016	0	1
ZNF514	0.0618137	4.85301	0.016	0	1
CXCR6	0.0618137	4.93036	0.016	0	1
WDR5B	0.0618137	4.6941	0.016	0	1
F2RL2	0.0618137	5.41256	0.016	0	1
TMEM14A	0.0618137	4.55764	0.016	0	1
IRF5	0.0618137	4.58854	0.016	0	1
POLA1	0.0618137	4.27727	0.016	0	1
NUGGC	0.0618137	4.1798	0.016	0	1
PKIA	0.0618137	4.94659	0.016	0	1
AC016405.3	0.0618137	4.146	0.016	0	1
ASTN2	0.0618137	4.86284	0.016	0	1
PTRH1	0.0618137	5.03728	0.016	0	1
ARL2	0.0618137	4.29933	0.016	0	1
B4GAT1	0.0618137	4.50417	0.016	0	1
CTSF	0.0618137	5.07018	0.016	0	1
MSANTD2	0.0618137	4.86536	0.016	0	1
PCBD1	0.0618137	4.38824	0.016	0	1
MAP3K12	0.0618137	4.77024	0.016	0	1
ANKS1B	0.0618137	4.9933	0.016	0	1
AL139089.1	0.0618137	5.29123	0.016	0	1
GPR180	0.0618137	5.30947	0.016	0	1
TRAV12-1	0.0618137	6.36316	0.016	0	1
TRAV17	0.0618137	4.67502	0.016	0	1
REM2	0.0618137	4.49712	0.016	0	1
ADCK1	0.0618137	4.45696	0.016	0	1
TIPIN	0.0618137	4.81053	0.016	0	1
GOLGA6L4	0.0618137	4.81691	0.016	0	1
AC009133.3	0.0618137	4.57484	0.016	0	1
PFAS	0.0618137	4.88879	0.016	0	1
AC116407.2	0.0618137	4.97069	0.016	0	1
MRPL38	0.0618137	5.58017	0.016	0	1
C20orf96	0.0618137	4.90426	0.016	0	1
NECAB3	0.0618137	4.75078	0.016	0	1
AC005944.1	0.0618137	4.85943	0.016	0	1
ZNF440	0.0618137	4.45736	0.016	0	1
AC008440.1	0.0618137	4.97066	0.016	0	1
ZNF324B	0.0618137	5.31112	0.016	0	1
BIK	0.0618137	4.77659	0.016	0	1
MSH3	0.0619683	-1.30275	0.033	0.071	1
SEC13	0.0621257	-0.827277	0.045	0.09	1
DYNC1H1	0.0621894	-0.736663	0.243	0.303	1
SIT1	0.0627386	1.46519	0.066	0.028	1
SSNA1	0.0627386	1.45413	0.066	0.028	1
GIMAP4	0.0627666	0.847182	0.156	0.1	1
AL031283.1	0.0628422	-5.6924	0	0.014	1
MATN1-AS1	0.0628422	-5.49147	0	0.014	1
MAGI3	0.0628422	-4.58501	0	0.014	1
DENND2C	0.0628422	-4.52892	0	0.014	1
ANKRD34A	0.0628422	-3.93487	0	0.014	1
CREB3L4	0.0628422	-5.29655	0	0.014	1
NPL	0.0628422	-4.26856	0	0.014	1
COLGALT2	0.0628422	-5.30896	0	0.014	1
EGLN1	0.0628422	-4.30018	0	0.014	1
DISC1	0.0628422	-4.58517	0	0.014	1
NID1	0.0628422	-4.81379	0	0.014	1
HS1BP3	0.0628422	-4.45249	0	0.014	1
DYNC2LI1	0.0628422	-3.79025	0	0.014	1
CHAC2	0.0628422	-4.09814	0	0.014	1
ITPR1-DT	0.0628422	-5.20515	0	0.014	1
SRGAP3	0.0628422	-5.06882	0	0.014	1
CCR9	0.0628422	-4.69699	0	0.014	1
ST3GAL6	0.0628422	-5.21108	0	0.014	1
NCAPG	0.0628422	-4.71272	0	0.014	1
UGDH	0.0628422	-5.49394	0	0.014	1
JCHAIN	0.0628422	-5.34776	0	0.014	1
SGMS2	0.0628422	-4.38026	0	0.014	1
GYPB	0.0628422	-3.51476	0	0.014	1
FAM198B	0.0628422	-4.68063	0	0.014	1
FAM198B-AS1	0.0628422	-4.66139	0	0.014	1
LINC02100	0.0628422	-5.6467	0	0.014	1
AC025181.2	0.0628422	-4.79822	0	0.014	1
AC018754.1	0.0628422	-5.18958	0	0.014	1
CDKL3	0.0628422	-4.1876	0	0.014	1
KCNMB1	0.0628422	-4.42947	0	0.014	1
AL353759.1	0.0628422	-4.7954	0	0.014	1
HCG11	0.0628422	-4.70776	0	0.014	1
TSPO2	0.0628422	-2.63522	0	0.014	1
HOXA3	0.0628422	-5.4275	0	0.014	1
PPP1R9A	0.0628422	-5.1615	0	0.014	1
VGF	0.0628422	-6.49607	0	0.014	1
TFEC	0.0628422	-4.21705	0	0.014	1
ZNF467	0.0628422	-5.17152	0	0.014	1
CDK5	0.0628422	-4.63109	0	0.014	1
TCEANC	0.0628422	-3.63389	0	0.014	1
MTMR8	0.0628422	-5.12795	0	0.014	1
LINC00630	0.0628422	-4.67759	0	0.014	1
AC037459.3	0.0628422	-4.29177	0	0.014	1
MCM4	0.0628422	-4.20349	0	0.014	1
TRIQK	0.0628422	-4.73859	0	0.014	1
ZFP41	0.0628422	-5.02221	0	0.014	1
ZNF16	0.0628422	-5.15285	0	0.014	1
ARHGEF39	0.0628422	-5.03337	0	0.014	1
DNAJC25	0.0628422	-4.8219	0	0.014	1
ZBTB34	0.0628422	-4.75791	0	0.014	1
FAM129B	0.0628422	-4.27727	0	0.014	1
LMNTD2	0.0628422	-4.39313	0	0.014	1
KIF18A	0.0628422	-4.57702	0	0.014	1
MDK	0.0628422	-5.21952	0	0.014	1
NR1H3	0.0628422	-4.18076	0	0.014	1
AGBL2	0.0628422	-4.34865	0	0.014	1
KLC2	0.0628422	-5.31136	0	0.014	1
CLCF1	0.0628422	-4.14738	0	0.014	1
CEP126	0.0628422	-5.48185	0	0.014	1
FXYD6	0.0628422	-4.58779	0	0.014	1
OAF	0.0628422	-5.30715	0	0.014	1
IFIT1B	0.0628422	-3.49051	0	0.014	1
VENTX	0.0628422	-3.8109	0	0.014	1
EMP1	0.0628422	-5.21372	0	0.014	1
SLC48A1	0.0628422	-3.12778	0	0.014	1
VDR	0.0628422	-3.76189	0	0.014	1
KRT86	0.0628422	-5.06299	0	0.014	1
TNS2	0.0628422	-3.80067	0	0.014	1
FGD6	0.0628422	-4.62369	0	0.014	1
BTBD11	0.0628422	-4.11808	0	0.014	1
SDSL	0.0628422	-5.08899	0	0.014	1
MAP1LC3B2	0.0628422	-4.19819	0	0.014	1
BCL7A	0.0628422	-5.30441	0	0.014	1
LINC00355	0.0628422	-4.233	0	0.014	1
KCTD12	0.0628422	-4.07142	0	0.014	1
LTB4R2	0.0628422	-4.35931	0	0.014	1
AL132639.2	0.0628422	-4.24902	0	0.014	1
L2HGDH	0.0628422	-5.35223	0	0.014	1
XRCC3	0.0628422	-5.59056	0	0.014	1
AC020658.2	0.0628422	-5.21436	0	0.014	1
BAHD1	0.0628422	-5.10832	0	0.014	1
EPB42	0.0628422	-3.72203	0	0.014	1
LIPC	0.0628422	-5.19292	0	0.014	1
AC092755.2	0.0628422	-5.09002	0	0.014	1
IGF1R	0.0628422	-4.78545	0	0.014	1
RMI2	0.0628422	-5.4715	0	0.014	1
NOMO3	0.0628422	-4.94436	0	0.014	1
AC009093.6	0.0628422	-5.07176	0	0.014	1
HIC1	0.0628422	-4.37828	0	0.014	1
ASGR2	0.0628422	-4.53201	0	0.014	1
GRAPL	0.0628422	-5.47548	0	0.014	1
B9D1	0.0628422	-5.33603	0	0.014	1
ADAP2	0.0628422	-4.06271	0	0.014	1
AC005899.5	0.0628422	-4.89845	0	0.014	1
CCL2	0.0628422	-5.91604	0	0.014	1
SLC4A1	0.0628422	-4.16889	0	0.014	1
TBKBP1	0.0628422	-4.5684	0	0.014	1
TACO1	0.0628422	-5.19487	0	0.014	1
IMPA2	0.0628422	-4.88402	0	0.014	1
PHLPP1	0.0628422	-5.0859	0	0.014	1
LZTS3	0.0628422	-5.02282	0	0.014	1
RNF24	0.0628422	-4.38001	0	0.014	1
SLCO4A1	0.0628422	-4.53744	0	0.014	1
C19orf38	0.0628422	-4.40252	0	0.014	1
CD22	0.0628422	-5.63514	0	0.014	1
PPP1R13L	0.0628422	-5.03203	0	0.014	1
NAPSA	0.0628422	-4.57236	0	0.014	1
ZNF28	0.0628422	-4.12614	0	0.014	1
NLRP12	0.0628422	-5.63601	0	0.014	1
VSTM1	0.0628422	-4.01149	0	0.014	1
KIR2DL4	0.0628422	-4.61177	0	0.014	1
NLRP2	0.0628422	-4.64369	0	0.014	1
GP6	0.0628422	-4.93103	0	0.014	1
ZBTB45	0.0628422	-5.28191	0	0.014	1
MRPL40	0.0628422	-3.66382	0	0.014	1
AL022323.4	0.0628422	-3.78101	0	0.014	1
CHEK2	0.0628422	-5.05451	0	0.014	1
MORC2-AS1	0.0628422	-4.31366	0	0.014	1
LGALS2	0.0628422	-4.54804	0	0.014	1
AL021707.7	0.0628422	-4.35995	0	0.014	1
KLHDC7B	0.0628422	-3.81374	0	0.014	1
ITSN1	0.0628422	-4.36294	0	0.014	1
ARHGAP26	0.0631749	-0.341215	0.066	0.118	1
MTMR12	0.0632846	-0.472462	0.016	0.047	1
DHX40	0.0632989	-1.18225	0.033	0.071	1
PAFAH1B1	0.0636437	-0.873669	0.156	0.213	1
STK26	0.0638377	-1.27878	0.033	0.071	1
RAB1A	0.0638726	-0.722811	0.049	0.095	1
EIF4H	0.063985	-0.745396	0.115	0.175	1
CCDC93	0.0640372	-1.16331	0.066	0.114	1
PRPF31	0.0641085	-1.15241	0.033	0.071	1
VCP	0.0646419	-0.751831	0.152	0.213	1
LRRC8C	0.064937	1.18687	0.103	0.057	1
HMGXB4	0.0652145	0.936191	0.099	0.052	1
BSG	0.065306	-0.730115	0.136	0.199	1
ITGAM	0.0655111	-0.417457	0.049	0.095	1
JPT1	0.0657535	-0.847368	0.033	0.071	1
GRAMD1A	0.0657922	1.0308	0.066	0.028	1
MSI2	0.0659225	1.25936	0.078	0.038	1
GSDMD	0.0660428	1.24882	0.103	0.057	1
TMEM41B	0.0662239	-0.555959	0.049	0.095	1
DUSP1	0.0662683	-0.314702	0.198	0.275	1
IGHMBP2	0.0662792	-1.67751	0.021	0.052	1
KMT2C	0.0664401	-0.487551	0.189	0.261	1
CYSTM1	0.0666116	-2.2223	0.021	0.052	1
EIF3B	0.0666514	-0.854173	0.053	0.1	1
NDEL1	0.0667136	1.14238	0.103	0.057	1
CDC42EP3	0.0667499	-0.978568	0.091	0.142	1
ETV3	0.0667931	-0.851964	0.058	0.104	1
MGAT2	0.0668693	-0.941359	0.033	0.071	1
UBXN1	0.0670516	-0.543319	0.226	0.294	1
CAP1	0.0674011	1.04293	0.206	0.147	1
HSPA1A	0.067426	-1.65456	0.049	0.095	1
LSM5	0.0674817	1.32812	0.078	0.038	1
BTN3A2	0.0675594	0.679443	0.181	0.118	1
CCDC88C	0.0675594	-0.583256	0.123	0.185	1
CPSF6	0.0676168	1.14903	0.103	0.057	1
MAST2	0.0676368	-3.22542	0.004	0.024	1
IL12RB2	0.0676368	-3.7526	0.004	0.024	1
LETM1	0.0676368	-4.37395	0.004	0.024	1
SDCBP2-AS1	0.0676368	-4.38955	0.004	0.024	1
FAM129C	0.0676368	-4.35789	0.004	0.024	1
HLA-DQA1	0.0677164	-1.10917	0.033	0.071	1
HSPA4	0.0677319	0.544959	0.181	0.118	1
TOMM22	0.067976	-1.55925	0.037	0.076	1
AC004687.1	0.0681773	-0.695391	0.206	0.28	1
AC092803.2	0.0681833	-2.8834	0.004	0.024	1
CENPF	0.0681833	-3.32755	0.004	0.024	1
B3GALNT2	0.0681833	-3.10935	0.004	0.024	1
DAB2	0.0681833	-3.11741	0.004	0.024	1
AGPAT2	0.0681833	-2.98622	0.004	0.024	1
PLBD1	0.0681833	-2.75617	0.004	0.024	1
AL359513.1	0.0681833	-3.19196	0.004	0.024	1
ZSCAN29	0.0681833	-3.12113	0.004	0.024	1
LLGL1	0.0681833	-3.32048	0.004	0.024	1
TUBB6	0.0681833	-3.02158	0.004	0.024	1
U2AF1	0.0681833	-3.42973	0.004	0.024	1
TFEB	0.0682943	-1.44909	0.021	0.052	1
TRAF5	0.0683008	1.23233	0.103	0.057	1
GLTP	0.0685722	-1.00326	0.033	0.071	1
GPN2	0.068635	-1.3788	0.021	0.052	1
AL137802.2	0.0687335	-2.86804	0.004	0.024	1
RASGRP3	0.0687335	-3.54782	0.004	0.024	1
TMEM150A	0.0687335	-2.58478	0.004	0.024	1
TLR1	0.0687335	-2.58248	0.004	0.024	1
AC023157.3	0.0687335	-2.32074	0.004	0.024	1
AC004943.2	0.0687335	-2.49313	0.004	0.024	1
CD300C	0.0687335	-2.92661	0.004	0.024	1
NRIP1	0.0687335	-2.30849	0.004	0.024	1
HOPX	0.0688012	-1.05563	0.037	0.076	1
LAP3	0.0688595	-0.829829	0.033	0.071	1
GPR174	0.0689279	0.145626	0.132	0.076	1
LONP1	0.0689771	-0.893974	0.021	0.052	1
TNFSF14	0.0689771	-1.56474	0.021	0.052	1
FBXO34	0.0690781	-1.41757	0.037	0.076	1
MAN2B2	0.0692073	1.58264	0.058	0.024	1
NACA	0.0692099	0.377261	0.556	0.512	1
CR1	0.0692873	-2.19515	0.004	0.024	1
TSEN2	0.0692873	-2.2881	0.004	0.024	1
AC093495.1	0.0692873	-2.45343	0.004	0.024	1
AC092053.3	0.0692873	-1.95816	0.004	0.024	1
AP003086.1	0.0692873	-2.72107	0.004	0.024	1
NOP9	0.0692873	-2.4408	0.004	0.024	1
SPHK1	0.0692873	-2.57665	0.004	0.024	1
PTGIR	0.0692873	-2.08727	0.004	0.024	1
NOL12	0.0692873	-2.15149	0.004	0.024	1
ATP2B4	0.0693234	-0.645306	0.255	0.322	1
PTPN4	0.0693922	0.54021	0.177	0.114	1
TPM4	0.0695132	-0.580658	0.111	0.171	1
POMT1	0.0695579	0.909781	0.066	0.028	1
RAD23B	0.0696655	-1.40555	0.021	0.052	1
FAM160B2	0.0698426	1.5642	0.058	0.024	1
CENPP	0.0698448	-1.9959	0.004	0.024	1
FSD1L	0.0698448	-1.43357	0.004	0.024	1
UNC93B1	0.0698448	-1.90412	0.004	0.024	1
PRDX3	0.0698448	-1.91272	0.004	0.024	1
ZFYVE19	0.0698448	-2.25098	0.004	0.024	1
MIR4435-2HG	0.0700429	-0.921052	0.058	0.104	1
PPP1CA	0.0702812	-0.592952	0.107	0.166	1
S1PR5	0.0703554	-0.889816	0.066	0.114	1
EIF2B3	0.0703596	-1.29475	0.021	0.052	1
RRM2B	0.0703596	-1.6604	0.021	0.052	1
TIGAR	0.0703596	-1.20285	0.021	0.052	1
TMSB4X	0.0704024	0.192113	0.774	0.701	1
ANO10	0.070406	-1.59908	0.004	0.024	1
SNX8	0.070406	-0.714102	0.004	0.024	1
RASSF4	0.070406	-1.50048	0.004	0.024	1
GALNT6	0.070406	-1.87528	0.004	0.024	1
C17orf75	0.070406	-1.28023	0.004	0.024	1
GALK1	0.070406	-0.774267	0.004	0.024	1
ZNF561	0.070406	-1.54588	0.004	0.024	1
FCRL3	0.0704828	1.61642	0.058	0.024	1
ZFX	0.0705484	-0.903908	0.062	0.109	1
VIM-AS1	0.0707087	-1.15891	0.021	0.052	1
MHENCR	0.0708047	1.45148	0.058	0.024	1
RBM23	0.0708093	-0.898132	0.066	0.114	1
EXOC6	0.0711277	1.47189	0.058	0.024	1
MX1	0.0711933	-0.663061	0.033	0.071	1
ARID1B	0.0713341	0.586626	0.189	0.128	1
KLHL9	0.0714112	-0.927416	0.021	0.052	1
THEM4	0.071452	1.46592	0.058	0.024	1
CD58	0.0714532	-0.316738	0.053	0.1	1
PSMA4	0.0714825	-0.763978	0.062	0.109	1
RPL13A	0.0716339	0.418747	0.609	0.616	1
HELQ	0.0717868	-0.40945	0.033	0.071	1
MRPS34	0.0719204	0.968074	0.119	0.071	1
TAGLN2	0.0720883	-0.633123	0.284	0.346	1
NUFIP1	0.0721195	-0.866922	0.021	0.052	1
RPL8	0.0726437	0.498446	0.593	0.521	1
RBM22	0.0726492	-0.809265	0.066	0.114	1
EIF4A1	0.0727272	-0.339383	0.202	0.28	1
EIF3E	0.0727681	0.696487	0.152	0.1	1
PTPRA	0.0728335	-1.09782	0.021	0.052	1
PIK3CA	0.0731926	-0.278801	0.021	0.052	1
ETV6	0.0731926	-0.658539	0.021	0.052	1
PIGC	0.0733849	1.73432	0.07	0.033	1
CCNDBP1	0.0734281	1.55688	0.111	0.066	1
PAPOLA	0.0734721	-0.684065	0.132	0.194	1
ATP2B1-AS1	0.0737282	-0.799213	0.086	0.142	1
NDUFB10	0.0737357	0.802899	0.103	0.057	1
CAMKK2	0.0737801	-2.30634	0.012	0.038	1
XPO1	0.0737938	0.84226	0.128	0.076	1
PRF1	0.0739104	-0.76648	0.193	0.256	1
HGS	0.0739922	-0.771216	0.091	0.142	1
PRKCI	0.0742156	-2.24038	0.012	0.038	1
DPP8	0.0742246	0.795566	0.103	0.057	1
CD68	0.074226	-1.87215	0.025	0.057	1
AC016831.7	0.0742468	-0.311098	0.247	0.336	1
ABI2	0.0742788	-0.991068	0.021	0.052	1
TTF1	0.0745813	1.59337	0.07	0.033	1
RAD51B	0.074762	0.92209	0.058	0.024	1
GNS	0.0749165	-1.89923	0.025	0.057	1
TMF1	0.075085	-0.574105	0.136	0.199	1
PQBP1	0.0754048	-0.824869	0.037	0.076	1
LINC00649	0.0755626	2.05043	0.049	0.019	1
YBEY	0.0755626	1.53414	0.049	0.019	1
PANK2	0.0756123	-1.88451	0.025	0.057	1
USF1	0.0757032	-0.842336	0.037	0.076	1
ANKRD28	0.0757224	-0.901292	0.066	0.114	1
GNB5	0.0757935	1.45229	0.07	0.033	1
CCDC97	0.0757935	1.37834	0.07	0.033	1
ZBTB2	0.0759786	-1.76983	0.012	0.038	1
GHDC	0.0759786	-1.97711	0.012	0.038	1
PPIP5K2	0.0760846	0.771692	0.091	0.047	1
CCDC90B	0.076318	0.720818	0.078	0.038	1
CDC25B	0.0765486	0.865456	0.189	0.137	1
PSMA5	0.0765737	-0.796092	0.078	0.128	1
TXN2	0.0766774	1.89066	0.049	0.019	1
BCL11B	0.0767257	0.670627	0.156	0.1	1
ZSWIM6	0.0768729	-1.84775	0.012	0.038	1
KBTBD4	0.0768729	-1.52034	0.012	0.038	1
FES	0.0768729	-1.77234	0.012	0.038	1
PDE4A	0.0768729	-1.72352	0.012	0.038	1
TNIK	0.0768789	0.484404	0.123	0.071	1
WASHC2C	0.0769003	-1.0718	0.041	0.081	1
MOAP1	0.0769067	-0.761362	0.037	0.076	1
C15orf40	0.0770519	1.70671	0.049	0.019	1
PTPN13	0.0773232	-1.85253	0.012	0.038	1
ABRAXAS2	0.0773232	-1.84893	0.012	0.038	1
TMEM131L	0.0776044	1.11772	0.123	0.076	1
ENTPD1	0.0777314	-1.59704	0.025	0.057	1
COQ8B	0.0777314	-1.5241	0.025	0.057	1
POLE4	0.0777757	-1.36936	0.012	0.038	1
SELENOM	0.0778055	1.63892	0.049	0.019	1
ARF6	0.0778208	0.553038	0.128	0.076	1
SPATA13	0.0780326	0.741254	0.148	0.095	1
CHMP5	0.0780893	-1.39183	0.025	0.057	1
CLSTN3	0.0781576	-1.15259	0.045	0.085	1
PDLIM2	0.0781961	0.735546	0.058	0.024	1
PER2	0.0782303	-0.965296	0.012	0.038	1
NAPRT	0.0782303	-1.60008	0.012	0.038	1
SUPT5H	0.0783539	-0.657002	0.165	0.227	1
DMTF1	0.0785448	-0.7972	0.095	0.147	1
ATXN7L3	0.0785651	1.64822	0.049	0.019	1
SETX	0.0786771	-0.538296	0.16	0.227	1
BTD	0.0786871	-1.40187	0.012	0.038	1
XRRA1	0.0786871	-1.78659	0.012	0.038	1
CASP7	0.0786871	-1.437	0.012	0.038	1
PRAM1	0.078809	-1.36955	0.025	0.057	1
MIAT	0.0789154	0.673757	0.181	0.123	1
ANAPC10	0.0791461	-1.6764	0.012	0.038	1
AQP9	0.0791461	-0.898691	0.012	0.038	1
MCL1	0.0791833	-0.373929	0.235	0.308	1
SIRPG	0.079251	0.448628	0.058	0.024	1
KPNB1	0.0792834	-0.5946	0.202	0.27	1
AC004951.1	0.0793307	1.30173	0.049	0.019	1
ELOA	0.0795341	-1.31061	0.025	0.057	1
ZNF44	0.0795341	-1.43529	0.025	0.057	1
CD109	0.0796073	-1.47331	0.012	0.038	1
CTU2	0.0796073	-1.10045	0.012	0.038	1
LINC00324	0.0796073	-1.21519	0.012	0.038	1
RPSA	0.0798113	0.587324	0.428	0.379	1
CREBZF	0.0798255	-0.864806	0.082	0.133	1
CXCL2	0.0800706	-0.449966	0.012	0.038	1
PDHX	0.0800706	-1.04114	0.012	0.038	1
TXNDC12	0.0802646	-1.40636	0.025	0.057	1
SKAP2	0.0802646	-1.18921	0.025	0.057	1
STAU2	0.0805361	-0.872026	0.012	0.038	1
MRPS5	0.0809371	-1.18647	0.049	0.09	1
FAM168B	0.0812713	1.11306	0.049	0.019	1
NDUFV3	0.0813724	-1.81289	0.029	0.062	1
LINC00667	0.0814737	-0.910698	0.012	0.038	1
HDLBP	0.0815095	-1.09368	0.049	0.09	1
MPZL3	0.081664	1.17598	0.049	0.019	1
VTI1B	0.0817419	-1.33056	0.025	0.057	1
ASPH	0.0819458	-0.992629	0.012	0.038	1
SFXN1	0.0819943	0.239462	0.165	0.104	1
RAP1B	0.0820216	-0.47191	0.189	0.256	1
POLH	0.0821147	-1.2609	0.025	0.057	1
HIPK3	0.082184	-0.199586	0.053	0.1	1
TAF1	0.082184	1.1385	0.095	0.052	1
ATP7A	0.0823048	-0.731123	0.041	0.081	1
ELP3	0.082454	1.03235	0.049	0.019	1
NAA60	0.0826139	-0.598532	0.041	0.081	1
IER2	0.0828656	-0.250466	0.362	0.46	1
FCGR2A	0.0828967	-0.11294	0.012	0.038	1
ARHGEF7	0.0829239	-0.622495	0.041	0.081	1
DOCK2	0.0829522	0.816588	0.14	0.09	1
CASP4	0.0829698	-0.525583	0.062	0.109	1
EIF4G2	0.0830199	-0.191831	0.226	0.308	1
RNFT1	0.0832348	-0.888205	0.041	0.081	1
EEF1A1	0.0834035	0.446622	0.864	0.867	1
RBM43	0.0835807	2.09541	0.041	0.014	1
SORL1	0.0838569	-0.446234	0.206	0.275	1
THOC7	0.0839993	-0.834527	0.025	0.057	1
BAD	0.0840249	2.20486	0.041	0.014	1
RPLP0	0.0840495	0.316933	0.588	0.521	1
LRRC47	0.0841065	3.55128	0.025	0.005	1
FOXP3	0.0841065	2.85931	0.025	0.005	1
TNFRSF10A	0.0841065	3.22566	0.025	0.005	1
AL158152.1	0.0841065	2.65879	0.025	0.005	1
CHAMP1	0.0841065	3.21099	0.025	0.005	1
ETFB	0.0841065	3.67597	0.025	0.005	1
TMEM9B	0.0843038	-0.42952	0.062	0.109	1
ATP13A3	0.0844098	-1.11577	0.053	0.095	1
ARMC1	0.0844711	1.72145	0.041	0.014	1
CCSAP	0.0847115	3.03959	0.025	0.005	1
ZNF680	0.0847115	3.1624	0.025	0.005	1
CSTF3	0.0847115	4.7327	0.025	0.005	1
RNF157	0.0847115	3.19976	0.025	0.005	1
RFNG	0.0847115	2.83912	0.025	0.005	1
BABAM1	0.0847115	3.84014	0.025	0.005	1
C6orf226	0.0849192	1.97181	0.041	0.014	1
FGGY	0.0853199	2.59098	0.025	0.005	1
E2F6	0.0853199	2.67989	0.025	0.005	1
C6orf99	0.0853199	2.33657	0.025	0.005	1
FGFR1OP	0.0853199	2.79597	0.025	0.005	1
EEPD1	0.0853199	2.86831	0.025	0.005	1
C12orf76	0.0853199	2.46334	0.025	0.005	1
DUSP22	0.0853692	1.70707	0.041	0.014	1
RHOA	0.0855857	-0.48354	0.193	0.265	1
ATP6AP1	0.0856552	-0.62606	0.062	0.109	1
FAM117A	0.0858212	1.81307	0.041	0.014	1
XPOT	0.0859187	-0.660983	0.025	0.057	1
KIFC1	0.0859319	2.3686	0.025	0.005	1
SWSAP1	0.0859319	2.39833	0.025	0.005	1
GPCPD1	0.086093	-0.635323	0.103	0.156	1
UNC13D	0.0861204	0.755153	0.107	0.062	1
CBX4	0.086275	1.64253	0.041	0.014	1
FGL2	0.0863068	-0.589573	0.025	0.057	1
FBXW5	0.0863178	1.00054	0.111	0.066	1
PARP15	0.0864189	0.873749	0.16	0.109	1
CD96	0.0865144	0.524788	0.23	0.166	1
ZC3H12A	0.0865463	-0.652699	0.103	0.156	1
CHCHD6	0.0865474	1.87605	0.025	0.005	1
PTDSS2	0.0865474	2.01814	0.025	0.005	1
CMTM3	0.0865474	2.16106	0.025	0.005	1
HAUS1	0.0865474	2.17735	0.025	0.005	1
IQCN	0.0865474	1.87677	0.025	0.005	1
CSNK1E	0.0866963	-0.82863	0.025	0.057	1
MAP1LC3B	0.0867298	-0.970407	0.053	0.095	1
SLC9A6	0.0867309	1.59908	0.041	0.014	1
UBE2G2	0.0867621	-0.632326	0.091	0.142	1
ATP5F1E	0.0868859	0.410544	0.428	0.36	1
NDUFA2	0.087024	-0.1628	0.062	0.109	1
VDAC1	0.0871179	-0.360442	0.07	0.118	1
CD101	0.0871665	2.0531	0.025	0.005	1
TMEM260	0.0871665	2.07927	0.025	0.005	1
ZNF200	0.0871665	1.8043	0.025	0.005	1
EARS2	0.0871665	2.17542	0.025	0.005	1
ZDHHC8	0.0871665	1.99112	0.025	0.005	1
STK17A	0.0871874	-0.93419	0.058	0.1	1
KLHL36	0.0871886	1.41802	0.041	0.014	1
SYNRG	0.0874374	0.933766	0.099	0.057	1
KCTD13	0.0874796	-0.554388	0.025	0.057	1
MED13L	0.0875072	-0.708003	0.082	0.133	1
ENO1	0.087582	-0.360319	0.16	0.227	1
RNASEL	0.0876483	1.33359	0.041	0.014	1
LINC01550	0.0876483	1.3047	0.041	0.014	1
EBNA1BP2	0.0877892	1.48799	0.025	0.005	1
ARL5A	0.0877892	1.31287	0.025	0.005	1
ERCC8	0.0877892	1.14494	0.025	0.005	1
SLC35B2	0.0877892	0.959938	0.025	0.005	1
SPNS3	0.0877892	0.940748	0.025	0.005	1
KMT5C	0.0877892	1.27628	0.025	0.005	1
TRAFD1	0.0882686	-0.587068	0.025	0.057	1
E4F1	0.0882686	-0.419678	0.025	0.057	1
SLC7A6OS	0.0882965	-1.23881	0.029	0.062	1
SLC9A3R1	0.0883185	-0.693504	0.152	0.209	1
NUDT16L1	0.0885736	1.59271	0.041	0.014	1
MRPS18B	0.0886633	2.20963	0.033	0.009	1
OGFOD2	0.0886633	2.15423	0.033	0.009	1
XRN2	0.0886995	-0.578258	0.123	0.18	1
HACD3	0.088795	1.41274	0.074	0.038	1
ARFGEF1	0.0889297	-0.429443	0.078	0.128	1
POLE3	0.0890227	-1.02885	0.062	0.104	1
COMMD3	0.0891929	1.92336	0.033	0.009	1
SNX14	0.0894011	-1.04797	0.053	0.095	1
RASSF7	0.089465	1.38948	0.074	0.038	1
KANSL3	0.0895042	-1.01067	0.058	0.1	1
ZFYVE1	0.0895067	1.16938	0.041	0.014	1
GABARAP	0.0895401	-0.735166	0.103	0.156	1
MAP4K5	0.0896544	-0.221419	0.041	0.081	1
PMF1	0.0897251	1.8458	0.033	0.009	1
SFMBT1	0.0897251	1.90909	0.033	0.009	1
C11orf98	0.0897251	1.68814	0.033	0.009	1
TMBIM6	0.0897632	-0.314375	0.259	0.336	1
SHISAL2A	0.0899762	0.982441	0.041	0.014	1
XPC	0.0899833	0.831777	0.082	0.043	1
ATG13	0.090084	-1.048	0.07	0.114	1
MAPRE1	0.0902403	-0.397907	0.074	0.123	1
AL359220.1	0.0902599	1.84132	0.033	0.009	1
SEPHS2	0.0902599	1.8397	0.033	0.009	1
VEZF1	0.0903045	-0.715439	0.045	0.085	1
SFI1	0.090844	0.58062	0.165	0.109	1
PLSCR1	0.0909212	-2.36319	0.016	0.043	1
PEPD	0.0909212	-2.04264	0.016	0.043	1
PHLDB3	0.0909642	-1.20663	0.029	0.062	1
ATXN7L3B	0.0911228	-0.709937	0.049	0.09	1
UFD1	0.0912185	-0.947734	0.053	0.095	1
HAGH	0.0913505	-1.1845	0.029	0.062	1
PCNT	0.0913748	-0.84508	0.066	0.109	1
TWF2	0.0914373	-0.912549	0.049	0.09	1
PJA2	0.0915658	-0.528033	0.082	0.133	1
TRAPPC2L	0.0918422	1.32337	0.074	0.038	1
EWSR1	0.0918432	0.518837	0.288	0.227	1
TRAC	0.0921011	0.754424	0.21	0.152	1
MRPL58	0.0923536	0.608101	0.041	0.014	1
OTUD5	0.0923804	1.08301	0.062	0.028	1
SLC17A5	0.0928351	-2.11762	0.016	0.043	1
ZNF721	0.0928764	1.32459	0.074	0.038	1
TXNRD2	0.0929722	1.47903	0.033	0.009	1
PRDX5	0.093072	-0.89642	0.058	0.1	1
SSH1	0.0933186	-1.69792	0.016	0.043	1
PNPLA2	0.0933427	-0.692945	0.049	0.09	1
MLF2	0.0934036	-0.399828	0.091	0.142	1
GIMAP6	0.0938041	-1.55573	0.016	0.043	1
PPRC1	0.0938041	-1.87	0.016	0.043	1
INO80D	0.0940601	-1.0661	0.074	0.118	1
BDP1	0.0940669	-0.455303	0.169	0.227	1
EFR3A	0.0942552	-0.834747	0.062	0.104	1
PPP4R1	0.0944889	-0.768463	0.029	0.062	1
SMAD5	0.0944966	-1.33676	0.033	0.066	1
PMAIP1	0.0945529	-0.762096	0.062	0.104	1
ASH2L	0.0947812	-1.37189	0.016	0.043	1
MMS19	0.0948873	-0.767952	0.029	0.062	1
RPL36A	0.0948949	0.671747	0.276	0.213	1
RBM25	0.0950477	-0.423427	0.391	0.46	1
MPRIP	0.0951649	0.97891	0.132	0.085	1
TDG	0.0952055	-0.895044	0.058	0.1	1
PIK3AP1	0.0952728	-1.53897	0.016	0.043	1
ERI1	0.0957665	-1.36588	0.016	0.043	1
SPSB3	0.0959405	0.431877	0.309	0.237	1
PRCP	0.0962622	-1.6701	0.016	0.043	1
COTL1	0.0962943	1.26631	0.123	0.081	1
GSTK1	0.0963507	0.476448	0.379	0.318	1
KMT2E	0.0964178	0.321986	0.502	0.417	1
IL4R	0.0967426	-1.05182	0.103	0.152	1
ZNF827	0.0967599	-1.44929	0.016	0.043	1
TPP2	0.0969258	0.595469	0.21	0.152	1
TCIRG1	0.0969476	-0.612047	0.144	0.199	1
APOBR	0.0973054	-0.485093	0.029	0.062	1
BTG2	0.0973463	-0.148128	0.317	0.408	1
TNFRSF14	0.0973509	-0.768065	0.181	0.232	1
KBTBD2	0.097576	-1.18017	0.033	0.066	1
HSPA6	0.0977616	-0.203848	0.016	0.043	1
VKORC1L1	0.0977616	-0.69618	0.016	0.043	1
AC108134.3	0.0977616	-1.17574	0.016	0.043	1
NAA20	0.0977616	-1.05199	0.016	0.043	1
CCND3	0.0977817	0.711053	0.177	0.123	1
FAM193B	0.0978269	1.10394	0.074	0.038	1
SERINC5	0.0978691	0.714705	0.144	0.095	1
SRRM1	0.09806	-0.484367	0.255	0.313	1
RMDN3	0.0982174	-1.57663	0.037	0.071	1
POLR2B	0.0982479	0.65128	0.177	0.123	1
RSF1	0.0983176	0.528667	0.239	0.18	1
FAM222B	0.0985328	-0.560188	0.029	0.062	1
RASA1	0.0985941	-1.23775	0.037	0.071	1
ATXN2	0.0985941	-1.41785	0.037	0.071	1
ESYT2	0.0986	-0.873985	0.07	0.114	1
SLC25A45	0.0987579	0.617209	0.099	0.057	1
PTS	0.0987715	-0.190463	0.016	0.043	1
SELENOT	0.0990641	-0.578787	0.115	0.171	1
PIK3R4	0.0991455	-0.972305	0.033	0.066	1
ZNF831	0.0991587	0.863039	0.144	0.095	1
TARS	0.0992796	-0.718831	0.016	0.043	1
RCL1	0.0992796	-0.828451	0.016	0.043	1
KIF1C	0.0992796	-0.926003	0.016	0.043	1
PTPN11	0.0995874	-0.302176	0.049	0.09	1
CNBP	0.0996216	0.503571	0.288	0.227	1
PARP4	0.0997666	-1.00261	0.078	0.123	1
FOXK2	0.0997897	-1.09383	0.016	0.043	1
RSL1D1	0.0997988	-1.05384	0.086	0.133	1
ZNFX1	0.0998584	-0.311233	0.107	0.166	1
KDM4A	0.10011	-3.24694	0.008	0.028	1
AC239800.3	0.10011	-2.8164	0.008	0.028	1
TGIF1	0.100193	-0.842209	0.066	0.109	1
CCPG1	0.100211	-0.356918	0.074	0.123	1
RHOQ	0.100302	-0.311037	0.016	0.043	1
CCDC50	0.100302	-0.809611	0.016	0.043	1
COLGALT1	0.100302	-0.908662	0.016	0.043	1
TMEM94	0.100586	1.66089	0.053	0.024	1
RASAL3	0.100658	-0.377904	0.128	0.19	1
MOB4	0.100675	0.600304	0.062	0.028	1
MBD3	0.100675	0.491178	0.062	0.028	1
KIZ	0.100749	0.92028	0.074	0.038	1
SNX4	0.100762	-2.59158	0.008	0.028	1
ZNF778	0.100762	-2.47623	0.008	0.028	1
ALKBH3	0.100816	-0.918208	0.016	0.043	1
ADIPOR2	0.100878	-1.3629	0.037	0.071	1
NFIL3	0.101333	-0.652919	0.016	0.043	1
FAM131A	0.101416	-3.03332	0.008	0.028	1
MRPS24	0.101416	-2.4373	0.008	0.028	1
IFIT3	0.101416	-2.45525	0.008	0.028	1
TARSL2	0.101416	-2.03504	0.008	0.028	1
SYCP2	0.101416	-2.28012	0.008	0.028	1
DHX34	0.101416	-2.46728	0.008	0.028	1
DHX16	0.101468	1.61681	0.053	0.024	1
B4GALT1	0.101524	-0.323961	0.16	0.223	1
FAM32A	0.101538	-0.791769	0.033	0.066	1
TRAF4	0.101851	-0.610124	0.016	0.043	1
DPP3	0.102075	-1.99617	0.008	0.028	1
CNP	0.102075	-2.21547	0.008	0.028	1
NEPRO	0.102166	-0.701934	0.058	0.1	1
TINF2	0.102315	-0.215571	0.049	0.09	1
CRY1	0.102358	-0.481534	0.103	0.156	1
NUP58	0.102418	-0.47823	0.119	0.175	1
HNRNPDL	0.102493	0.286606	0.395	0.313	1
GTF2H3	0.102736	-1.91897	0.008	0.028	1
TFIP11	0.102755	-0.56808	0.053	0.095	1
DDX10	0.102804	1.43802	0.053	0.024	1
IL6ST	0.102819	-0.610816	0.058	0.1	1
TOE1	0.103252	1.31453	0.053	0.024	1
SEMA4A	0.103401	-1.67863	0.008	0.028	1
TUBB2A	0.103401	-1.9678	0.008	0.028	1
RTL8A	0.103401	-2.08777	0.008	0.028	1
INIP	0.103401	-0.8038	0.008	0.028	1
MBIP	0.103401	-1.11802	0.008	0.028	1
CYB5D1	0.103401	-1.45949	0.008	0.028	1
DLGAP1-AS2	0.103401	-1.77276	0.008	0.028	1
DNAJC15	0.103428	1.23343	0.091	0.052	1
NOTCH1	0.103566	-0.865411	0.033	0.066	1
ZNF160	0.103566	-0.536032	0.033	0.066	1
ARIH1	0.103568	0.549076	0.123	0.076	1
TANGO2	0.103701	1.19644	0.053	0.024	1
PGK1	0.103979	-0.690972	0.173	0.232	1
IFT172	0.104069	-1.34416	0.008	0.028	1
PGAP1	0.104069	-1.36037	0.008	0.028	1
PHLDB2	0.104069	-1.65383	0.008	0.028	1
RFC5	0.104069	-1.61391	0.008	0.028	1
PCK2	0.104069	-1.45258	0.008	0.028	1
FBF1	0.104069	-1.59256	0.008	0.028	1
ZNF562	0.104069	-1.56336	0.008	0.028	1
HMOX1	0.104069	-1.78151	0.008	0.028	1
NCOA4	0.104486	-0.460486	0.062	0.104	1
TNFAIP8	0.104561	0.422363	0.189	0.133	1
PGM3	0.104741	-1.5057	0.008	0.028	1
MTURN	0.104741	-1.3944	0.008	0.028	1
CREB3	0.104741	-1.44274	0.008	0.028	1
FGD4	0.104741	-2.55829	0.008	0.028	1
FLCN	0.104741	-1.53346	0.008	0.028	1
LPIN1	0.104983	-0.2745	0.103	0.156	1
PPP2R3C	0.105134	-0.71973	0.062	0.104	1
BST1	0.105417	-1.03981	0.008	0.028	1
GSTCD	0.105417	-0.905468	0.008	0.028	1
SOX4	0.105417	-1.1359	0.008	0.028	1
ZSCAN16-AS1	0.105417	-1.45243	0.008	0.028	1
CXorf40A	0.105417	-1.00077	0.008	0.028	1
TLNRD1	0.105417	-1.72093	0.008	0.028	1
ADSL	0.105792	1.37541	0.066	0.033	1
DHX38	0.105991	-0.709239	0.074	0.118	1
IGSF6	0.106095	-0.946579	0.008	0.028	1
GZMH	0.10613	-0.397974	0.165	0.227	1
SLC16A7	0.106199	1.27096	0.066	0.033	1
FAM41C	0.106313	4.2428	0.012	0	1
ATAD3A	0.106313	4.95803	0.012	0	1
SELENON	0.106313	3.32802	0.012	0	1
CCDC163	0.106313	4.22166	0.012	0	1
ATXN7L2	0.106313	5.44452	0.012	0	1
CSF1	0.106313	4.3588	0.012	0	1
TBX19	0.106313	4.73085	0.012	0	1
LINC00467	0.106313	4.85211	0.012	0	1
LINC01132	0.106313	4.01913	0.012	0	1
WDCP	0.106313	3.79093	0.012	0	1
KIF9-AS1	0.106313	4.61316	0.012	0	1
PARP3	0.106313	3.71061	0.012	0	1
PSMD6-AS1	0.106313	4.1927	0.012	0	1
IL12A	0.106313	3.71946	0.012	0	1
CRYGS	0.106313	4.46981	0.012	0	1
LINC02482	0.106313	3.99266	0.012	0	1
BLOC1S4	0.106313	3.73842	0.012	0	1
PAICS	0.106313	4.16084	0.012	0	1
UBA6-AS1	0.106313	3.82776	0.012	0	1
NR3C2	0.106313	3.60645	0.012	0	1
GATB	0.106313	4.01118	0.012	0	1
AC008549.2	0.106313	4.18778	0.012	0	1
ARL10	0.106313	4.15243	0.012	0	1
CDYL	0.106313	4.26145	0.012	0	1
KCNK5	0.106313	4.08253	0.012	0	1
UNC5CL	0.106313	5.02007	0.012	0	1
PM20D2	0.106313	3.91384	0.012	0	1
AL133338.1	0.106313	5.04604	0.012	0	1
AIG1	0.106313	4.33502	0.012	0	1
ARMT1	0.106313	4.00492	0.012	0	1
MPP6	0.106313	4.98432	0.012	0	1
AC018647.2	0.106313	4.55578	0.012	0	1
AC008267.5	0.106313	4.54169	0.012	0	1
GTF2IRD2	0.106313	4.56033	0.012	0	1
RCC1L	0.106313	3.97038	0.012	0	1
AC105446.1	0.106313	4.5909	0.012	0	1
[truncated: 6,843 more rows]

## Sheet: DEG_Proliferating T cellsCR_VS_
	p_val	avg_log2FC	pct.1	pct.2	p_val_adj
RPS26	1.95861669049435e-10	-0.783655	1	1	6.94642995450728e-06
RAC2	6.83645859871391e-08	0.960835	0.956	0.954	0.00242462
RPS4Y1	8.3693775518609e-08	1.0448	0.956	0.376	0.00296828
CREM	1.59239866716555e-07	-3.21735	0.2	0.651	0.0056476
HNRNPA2B1	1.78573572549369e-07	0.671984	0.978	1	0.00633329
CD44	2.14094478703273e-07	-1.268	0.6	0.917	0.00759307
LMNA	2.1512788785256e-07	-1.23113	0.133	0.651	0.00762973
MYL12A	2.21083290981224e-07	0.77464	1	0.963	0.00784094
FTH1	6.29338629825469e-07	-0.961575	1	1	0.0223201
SEPT9	9.39870368212154e-07	1.07535	0.933	0.78	0.0333334
MTHFD2	1.27064460960106e-06	-1.46611	0.444	0.761	0.0450647
FOS	1.30259225084299e-06	0.78413	0.889	0.404	0.0461977
ITGB2	3.36127047959453e-06	0.878492	0.978	0.853	0.119211
NDUFB7	3.76435355209786e-06	0.990738	0.889	0.78	0.133507
CCND3	4.56954506030471e-06	1.51753	0.8	0.55	0.162063
PTGDR	5.9728949713173e-06	2.79195	0.311	0.046	0.211835
VIM	7.27716372608833e-06	-0.790692	0.911	1	0.258092
BOLA2-SMG1P6	7.32792813861936e-06	-3.29125	0.044	0.404	0.259892
PPP1CA	8.1936129514026e-06	0.722085	0.956	0.872	0.290595
OASL	9.32216885338426e-06	-2.21445	0.2	0.578	0.33062
COPZ1	1.05242157247878e-05	1.07959	0.756	0.385	0.373252
PRF1	1.07043656774335e-05	1.66424	0.822	0.679	0.379641
YWHAB	1.12285263327488e-05	0.588049	0.978	0.972	0.398231
POLR2L	1.18935661216355e-05	0.916209	0.889	0.817	0.421817
MT1E	1.25037200544221e-05	-1.9031	0.289	0.661	0.443457
ANXA6	1.25453088700489e-05	0.871391	0.844	0.752	0.444932
SUCLG2	1.93194885832881e-05	1.80662	0.511	0.202	0.685185
CALM1	3.07891803931473e-05	0.452042	1	1	1
UQCR10	3.29662386448756e-05	0.605425	0.956	0.945	1
PSME2	3.56343071059686e-05	0.617435	0.956	0.872	1
PIM2	3.71929918705605e-05	1.5802	0.533	0.193	1
RPS4X	3.72595250927055e-05	-0.545362	1	1	1
CSTB	3.81952158504696e-05	0.973107	0.867	0.67	1
XIST	3.9919219745293e-05	-4.91358	0	0.303	1
GMFG	4.13942520517909e-05	0.650578	0.978	0.881	1
FUCA2	4.81798387806193e-05	2.76379	0.311	0.073	1
ACTB	5.07087845225107e-05	0.597927	1	1	1
FKBP1A	5.32183040914819e-05	-0.95159	0.667	0.853	1
CXCR3	5.42008382259771e-05	-1.40271	0.378	0.697	1
GABARAPL1	5.5509003291744e-05	-2.19082	0.156	0.495	1
CCSER2	5.99895736683652e-05	-1.50007	0.311	0.679	1
CYP4V2	6.41978234575652e-05	3.03391	0.178	0.009	1
AKR1C3	6.53895106115374e-05	2.71226	0.311	0.073	1
CRIP1	7.26117210604437e-05	-0.975124	0.756	0.89	1
ARRB1	8.47150339026992e-05	2.39561	0.244	0.037	1
CBLB	8.8662644427586e-05	-1.22343	0.378	0.706	1
NR3C1	9.25016340254526e-05	-1.32273	0.533	0.789	1
LEPROTL1	9.60047592054977e-05	-1.06118	0.622	0.835	1
CAMK4	9.85965822664601e-05	-1.95713	0.2	0.523	1
SETMAR	0.000109191	4.4483	0.133	0	1
CFL1	0.000110812	0.364603	1	1	1
SRSF2	0.000115803	-0.644457	0.822	0.954	1
BIN2	0.000117824	1.13457	0.844	0.606	1
SLC6A6	0.000127887	-2.33189	0.089	0.404	1
AUTS2	0.000130429	-2.37516	0.133	0.468	1
ARHGDIB	0.000136756	0.512686	1	1	1
YARS	0.000143415	-1.19835	0.333	0.633	1
SLC7A5	0.000150975	-1.59194	0.244	0.55	1
EML4	0.000156051	-1.03106	0.511	0.78	1
TRAF3IP3	0.000156847	0.957546	0.844	0.615	1
NFKB1	0.000159886	-2.40457	0.156	0.459	1
DUSP1	0.000178116	0.824912	0.422	0.119	1
CX3CR1	0.000196887	2.11035	0.4	0.128	1
STAT4	0.00019837	-1.98352	0.222	0.523	1
FGR	0.000206147	1.92719	0.422	0.165	1
IQCH-AS1	0.000208292	3.43757	0.156	0.009	1
DENND2D	0.00021262	1.15701	0.622	0.358	1
RPL41	0.000213298	-0.313666	1	1	1
CDC42	0.000222058	0.836729	0.889	0.908	1
PLOD1	0.000225991	3.69113	0.178	0.018	1
ILF3-DT	0.000228836	1.82246	0.422	0.165	1
UBE2Q2	0.000245616	-2.20843	0.067	0.358	1
ZFAS1	0.000247962	-0.749651	0.778	0.89	1
ASB16-AS1	0.000251561	2.07916	0.222	0.037	1
CARD19	0.000253649	-3.52433	0.022	0.284	1
PPP4R2	0.000278529	-2.21445	0.111	0.394	1
ERV3-1	0.000280985	2.66024	0.178	0.018	1
S100A10	0.000288677	-0.593616	0.978	0.991	1
GALNT2	0.000291848	-3.13035	0.133	0.404	1
SUGP1	0.000299465	2.13604	0.311	0.092	1
COG2	0.00031316	1.81427	0.4	0.147	1
KEAP1	0.00032207	1.43206	0.6	0.294	1
TRABD	0.000336209	-1.07693	0.467	0.743	1
IDS	0.00033739	-0.934384	0.644	0.826	1
TIMM13	0.000388743	-1.22618	0.378	0.615	1
TRDC	0.000391304	1.40918	0.422	0.156	1
MYADM	0.000404544	-1.25541	0.444	0.761	1
H3F3A	0.000418845	0.378366	1	0.991	1
PPDPF	0.000421995	0.532385	0.978	0.991	1
AF213884.3	0.000432489	4.25046	0.111	0	1
SNX24	0.000432489	3.60375	0.111	0	1
AC138150.1	0.000432489	4.20636	0.111	0	1
PSMB9	0.000450327	0.606493	1	0.899	1
NUCB2	0.000469248	1.15232	0.689	0.44	1
HSP90AA1	0.00047911	0.541119	0.978	0.982	1
AGO2	0.000503682	-1.57301	0.178	0.468	1
ARHGDIA	0.000516369	0.588793	0.911	0.853	1
SKIL	0.000530128	-2.85976	0.067	0.321	1
RRBP1	0.000533057	-2.46829	0.067	0.33	1
RPS28	0.00053942	-0.295379	1	1	1
ZNF791	0.000543455	-2.36321	0.067	0.33	1
C12orf75	0.000546683	-0.934133	0.733	0.872	1
PRSS23	0.000547196	2.19627	0.356	0.128	1
AC016831.7	0.000552946	-1.28093	0.356	0.624	1
SAMSN1	0.000576701	-1.5818	0.333	0.615	1
RPL39	0.000589196	-0.281554	1	1	1
FCRL6	0.000589442	2.84957	0.222	0.046	1
TBC1D2B	0.000589482	-2.94019	0.022	0.266	1
ENTPD1	0.000685081	-4.13043	0	0.22	1
SCCPDH	0.000690777	1.84213	0.333	0.11	1
CYTOR	0.000705001	-0.975085	0.511	0.817	1
ADGRG1	0.000736518	2.42551	0.356	0.147	1
HMOX2	0.000760235	1.01463	0.6	0.33	1
LINC00861	0.000760542	1.01457	0.711	0.431	1
PPP1R7	0.000760542	1.04086	0.667	0.45	1
RBM5	0.000775738	-1.76926	0.156	0.431	1
PSMB10	0.000784559	0.896253	0.844	0.817	1
TLE3	0.000790991	-2.29562	0.089	0.339	1
FAM177A1	0.0008042	-1.22716	0.511	0.743	1
UAP1	0.0008075	-1.99754	0.133	0.404	1
SELENOW	0.000811643	0.765742	0.844	0.697	1
ZNF525	0.000818891	3.22209	0.133	0.009	1
TEDC2	0.000820783	2.80466	0.178	0.028	1
CERK	0.000833434	-2.38955	0.044	0.294	1
RBPJ	0.000845063	-1.50996	0.333	0.578	1
FCER1G	0.000848909	2.10923	0.444	0.22	1
PLXND1	0.000852008	3.58343	0.133	0.009	1
RNF149	0.000874999	-1.57208	0.267	0.523	1
ATP6V0C	0.00091892	-1.10284	0.489	0.706	1
ITGA1	0.000924533	-3.88825	0	0.211	1
TUBA1A	0.000929664	0.766457	0.8	0.56	1
SEPT1	0.000930488	0.745931	0.867	0.725	1
PLCL2	0.000959826	2.07926	0.267	0.073	1
ARRDC1-AS1	0.00100293	2.17915	0.222	0.046	1
PAG1	0.00100625	-1.81021	0.133	0.413	1
CELF2	0.00102154	0.822521	0.822	0.716	1
IRF7	0.00104492	-1.86169	0.156	0.413	1
CAPN1	0.00106476	1.33723	0.511	0.275	1
PPP1R14B	0.00106542	-3.59078	0.022	0.248	1
HSPB1	0.0010706	1.00056	0.644	0.367	1
TXNIP	0.00107683	1.84837	0.689	0.45	1
KIR3DL1	0.00109886	2.65818	0.156	0.018	1
SKA2	0.00109987	0.713844	0.778	0.495	1
SLC3A2	0.00111601	-0.904151	0.533	0.716	1
ZMIZ1	0.00112218	-2.7975	0.044	0.275	1
FCMR	0.00113401	1.36379	0.578	0.358	1
CD69	0.00116604	0.571088	0.778	0.55	1
YIPF5	0.00116778	-1.24561	0.289	0.541	1
LAGE3	0.00117537	-2.13546	0.067	0.312	1
PTGER2	0.00125628	2.12636	0.244	0.064	1
ADGRE5	0.00127551	-0.738711	0.422	0.771	1
SPON2	0.00127608	2.27615	0.556	0.33	1
LRRFIP1	0.00128814	-0.688528	0.8	0.917	1
HDAC1	0.00130583	1.07066	0.644	0.459	1
MED16	0.00133002	1.61141	0.356	0.128	1
KAT2B	0.00133032	2.21185	0.333	0.128	1
BRCC3	0.00135402	1.45255	0.467	0.211	1
HNRNPK	0.00138234	0.564674	0.956	0.954	1
MDC1	0.0013872	2.73196	0.244	0.064	1
PHACTR2	0.00140277	1.36907	0.311	0.092	1
CORO1A	0.00146077	0.560182	0.956	0.963	1
PRRC1	0.00147031	1.70386	0.311	0.101	1
C11orf21	0.00151612	2.31422	0.289	0.092	1
ELL2	0.00151708	-2.86673	0.022	0.239	1
SURF4	0.00152694	-0.996893	0.444	0.651	1
MARS	0.00153273	-1.31293	0.222	0.495	1
FAM118A	0.00156922	-1.84856	0.156	0.394	1
RAP1B	0.00158306	0.50455	0.956	0.917	1
NARF	0.00160193	-1.03014	0.311	0.596	1
KMT2E-AS1	0.00160732	2.41282	0.244	0.064	1
EIF5	0.00163498	-0.636906	0.622	0.844	1
NCR3	0.00166171	2.17445	0.489	0.257	1
GALNT6	0.00166941	-3.39327	0	0.193	1
PURA	0.00167431	-2.46795	0.044	0.266	1
BIRC3	0.00168761	-1.7059	0.222	0.468	1
ZMYND12	0.00171198	3.62897	0.089	0	1
CTSO	0.00171198	3.7416	0.089	0	1
FAM221A	0.00171198	3.54332	0.089	0	1
BNC2	0.00171198	4.14773	0.089	0	1
TM7SF2	0.00171198	4.07731	0.089	0	1
GRIK4	0.00171198	4.2624	0.089	0	1
C16orf58	0.00171198	3.68302	0.089	0	1
LGALS9C	0.00171198	4.06539	0.089	0	1
ZNF599	0.00171198	4.16775	0.089	0	1
KLRF1	0.0017202	1.33067	0.356	0.128	1
PFN1	0.00172088	0.35759	1	1	1
CBX1	0.00175374	1.14224	0.422	0.174	1
SCAND1	0.00178635	0.727136	0.822	0.761	1
DR1	0.00179078	-1.13323	0.422	0.624	1
HAVCR2	0.00179147	-1.50356	0.156	0.422	1
PERP	0.00182469	-2.26726	0.067	0.303	1
HARS	0.00184688	1.51691	0.467	0.266	1
DUSP23	0.00187899	1.0055	0.533	0.266	1
RPA2	0.00189981	0.965566	0.667	0.413	1
NDUFB10	0.00190378	0.624659	0.867	0.761	1
RALGAPA1	0.00190395	-2.02539	0.089	0.33	1
CLDND1	0.00195278	-1.28453	0.289	0.532	1
ZNF213-AS1	0.00197034	2.0848	0.222	0.055	1
IL21R	0.00198303	-1.80323	0.222	0.45	1
EIF1AX	0.00201092	-0.653243	0.6	0.743	1
KMT2E	0.00202305	-0.775381	0.644	0.817	1
CUL1	0.00202335	1.39164	0.422	0.193	1
BST2	0.00203106	1.22111	0.711	0.495	1
SIRPG	0.00205976	0.923554	0.311	0.101	1
PRR13	0.00210171	0.599641	0.933	0.862	1
SKI	0.00210509	-2.21728	0.111	0.33	1
ATG101	0.00214505	1.73115	0.378	0.165	1
GMPPA	0.00218706	2.04667	0.267	0.083	1
GNPDA1	0.00218706	2.09274	0.267	0.083	1
GEMIN8	0.00219193	-2.75327	0.022	0.22	1
ZCCHC10	0.00221583	-1.20784	0.089	0.339	1
IL10RB	0.0022194	2.254	0.2	0.046	1
ELK3	0.00223358	-1.78241	0.156	0.385	1
MLC1	0.00223624	1.9594	0.267	0.083	1
CHIC2	0.00225448	-1.10041	0.422	0.615	1
RPS17	0.00232718	-1.23356	0.267	0.532	1
TPM3	0.00234038	0.412267	0.956	0.982	1
SDHA	0.00238264	0.739382	0.733	0.486	1
HINT2	0.00238367	1.06428	0.667	0.477	1
RANBP2	0.00239039	-1.09368	0.222	0.486	1
DNAJB1	0.00242513	0.760953	0.689	0.413	1
SEC23A	0.00250424	1.06531	0.378	0.147	1
TNIP1	0.00253322	-1.05148	0.489	0.651	1
USP16	0.00256322	-0.83039	0.4	0.651	1
AES	0.00259121	0.701757	0.889	0.835	1
ZNF718	0.00260059	2.29243	0.2	0.046	1
SSR4	0.0026198	0.587918	0.956	0.872	1
EIF4EBP1	0.00264859	-1.73847	0.289	0.495	1
RPL17	0.00273464	-0.524395	0.911	0.936	1
RNF19A	0.0028186	-1.12373	0.444	0.633	1
COMMD7	0.00282339	3.55158	0.111	0.009	1
SLC44A2	0.00286728	1.09679	0.556	0.294	1
CHST2	0.00291584	3.08001	0.156	0.028	1
PEPD	0.00294509	1.21944	0.422	0.193	1
ABLIM1	0.00295165	-0.864324	0.467	0.688	1
PSAT1	0.00295761	-1.3793	0.133	0.367	1
RPS24	0.00296143	-0.247306	1	0.991	1
ZFP1	0.00300553	2.61115	0.156	0.028	1
DDX49	0.00305357	1.16447	0.444	0.239	1
ITGB3BP	0.00307801	1.16767	0.467	0.229	1
RPL13	0.00307844	-0.249105	1	0.991	1
STK24	0.00309026	-0.778165	0.111	0.349	1
LINC01871	0.00314453	-1.39208	0.133	0.376	1
LINC00921	0.00316965	2.91482	0.111	0.009	1
BRD4	0.00316976	-0.692872	0.378	0.615	1
MYOM2	0.0031836	4.15081	0.133	0.018	1
BORA	0.0031836	2.90734	0.133	0.018	1
ELOB	0.00319825	0.408279	1	0.936	1
GMDS-DT	0.00320197	1.88615	0.2	0.046	1
HSF2	0.00323291	2.17995	0.178	0.037	1
SAMD8	0.00323291	2.19877	0.178	0.037	1
ACTL6A	0.00324526	1.21214	0.467	0.239	1
CD8B2	0.00329167	4.29029	0.133	0.018	1
IPO13	0.0032934	2.79406	0.111	0.009	1
ZNF23	0.0032934	2.65929	0.111	0.009	1
COL6A2	0.0032934	2.37914	0.111	0.009	1
TPST2	0.00334829	1.34513	0.533	0.321	1
SASH3	0.0033569	0.722615	0.778	0.651	1
MT2A	0.00336491	-0.67265	0.933	0.945	1
GCNT1	0.00349692	-2.88179	0.022	0.211	1
WDR33	0.00349823	0.948663	0.556	0.312	1
ZNF621	0.00351117	2.01162	0.178	0.037	1
TADA3	0.00351807	0.905471	0.711	0.541	1
SSBP1	0.00352377	0.65822	0.844	0.752	1
YPEL5	0.0035239	-0.863137	0.533	0.725	1
ANKRD12	0.0035453	-0.662556	0.6	0.807	1
FHL3	0.00363623	1.59701	0.133	0.018	1
UPP1	0.00366059	-1.06863	0.289	0.541	1
ISCA2	0.00371657	1.27405	0.422	0.193	1
RPS21	0.00377678	-0.248726	1	1	1
FASLG	0.00378653	-1.86085	0.089	0.312	1
CLIC1	0.00384883	0.431797	0.978	0.972	1
NCSTN	0.00385661	1.6042	0.289	0.11	1
ATM	0.00387441	1.07554	0.556	0.321	1
GHITM	0.00387725	0.737551	0.844	0.706	1
NLRC5	0.00392182	-1.41552	0.2	0.45	1
WASHC4	0.00392337	-1.93471	0.089	0.303	1
IRF5	0.00393334	2.17996	0.156	0.028	1
PARP15	0.00393683	-1.97142	0.044	0.248	1
PLGRKT	0.00394928	1.4597	0.489	0.257	1
TRBV4-2	0.00397148	-6.11958	0	0.165	1
SSU72	0.00401196	0.873488	0.511	0.266	1
TPT1	0.00407379	-0.336355	1	1	1
DDI2	0.00411663	-2.22757	0.089	0.284	1
TGFB1	0.00413985	-1.1813	0.378	0.615	1
GANC	0.00417199	2.08044	0.156	0.028	1
PSPC1	0.0041894	-1.41024	0.2	0.431	1
ACTR3	0.00419446	0.536129	0.933	0.853	1
CDC20	0.00421624	1.78209	0.422	0.211	1
REEP5	0.00421977	-0.780295	0.533	0.725	1
RHOG	0.00424798	0.617765	0.889	0.789	1
PLEKHA2	0.00428834	-0.984432	0.289	0.523	1
ARHGEF7	0.00429896	-1.87624	0.111	0.33	1
MDH2	0.00448281	0.596536	0.844	0.752	1
ARHGAP27	0.00450055	1.6729	0.222	0.064	1
HLA-C	0.00450276	0.430063	1	1	1
TYROBP	0.00452319	1.58307	0.467	0.303	1
EZR	0.00453729	-0.820435	0.667	0.872	1
GIMAP4	0.00458495	0.949818	0.733	0.615	1
RC3H1	0.00459298	-1.80911	0.111	0.321	1
VPS28	0.00465706	0.968721	0.778	0.633	1
CDK17	0.00467754	-1.49789	0.178	0.394	1
TMX4	0.00483889	-1.08086	0.267	0.514	1
FRG1	0.00490014	0.768766	0.756	0.578	1
LCP1	0.00490829	0.235247	1	0.927	1
SNRPA	0.00492537	0.717784	0.844	0.706	1
AC007384.1	0.00494001	2.0235	0.2	0.055	1
PPP5C	0.00494083	1.2854	0.422	0.211	1
ATF4	0.00495432	-0.776702	0.467	0.716	1
DPM1	0.00503589	1.1975	0.4	0.174	1
TAOK2	0.00505987	1.9952	0.2	0.055	1
ODF2	0.00512679	0.796979	0.467	0.22	1
DHRS7	0.00513281	0.878501	0.689	0.495	1
NINJ1	0.00514894	-1.85011	0.244	0.44	1
NUDT1	0.00514991	0.679549	0.778	0.633	1
RPS12	0.00515945	-0.273785	1	0.991	1
SERTAD3	0.00521078	1.49254	0.311	0.119	1
GOLT1B	0.00521333	-0.904378	0.2	0.44	1
PLEK	0.00523319	1.51596	0.467	0.284	1
DCTN3	0.00523997	0.88364	0.8	0.679	1
CNPY4	0.00527658	1.70511	0.222	0.064	1
STK17A	0.00528801	-1.6465	0.111	0.33	1
RAB27A	0.00532679	-0.879891	0.356	0.596	1
BTG1	0.00534029	-0.837018	0.533	0.752	1
RPL39L	0.00540792	1.03668	0.533	0.284	1
CTBP2	0.00546815	1.63512	0.267	0.092	1
CEP85L	0.00551066	1.27711	0.333	0.138	1
CAND1	0.00561732	-0.778552	0.289	0.523	1
TXN	0.00579601	-0.672992	0.8	0.853	1
SFPQ	0.00583522	-0.754614	0.533	0.761	1
RPL35A	0.00590146	-0.235027	1	0.982	1
DUSP4	0.00602556	-1.37207	0.267	0.486	1
RHOC	0.00603582	1.57989	0.222	0.064	1
SF3B4	0.00609031	0.685407	0.756	0.532	1
PIGC	0.00635131	1.19553	0.444	0.248	1
FAM114A2	0.0064112	1.84959	0.2	0.055	1
PPP1R18	0.00641972	0.736702	0.8	0.761	1
MKNK2	0.0064458	-1.07177	0.133	0.376	1
MIR181A1HG	0.00645274	1.25837	0.333	0.138	1
MRPS31	0.00646992	1.35546	0.356	0.165	1
HSP90B1	0.00649414	0.429556	0.911	0.743	1
NCAM1	0.00656278	1.90674	0.2	0.055	1
PLEKHG3	0.00656278	2.06529	0.2	0.055	1
EIF1AY	0.00657904	1.10752	0.422	0.202	1
TMEM19	0.00659431	1.80508	0.267	0.101	1
RPP25L	0.00661218	1.69437	0.289	0.128	1
PYCARD	0.00661907	0.677158	0.733	0.569	1
GSTO1	0.00662998	0.746617	0.667	0.477	1
IFI35	0.00665928	1.13708	0.444	0.22	1
C9orf16	0.00666898	0.475898	0.889	0.853	1
GPR171	0.00668055	-2.40415	0.044	0.22	1
VPS36	0.00670899	1.20217	0.511	0.321	1
CCL3	0.00672307	2.86404	0.267	0.101	1
FBXO34	0.00673289	-2.02689	0.044	0.229	1
TOMM7	0.00673836	-0.2886	1	0.982	1
SLC38A1	0.00673854	-0.684699	0.6	0.798	1
ALOX5AP	0.00677941	1.03281	0.578	0.33	1
PSMC5	0.00678767	0.825378	0.778	0.651	1
SERF2	0.00681955	0.27575	1	1	1
DHRS3	0.00683011	3.87686	0.067	0	1
AL050344.1	0.00683011	4.01478	0.067	0	1
TTLL7	0.00683011	3.08063	0.067	0	1
TDRKH	0.00683011	3.09829	0.067	0	1
AL645568.1	0.00683011	3.30669	0.067	0	1
NCF2	0.00683011	3.00827	0.067	0	1
RHOBTB3	0.00683011	3.80276	0.067	0	1
NREP	0.00683011	3.34828	0.067	0	1
AL021368.2	0.00683011	3.29624	0.067	0	1
AL359711.2	0.00683011	3.22161	0.067	0	1
GPR141	0.00683011	3.61881	0.067	0	1
AC005076.1	0.00683011	3.26647	0.067	0	1
MINCR	0.00683011	3.77358	0.067	0	1
SARDH	0.00683011	3.67885	0.067	0	1
PFKM	0.00683011	3.16455	0.067	0	1
PITPNM2	0.00683011	3.03615	0.067	0	1
ARL11	0.00683011	3.21138	0.067	0	1
ROGDI	0.00683011	3.45484	0.067	0	1
ZNF844	0.00683011	2.93823	0.067	0	1
SLC25A42	0.00683011	4.39467	0.067	0	1
SIGLEC7	0.00683011	4.36373	0.067	0	1
ISCA1	0.00686843	-0.698467	0.467	0.679	1
E2F1	0.00687566	1.66912	0.2	0.055	1
SLAMF6	0.00693029	1.48088	0.333	0.147	1
RPL13A	0.00698446	-0.363638	1	0.991	1
AMZ2	0.00699213	0.936381	0.533	0.303	1
SSH1	0.0069957	-3.30359	0	0.147	1
BCL3	0.0069957	-3.36618	0	0.147	1
FAM102B	0.00700796	-2.13315	0.022	0.193	1
NAMPT	0.00704057	-1.65791	0.244	0.459	1
SLF2	0.00704937	1.51251	0.333	0.147	1
TBXAS1	0.00705137	1.79796	0.178	0.046	1
CCNB2	0.00707505	1.82134	0.378	0.193	1
LAMTOR4	0.007114	0.719703	0.8	0.716	1
CNIH1	0.00715678	-0.817269	0.444	0.661	1
HMGN1	0.00716332	-0.445438	0.8	0.936	1
POLR3GL	0.00718079	0.769601	0.711	0.514	1
CD55	0.00730425	-0.89388	0.244	0.505	1
ANAPC16	0.00738463	0.557977	0.867	0.725	1
XRCC4	0.00740789	2.08044	0.178	0.046	1
ATXN1	0.00741693	-0.821347	0.156	0.385	1
ZFP36L2	0.00742159	-0.591641	0.444	0.716	1
NCAPH2	0.00747195	-0.567131	0.178	0.431	1
NFKBIB	0.00753645	0.693041	0.533	0.312	1
COX19	0.00756122	-1.10694	0.267	0.477	1
APOBEC3G	0.00763377	-0.83258	0.711	0.826	1
ARHGAP25	0.00763539	1.17788	0.444	0.239	1
AP2M1	0.00764381	0.577343	0.844	0.697	1
RPL28	0.00768051	-0.245657	1	1	1
TRAF3IP2	0.00778051	2.15554	0.178	0.046	1
LYRM4	0.00780436	-1.60734	0.156	0.358	1
ENO1	0.00794584	0.518474	0.956	0.917	1
RAB3GAP1	0.00807013	-1.83649	0.067	0.257	1
AKR1A1	0.00808168	0.984422	0.644	0.459	1
ZBTB43	0.00811894	-1.59694	0.111	0.312	1
TMEM43	0.00815872	-1.35174	0.244	0.459	1
TRA2B	0.00820187	0.719568	0.756	0.679	1
RSL24D1	0.00826287	-0.59396	0.756	0.853	1
S1PR1	0.00829453	-0.666666	0.356	0.624	1
EIF4A3	0.00832461	-0.773621	0.156	0.404	1
MRPS12	0.00834643	0.689047	0.733	0.569	1
DYNC1H1	0.00844762	-0.928797	0.489	0.67	1
TSTD1	0.00844834	0.877149	0.689	0.578	1
THAP12	0.00845416	1.81303	0.267	0.101	1
MGST2	0.00850875	1.72177	0.222	0.073	1
SRSF3	0.00852183	-0.47004	0.822	0.963	1
SLC27A3	0.00866636	2.49734	0.156	0.037	1
RPL36	0.00873899	-0.254243	1	1	1
BCAP31	0.00875296	0.621821	0.733	0.578	1
UBE2J1	0.00879721	-1.29158	0.156	0.385	1
TCEAL8	0.00881464	1.13845	0.378	0.183	1
MAN2B2	0.00881955	1.2165	0.356	0.165	1
LINC00891	0.0088955	2.51229	0.156	0.037	1
SRSF5	0.00894717	0.50613	0.911	0.78	1
ATRX	0.00899369	0.886841	0.711	0.532	1
RABGAP1L	0.00905284	-1.01116	0.378	0.587	1
FAM136A	0.00905537	-0.772552	0.333	0.55	1
PTPRCAP	0.00907304	1.35246	0.378	0.193	1
DNAJC13	0.00921313	1.73259	0.244	0.092	1
HEXA	0.00924923	1.79007	0.222	0.073	1
RGS16	0.00925691	-3.7873	0	0.138	1
IFT80	0.00925691	-3.08951	0	0.138	1
ACSL1	0.00925691	-3.12534	0	0.138	1
ZSWIM6	0.00925691	-3.32508	0	0.138	1
KRT86	0.00925691	-4.71882	0	0.138	1
FTL	0.00926183	-0.459202	1	1	1
S1PR5	0.00938303	1.36761	0.311	0.138	1
CDK6	0.00941494	-1.45416	0.156	0.358	1
AAAS	0.009417	0.99671	0.356	0.156	1
MCUB	0.00943324	-1.07028	0.244	0.459	1
LDLRAD4	0.00944204	-1.28439	0.133	0.33	1
TUBA1B	0.00944579	0.633309	0.933	0.89	1
CDC73	0.00955032	-1.2682	0.156	0.358	1
OCIAD2	0.00955176	-0.765763	0.6	0.734	1
ITM2A	0.0097156	-1.03877	0.356	0.569	1
MGAT1	0.00978921	-0.995111	0.311	0.569	1
ZNF761	0.00986711	1.3478	0.156	0.037	1
PNN	0.00993178	0.696383	0.733	0.606	1
BCL2L1	0.00995955	1.49167	0.333	0.156	1
UCP2	0.0100744	0.442694	0.956	0.835	1
SLC35D1	0.0101434	-2.45336	0.022	0.174	1
PLCXD2	0.0101481	-1.81305	0.022	0.183	1
CYBC1	0.0101671	1.03144	0.622	0.413	1
CYB561D2	0.0101845	0.865812	0.511	0.275	1
BDH1	0.0102554	1.43757	0.222	0.073	1
PHLDA1	0.0103449	-1.29776	0.022	0.183	1
ZNF66	0.0104679	1.47631	0.222	0.073	1
JUNB	0.0105288	0.63527	0.733	0.505	1
RBM6	0.0106055	1.48125	0.467	0.294	1
ITGAX	0.0106561	2.78258	0.111	0.018	1
AGO3	0.0106654	-1.31835	0.111	0.312	1
ORAI2	0.0107019	-0.822488	0.089	0.294	1
PABPC1	0.0107541	-0.249953	0.956	1	1
FGGY	0.0108035	2.84847	0.089	0.009	1
AL121944.1	0.0108035	2.90083	0.089	0.009	1
MDGA1	0.0108035	3.5383	0.089	0.009	1
GTPBP2	0.0108035	2.96009	0.089	0.009	1
ACAD10	0.0108035	3.25126	0.089	0.009	1
AL122035.1	0.0108035	3.75184	0.089	0.009	1
AL118558.3	0.0108035	3.62232	0.089	0.009	1
FAH	0.0108035	2.95773	0.089	0.009	1
LINC01569	0.0108035	3.58565	0.089	0.009	1
ZNF341	0.0108035	2.91962	0.089	0.009	1
RAB37	0.0108741	1.68565	0.4	0.229	1
RPS7	0.0108773	-0.179583	1	1	1
MSRB1	0.0109299	1.28196	0.289	0.119	1
SCD	0.0109978	2.87121	0.111	0.018	1
TMSB10	0.0110018	0.267128	1	1	1
SRGN	0.0111275	-0.532741	1	0.991	1
EEA1	0.0111848	0.95157	0.356	0.165	1
TRBJ1-6	0.011211	2.80156	0.089	0.009	1
FNTB	0.011211	2.64492	0.089	0.009	1
RPL12	0.0112545	-0.290854	1	0.991	1
RPS18	0.0112545	-0.310192	1	1	1
LGALS9B	0.0113491	2.55743	0.111	0.018	1
HMGN3	0.0113678	0.8644	0.778	0.606	1
DCXR	0.0113678	0.695598	0.778	0.606	1
HLA-B	0.0113828	0.246587	1	1	1
TAF7	0.0113844	0.604624	0.622	0.349	1
B3GNTL1	0.0114032	-2.15971	0.022	0.174	1
GSTP1	0.0114869	0.687662	0.933	0.844	1
NUP210	0.0115612	1.19223	0.578	0.358	1
HCLS1	0.0115874	0.503254	0.889	0.844	1
PSMB8-AS1	0.0116042	0.784956	0.556	0.33	1
SEMA3G	0.011632	2.66189	0.089	0.009	1
NASP	0.0117008	0.581387	0.844	0.734	1
MFSD13A	0.0117103	2.70822	0.111	0.018	1
CRIP2	0.0117891	-1.88793	0.044	0.211	1
CREB3L4	0.0117968	1.41685	0.156	0.037	1
NDOR1	0.0118275	0.928434	0.222	0.073	1
PHTF1	0.0118618	-1.74846	0.067	0.239	1
PARK7	0.0118835	0.415339	0.911	0.917	1
RPS19	0.0119089	-0.159815	1	1	1
GRAMD1B	0.0119668	-1.56357	0.111	0.294	1
RARA	0.0120094	-1.56134	0.111	0.312	1
C2orf48	0.0120671	2.73926	0.089	0.009	1
LDB2	0.0120671	2.32854	0.089	0.009	1
VASH1	0.0120671	2.5904	0.089	0.009	1
CERS4	0.0120671	2.49736	0.089	0.009	1
HDHD5	0.0120671	2.11813	0.089	0.009	1
YPEL1	0.0120671	2.30303	0.089	0.009	1
UNG	0.0121414	1.24812	0.4	0.211	1
SGMS1	0.0121433	-2.00441	0.089	0.266	1
MRM3	0.0121717	1.84266	0.244	0.101	1
TRBV7-9	0.0122277	-6.34358	0	0.128	1
NAA10	0.0123384	1.15627	0.289	0.119	1
TALDO1	0.0123826	0.66505	0.8	0.752	1
PXN	0.0123917	0.997176	0.622	0.468	1
IPO7	0.0124467	-0.892887	0.244	0.468	1
MRPL28	0.0124558	0.927289	0.6	0.468	1
AC245595.1	0.0124636	2.81661	0.111	0.018	1
ARPC4-TTLL3	0.0124636	2.29057	0.111	0.018	1
AC106739.1	0.0124636	2.15722	0.111	0.018	1
COPB1	0.0125147	-0.640287	0.244	0.477	1
JMJD6	0.0127887	-1.31602	0.222	0.413	1
MRPL49	0.01281	1.51017	0.378	0.211	1
LIN7C	0.012866	-1.67992	0.044	0.211	1
SPATA2	0.012866	-1.7041	0.044	0.211	1
KYAT3	0.0130597	1.14847	0.356	0.165	1
VPS16	0.0130653	1.76429	0.333	0.156	1
MSN	0.0131302	0.455781	0.933	0.89	1
KLF2	0.0131313	0.847289	0.511	0.284	1
TM2D1	0.0132298	-1.25686	0.156	0.349	1
AL356488.3	0.0132594	1.99081	0.111	0.018	1
DAB2	0.0132594	2.11381	0.111	0.018	1
HSPH1	0.0133192	-1.36955	0.267	0.431	1
FERMT3	0.0134024	0.650573	0.667	0.495	1
SYAP1	0.0134105	-1.18585	0.422	0.615	1
STX11	0.013457	-1.58769	0.178	0.349	1
YAF2	0.0134931	-1.0248	0.289	0.495	1
TBC1D10C	0.0135859	0.681257	0.756	0.642	1
RPL30	0.013619	-0.188546	1	1	1
SUPT20H	0.0136739	0.933946	0.356	0.165	1
BFSP2	0.013674	2.08098	0.111	0.018	1
AC090517.4	0.013674	2.14981	0.111	0.018	1
DMC1	0.013674	2.02374	0.111	0.018	1
DYRK1B	0.0137394	-2.39416	0.044	0.202	1
PYCR2	0.0138213	1.6452	0.222	0.083	1
RPAP2	0.0138536	-1.22538	0.178	0.358	1
ATP5F1C	0.0139752	0.379207	0.933	0.807	1
LINC00909	0.0139825	1.38103	0.267	0.11	1
N4BP1	0.0139843	-1.82129	0.111	0.275	1
CASP8	0.0140095	-0.813071	0.422	0.578	1
ARIH2	0.0141169	-0.657993	0.644	0.752	1
MX1	0.0141289	-2.48391	0.044	0.193	1
SMCO4	0.0143826	1.32604	0.267	0.101	1
ETFB	0.0144126	1.06827	0.422	0.229	1
PLAC8	0.0145697	1.39961	0.467	0.294	1
CAPZB	0.0145884	0.329658	0.911	0.844	1
HSCB	0.0146128	1.51043	0.244	0.101	1
AC025164.1	0.0146462	1.50405	0.222	0.083	1
HIST1H3C	0.0147323	-2.13046	0.111	0.294	1
MPZL3	0.0149935	-1.8421	0.044	0.202	1
SUB1	0.0152059	-0.384516	0.933	1	1
FUBP3	0.0152731	1.7895	0.178	0.055	1
ENOSF1	0.0153735	-1.62677	0.133	0.303	1
RAD1	0.0155053	0.970461	0.333	0.156	1
RUSC1	0.0155474	-1.23703	0.089	0.266	1
ZNF738	0.0156116	1.93876	0.178	0.055	1
NCBP3	0.0157108	-1.31895	0.2	0.385	1
SIGIRR	0.0157162	0.787725	0.667	0.505	1
SURF2	0.0157386	-0.84933	0.2	0.413	1
CD79B	0.0158134	1.5927	0.222	0.083	1
VAMP5	0.015858	0.880422	0.6	0.431	1
ATP1A1	0.0158854	-0.575188	0.222	0.45	1
DCAF11	0.0159089	1.07867	0.533	0.404	1
EHD4	0.0159095	-1.37466	0.089	0.275	1
KLHL18	0.0159376	-1.51703	0.111	0.284	1
ARHGAP1	0.0159796	0.973316	0.444	0.275	1
NLRC3	0.0160044	-0.881544	0.333	0.495	1
XRCC5	0.0161003	0.493429	0.844	0.752	1
DNAJB2	0.0161276	-2.74077	0	0.119	1
CPOX	0.0161276	-2.58166	0	0.119	1
TFEB	0.0161276	-2.72106	0	0.119	1
MTHFD1L	0.0161276	-2.44397	0	0.119	1
BEST1	0.0161276	-3.08043	0	0.119	1
SYCP2	0.0161276	-2.96743	0	0.119	1
AC026979.2	0.0161769	0.975144	0.289	0.119	1
SNHG12	0.0161899	-1.03141	0.178	0.385	1
RPL11	0.0162349	-0.208017	1	1	1
DOCK8	0.0162726	-0.708305	0.444	0.624	1
RPAP3	0.0163155	1.38726	0.356	0.193	1
QTRT2	0.016358	1.51822	0.267	0.119	1
CLK4	0.0163617	-1.66589	0.089	0.257	1
PTPN6	0.0164888	1.01108	0.511	0.33	1
CSNK1G2	0.0165534	-1.35	0.111	0.294	1
ZBTB14	0.0167279	-2.20643	0.022	0.156	1
RHOT2	0.0167944	0.9848	0.378	0.183	1
MACO1	0.016932	-1.93076	0.089	0.248	1
RPL34	0.0169542	-0.213832	1	0.991	1
COMMD10	0.0170217	1.44003	0.356	0.183	1
RHEBL1	0.0170617	-1.77498	0.022	0.165	1
TMEM50B	0.0171668	-1.33904	0.2	0.376	1
OGT	0.0172131	-0.661236	0.4	0.615	1
KDM6A	0.0173105	-2.09675	0.067	0.22	1
ICAM2	0.0173776	1.27439	0.4	0.248	1
COA6	0.0173931	0.78971	0.556	0.339	1
APOL1	0.017405	1.58095	0.178	0.055	1
GTPBP4	0.017452	0.858016	0.422	0.229	1
AP1M1	0.0175133	0.687146	0.622	0.422	1
ZNF101	0.0175941	1.40437	0.289	0.128	1
MRPL51	0.0176723	0.495848	0.933	0.688	1
DDX3X	0.0177419	-0.638673	0.422	0.661	1
TSPAN4	0.0177846	1.55937	0.178	0.055	1
VPS45	0.0177873	1.34935	0.244	0.101	1
PSMG2	0.0177897	-0.638397	0.556	0.752	1
RBL2	0.0177961	0.812416	0.622	0.468	1
WBP1	0.0178949	-0.565348	0.111	0.303	1
FAM102A	0.0180043	-1.42236	0.244	0.413	1
STK40	0.0181737	-2.02838	0.067	0.22	1
VPS26C	0.0181771	-0.758034	0.222	0.468	1
CISD3	0.0181917	1.27433	0.422	0.266	1
R3HDM4	0.0181998	-1.53633	0.089	0.257	1
NIFK	0.0184308	0.70325	0.489	0.257	1
PPP3CA	0.0184767	-1.50471	0.089	0.257	1
PSENEN	0.018532	0.839216	0.356	0.174	1
DDHD1	0.018532	-1.92529	0.111	0.275	1
CCDC86	0.0185657	1.78612	0.178	0.055	1
RPL26	0.0186756	-0.284708	0.978	1	1
NMRK1	0.0187529	-0.718933	0.244	0.431	1
SLC5A3	0.0188041	-0.876801	0.222	0.422	1
PSMB8	0.0188315	0.458244	0.911	0.908	1
M6PR	0.0188337	0.49451	0.711	0.486	1
VPS18	0.0190565	1.13533	0.267	0.11	1
RNF115	0.0190788	-1.92448	0.111	0.275	1
PFKFB3	0.0191397	-2.02491	0.089	0.248	1
MTRNR2L12	0.0192824	-0.676994	1	1	1
PRR11	0.0193805	1.24388	0.267	0.11	1
ZNF706	0.0196077	-0.513543	0.556	0.789	1
SYK	0.0196209	1.86602	0.156	0.046	1
SLC25A38	0.019687	0.986985	0.4	0.22	1
AKIRIN2	0.0197195	-0.711233	0.333	0.514	1
VPS37B	0.0198039	-0.990513	0.378	0.578	1
MIIP	0.0199395	1.45078	0.289	0.138	1
WIPF1	0.0200193	-0.462111	0.778	0.927	1
RASAL3	0.0200356	-1.12791	0.222	0.394	1
AL662844.4	0.0200735	2.2728	0.156	0.046	1
MPC2	0.0201381	-0.555579	0.711	0.881	1
PPP3CC	0.0201705	-1.57017	0.133	0.294	1
NDUFAF4	0.0204904	0.81663	0.422	0.229	1
GALNT11	0.0205378	-1.5896	0.133	0.312	1
GPR183	0.0205378	-1.16858	0.133	0.312	1
WEE1	0.020651	-1.93139	0.022	0.156	1
JMJD1C	0.0206921	-0.638481	0.333	0.505	1
ENC1	0.0208187	1.2984	0.244	0.101	1
AKAP9	0.0209084	-0.469835	0.511	0.642	1
ZBTB38	0.0209682	-0.944552	0.289	0.477	1
GPSM3	0.0211354	0.43037	0.956	0.872	1
ANXA1	0.0211531	-0.508752	0.756	0.844	1
EIF4G3	0.0211818	1.32159	0.244	0.101	1
ZNF331	0.0212083	1.51617	0.333	0.174	1
GABPA	0.0212308	-1.18398	0.067	0.229	1
LINC01358	0.021245	-2.46731	0	0.11	1
FLVCR1	0.021245	-2.56548	0	0.11	1
NCKIPSD	0.021245	-2.55556	0	0.11	1
ANKRD37	0.021245	-2.81122	0	0.11	1
RECQL4	0.021245	-2.80954	0	0.11	1
ABCC1	0.021245	-2.76184	0	0.11	1
CPNE7	0.021245	-2.91007	0	0.11	1
CBX3	0.021404	0.579722	0.867	0.743	1
NDRG1	0.0216693	-1.81511	0.067	0.22	1
FRYL	0.0217328	0.77563	0.556	0.376	1
RPL14	0.0218854	-0.212359	1	1	1
DMAC1	0.0218859	1.03006	0.467	0.284	1
BLOC1S1	0.0219289	0.568394	0.733	0.587	1
DOK2	0.0219856	0.665393	0.733	0.642	1
RCAN3	0.0220144	-0.966575	0.067	0.22	1
MRPS24	0.0220298	1.40894	0.333	0.183	1
STMN1	0.0221133	0.407783	1	0.954	1
RPLP0	0.0221155	-0.286883	1	1	1
RAD21	0.0222223	0.622722	0.889	0.872	1
MRPL1	0.02225	-1.59082	0.089	0.248	1
EIF3B	0.02225	-1.82827	0.089	0.248	1
TNFSF10	0.0223493	-1.23073	0.267	0.413	1
CSRP1	0.0223587	0.77045	0.578	0.385	1
RITA1	0.0224149	1.3666	0.267	0.119	1
CUTA	0.0224931	0.480936	0.844	0.743	1
PDIA6	0.0225727	0.353155	0.756	0.569	1
HIPK1	0.0225897	-1.32841	0.133	0.312	1
STAM	0.0228804	0.902367	0.333	0.165	1
ANKRD26	0.022985	2.54298	0.156	0.046	1
ARF1	0.0229941	0.377983	0.933	0.89	1
HENMT1	0.0229976	1.05537	0.467	0.284	1
CEP78	0.023073	0.860793	0.622	0.45	1
ZNF460	0.0230784	-1.70182	0.067	0.22	1
C22orf39	0.0231621	0.79871	0.511	0.33	1
ALDH9A1	0.0232432	1.0633	0.467	0.294	1
RUNX3	0.0233244	-0.698327	0.511	0.688	1
CD96	0.0233259	-0.692995	0.467	0.642	1
TENT2	0.0233453	1.0495	0.422	0.248	1
BRK1	0.0233651	-0.458512	0.756	0.908	1
COG5	0.0234429	-1.63227	0.067	0.22	1
FCGR3A	0.0235637	1.52972	0.511	0.394	1
CHD7	0.0235834	-2.37977	0.022	0.147	1
BID	0.0237387	1.1171	0.444	0.275	1
ALG13	0.0237963	-1.11957	0.156	0.33	1
RUVBL1	0.0238252	1.23386	0.422	0.239	1
INSIG1	0.0238358	-0.780303	0.289	0.486	1
KDM7A	0.0238971	-1.86848	0.067	0.211	1
SIPA1	0.0239137	1.31622	0.267	0.119	1
KATNAL1	0.0239137	1.26503	0.267	0.119	1
EIF1	0.0240334	-0.211728	1	1	1
ZBTB49	0.0240365	1.50024	0.2	0.073	1
CD58	0.0240514	-0.574199	0.4	0.569	1
PURB	0.0240857	-1.67359	0.044	0.183	1
SCAMP1-AS1	0.0240951	2.27021	0.133	0.037	1
COQ5	0.0241559	1.82472	0.222	0.092	1
KANSL1	0.0242102	-0.927164	0.333	0.514	1
HNRNPA1P48	0.0243018	1.20921	0.267	0.119	1
DEDD2	0.0243018	1.23845	0.267	0.119	1
CDC123	0.0243863	0.83401	0.622	0.45	1
SLC27A2	0.024497	-2.00515	0.022	0.147	1
TTTY15	0.0245735	1.30782	0.156	0.046	1
CPNE3	0.0245965	0.64801	0.489	0.321	1
TBX21	0.0246278	2.00708	0.178	0.064	1
DHX16	0.024669	1.2086	0.356	0.174	1
RBMXL1	0.0249652	1.31892	0.2	0.073	1
Z93241.1	0.0249652	1.7867	0.2	0.073	1
BICD1	0.0249652	-2.30893	0.022	0.147	1
MAD2L1	0.0250947	1.0611	0.533	0.385	1
LIMD1	0.0251238	1.09378	0.156	0.046	1
TMBIM6	0.0252493	0.234372	0.911	0.908	1
AL450998.2	0.0252859	2.58168	0.133	0.037	1
HLA-A	0.025304	0.270993	1	1	1
AL133415.1	0.0253279	-1.04978	0.422	0.606	1
ETFDH	0.025341	1.10799	0.289	0.128	1
LARS2	0.0254412	1.6221	0.2	0.073	1
RASSF5	0.0254495	-0.479055	0.511	0.679	1
ROCK1	0.0254791	-0.283501	0.622	0.78	1
NDUFS6	0.0254875	0.50782	0.889	0.761	1
SEPT7	0.0255209	0.515328	0.933	0.908	1
PQLC3	0.0255421	0.963075	0.333	0.174	1
EEF2KMT	0.0256847	1.45214	0.156	0.046	1
TM9SF1	0.025858	-1.73636	0.067	0.211	1
SPRYD3	0.0259089	1.16646	0.267	0.119	1
CDKN2D	0.026041	0.907027	0.333	0.165	1
CSK	0.026101	0.817052	0.6	0.486	1
PDE4B	0.0262416	-0.961408	0.244	0.431	1
IWS1	0.0262859	1.10023	0.378	0.22	1
ZNF131	0.026361	-1.27006	0.2	0.367	1
DPP9	0.0264041	0.850084	0.4	0.229	1
ST3GAL5	0.0264166	-2.152	0.022	0.147	1
SPSB3	0.0264896	-0.676943	0.467	0.651	1
DPP8	0.0265104	0.831555	0.422	0.248	1
AC009061.2	0.0265274	2.02368	0.133	0.037	1
ADAM8	0.0265978	-0.896737	0.178	0.358	1
CCDC124	0.0266223	0.624354	0.667	0.431	1
TSPAN32	0.0266708	1.74118	0.178	0.064	1
SRCAP	0.0266805	-1.70691	0.067	0.211	1
SLC25A19	0.026954	-1.29278	0.067	0.22	1
SLC1A4	0.027042	-0.603397	0.111	0.294	1
GOLGA7	0.0270518	0.593069	0.644	0.477	1
GOLGB1	0.0270692	-0.735243	0.333	0.514	1
MRPL55	0.0270821	0.80117	0.533	0.349	1
CHMP4B	0.027232	-1.20883	0.156	0.321	1
CTSA	0.0273284	0.996234	0.467	0.312	1
CARD8-AS1	0.0274242	-1.7317	0.022	0.147	1
GBE1	0.0274328	0.709232	0.156	0.046	1
C16orf72	0.0275779	-1.35722	0.111	0.275	1
SHKBP1	0.0276318	0.823967	0.6	0.468	1
MGMT	0.0277765	1.03663	0.378	0.211	1
TENT5A	0.0278211	2.06011	0.133	0.037	1
PINK1-AS	0.0279447	3.00514	0.044	0	1
MATN1	0.0279447	3.29365	0.044	0	1
ADGRB2	0.0279447	4.46517	0.044	0	1
ZMYM4-AS1	0.0279447	2.98184	0.044	0	1
AL603839.3	0.0279447	2.59028	0.044	0	1
PODN	0.0279447	3.24413	0.044	0	1
AL360270.3	0.0279447	2.9325	0.044	0	1
NUDT17	0.0279447	2.69008	0.044	0	1
AL121985.1	0.0279447	3.36363	0.044	0	1
BX323046.1	0.0279447	2.55419	0.044	0	1
CLHC1	0.0279447	2.67396	0.044	0	1
AC007365.1	0.0279447	2.87373	0.044	0	1
AC017083.1	0.0279447	2.96118	0.044	0	1
AC013264.1	0.0279447	2.95386	0.044	0	1
AC135507.1	0.0279447	2.77622	0.044	0	1
EHHADH	0.0279447	3.79469	0.044	0	1
SNCA	0.0279447	3.23525	0.044	0	1
AC109347.1	0.0279447	3.04711	0.044	0	1
AC078881.1	0.0279447	3.34486	0.044	0	1
NIM1K	0.0279447	2.68397	0.044	0	1
AC092343.1	0.0279447	2.96631	0.044	0	1
ARRDC3-AS1	0.0279447	2.78782	0.044	0	1
AC008840.1	0.0279447	3.58982	0.044	0	1
LSM11	0.0279447	3.38378	0.044	0	1
AC136604.3	0.0279447	2.78894	0.044	0	1
C6orf201	0.0279447	2.85652	0.044	0	1
AL359643.3	0.0279447	2.50778	0.044	0	1
GCNT2	0.0279447	2.72747	0.044	0	1
U91328.1	0.0279447	2.98591	0.044	0	1
AL590428.1	0.0279447	2.75581	0.044	0	1
RBAK	0.0279447	2.85252	0.044	0	1
ZNF117	0.0279447	3.10049	0.044	0	1
GTF2IRD2B	0.0279447	2.60511	0.044	0	1
KIAA1324L	0.0279447	2.8862	0.044	0	1
TRIP6	0.0279447	2.61416	0.044	0	1
RASA4B	0.0279447	2.80728	0.044	0	1
PRKAR2B	0.0279447	2.5723	0.044	0	1
TSPAN33	0.0279447	2.91055	0.044	0	1
TRBV27	0.0279447	5.8032	0.044	0	1
KRBA1	0.0279447	2.82836	0.044	0	1
WDR86	0.0279447	4.15916	0.044	0	1
MED14OS	0.0279447	2.95031	0.044	0	1
CLCN5	0.0279447	2.94245	0.044	0	1
CYSLTR1	0.0279447	4.01227	0.044	0	1
BTK	0.0279447	2.63478	0.044	0	1
F8A1	0.0279447	2.57781	0.044	0	1
LACTB2-AS1	0.0279447	2.81561	0.044	0	1
NIPAL2	0.0279447	2.90553	0.044	0	1
FAM83H	0.0279447	3.02905	0.044	0	1
HGH1	0.0279447	4.32179	0.044	0	1
PCSK5	0.0279447	3.08478	0.044	0	1
LINC01505	0.0279447	3.42579	0.044	0	1
ZNF483	0.0279447	2.83392	0.044	0	1
PPP1R26	0.0279447	3.10527	0.044	0	1
RAPSN	0.0279447	3.72583	0.044	0	1
PYGM	0.0279447	3.21323	0.044	0	1
SERPINH1	0.0279447	2.72852	0.044	0	1
CCDC15	0.0279447	3.47719	0.044	0	1
AL136320.1	0.0279447	2.87671	0.044	0	1
DNMBP-AS1	0.0279447	3.52815	0.044	0	1
HSPA12A	0.0279447	2.86571	0.044	0	1
C1R	0.0279447	3.32696	0.044	0	1
MGST1	0.0279447	2.7521	0.044	0	1
RND1	0.0279447	2.83649	0.044	0	1
CCDC65	0.0279447	2.835	0.044	0	1
TMTC2	0.0279447	2.88973	0.044	0	1
LINC02391	0.0279447	2.93734	0.044	0	1
NRAV	0.0279447	2.78207	0.044	0	1
TRAV1-1	0.0279447	4.23404	0.044	0	1
TRAV8-5	0.0279447	4.08882	0.044	0	1
LTB4R	0.0279447	4.14168	0.044	0	1
AL049780.2	0.0279447	2.73178	0.044	0	1
FLVCR2	0.0279447	2.64747	0.044	0	1
LGMN	0.0279447	2.75956	0.044	0	1
GOLGA8N	0.0279447	2.89224	0.044	0	1
AC090510.1	0.0279447	2.93892	0.044	0	1
RORA-AS1	0.0279447	2.67701	0.044	0	1
LOXL1	0.0279447	2.82528	0.044	0	1
MMP25	0.0279447	3.63513	0.044	0	1
CTRL	0.0279447	2.58753	0.044	0	1
SHPK	0.0279447	2.84151	0.044	0	1
LINC00910	0.0279447	3.12224	0.044	0	1
TBKBP1	0.0279447	4.18948	0.044	0	1
AXIN2	0.0279447	2.78657	0.044	0	1
AC022211.2	0.0279447	2.69337	0.044	0	1
SECTM1	0.0279447	2.9371	0.044	0	1
AC139099.3	0.0279447	3.21354	0.044	0	1
NEDD4L	0.0279447	3.2913	0.044	0	1
ZNF532	0.0279447	2.88336	0.044	0	1
CD93	0.0279447	3.17333	0.044	0	1
ZSWIM1	0.0279447	2.87372	0.044	0	1
NKILA	0.0279447	2.56517	0.044	0	1
OLFM2	0.0279447	3.06935	0.044	0	1
ZNF441	0.0279447	2.76748	0.044	0	1
AC010422.3	0.0279447	2.7642	0.044	0	1
AC243960.3	0.0279447	3.06285	0.044	0	1
RCN3	0.0279447	2.58621	0.044	0	1
AC008750.7	0.0279447	3.77697	0.044	0	1
ZNF578	0.0279447	3.52426	0.044	0	1
ADORA2A	0.0279447	2.50713	0.044	0	1
ZNRF3	0.0279447	2.65994	0.044	0	1
APOL4	0.0279447	2.6402	0.044	0	1
AL021707.7	0.0279447	2.74345	0.044	0	1
U62317.3	0.0279447	2.67051	0.044	0	1
FP236383.2	0.0279447	2.6512	0.044	0	1
ADAMTS1	0.0279447	3.11219	0.044	0	1
KCNJ15	0.0279447	2.64353	0.044	0	1
SPATC1L	0.0279447	2.79336	0.044	0	1
AC011043.1	0.0279447	2.69203	0.044	0	1
GPN2	0.027961	-2.68166	0	0.101	1
ADAMTS6	0.027961	-2.95525	0	0.101	1
ASNS	0.027961	-2.20926	0	0.101	1
FAM200A	0.027961	-2.66755	0	0.101	1
TAB3	0.027961	-2.38806	0	0.101	1
WHRN	0.027961	-2.87881	0	0.101	1
FBXO31	0.027961	-2.29118	0	0.101	1
NECAP1	0.0279615	1.20038	0.333	0.183	1
STK16	0.0281971	0.749812	0.378	0.193	1
LYPLAL1	0.0282976	1.74623	0.178	0.064	1
EEF1AKMT1	0.0282976	1.7948	0.178	0.064	1
MAP3K2	0.0283734	-0.588698	0.2	0.376	1
MRPS6	0.028444	-0.458041	0.489	0.716	1
DNAJC4	0.0285653	0.88348	0.378	0.202	1
APPBP2	0.0288987	1.26975	0.244	0.11	1
ANKRD17	0.0289328	-1.61027	0.133	0.284	1
SLCO4A1	0.0289977	-1.36492	0.022	0.147	1
ATP5PB	0.0290232	0.492291	0.822	0.743	1
RAE1	0.0291972	0.925193	0.422	0.239	1
ZNF655	0.0292349	-0.718329	0.289	0.477	1
FBXL5	0.0293409	1.01248	0.467	0.33	1
CIAPIN1	0.0293478	0.967016	0.378	0.193	1
SENP7	0.0294498	-1.78473	0.044	0.183	1
EMD	0.0297672	-0.492464	0.667	0.807	1
RPL18	0.0297679	-0.182386	1	1	1
ITM2C	0.029788	-1.22305	0.111	0.266	1
GNAS	0.0298159	-0.171206	0.578	0.734	1
PSMB5	0.0298541	-0.193086	0.178	0.349	1
CALR	0.0298601	0.500208	0.911	0.844	1
DUSP6	0.0298635	2.18016	0.133	0.037	1
PSMA4	0.0299462	0.523825	0.756	0.606	1
ZNF720	0.0299691	1.41185	0.267	0.128	1
S100A11	0.0300189	-0.510726	0.933	0.908	1
EXOSC5	0.0300596	0.818242	0.311	0.147	1
RIPOR2	0.0301362	0.449595	0.778	0.56	1
MLF1	0.0301479	-2.97741	0.022	0.138	1
SAMD9L	0.0302025	1.23573	0.333	0.174	1
CREBZF	0.0302083	-1.0607	0.222	0.385	1
MRPL18	0.0302297	0.917437	0.6	0.477	1
HDAC8	0.0302537	1.32164	0.289	0.147	1
LDHA	0.030341	-0.587924	0.889	0.945	1
MT-CO3	0.0303709	-0.39893	0.978	1	1
BORCS6	0.0304271	-1.78723	0.044	0.174	1
LAIR2	0.0305992	1.80638	0.178	0.064	1
THUMPD3-AS1	0.0306371	-0.648133	0.267	0.431	1
SGTB	0.0307232	-2.15472	0.022	0.138	1
FDX1	0.0307232	-2.14493	0.022	0.138	1
JOSD1	0.0309345	-1.06865	0.222	0.385	1
RALGAPB	0.0309414	-1.40835	0.044	0.183	1
FPGS	0.0311995	1.31582	0.333	0.183	1
RUNX2	0.0312934	-1.63341	0.067	0.202	1
SLA2	0.0313569	-0.876911	0.511	0.615	1
HNRNPM	0.031479	0.541585	0.844	0.706	1
BARD1	0.0315625	1.10556	0.356	0.202	1
S1PR4	0.0315986	-0.778731	0.267	0.468	1
ZNF268	0.0316505	2.13852	0.111	0.028	1
LCK	0.0317592	0.411655	0.844	0.844	1
LAIR1	0.0318614	1.19552	0.267	0.128	1
PKN1	0.03187	0.875507	0.511	0.349	1
GPALPP1	0.0318874	1.44528	0.222	0.092	1
RPS14	0.0319245	-0.127434	1	0.991	1
VPS35	0.0319272	0.969994	0.4	0.239	1
TXNDC12	0.0320069	0.725462	0.578	0.385	1
PIP4K2A	0.0321946	1.1903	0.356	0.193	1
MRPL3	0.0322878	0.622973	0.556	0.376	1
HNRNPR	0.0323246	0.399641	0.8	0.743	1
PSMB3	0.0323541	0.433356	0.844	0.761	1
HLA-F	0.0324351	0.617212	0.711	0.615	1
THEMIS2	0.0325638	1.02858	0.311	0.165	1
SERP1	0.0325987	-0.396973	0.756	0.89	1
GMFB	0.0327147	-0.705746	0.2	0.385	1
CYTIP	0.0327342	-0.474045	0.6	0.78	1
RNF26	0.0328749	1.44243	0.244	0.11	1
AHNAK	0.0328839	-0.573115	0.778	0.872	1
PSME1	0.0328884	0.273123	0.978	0.982	1
PTPN22	0.033006	-0.932369	0.422	0.56	1
POLE3	0.0330316	-0.765868	0.467	0.624	1
ATG10	0.0330738	1.57904	0.222	0.101	1
TOGARAM2	0.033241	1.46241	0.2	0.083	1
NPEPPS	0.0332752	-0.979227	0.222	0.394	1
LTA	0.0333258	2.3033	0.111	0.028	1
TMEM186	0.0333258	2.81434	0.111	0.028	1
MECP2	0.0333386	-0.639466	0.222	0.413	1
MTSS1	0.0333825	1.12873	0.333	0.183	1
PTMS	0.0335542	0.950685	0.133	0.037	1
PMEPA1	0.0336262	-1.66774	0.044	0.174	1
NUSAP1	0.0337952	-0.400434	0.4	0.578	1
C1orf162	0.0339222	1.61969	0.244	0.119	1
RAB28	0.0339405	1.07332	0.356	0.193	1
MT1F	0.0340868	-0.890077	0.267	0.45	1
LPXN	0.0341447	-0.621376	0.489	0.67	1
ELAC1	0.0341916	1.96427	0.111	0.028	1
FCGRT	0.0341916	1.87216	0.111	0.028	1
ZNF493	0.0343282	-1.77694	0.067	0.202	1
ZFAND2A	0.0343538	0.654049	0.311	0.156	1
EIF6	0.0343658	0.580308	0.711	0.541	1
DENND4C	0.0344544	1.67316	0.289	0.156	1
RPS15A	0.0345519	-0.148244	1	1	1
TNPO1	0.0346937	-0.871239	0.244	0.413	1
KDM6B	0.0347002	-1.78038	0.089	0.239	1
TOR3A	0.0347224	-1.15223	0.178	0.339	1
BET1	0.0347546	-1.49195	0.044	0.174	1
RPL18A	0.034893	-0.166046	1	0.991	1
AC004865.2	0.0349115	1.63908	0.156	0.055	1
IDNK	0.0349115	1.98319	0.156	0.055	1
SFMBT1	0.0350146	1.30769	0.178	0.064	1
TMEM192	0.0350146	1.31259	0.178	0.064	1
NAA30	0.0350202	-1.93163	0.022	0.138	1
BRIX1	0.0350357	0.548797	0.422	0.229	1
MBNL1-AS1	0.0350765	1.7491	0.111	0.028	1
INAFM1	0.0350765	1.84401	0.111	0.028	1
ARPC5	0.0353149	0.513573	0.889	0.807	1
FAM129A	0.0355667	-0.667008	0.489	0.642	1
VPS13A	0.0355691	-0.956969	0.156	0.321	1
PIGT	0.0355933	0.465243	0.622	0.422	1
MROH1	0.0356283	1.86685	0.156	0.055	1
GLOD4	0.0356755	0.559138	0.578	0.385	1
STIL	0.0358112	-0.304664	0.044	0.183	1
SLC4A7	0.0359152	-1.52554	0.044	0.174	1
RPL32	0.0359333	-0.118554	1	0.982	1
FAM122B	0.0359548	1.34745	0.267	0.128	1
TUT4	0.035964	-0.843317	0.356	0.523	1
MAD1L1	0.0360336	0.903419	0.511	0.349	1
CWC25	0.0361249	-1.13045	0.2	0.358	1
ACTG1	0.0362861	0.351367	1	1	1
RRM2B	0.0363385	-1.61994	0.022	0.138	1
CWC27	0.0364245	1.17584	0.356	0.202	1
ZFAND2B	0.0364571	-0.82405	0.2	0.376	1
COMMD8	0.0364635	-0.11729	0.222	0.431	1
ANKMY1	0.0364723	2.67779	0.089	0.018	1
C19orf54	0.0364723	2.44256	0.089	0.018	1
GATD3A	0.0364723	2.72033	0.089	0.018	1
SNX9	0.0364914	-2.17986	0.044	0.165	1
EWSR1	0.0365468	0.295403	0.867	0.817	1
GLIPR1	0.0365973	-0.65861	0.467	0.606	1
GMDS	0.0367814	-2.73105	0	0.092	1
ZKSCAN5	0.0367814	-2.37984	0	0.092	1
UBN2	0.0367814	-2.42934	0	0.092	1
ZNF746	0.0367814	-2.29359	0	0.092	1
NPDC1	0.0367814	-2.25031	0	0.092	1
IPMK	0.0367814	-2.44737	0	0.092	1
KLRC2	0.0367814	-2.79086	0	0.092	1
SPAG4	0.0367814	-2.63274	0	0.092	1
PBX4	0.0367814	-2.61923	0	0.092	1
GLCCI1	0.0368966	-1.22893	0.133	0.294	1
PLK4	0.0369012	-1.03496	0.178	0.339	1
AC087239.1	0.0369051	1.48486	0.111	0.028	1
TMEM260	0.0369051	2.01024	0.111	0.028	1
PRDM15	0.0369051	1.69859	0.111	0.028	1
PECAM1	0.0369393	1.60826	0.2	0.083	1
ZNF85	0.037046	-1.59003	0.067	0.202	1
DHRS4L2	0.0370504	1.15154	0.289	0.147	1
IL7R	0.0371063	-1.78964	0.178	0.321	1
ELP4	0.0371087	1.76022	0.222	0.101	1
OSBPL8	0.037322	-0.367082	0.667	0.771	1
ARPC3	0.0373618	0.288292	1	0.991	1
ZBTB1	0.0373929	-0.655396	0.2	0.367	1
NIPBL	0.0376442	-0.566496	0.444	0.651	1
RPS6KA1	0.0376585	0.875494	0.511	0.349	1
GTSF1	0.0376987	-1.68289	0.022	0.138	1
PDZD8	0.037718	-1.49121	0.044	0.174	1
AP002360.1	0.0378547	2.35724	0.156	0.055	1
MVD	0.0379336	-1.41245	0.133	0.275	1
MACF1	0.038067	0.750332	0.622	0.468	1
DNAJB11	0.0384587	-1.26111	0.244	0.394	1
HSPD1	0.0384923	-0.369991	0.644	0.798	1
TMEM107	0.0385516	1.12607	0.4	0.257	1
SKAP1	0.0386075	0.711187	0.711	0.642	1
TRAM2	0.0386474	2.14407	0.089	0.018	1
CFP	0.0386474	2.42138	0.089	0.018	1
MAP2K6	0.0386474	2.12384	0.089	0.018	1
THAP7-AS1	0.0386474	2.16759	0.089	0.018	1
ATP2B1	0.0386782	-0.708295	0.511	0.642	1
LGALS3	0.0387107	-0.705966	0.333	0.532	1
ALKBH5	0.038763	-1.28984	0.067	0.202	1
NFATC1	0.038763	-1.71576	0.067	0.202	1
SDCBP2-AS1	0.0388142	1.73852	0.111	0.028	1
ACP1	0.0388691	0.460696	0.822	0.725	1
ZNF33B	0.0389984	-1.91031	0.044	0.165	1
VCPKMT	0.0391132	1.18161	0.289	0.156	1
DCPS	0.0391239	0.903371	0.467	0.339	1
AC005332.7	0.0392215	-2.01548	0.022	0.128	1
RASGRP2	0.0392592	0.735472	0.578	0.486	1
EIF3D	0.0394021	0.445828	0.822	0.661	1
RGL2	0.0394038	1.61734	0.156	0.055	1
TPRKB	0.0395275	0.738385	0.578	0.431	1
PATL2	0.0395846	1.25258	0.244	0.119	1
ATP5F1D	0.0395949	1.82665	0.2	0.083	1
KIAA0100	0.0396476	1.05712	0.222	0.092	1
HIST1H4C	0.0397119	-0.327543	0.844	0.936	1
SBF2-AS1	0.0397757	2.08768	0.089	0.018	1
FBXW9	0.0397757	2.21939	0.089	0.018	1
SIK3	0.0399395	-1.40291	0.089	0.239	1
RPL36AL	0.0399762	-0.360478	0.956	0.982	1
AHR	0.0400926	-1.51607	0.089	0.22	1
ARFGAP3	0.0401464	-1.19109	0.178	0.339	1
SEPSECS-AS1	0.0401835	1.95023	0.178	0.073	1
ASB7	0.0401835	1.9365	0.178	0.073	1
PIGK	0.040241	1.60891	0.222	0.101	1
USP9X	0.0402476	-1.26621	0.222	0.367	1
POLR3C	0.0403492	0.917944	0.356	0.202	1
PDIA4	0.0403971	0.624876	0.489	0.312	1
NEK9	0.0404884	1.08289	0.267	0.128	1
AL355388.2	0.0406099	3.12054	0.067	0.009	1
CCR3	0.0406099	3.45968	0.067	0.009	1
SLCO4C1	0.0406099	2.96641	0.067	0.009	1
HIST1H4L	0.0406099	2.72398	0.067	0.009	1
C8orf44	0.0406099	2.95346	0.067	0.009	1
BTRC	0.0406099	2.81614	0.067	0.009	1
SLAIN1	0.0406099	2.60513	0.067	0.009	1
IGHD	0.0406099	3.14223	0.067	0.009	1
AC008894.2	0.0406099	2.40105	0.067	0.009	1
GTSE1-DT	0.0406099	3.07157	0.067	0.009	1
SERINC3	0.0406726	-0.586251	0.422	0.569	1
SLC37A3	0.0407159	-1.89741	0.022	0.128	1
MCAT	0.0407159	-2.28703	0.022	0.128	1
B2M	0.0407532	0.177704	1	1	1
MICAL1	0.0408085	-1.84474	0.067	0.193	1
PLIN3	0.0408085	1.35963	0.244	0.119	1
SERPINB9	0.0408918	-0.917515	0.244	0.431	1
LMCD1	0.0409318	2.34487	0.089	0.018	1
CD86	0.0409318	2.27322	0.089	0.018	1
PDE6B	0.0409318	2.62457	0.089	0.018	1
PCYOX1L	0.0409318	2.33813	0.089	0.018	1
ADTRP	0.0409318	2.28402	0.089	0.018	1
TNFRSF10B	0.0409318	2.28873	0.089	0.018	1
GSN	0.0409318	2.39097	0.089	0.018	1
NACC2	0.0409318	1.58473	0.089	0.018	1
AC026471.2	0.0409318	2.05661	0.089	0.018	1
B4GALT6	0.0409318	1.97723	0.089	0.018	1
SYCE2	0.0409318	2.1131	0.089	0.018	1
DTNB	0.0409734	-1.89141	0.044	0.165	1
TULP3	0.0409734	-1.79087	0.044	0.165	1
FBXO6	0.0409823	1.36892	0.2	0.083	1
CNTLN	0.0410064	1.83345	0.156	0.055	1
DGLUCY	0.0410878	0.977334	0.267	0.128	1
RFX1	0.0411572	-1.29178	0.067	0.202	1
MED29	0.0412261	0.956299	0.333	0.202	1
SBNO1	0.041302	-1.01472	0.311	0.459	1
TOX	0.0414882	0.670365	0.378	0.202	1
NCAPD2	0.0415029	0.676423	0.511	0.339	1
SRBD1	0.0415846	2.19162	0.2	0.092	1
GBA	0.0416	1.26057	0.244	0.11	1
DERL1	0.0416016	0.736181	0.578	0.413	1
PTTG1	0.0416819	0.564358	0.689	0.532	1
DDX1	0.0418107	1.03192	0.333	0.193	1
PPP1R15A	0.0418801	0.368541	0.778	0.569	1
AC242426.2	0.0420453	2.29896	0.067	0.009	1
EFHB	0.0420453	2.32252	0.067	0.009	1
ZCWPW1	0.0420453	3.25348	0.067	0.009	1
HMGN5	0.0420453	2.79416	0.067	0.009	1
BLK	0.0420453	2.40153	0.067	0.009	1
NRL	0.0420453	2.37113	0.067	0.009	1
SPATA7	0.0420453	2.5533	0.067	0.009	1
FAN1	0.0420453	2.84702	0.067	0.009	1
CCR10	0.0420453	2.81153	0.067	0.009	1
ZNF841	0.0420453	2.55685	0.067	0.009	1
ZNF606	0.0420453	2.55575	0.067	0.009	1
AC079341.1	0.0421162	1.69809	0.089	0.018	1
TNPO3	0.0421351	0.926602	0.422	0.257	1
CRK	0.0422584	-1.96061	0.022	0.128	1
MAP1LC3A	0.0422584	-2.50556	0.022	0.128	1
NCBP2	0.0422617	-0.831559	0.244	0.431	1
NCR1	0.0423091	1.02853	0.267	0.128	1
MGME1	0.0424005	-1.42195	0.067	0.202	1
CTPS1	0.0424424	0.965674	0.356	0.202	1
MTG1	0.0425394	-0.871451	0.2	0.394	1
ELOVL1	0.0428165	0.787453	0.556	0.404	1
HNRNPH3	0.0428526	0.606873	0.667	0.633	1
ANKRD27	0.0430324	-1.58458	0.044	0.165	1
VIRMA	0.0430466	-1.58153	0.089	0.22	1
GNAI2	0.0433284	0.593653	0.756	0.606	1
SLC29A3	0.0433296	2.12984	0.089	0.018	1
BCL7A	0.0433296	1.84622	0.089	0.018	1
RFXAP	0.0433296	2.31027	0.089	0.018	1
ATP11A	0.0433296	1.76772	0.089	0.018	1
ZNF846	0.0433296	2.07951	0.089	0.018	1
ZNF780B	0.0433296	1.71102	0.089	0.018	1
CBL	0.0433527	1.63398	0.244	0.119	1
FNIP1	0.0433791	-1.13906	0.133	0.284	1
TAPBP	0.043469	0.506776	0.844	0.752	1
ZDHHC16	0.0435136	1.64124	0.156	0.055	1
GLB1L	0.0435233	2.66907	0.067	0.009	1
SMPDL3A	0.0435233	2.15007	0.067	0.009	1
PRKAG2-AS1	0.0435233	2.29646	0.067	0.009	1
LDOC1	0.0435233	2.4156	0.067	0.009	1
ATP8A2	0.0435233	2.19959	0.067	0.009	1
TRAV12-2	0.0435233	3.85225	0.067	0.009	1
LINC02328	0.0435233	2.34152	0.067	0.009	1
TMEM102	0.0435233	2.32054	0.067	0.009	1
ERCC2	0.0435233	2.21013	0.067	0.009	1
ZNF280B	0.0435233	2.73356	0.067	0.009	1
AP001347.1	0.0435233	2.28311	0.067	0.009	1
PQBP1	0.0436993	-0.505517	0.467	0.642	1
AASDH	0.0437379	-1.5135	0.044	0.165	1
PHB	0.0438373	0.544379	0.644	0.514	1
NELL2	0.04385	-1.93015	0.022	0.128	1
SH3GLB1	0.0439636	-0.734097	0.556	0.688	1
C1D	0.044233	0.779303	0.6	0.468	1
NDUFC2	0.0442336	1.19534	0.244	0.11	1
MED14	0.0444531	-1.4626	0.044	0.165	1
NOLC1	0.0445025	0.821232	0.467	0.303	1
SLC36A1	0.0445723	1.67429	0.089	0.018	1
EEF1G	0.0445723	1.70321	0.089	0.018	1
MAP3K8	0.0446258	0.970902	0.444	0.33	1
ZC3H12A	0.0446312	-1.82456	0.111	0.239	1
VPS51	0.0446618	-0.804943	0.311	0.468	1
HIVEP2	0.0447042	-1.12946	0.156	0.312	1
ACLY	0.0450128	0.872136	0.444	0.266	1
ACP6	0.045045	1.60541	0.067	0.009	1
HIST3H2BB	0.045045	1.75058	0.067	0.009	1
SERPINE2	0.045045	1.80775	0.067	0.009	1
LINC00884	0.045045	1.6902	0.067	0.009	1
SLC4A4	0.045045	2.03143	0.067	0.009	1
FAM129B	0.045045	1.90326	0.067	0.009	1
VWA5A	0.045045	1.90921	0.067	0.009	1
SLC25A28	0.045045	2.02672	0.067	0.009	1
AC007541.1	0.045045	2.00628	0.067	0.009	1
AL512791.2	0.045045	1.92752	0.067	0.009	1
CD300C	0.045045	1.76786	0.067	0.009	1
PRSS57	0.045045	2.33063	0.067	0.009	1
RAB11B-AS1	0.045045	1.9787	0.067	0.009	1
ADGRE2	0.045045	1.84894	0.067	0.009	1
ZSCAN5A	0.045045	1.91967	0.067	0.009	1
ZNF416	0.045045	2.06537	0.067	0.009	1
FP565260.1	0.045045	1.47591	0.067	0.009	1
AC011603.2	0.0451061	0.659052	0.289	0.147	1
ZRSR2	0.0451782	-1.49806	0.044	0.165	1
SYNRG	0.0451832	1.04702	0.333	0.183	1
KHSRP	0.0451832	-1.73594	0.133	0.266	1
SUCLA2	0.0452489	0.928392	0.444	0.312	1
SMAGP	0.0452767	1.99772	0.133	0.046	1
OARD1	0.0452816	1.14521	0.356	0.22	1
TENT5C	0.0452894	-0.495263	0.467	0.661	1
MDM1	0.0453478	1.24017	0.244	0.119	1
ARGLU1	0.0454626	0.498862	0.822	0.734	1
EXOSC6	0.0454919	-1.70416	0.022	0.128	1
ZNF227	0.0454919	-1.92651	0.022	0.128	1
FAM49B	0.0455422	0.505502	0.8	0.67	1
RPS3A	0.0456779	-0.182637	1	1	1
TBL1XR1	0.0457091	-1.06788	0.2	0.349	1
ARL3	0.0457675	0.609577	0.333	0.183	1
PLS3	0.0458449	0.793799	0.089	0.018	1
DMXL2	0.0458449	1.65063	0.089	0.018	1
CCDC12	0.0458923	-0.528992	0.489	0.633	1
HAUS5	0.0458947	0.765284	0.267	0.138	1
PRKCB	0.046105	0.514956	0.622	0.422	1
MIATNB	0.0461491	1.51999	0.156	0.055	1
YWHAQ	0.046506	-0.310857	0.956	0.917	1
BCOR	0.0465463	-0.511472	0.178	0.349	1
MYL6B	0.0466816	1.11236	0.467	0.349	1
NXT1	0.0467109	0.611366	0.533	0.358	1
LMBR1L	0.0467203	-1.54225	0.067	0.193	1
KMT2A	0.0468585	-1.04533	0.267	0.422	1
MCM2	0.0470315	0.819015	0.467	0.303	1
AFG3L2	0.0471853	-1.43265	0.022	0.128	1
POLR2B	0.0472054	-0.832181	0.311	0.477	1
GSAP	0.0472248	2.26795	0.133	0.046	1
SLC9A3R1	0.0473973	0.481955	0.822	0.844	1
BACH2	0.0474135	-1.09734	0.044	0.165	1
SF3B2	0.0474727	0.262627	0.889	0.881	1
ATF6	0.0477316	1.28854	0.289	0.165	1
MAP4K5	0.0477406	-0.185905	0.089	0.239	1
WASHC1	0.0477968	0.907912	0.6	0.459	1
DERA	0.047804	0.880273	0.378	0.239	1
SARAF	0.0478723	-0.315441	0.978	0.982	1
PDCD4	0.0478738	-0.828305	0.422	0.633	1
CMTR2	0.0480517	-1.57864	0.022	0.128	1
ADAT1	0.0480602	1.52368	0.178	0.073	1
PDK2	0.0480602	1.40185	0.178	0.073	1
PRC1	0.048179	-1.4311	0.044	0.165	1
INTS9	0.048192	1.09104	0.267	0.128	1
BANF1	0.0482413	0.499616	0.844	0.752	1
WWOX	0.0483203	-1.14474	0.089	0.229	1
ZBTB41	0.0483838	-2.36614	0	0.083	1
RNF103	0.0483838	-2.08281	0	0.083	1
PGM3	0.0483838	-2.04818	0	0.083	1
FOXK1	0.0483838	-2.22615	0	0.083	1
TRAV38-2DV8	0.0483838	-5.13427	0	0.083	1
CHAC1	0.0483838	-2.49178	0	0.083	1
PCYT2	0.0483838	-2.25622	0	0.083	1
ZNF230	0.0483838	-2.2131	0	0.083	1
DENND6B	0.0483838	-2.20456	0	0.083	1
RECQL	0.0484402	0.335575	0.6	0.44	1
DPP3	0.0487226	0.841465	0.356	0.211	1
PLEC	0.0487614	-0.599923	0.244	0.45	1
TBCD	0.0488225	-0.408427	0.156	0.321	1
KLHL6	0.0490555	-1.90251	0.044	0.156	1
CD99	0.0492166	0.269643	1	0.927	1
CKAP2	0.0492895	-0.138095	0.178	0.376	1
MRPL45	0.0493077	-0.94962	0.178	0.33	1
ARID5A	0.0495183	-1.0639	0.378	0.514	1
TSPO	0.0495408	0.426331	0.844	0.789	1
WDR77	0.0495705	0.825616	0.244	0.119	1
NDUFA2	0.0497362	0.458017	0.889	0.725	1
METTL2A	0.0497822	1.7417	0.178	0.073	1
AC016831.5	0.0498247	-1.37114	0.022	0.128	1
RPGR	0.0498247	-1.43909	0.022	0.128	1
RNASEH2C	0.0498868	0.909306	0.667	0.578	1
AASDHPPT	0.0499732	-0.811721	0.267	0.422	1
POP4	0.0500919	0.891187	0.511	0.385	1
FARSA	0.0501111	0.665576	0.4	0.229	1
HIBCH	0.0501998	0.98557	0.2	0.083	1
ZNF675	0.0501998	0.904814	0.2	0.083	1
TRAPPC3	0.0502657	0.697998	0.511	0.367	1
RBM23	0.0504128	-0.829553	0.244	0.404	1
SEC22C	0.050567	-0.752613	0.244	0.413	1
FMR1	0.0505896	-0.517452	0.156	0.321	1
SLC16A3	0.0506775	-1.92128	0.044	0.156	1
TMEM42	0.05084	1.00995	0.156	0.055	1
AREG	0.05084	1.12546	0.156	0.055	1
NSDHL	0.05084	1.22949	0.156	0.055	1
TCEA1	0.0509448	0.36334	0.844	0.789	1
SEC11A	0.0509972	0.445824	0.778	0.798	1
ITPR2	0.0510494	-1.54727	0.067	0.193	1
NUCKS1	0.0511479	0.5829	0.8	0.761	1
PSMF1	0.0511848	0.748675	0.644	0.55	1
CEBPG	0.0512333	-0.795072	0.244	0.422	1
CPQ	0.0513329	1.90257	0.133	0.046	1
TMEM183A	0.0513333	-1.05593	0.2	0.339	1
AC245014.3	0.0515053	1.5028	0.2	0.092	1
HACD2	0.0515053	1.36081	0.2	0.092	1
RPS29	0.0515693	-0.207946	1	0.982	1
ERI1	0.0515992	-1.15434	0.089	0.22	1
ZMYND8	0.0515992	1.26299	0.267	0.147	1
MED21	0.0516841	1.06645	0.311	0.183	1
CDC14A	0.0516841	-1.39506	0.133	0.257	1
PYGB	0.0518102	1.06425	0.222	0.101	1
KLHL24	0.05188	-1.60292	0.111	0.248	1
UBASH3A	0.05188	-1.2317	0.111	0.248	1
TARSL2	0.0519127	-2.28807	0.022	0.119	1
TMEM97	0.0520881	0.906415	0.267	0.138	1
ORC2	0.0520881	-1.5703	0.089	0.211	1
CCDC50	0.0520881	-1.7336	0.089	0.211	1
BBS4	0.0524055	1.58863	0.133	0.046	1
TPK1	0.0526175	1.02762	0.222	0.101	1
MCM4	0.0526246	1.05919	0.533	0.431	1
BTG2	0.0526532	0.531475	0.622	0.459	1
SRP19	0.052806	0.789359	0.444	0.303	1
NEDD8	0.0528202	0.394515	0.8	0.78	1
COPS5	0.0528518	0.519089	0.556	0.358	1
FYB1	0.0528633	0.459901	0.822	0.826	1
PSMG4	0.052878	0.989488	0.378	0.22	1
AKNA	0.0529607	-0.570945	0.489	0.716	1
AK2	0.0530539	0.833829	0.533	0.404	1
WDR35	0.0531947	-1.82375	0.044	0.156	1
RFWD3	0.0532457	-1.2095	0.111	0.248	1
GTF3C2	0.0533369	1.32806	0.244	0.119	1
TTC38	0.0533559	1.31377	0.333	0.211	1
SH3BP2	0.0533815	1.26757	0.178	0.073	1
BUD31	0.0534462	-0.231448	0.667	0.826	1
UBL7	0.0535441	0.515813	0.622	0.468	1
ECH1	0.0535918	1.22652	0.311	0.165	1
CDC40	0.0535964	0.62009	0.511	0.349	1
PMVK	0.0536483	0.641513	0.533	0.413	1
ZNRF2	0.0538646	-1.86652	0.022	0.119	1
PYHIN1	0.0539454	1.0226	0.578	0.459	1
PSME4	0.0540976	-0.972283	0.178	0.33	1
PCBP2	0.0542143	0.343918	0.978	0.917	1
MNAT1	0.0544905	1.01745	0.333	0.193	1
SEM1	0.0545934	-0.332965	0.733	0.899	1
AKT2	0.0547189	-0.419549	0.111	0.257	1
RHEB	0.0548339	-0.495654	0.444	0.615	1
ADGRG5	0.0548633	2.38536	0.156	0.064	1
LARS	0.0549113	0.98633	0.356	0.22	1
THOC6	0.0549113	1.26168	0.356	0.22	1
SLC38A2	0.0549272	-0.585954	0.378	0.523	1
MDN1	0.0550572	1.10803	0.267	0.138	1
PKD1	0.0550871	1.9612	0.244	0.128	1
COPS8	0.0552222	-0.577111	0.422	0.56	1
RBM41	0.0552611	1.27748	0.178	0.073	1
GPR65	0.0552662	1.33901	0.4	0.257	1
BLOC1S6	0.0552997	0.648627	0.489	0.339	1
TRIM8	0.0553328	1.58754	0.222	0.11	1
PACS1	0.0553505	-1.19177	0.111	0.248	1
SNX5	0.0553898	-0.426193	0.422	0.615	1
RPUSD2	0.0554247	0.964977	0.2	0.083	1
CHD3	0.0554308	0.849813	0.378	0.22	1
RPP40	0.0557361	1.54436	0.133	0.046	1
MTM1	0.0557361	1.45206	0.133	0.046	1
SAMD4B	0.0558155	-1.63153	0.044	0.156	1
KLHL22	0.0558155	-1.43005	0.044	0.156	1
AGK	0.0559174	1.09726	0.289	0.165	1
MSTO1	0.0559238	1.01867	0.156	0.055	1
AC116366.3	0.0559254	-0.851538	0.2	0.358	1
DGKD	0.0562214	0.95487	0.178	0.073	1
TXK	0.0566494	1.13027	0.289	0.165	1
PKM	0.0568069	0.378062	0.867	0.881	1
STK17B	0.0568806	-0.337097	0.511	0.679	1
NUDT7	0.0568847	1.70641	0.133	0.046	1
WDR47	0.0569071	-2.22311	0.022	0.119	1
FEM1C	0.0569071	-1.9156	0.022	0.119	1
CEP290	0.057015	1.43479	0.222	0.11	1
BAP1	0.0571956	1.33503	0.178	0.073	1
SORD	0.0571956	1.37234	0.178	0.073	1
ARID4A	0.0572312	-0.920013	0.156	0.303	1
DYNLT3	0.0573395	-1.35315	0.067	0.193	1
SP140	0.0574287	-0.652506	0.333	0.477	1
DOCK2	0.0575302	0.977247	0.533	0.44	1
DGKZ	0.0575337	0.988938	0.378	0.229	1
CCL4	0.0576336	1.05869	0.556	0.477	1
FAM214A	0.0576693	-1.14162	0.156	0.294	1
TOMM70	0.0578886	-1.47895	0.067	0.183	1
CHAF1B	0.0578932	0.857036	0.311	0.165	1
ENO3	0.0579143	1.09685	0.289	0.156	1
GUCD1	0.0579143	0.963522	0.289	0.156	1
SLC5A6	0.0579525	-1.58631	0.022	0.119	1
DUS1L	0.058053	1.51892	0.133	0.046	1
PGPEP1	0.058053	1.74509	0.133	0.046	1
CCDC85B	0.0581661	-1.37885	0.089	0.211	1
ZBP1	0.058302	-0.853937	0.111	0.257	1
TAGLN2	0.0583475	-0.390219	0.978	0.991	1
ITFG2	0.0583852	-0.726296	0.133	0.284	1
GRPEL1	0.0589199	0.427345	0.444	0.284	1
DCP2	0.0589906	-0.401189	0.4	0.56	1
SLC15A4	0.0590138	-1.70968	0.022	0.119	1
UROS	0.0591267	1.57069	0.244	0.128	1
RPS6	0.0591446	-0.203061	1	1	1
HMGA1	0.0591778	-0.583078	0.311	0.486	1
CD247	0.0592749	0.570304	0.867	0.78	1
KLRD1	0.0593309	0.845881	0.556	0.477	1
PRKD3	0.0594763	-1.3073	0.044	0.156	1
PITRM1	0.0594763	1.18537	0.2	0.092	1
RNF168	0.0597706	-0.824668	0.333	0.477	1
SIRT2	0.0597759	-0.705878	0.356	0.523	1
MFNG	0.0598326	-0.550963	0.533	0.642	1
NEIL3	0.0598587	1.3126	0.244	0.119	1
PHYKPL	0.059957	-0.630475	0.2	0.349	1
MTX3	0.0600912	2.24745	0.156	0.064	1
NFKB2	0.0601724	-1.36826	0.156	0.284	1
CSDE1	0.0602149	-0.273287	0.8	0.853	1
TMEM131	0.0603665	0.811674	0.222	0.101	1
NUP88	0.0603665	0.753253	0.222	0.101	1
ZBTB25	0.060422	1.16736	0.2	0.092	1
ADAP1	0.0604494	1.48465	0.133	0.046	1
CFDP1	0.0604597	-0.649264	0.289	0.459	1
GPATCH11	0.0605072	1.64344	0.222	0.11	1
LINC02084	0.0606196	2.26882	0.111	0.037	1
ALDH3A2	0.0606196	2.21375	0.111	0.037	1
CDKN2AIPNL	0.0606229	0.761055	0.422	0.257	1
GTF2H1	0.0606862	-0.971778	0.156	0.303	1
TRIP13	0.0607137	-1.0281	0.089	0.22	1
TRPC4AP	0.0608474	-1.3351	0.133	0.257	1
STK10	0.0609534	0.582253	0.711	0.569	1
HMGB2	0.0611401	0.553573	0.889	0.89	1
GNL3L	0.0611832	0.688675	0.267	0.128	1
TUBGCP5	0.0611848	-1.88204	0.022	0.119	1
MPRIP	0.0612638	-0.232717	0.133	0.284	1
DTWD1	0.0613044	-0.942952	0.111	0.248	1
RPLP2	0.0613138	-0.190856	1	1	1
FOSL2	0.0613976	-1.13976	0.156	0.303	1
SNX12	0.0614194	1.00419	0.267	0.138	1
LINC00623	0.0615229	-1.04791	0.222	0.367	1
CRYZ	0.0615301	1.13989	0.267	0.147	1
VAMP2	0.0615515	1.06622	0.356	0.229	1
G6PC3	0.0616664	1.01552	0.244	0.128	1
CHMP2A	0.061667	1.09642	0.489	0.431	1
DLGAP4	0.061678	1.59607	0.133	0.046	1
WAS	0.0617046	0.564365	0.756	0.716	1
POLR2E	0.0617871	0.413003	0.844	0.67	1
GRB2	0.0618021	0.623211	0.667	0.495	1
RSPRY1	0.061816	-1.52636	0.111	0.229	1
SUN1	0.0618616	-1.71875	0.067	0.174	1
RPRD1A	0.0620779	0.907926	0.311	0.174	1
SMIM26	0.0621877	0.656086	0.733	0.596	1
KDM5C	0.0622559	-1.53412	0.089	0.211	1
HVCN1	0.0622949	-1.62638	0.022	0.119	1
PLEKHA5	0.0623509	-1.32674	0.044	0.156	1
RMI1	0.0623509	1.24933	0.2	0.092	1
GPR108	0.0623528	0.959705	0.333	0.211	1
SAYSD1	0.0624691	0.937099	0.244	0.119	1
CXCR6	0.0625855	-1.97085	0.044	0.147	1
CGGBP1	0.0626009	-0.992676	0.289	0.422	1
CUL4A	0.0626219	-1.45367	0.111	0.229	1
TYW3	0.0626314	-0.987904	0.156	0.294	1
ERGIC2	0.0626572	1.00508	0.4	0.266	1
TRIR	0.0629225	-0.426448	0.467	0.633	1
LIMK2	0.0631017	0.618858	0.267	0.138	1
BCAT1	0.0631552	-0.754989	0.067	0.183	1
SOCS4	0.0631552	-1.77887	0.067	0.183	1
IL16	0.0632437	0.733566	0.489	0.339	1
DHRS1	0.0633342	-1.22237	0.044	0.156	1
TCAF1	0.0633516	1.97793	0.111	0.037	1
ZBTB8OS	0.0634254	0.859769	0.511	0.376	1
PLPP5	0.0634589	-1.01676	0.133	0.275	1
XPOT	0.0634991	-1.39016	0.156	0.275	1
ZNF683	0.0635325	1.45937	0.111	0.266	1
MKNK1	0.0635957	-1.5849	0.044	0.147	1
SP110	0.0636149	0.54733	0.622	0.44	1
SDR39U1	0.0636772	0.808054	0.4	0.248	1
PTS	0.0636772	-1.07406	0.2	0.33	1
GPR35	0.0636862	-2.0021	0	0.073	1
PRDM8	0.0636862	-2.05575	0	0.073	1
SLC9A3	0.0636862	-2.07271	0	0.073	1
TENT4A	0.0636862	-2.74933	0	0.073	1
ZNF184	0.0636862	-1.87079	0	0.073	1
AMZ1	0.0636862	-2.15278	0	0.073	1
STX1A	0.0636862	-2.05657	0	0.073	1
SLC4A2	0.0636862	-1.62173	0	0.073	1
XPNPEP2	0.0636862	-2.13012	0	0.073	1
FAM167A	0.0636862	-2.03404	0	0.073	1
HECTD2	0.0636862	-1.88908	0	0.073	1
SUFU	0.0636862	-1.98524	0	0.073	1
SLC25A30	0.0636862	-2.0961	0	0.073	1
TRAV3	0.0636862	-2.94203	0	0.073	1
C15orf41	0.0636862	-1.85771	0	0.073	1
EIF3C	0.0636862	-2.04749	0	0.073	1
TAF4B	0.0636862	-2.14255	0	0.073	1
ZNF552	0.0636862	-2.24144	0	0.073	1
SPRTN	0.0639571	-1.00358	0.089	0.211	1
ASRGL1	0.0641973	1.23288	0.133	0.046	1
SIN3A	0.0642171	0.649538	0.511	0.367	1
AGTRAP	0.064259	1.01472	0.333	0.202	1
RAN	0.0644015	0.270287	0.978	0.972	1
PFAS	0.0644148	0.833749	0.178	0.073	1
TACC1	0.0644422	-0.629581	0.333	0.505	1
ID2	0.0645738	0.720308	0.667	0.56	1
C9orf40	0.0647553	2.82318	0.111	0.037	1
GLE1	0.0648867	1.41014	0.267	0.147	1
RAB2B	0.0650655	0.80387	0.222	0.101	1
MTRNR2L10	0.0651509	-1.26444	0.422	0.523	1
MED1	0.0651871	0.753548	0.356	0.229	1
TMEM181	0.0652881	-0.958185	0.111	0.248	1
HNRNPH2	0.0653394	1.16784	0.2	0.092	1
RTCB	0.065369	0.496608	0.467	0.294	1
LIMS2	0.0654885	1.30315	0.133	0.046	1
PRPSAP2	0.0656839	0.617522	0.289	0.147	1
STRIP1	0.0657255	-0.883822	0.022	0.119	1
IFT172	0.0657255	-0.701387	0.022	0.119	1
GNG4	0.0657255	1.88151	0.156	0.064	1
CLN6	0.0657255	1.42247	0.156	0.064	1
THUMPD2	0.0657257	1.44248	0.178	0.083	1
UBE2G2	0.0659351	0.714047	0.378	0.22	1
TRRAP	0.0659618	1.37603	0.244	0.138	1
BTBD10	0.0660721	-1.09132	0.111	0.239	1
TUT7	0.066184	-0.486237	0.222	0.385	1
ZC3H13	0.0663401	0.949176	0.556	0.394	1
RASSF2	0.0665589	-1.54423	0.067	0.174	1
TNRC6B	0.066567	-0.460738	0.356	0.514	1
AL662797.1	0.0666105	0.768141	0.178	0.073	1
TARBP2	0.0668739	0.81279	0.311	0.174	1
ATXN7L3B	0.0670452	0.711316	0.4	0.239	1
PIM1	0.0670848	-0.909765	0.289	0.44	1
HAUS1	0.0674937	0.395759	0.533	0.358	1
XRCC6	0.0677977	0.451931	0.756	0.78	1
FBXO33	0.0679492	-1.18898	0.133	0.257	1
DLEU2	0.0680369	-1.22227	0.2	0.33	1
CMIP	0.0681154	-0.681522	0.156	0.303	1
DIS3L2	0.0683403	1.69405	0.2	0.101	1
POMT1	0.068445	0.977295	0.2	0.092	1
TAB2	0.0685454	-0.820584	0.178	0.33	1
CEBPD	0.0686081	-2.2747	0.022	0.11	1
NT5C	0.0688099	0.768405	0.422	0.266	1
DOK1	0.0688117	-1.15253	0.067	0.183	1
MVP	0.0688241	0.661836	0.422	0.284	1
BNIP3L	0.068871	-0.596705	0.333	0.468	1
ACAA2	0.0689247	0.763483	0.378	0.248	1
AIDA	0.069036	0.643599	0.467	0.303	1
KDELR1	0.0690477	0.552292	0.622	0.477	1
TUBB	0.0691074	0.470464	0.978	0.936	1
KLF11	0.0691212	2.25216	0.111	0.037	1
CASP10	0.0691212	2.09769	0.111	0.037	1
TTC3	0.0691619	0.587518	0.467	0.312	1
WDR7	0.0693104	1.32836	0.156	0.064	1
RAB11A	0.0695053	0.565305	0.689	0.651	1
CASP6	0.0695068	1.0102	0.2	0.092	1
C16orf91	0.0697787	-0.825271	0.178	0.321	1
NABP1	0.0698701	-1.95845	0.022	0.11	1
RYK	0.0698701	-1.86502	0.022	0.11	1
TAF10	0.0698701	-1.90317	0.022	0.11	1
PBDC1	0.0699127	0.633073	0.511	0.339	1
UBQLN2	0.0699234	0.82323	0.4	0.275	1
PLPP1	0.0699432	-1.62574	0.044	0.147	1
WDR44	0.0699432	-1.67738	0.044	0.147	1
RPS9	0.070043	-0.181562	1	1	1
NMD3	0.0702037	-0.818878	0.089	0.22	1
FAM172A	0.0702162	1.05981	0.267	0.138	1
EPRS	0.0702729	-0.567509	0.378	0.541	1
CTSW	0.0703393	1.00848	0.667	0.706	1
HMGN2	0.0703505	0.252079	0.978	0.991	1
STYX	0.0704594	-0.774925	0.2	0.321	1
LEMD3	0.0705248	-1.58038	0.067	0.174	1
ZNF138	0.0705405	1.43634	0.156	0.064	1
USP8	0.0705734	-0.66125	0.378	0.495	1
DNAJC11	0.0705821	1.18936	0.2	0.092	1
AGGF1	0.0706245	0.594237	0.556	0.385	1
MRTO4	0.0706636	0.724071	0.444	0.275	1
PSIP1	0.0707151	1.11586	0.467	0.339	1
MTMR2	0.0707919	1.07385	0.244	0.128	1
GALK1	0.0712217	1.0231	0.289	0.174	1
RPS27	0.0712802	-0.135375	1	0.982	1
EEF1A1	0.0712804	-0.131773	1	1	1
MPV17	0.0714311	0.755464	0.4	0.275	1
TFDP1	0.0714449	0.679278	0.422	0.275	1
C15orf40	0.0714449	0.882939	0.422	0.275	1
NEK7	0.071546	-1.54175	0.067	0.174	1
C3orf58	0.071546	-1.47361	0.067	0.174	1
ETF1	0.071646	-0.642791	0.333	0.505	1
TBCK	0.071671	1.44671	0.2	0.092	1
ZNF350	0.071671	1.03487	0.2	0.092	1
CD151	0.0717858	0.993524	0.356	0.239	1
TXLNG	0.0720014	-1.46966	0.089	0.202	1
IVNS1ABP	0.072005	-0.606122	0.467	0.587	1
NDUFB4	0.0720608	0.382292	0.867	0.844	1
ALG12	0.0720611	1.08365	0.222	0.11	1
RPUSD3	0.0720784	0.740037	0.422	0.294	1
ACBD5	0.0721412	-0.993741	0.111	0.239	1
FCRL3	0.0721639	1.72784	0.111	0.037	1
JAKMIP2	0.0721639	1.7149	0.111	0.037	1
CLUH	0.0721639	2.2776	0.111	0.037	1
GNLY	0.0723547	-0.503016	0.556	0.716	1
CYB5D2	0.0724512	-1.65918	0.022	0.11	1
DNTTIP1	0.0724512	-1.63772	0.022	0.11	1
NAA50	0.0724925	-0.48436	0.489	0.661	1
SNRPC	0.0728345	0.409861	0.844	0.771	1
LPIN1	0.0729107	-0.846004	0.2	0.349	1
EP400	0.072924	-0.524849	0.222	0.367	1
PPA2	0.0729959	1.10178	0.289	0.174	1
PPP1R9B	0.0730543	1.37197	0.156	0.064	1
RICTOR	0.0732228	-0.903829	0.267	0.404	1
CTNNBL1	0.0733985	1.30249	0.356	0.239	1
PLP2	0.0734307	-0.151126	0.6	0.78	1
TIMM17B	0.073485	0.554832	0.6	0.44	1
RBCK1	0.073485	0.506393	0.578	0.45	1
FBXW7	0.0737512	-1.69608	0.111	0.22	1
ST6GALNAC6	0.0737708	-1.68288	0.022	0.11	1
U2AF1L4	0.0739432	0.827655	0.267	0.147	1
EXT2	0.0743385	1.14954	0.156	0.064	1
ASPM	0.0743611	1.02484	0.422	0.294	1
CYFIP2	0.0746942	0.712028	0.667	0.56	1
NUP85	0.0748062	1.24587	0.289	0.174	1
FOXN3	0.0749308	-0.983226	0.244	0.394	1
PSME3	0.074982	0.801343	0.444	0.294	1
WASHC3	0.0753091	0.600021	0.489	0.349	1
CEP19	0.0753155	1.325	0.111	0.037	1
ALKBH2	0.0753155	1.58966	0.111	0.037	1
TRAV4	0.0753155	2.30853	0.111	0.037	1
RUVBL2	0.0753684	1.24254	0.422	0.303	1
FKBP5	0.0756356	0.978179	0.422	0.284	1
ATP6V1A	0.0757191	-1.06536	0.133	0.257	1
NCOA3	0.0757191	-1.16398	0.133	0.257	1
RASA1	0.0757526	-1.48339	0.067	0.174	1
RAB33A	0.0757875	-1.17723	0.111	0.229	1
SUMF2	0.075793	0.544282	0.467	0.312	1
CAMK2G	0.0758731	1.2803	0.267	0.147	1
KIAA0232	0.0759697	-1.73844	0.044	0.138	1
ATP8A1	0.0761144	-0.854919	0.222	0.349	1
UHRF1	0.0761196	0.68241	0.6	0.495	1
WDR62	0.0764688	-1.4742	0.022	0.11	1
SRSF9	0.0766255	-0.606034	0.133	0.257	1
COG3	0.076653	1.12787	0.289	0.174	1
TMEM199	0.0766988	0.815293	0.311	0.193	1
PLD3	0.0766988	0.948914	0.311	0.193	1
PRDX2	0.0767402	0.322792	0.8	0.789	1
DNAJC1	0.07675	-0.944427	0.111	0.239	1
PPFIA1	0.0768352	-1.39004	0.067	0.174	1
COQ3	0.0769329	1.59596	0.111	0.037	1
ADAM19	0.0769494	-1.38981	0.089	0.202	1
MATK	0.0769947	1.32378	0.222	0.119	1
CD3D	0.0773283	-0.248967	0.644	0.826	1
HIF1AN	0.0775407	0.864479	0.311	0.183	1
SCP2	0.0776431	0.599598	0.711	0.633	1
B9D2	0.0777	-0.992048	0.111	0.239	1
FASN	0.0778477	-1.83979	0.022	0.11	1
PPIE	0.0779414	0.842104	0.467	0.358	1
GMCL1	0.0780517	0.37485	0.6	0.422	1
CAPN15	0.0781463	1.48067	0.2	0.101	1
WBP2	0.0781624	0.710142	0.444	0.339	1
HIST2H2AB	0.0784147	-2.72869	0.044	0.138	1
NUDT16L1	0.0784648	0.798629	0.311	0.183	1
MRPS18A	0.0785136	-0.861784	0.222	0.358	1
CASP3	0.0785307	-0.776155	0.2	0.349	1
ILK	0.0785711	0.354504	0.644	0.431	1
PHC3	0.0788944	-0.307457	0.156	0.312	1
ZAP70	0.0789577	0.518236	0.822	0.697	1
PAFAH1B1	0.0789602	-0.354243	0.533	0.688	1
TAF15	0.0790838	0.536691	0.756	0.716	1
PRPS1	0.0792171	0.387298	0.489	0.294	1
GALNT10	0.0792468	-1.58579	0.022	0.11	1
PHF3	0.0792552	-0.432916	0.444	0.587	1
GPR132	0.0793979	-0.962341	0.133	0.257	1
VGLL4	0.0796286	-0.422687	0.111	0.239	1
PCCB	0.0796609	1.65287	0.178	0.083	1
NUDC	0.0798233	0.536716	0.644	0.587	1
MYD88	0.0801594	-0.333802	0.2	0.367	1
BACH1	0.0801996	-0.643454	0.2	0.349	1
GNB4	0.0802527	1.32735	0.111	0.037	1
C1RL-AS1	0.0802527	1.30536	0.111	0.037	1
INTS6-AS1	0.0802527	0.983963	0.111	0.037	1
TMEM204	0.0802609	-0.870416	0.067	0.183	1
CDK9	0.0802609	1.42073	0.222	0.119	1
PLRG1	0.080651	0.491675	0.378	0.22	1
C5orf30	0.0812925	-1.66188	0.067	0.174	1
NKTR	0.0813476	-0.71387	0.4	0.55	1
OGFOD2	0.081659	1.27082	0.2	0.101	1
TIMM50	0.0816614	-0.705069	0.267	0.422	1
ZNF692	0.0819558	0.965587	0.111	0.037	1
EBLN3P	0.0820281	0.914114	0.333	0.202	1
PIGBOS1	0.0820281	0.70545	0.333	0.202	1
PLA2G12A	0.0820796	1.03374	0.244	0.128	1
SRSF11	0.0821411	-0.281226	0.689	0.771	1
FBXL20	0.0824358	1.21766	0.156	0.064	1
TMEM104	0.0824358	1.25368	0.156	0.064	1
MAST4	0.082439	-1.08445	0.067	0.174	1
RPL23A	0.0825374	-0.132328	1	0.982	1
RWDD1	0.0826843	0.394921	0.8	0.734	1
GGT1	0.0829273	-1.30914	0.044	0.147	1
MAP1S	0.0830171	1.05524	0.222	0.11	1
PIK3R1	0.0830304	-0.555919	0.356	0.459	1
AC008555.5	0.0832243	0.985149	0.311	0.193	1
ANP32A	0.0832428	0.62196	0.667	0.642	1
RABIF	0.0832799	-0.382882	0.4	0.56	1
DUSP18	0.0834966	-1.9683	0.044	0.138	1
TMEM140	0.083567	-0.764761	0.022	0.11	1
TM6SF1	0.083567	-0.944716	0.022	0.11	1
ICE1	0.0835985	-0.583699	0.067	0.174	1
RCHY1	0.0836027	0.967022	0.289	0.165	1
GSTZ1	0.0836387	0.93872	0.222	0.119	1
HDAC10	0.0836387	1.44717	0.222	0.119	1
LETMD1	0.0837007	-0.842238	0.244	0.394	1
FAS	0.0838271	-0.146024	0.333	0.477	1
BCL7B	0.083912	-1.32091	0.133	0.239	1
STAG2	0.0839364	-0.457099	0.489	0.578	1
MOB3C	0.0839518	-2.24934	0	0.064	1
IFI44L	0.0839518	-1.86778	0	0.064	1
LRRC8C-DT	0.0839518	-1.76959	0	0.064	1
RRNAD1	0.0839518	-1.55103	0	0.064	1
KLHL23	0.0839518	-2.68029	0	0.064	1
SERAC1	0.0839518	-2.19729	0	0.064	1
ZCCHC18	0.0839518	-1.94843	0	0.064	1
ADAM9	0.0839518	-2.30665	0	0.064	1
FBXO43	0.0839518	-1.97096	0	0.064	1
INPPL1	0.0839518	-1.76958	0	0.064	1
FEZ1	0.0839518	-2.47904	0	0.064	1
FBH1	0.0839518	-2.01343	0	0.064	1
ADO	0.0839518	-1.59557	0	0.064	1
ARHGAP19	0.0839518	-1.88193	0	0.064	1
CACNA2D4	0.0839518	-2.2273	0	0.064	1
RARG	0.0839518	-2.38188	0	0.064	1
MAP3K12	0.0839518	-2.19851	0	0.064	1
AACS	0.0839518	-2.16008	0	0.064	1
RCBTB1	0.0839518	-2.05346	0	0.064	1
LINC00402	0.0839518	-1.93397	0	0.064	1
AP4S1	0.0839518	-2.27123	0	0.064	1
GLCE	0.0839518	-1.66151	0	0.064	1
AC126696.3	0.0839518	-2.02584	0	0.064	1
AC027097.1	0.0839518	-1.92244	0	0.064	1
SDC4	0.0839518	-1.57586	0	0.064	1
CRYBB2	0.0839518	-1.97178	0	0.064	1
SCO2.1	0.0839518	-1.66549	0	0.064	1
ABCG1	0.0839518	-1.75696	0	0.064	1
ADARB1	0.0839518	-1.77657	0	0.064	1
SLC2A4RG	0.0840712	1.88382	0.2	0.101	1
PNPLA8	0.0842673	-0.830988	0.222	0.367	1
DCAF5	0.0842879	-0.395398	0.156	0.303	1
FKBP3	0.0843436	0.702101	0.556	0.422	1
HMGXB4	0.0845	-0.792814	0.289	0.413	1
HIGD2A	0.0845734	-0.212616	0.889	0.927	1
TMEM123	0.08472	-0.449895	0.444	0.624	1
TRAPPC2	0.0847713	-1.27894	0.067	0.174	1
ITGAM	0.0847899	1.49763	0.222	0.119	1
ATG4A	0.0850488	-0.744764	0.022	0.11	1
ICE2	0.0851692	1.05989	0.311	0.193	1
ATXN2L	0.0851816	-0.61793	0.156	0.312	1
MLF2	0.0854491	0.429346	0.733	0.624	1
VAPB	0.0854859	-1.11584	0.044	0.147	1
POLR2A	0.0856338	-0.811361	0.556	0.624	1
HNRNPF	0.0857049	0.218253	0.933	0.936	1
PNISR	0.0857152	0.328239	0.8	0.761	1
IGBP1	0.0857747	0.349552	0.778	0.633	1
NRGN	0.0859435	2.11951	0.089	0.028	1
NAA60	0.086024	-0.420905	0.178	0.33	1
AEBP2	0.0861359	-1.49787	0.044	0.138	1
CCPG1	0.0862781	-0.652958	0.244	0.404	1
CD53	0.0864304	0.532932	0.711	0.716	1
HNRNPUL1	0.0864405	-0.327695	0.844	0.872	1
MIR155HG	0.0865522	-1.41914	0.089	0.202	1
UBXN8	0.0867448	1.12661	0.156	0.064	1
CDKN1A	0.0869256	-1.8898	0.2	0.303	1
DNAJC15	0.0873751	0.452715	0.8	0.661	1
RBM7	0.0874805	1.15365	0.178	0.083	1
TNFRSF9	0.0874805	-1.86137	0.044	0.138	1
CD8A	0.087893	-0.451301	0.422	0.55	1
SMIM3	0.0879731	2.35733	0.089	0.028	1
PAM16	0.0879731	2.05244	0.089	0.028	1
R3HCC1	0.0882073	0.529545	0.311	0.183	1
NFYC	0.0883813	-0.695281	0.289	0.431	1
TUBGCP2	0.0884356	0.759456	0.422	0.294	1
ZFPL1	0.0886426	1.34821	0.244	0.147	1
AC007952.4	0.0887945	1.11551	0.289	0.165	1
ARL5B	0.0888421	1.2716	0.178	0.083	1
PHF1	0.0888421	-1.89564	0.044	0.138	1
HIST1H2AE	0.0889835	-1.95649	0.111	0.22	1
APOL3	0.0890215	0.896163	0.333	0.22	1
KIAA0391	0.0890685	1.04995	0.2	0.101	1
TPM4	0.0890751	0.50927	0.8	0.743	1
PMM1	0.0895019	0.823847	0.422	0.303	1
GCN1	0.0895235	1.2353	0.222	0.119	1
DDT	0.0895404	0.233988	0.778	0.706	1
MT1X	0.0895763	-0.693696	0.378	0.514	1
RFTN1	0.0897304	-0.22274	0.178	0.33	1
TELO2	0.0897504	1.8148	0.133	0.055	1
MMP24OS	0.0897504	1.74139	0.133	0.055	1
SLMAP	0.0899006	-0.765238	0.2	0.349	1
DOCK10	0.0899479	0.801719	0.444	0.294	1
RPUSD1	0.0900413	2.22219	0.089	0.028	1
ZNF287	0.0900413	2.20612	0.089	0.028	1
TGFBR2	0.090083	-1.27874	0.111	0.22	1
ADPGK	0.0902026	-0.755688	0.2	0.321	1
CLIC5	0.0902207	-1.35309	0.044	0.138	1
AMFR	0.0902207	-1.42071	0.044	0.138	1
DCTN1	0.0902241	0.873866	0.422	0.294	1
RFK	0.0902439	-1.00725	0.133	0.248	1
IL4R	0.0902439	-1.40822	0.133	0.248	1
SH3BP1	0.0902439	1.40251	0.289	0.183	1
HYLS1	0.0905617	-1.98739	0.022	0.101	1
ATP5PF	0.0907084	0.312135	0.956	0.798	1
MICU1	0.0907396	1.09545	0.222	0.119	1
ARF4	0.0907614	-0.587128	0.467	0.596	1
BAG1	0.0907944	-0.472645	0.044	0.147	1
ATE1	0.0908361	-0.824016	0.067	0.174	1
LYST	0.0908505	-0.532284	0.533	0.624	1
CCT5	0.0910637	0.739903	0.778	0.679	1
TRAPPC13	0.0911201	-1.18144	0.089	0.202	1
TMX1	0.0913642	0.449703	0.622	0.514	1
RFLNB	0.091379	2.25476	0.133	0.055	1
KIF19	0.091379	1.46925	0.133	0.055	1
LLGL2	0.091379	1.9968	0.133	0.055	1
BIRC2	0.0915864	-0.756139	0.356	0.505	1
WASHC2A	0.0916554	1.21471	0.2	0.101	1
AIMP2	0.0917045	1.21349	0.244	0.138	1
SLC35A4	0.0919354	0.759394	0.333	0.211	1
SOS1	0.0920626	-0.243063	0.089	0.211	1
DHTKD1	0.0921484	2.06908	0.089	0.028	1
FAM192A	0.0921841	0.986979	0.356	0.239	1
SNX32	0.0922021	-2.47422	0.022	0.101	1
KCNK6	0.0922021	-1.55435	0.022	0.101	1
FAM78A	0.092315	-1.05055	0.111	0.22	1
MED13	0.092315	-1.40105	0.111	0.22	1
NKAPD1	0.0926944	-1.03728	0.2	0.33	1
LCMT1	0.0927042	-0.959887	0.222	0.339	1
PSMA6	0.0928051	0.527645	0.667	0.596	1
EFL1	0.0928343	0.848377	0.267	0.147	1
MED24	0.0928343	0.636171	0.267	0.147	1
HPS3	0.0928822	1.38543	0.244	0.138	1
CD6	0.0928881	-0.809635	0.289	0.422	1
ATPAF2	0.0930294	0.785551	0.178	0.083	1
TFE3	0.0930294	-1.37106	0.044	0.138	1
POC1B	0.0930294	-1.44661	0.044	0.138	1
DNAJC21	0.0934017	-0.853423	0.2	0.312	1
ADSS	0.0934603	-0.392964	0.4	0.596	1
ZZEF1	0.0934756	-1.06607	0.089	0.202	1
TNFSF14	0.0934756	-1.03507	0.089	0.202	1
PANK4	0.0935463	1.95672	0.178	0.092	1
PAAF1	0.0935463	1.78508	0.178	0.092	1
RDX	0.0936795	-0.259999	0.2	0.376	1
UBAC2	0.0938395	-0.685001	0.378	0.486	1
CCDC141	0.0938662	-1.63685	0.022	0.101	1
TATDN2	0.0938662	-2.02499	0.022	0.101	1
FBXO45	0.0938662	-1.57797	0.022	0.101	1
LMTK2	0.0938662	-1.54474	0.022	0.101	1
VWA8	0.0938662	-1.68391	0.022	0.101	1
NDUFB3	0.0938675	0.451383	0.711	0.642	1
AIP	0.0938725	0.68292	0.644	0.569	1
POLA2	0.093895	1.02891	0.289	0.174	1
TSPYL1	0.0940168	-0.476661	0.156	0.294	1
TRIP12	0.0940728	-0.712246	0.289	0.404	1
OXSM	0.0942949	1.8216	0.089	0.028	1
KIF20A	0.0942949	2.46025	0.089	0.028	1
FAM92A	0.0942949	1.88661	0.089	0.028	1
LRRC20	0.0942949	1.8704	0.089	0.028	1
NUP50-DT	0.0942949	1.65806	0.089	0.028	1
MRPL4	0.0944668	0.718758	0.489	0.376	1
PDCD2	0.0944676	0.97547	0.222	0.119	1
NEU1	0.0946881	-1.50903	0.156	0.266	1
PTPN1	0.0946936	0.487168	0.556	0.413	1
ZNF75D	0.0947073	1.37237	0.133	0.055	1
HIST1H1E	0.0947224	-0.240893	0.644	0.752	1
DHX29	0.0948228	-0.792719	0.244	0.367	1
UCHL5	0.0950691	0.267154	0.467	0.321	1
APOBEC3H	0.0950905	-0.752851	0.222	0.367	1
KTN1	0.0951967	-0.257625	0.4	0.56	1
SLC25A1	0.0953121	1.50017	0.156	0.073	1
C4orf3	0.0954415	0.395008	0.822	0.743	1
AC092683.1	0.0955544	-1.98817	0.022	0.101	1
AC027290.1	0.0955544	-1.80709	0.022	0.101	1
NMB	0.0955544	-2.73372	0.022	0.101	1
SENP5	0.0956167	-1.11638	0.111	0.229	1
AC025171.3	0.0956486	0.981268	0.2	0.101	1
CYHR1	0.0956486	0.999955	0.2	0.101	1
IRF2BP2	0.0959505	-0.988711	0.156	0.275	1
DBI	0.0959526	0.227231	0.978	0.927	1
EDEM3	0.0960265	-0.877686	0.2	0.321	1
SYTL1	0.0960388	1.03206	0.422	0.33	1
PPP1R12A	0.0961137	0.436184	0.667	0.606	1
GTDC1	0.0962853	1.27989	0.311	0.202	1
MPZ	0.0964813	1.78947	0.089	0.028	1
FAM228B	0.0964813	1.83566	0.089	0.028	1
CCDC125	0.0964813	2.03521	0.089	0.028	1
PEX6	0.0964813	1.7357	0.089	0.028	1
DCAF4	0.0964813	1.67518	0.089	0.028	1
ISOC2	0.0964962	0.67509	0.289	0.165	1
TMEM41B	0.0967658	-0.904742	0.111	0.229	1
C5orf15	0.0970133	-0.966948	0.156	0.275	1
CDK2AP2	0.0970248	0.542391	0.844	0.853	1
GZMK	0.0972274	-0.413053	0.289	0.477	1
TMEM87B	0.097245	-1.15962	0.067	0.174	1
LFNG	0.0972511	-1.16997	0.067	0.165	1
KIF24	0.0972668	-1.8057	0.022	0.101	1
FANCB	0.0973737	0.991616	0.178	0.083	1
TRAF2	0.0973737	0.761404	0.178	0.083	1
YLPM1	0.0974498	-0.985815	0.267	0.385	1
SLC35A2	0.0975077	0.923867	0.156	0.064	1
FGFR1OP	0.0976388	-0.735598	0.111	0.239	1
CCT2	0.0977859	0.308397	0.756	0.789	1
CD2	0.0978492	-0.256525	0.689	0.798	1
PIMREG	0.0981321	1.85815	0.133	0.055	1
ELMSAN1	0.0985107	-1.57064	0.089	0.193	1
TMEM80	0.098602	1.67483	0.2	0.11	1
AC009961.1	0.0987081	1.51549	0.089	0.028	1
DTD2	0.0987081	1.68011	0.089	0.028	1
GIPC1	0.0987081	1.93073	0.089	0.028	1
SMU1	0.0988443	0.384932	0.444	0.303	1
REC8	0.0989025	0.791156	0.311	0.183	1
UBR3	0.0990036	-1.64006	0.022	0.101	1
IDH2	0.0991034	0.326561	0.844	0.817	1
MYO9B	0.0992782	-1.1033	0.111	0.22	1
ODC1	0.0995786	-0.967518	0.089	0.202	1
RXYLT1	0.0996282	0.943699	0.222	0.119	1
APBB1	0.0997799	0.861648	0.2	0.101	1
KLF9	0.0998812	1.57035	0.133	0.055	1
CCT7	0.09991	0.57268	0.622	0.55	1
PLA2G16	0.100027	-1.1129	0.133	0.257	1
CIZ1	0.100206	1.28538	0.244	0.138	1
CNBD2	0.100206	1.12385	0.244	0.138	1
ZFYVE16	0.100359	-0.664366	0.044	0.138	1
HINT3	0.100359	-1.18241	0.044	0.138	1
HMGXB3	0.100474	0.633606	0.378	0.239	1
SNRPD1	0.100652	0.354231	0.822	0.761	1
TMTC3	0.100765	-1.46768	0.022	0.101	1
KIAA0556	0.100765	-1.44845	0.022	0.101	1
PPP2CA	0.100792	-0.562115	0.244	0.394	1
S100A6	0.100838	-0.191669	0.978	0.982	1
SZT2	0.100976	1.46902	0.089	0.028	1
TRAF3IP1	0.100976	1.54434	0.089	0.028	1
RTN4IP1	0.100976	1.52913	0.089	0.028	1
AC068338.2	0.100976	1.35746	0.089	0.028	1
TRIM47	0.100976	1.53	0.089	0.028	1
GLS	0.101059	-1.29919	0.089	0.193	1
MRFAP1	0.10112	-0.512345	0.489	0.587	1
AHCTF1	0.101132	-1.39241	0.133	0.229	1
MAPK9	0.101261	-0.730379	0.067	0.174	1
MLXIP	0.101261	-0.675505	0.067	0.174	1
PRKAA1	0.101384	0.867648	0.4	0.275	1
OSBPL3	0.101519	-0.915553	0.2	0.312	1
KHDRBS1	0.101638	-0.532181	0.244	0.413	1
NDUFS2	0.102012	0.526161	0.533	0.431	1
RNPS1	0.102064	0.359088	0.822	0.798	1
FAM208A	0.10212	-0.391252	0.267	0.404	1
MRPL2	0.102252	0.654677	0.444	0.312	1
PASK	0.102327	-1.15196	0.156	0.266	1
ANXA11	0.102444	0.449228	0.622	0.495	1
RPSA	0.1025	-0.159567	1	1	1
TONSL	0.102551	-1.38655	0.022	0.101	1
ZNF146	0.10256	-0.500837	0.2	0.349	1
ACTR1A	0.102603	0.503643	0.533	0.394	1
PCGF5	0.102691	-0.662642	0.311	0.459	1
UTP3	0.102747	1.03027	0.244	0.138	1
RNF14	0.102747	0.820578	0.244	0.138	1
STAMBP	0.102891	-0.907619	0.178	0.294	1
TXNDC15	0.10322	-0.676567	0.178	0.303	1
F5	0.103285	1.46367	0.089	0.028	1
PNPLA4	0.103285	1.48851	0.089	0.028	1
YBX3	0.103417	-1.33081	0.044	0.138	1
CAMKMT	0.103454	1.34328	0.133	0.055	1
PHF7	0.103454	1.23799	0.133	0.055	1
PTBP1	0.103606	0.39698	0.667	0.596	1
KLF3	0.103983	0.820273	0.356	0.22	1
CEP57	0.104124	-0.309097	0.489	0.642	1
FAM120AOS	0.104156	-1.15572	0.067	0.165	1
HADH	0.104184	0.542393	0.489	0.349	1
PRCC	0.104215	-0.599934	0.356	0.486	1
SPNS3	0.104327	-1.75731	0.044	0.128	1
TRGV5	0.104363	-1.64605	0.022	0.101	1
MFSD5	0.104363	-1.39544	0.022	0.101	1
HPRT1	0.104816	0.487651	0.644	0.596	1
PABPC4	0.104979	-1.10504	0.089	0.193	1
REV3L	0.104979	0.120194	0.089	0.193	1
SPTLC1	0.105122	-0.650368	0.111	0.229	1
EXOC7	0.105122	-0.421818	0.111	0.229	1
EFCAB11	0.105278	1.20227	0.133	0.055	1
HMOX1	0.105278	0.874675	0.133	0.055	1
UBE2K	0.105332	-0.753198	0.422	0.505	1
SLCO3A1	0.105583	-1.28419	0.067	0.165	1
DCLRE1B	0.105583	1.28749	0.2	0.11	1
MAPK3	0.105635	1.38699	0.089	0.028	1
SREBF1	0.105635	1.19502	0.089	0.028	1
MAFG	0.105635	1.33266	0.089	0.028	1
TUBB4A	0.105635	2.61265	0.089	0.028	1
DCLRE1C	0.10574	1.01574	0.267	0.165	1
ADAM17	0.105747	-0.881523	0.156	0.266	1
FOSB	0.105904	-0.394305	0.556	0.339	1
SMARCAD1	0.105943	0.969537	0.289	0.165	1
XAF1	0.105964	1.42852	0.289	0.183	1
BRD7	0.106007	0.913594	0.378	0.284	1
KLHL21	0.1062	-1.17743	0.022	0.101	1
DBR1	0.1062	-1.03409	0.022	0.101	1
GCAT	0.1062	-1.071	0.022	0.101	1
HINT1	0.106316	-0.15614	0.978	0.991	1
[truncated: 9,109 more rows]

## Sheet: DEG_PlateletsCR_VS_PD
	p_val	avg_log2FC	pct.1	pct.2	p_val_adj
TMEM176B	9.05805993306349e-06	3.33651	0.52	0.094	0.321253
AC245014.3	1.77589920125511e-05	2.40463	0.6	0.151	0.62984
CRIP1	0.000173385	-1.83465	0.4	0.755	1
MAP3K8	0.000671075	-1.92817	0.4	0.679	1
CXCR4	0.000706189	-2.20092	0.28	0.642	1
MTRNR2L8	0.000804327	1.24746	1	0.981	1
CD63	0.000804631	-1.49496	0.36	0.698	1
MEGF9	0.00099135	1.8798	0.44	0.094	1
NPC2	0.0010928	-1.13407	0.52	0.83	1
RPL31	0.00110981	-1.0362	0.6	0.868	1
SRC	0.00112849	-4.43227	0	0.34	1
SIGLEC9	0.00114993	-3.02595	0.04	0.396	1
AFAP1	0.00129211	5.41322	0.24	0.019	1
FOLR3	0.00129211	3.59214	0.24	0.019	1
C15orf48	0.00132482	-4.75721	0.04	0.396	1
ATP11A	0.00136354	2.54746	0.32	0.057	1
HMOX1	0.00138417	-4.01014	0.16	0.509	1
ARHGDIA	0.00139423	-1.60124	0.36	0.698	1
OLR1	0.00146779	-4.57193	0.04	0.377	1
HGS	0.00168481	-2.31701	0.12	0.453	1
CWF19L1	0.00174008	2.83344	0.24	0.019	1
AC008124.1	0.00176879	3.72596	0.28	0.038	1
ALPK1	0.00187247	2.77611	0.24	0.019	1
DNAJC1	0.00188846	2.59765	0.28	0.038	1
MT-ND4	0.00190241	0.553436	1	0.962	1
GNG5	0.00198498	-1.12192	0.6	0.792	1
HSD17B4	0.00201405	2.05472	0.24	0.019	1
CYB5A	0.00201405	2.6225	0.24	0.019	1
MNDA	0.00203565	1.5063	0.6	0.34	1
RPS27	0.00218007	-0.772842	0.8	0.925	1
MIR22HG	0.00245898	-2.40208	0.16	0.509	1
CTSL	0.00246661	-5.18487	0	0.302	1
TMEM189	0.00246661	-3.9493	0	0.302	1
SNU13	0.00253903	-1.29966	0.2	0.585	1
R3HDM4	0.00270201	-3.44831	0.04	0.358	1
RPS15	0.00271851	-0.704717	0.68	0.868	1
RPS18	0.00284332	-0.925672	0.6	0.849	1
FAM208A	0.00301007	2.24515	0.4	0.113	1
RPL27A	0.00301809	-1.22606	0.64	0.811	1
RUNX3	0.00306608	-3.04555	0.12	0.434	1
ICK	0.00312472	3.90436	0.16	0	1
FAM168A	0.00312472	3.644	0.16	0	1
RUFY2	0.00312472	3.91484	0.16	0	1
RBMS2	0.00312472	3.52558	0.16	0	1
CEACAM4	0.00312472	3.23294	0.16	0	1
MT-ND2	0.00312526	0.487055	1	0.981	1
LGALS3	0.00314382	-1.80031	0.56	0.83	1
ARF6	0.00322578	-1.42745	0.28	0.642	1
HMGA1	0.00330027	-2.51648	0.16	0.472	1
NCOA4	0.00330533	1.04928	1	0.792	1
ATP1B3	0.00346961	-2.28792	0.12	0.434	1
ADA	0.00360458	-3.87161	0	0.283	1
DNASE2	0.00360458	-3.71432	0	0.283	1
RPL36	0.00378956	-0.84664	0.64	0.849	1
STIM2	0.00384628	2.74992	0.32	0.075	1
ATP5MPL	0.00400552	-1.24108	0.48	0.868	1
EMP1	0.00408379	-3.96805	0.04	0.34	1
ZZEF1	0.00408379	-2.78424	0.04	0.34	1
TNFSF13	0.00461784	1.95583	0.36	0.094	1
AC103591.3	0.00469778	3.44615	0.2	0.019	1
LMNA	0.00471515	-1.17629	0.44	0.774	1
PPIF	0.0048352	-1.976	0.32	0.604	1
IPO7	0.00503906	-2.40591	0.12	0.415	1
CD44	0.00516211	-1.29227	0.6	0.811	1
SVIL	0.00522957	-3.77785	0	0.264	1
BCAT1	0.00522957	-3.56953	0	0.264	1
CD300A	0.00522957	-3.72165	0	0.264	1
HNRNPR	0.00524478	-2.57322	0.12	0.415	1
ROMO1	0.00525593	-1.14453	0.2	0.604	1
PSMB7	0.0053425	-2.28243	0.08	0.377	1
TTC37	0.00542397	4.27058	0.2	0.019	1
COQ7	0.00542397	3.16765	0.2	0.019	1
BNIP2	0.00547399	1.40717	0.8	0.585	1
S100A11	0.00557543	-1.23709	0.68	0.792	1
DENND5A	0.00573783	-1.9177	0.12	0.453	1
ATG12	0.00581761	-2.22948	0.04	0.34	1
UBR3	0.0058238	3.08471	0.2	0.019	1
NT5DC1	0.0058238	3.40888	0.2	0.019	1
CPNE8	0.0058238	3.60804	0.2	0.019	1
FBXO9	0.0059136	2.32195	0.36	0.094	1
ELK3	0.00594934	-2.97177	0.12	0.396	1
FCHSD2	0.00602665	2.63706	0.28	0.057	1
BCL2L1	0.00605804	2.25738	0.56	0.302	1
TWF2	0.00611684	-1.32417	0.32	0.623	1
KCNAB2	0.00621326	-1.67983	0.24	0.528	1
AFTPH	0.00630154	-2.73284	0.08	0.377	1
TMEM176A	0.00634388	2.85914	0.4	0.17	1
TMEM70	0.0063621	-3.27064	0.08	0.358	1
VPS13D	0.00637397	2.77347	0.28	0.057	1
RPS6KA4	0.00637397	1.72054	0.28	0.057	1
SLC40A1	0.00639165	3.12853	0.52	0.226	1
KPNA4	0.00644254	-2.32568	0.12	0.396	1
VIM	0.00648734	-1.15184	0.72	0.868	1
ENG	0.00663159	-2.86136	0.08	0.358	1
RAB8A	0.00669379	1.47598	0.72	0.453	1
FAM110A	0.0067217	-0.93404	0.08	0.396	1
MAML3	0.00687339	2.63416	0.32	0.075	1
SLC7A11	0.0075356	-4.39108	0	0.245	1
YIPF5	0.0075356	-4.10114	0	0.245	1
ZFAND2A	0.0075356	-3.07109	0	0.245	1
SQLE	0.0075356	-3.5894	0	0.245	1
SPART	0.0075356	-3.50204	0	0.245	1
VASH1	0.0075356	-3.51511	0	0.245	1
SMAD7	0.0075356	-3.82454	0	0.245	1
ATP13A3	0.00775945	-2.55533	0.12	0.415	1
MAN1A2	0.00789529	1.21015	0.36	0.094	1
SERTAD2	0.00789529	1.42258	0.36	0.094	1
SMIM10L1	0.00796988	-3.33559	0.04	0.302	1
EMP3	0.0080324	-0.990494	0.64	0.868	1
ZMIZ1	0.00818675	-2.40486	0.24	0.509	1
MEF2A	0.00829299	-2.2477	0.04	0.321	1
RGCC	0.00837629	-2.04062	0.12	0.415	1
RPS9	0.00843712	-0.703318	0.64	0.83	1
PLEKHO2	0.00847143	-2.11239	0.12	0.396	1
TMPO	0.00847216	2.24184	0.4	0.151	1
HAVCR2	0.00852315	-3.26117	0.12	0.377	1
RPS19	0.00883316	-0.917106	0.64	0.868	1
BUD31	0.00884183	-1.43278	0.24	0.528	1
ATF5	0.00914773	-3.30021	0.12	0.396	1
ANPEP	0.00936536	-2.48689	0.16	0.434	1
ANXA5	0.00956342	-1.30963	0.56	0.736	1
JMJD6	0.00964912	-2.88655	0.08	0.34	1
RUNX1	0.00964912	-2.88442	0.08	0.34	1
RGS1	0.00990216	-3.09352	0.04	0.302	1
RPS29	0.00995764	-0.812956	0.6	0.774	1
AC007952.4	0.0100765	1.70005	0.52	0.264	1
JAK1	0.0106973	-1.13677	0.32	0.585	1
ATF6B	0.0107641	-1.85666	0.08	0.358	1
PDIA6	0.0107852	-2.4054	0.04	0.302	1
SHC1	0.0107896	-3.49655	0	0.226	1
ARHGAP31	0.0107896	-3.36981	0	0.226	1
ELL2	0.0107896	-3.55631	0	0.226	1
CD109	0.0107896	-4.00201	0	0.226	1
SGPL1	0.0107896	-2.96157	0	0.226	1
PSMD9	0.0107896	-3.13631	0	0.226	1
IFI27	0.0107896	-4.21835	0	0.226	1
VCL	0.0110001	0.651768	0.84	0.623	1
ZYG11B	0.0111278	3.21495	0.12	0	1
SMC6	0.0111278	3.40783	0.12	0	1
SOCS5	0.0111278	3.78997	0.12	0	1
GTF3C3	0.0111278	3.34657	0.12	0	1
RAD18	0.0111278	3.18938	0.12	0	1
PDIA5	0.0111278	5.23727	0.12	0	1
MYLK-AS1	0.0111278	5.34402	0.12	0	1
METTL14	0.0111278	3.24418	0.12	0	1
PAIP1	0.0111278	3.09862	0.12	0	1
RIOK1	0.0111278	3.56779	0.12	0	1
OTUD6B	0.0111278	4.00569	0.12	0	1
MRE11	0.0111278	3.32368	0.12	0	1
PLEKHA5	0.0111278	5.27948	0.12	0	1
RILPL1	0.0111278	5.82327	0.12	0	1
CYSLTR2	0.0111278	3.20714	0.12	0	1
C14orf93	0.0111278	2.90116	0.12	0	1
SEMA4B	0.0111278	3.36048	0.12	0	1
ERCC4	0.0111278	3.08039	0.12	0	1
KATNB1	0.0111278	4.75514	0.12	0	1
NOL3	0.0111278	3.21703	0.12	0	1
SLC25A35	0.0111278	3.33287	0.12	0	1
KIAA1328	0.0111278	3.13433	0.12	0	1
APOL2	0.0111278	3.00705	0.12	0	1
RCAN1	0.0111278	4.20713	0.12	0	1
LAIR1	0.0111612	-2.4325	0.12	0.377	1
BTG2	0.0111797	-0.97327	0.36	0.642	1
NAPA	0.0112328	-1.53827	0.24	0.528	1
PHLDA1	0.0112525	-2.66605	0.04	0.302	1
RNF168	0.0112698	-3.70906	0.04	0.283	1
CORO1B	0.0112698	-2.91235	0.04	0.283	1
RRP12	0.0112698	-3.11358	0.04	0.283	1
NFKB1	0.0112939	-2.59445	0.16	0.415	1
RANBP2	0.0113052	-1.79749	0.12	0.415	1
LITAF	0.0114705	-1.26005	0.44	0.642	1
DPH3	0.0114748	-1.77832	0.12	0.396	1
BTF3	0.0115662	-0.675684	0.68	0.868	1
S100A10	0.0116126	-1.19247	0.64	0.811	1
SLC43A2	0.0116742	-1.70885	0.2	0.509	1
CHMP4B	0.011875	-2.13493	0.24	0.491	1
LHFPL2	0.0121028	-1.21124	0.08	0.358	1
RPLP2	0.0126714	-0.82898	0.68	0.868	1
PPP4R3A	0.0127567	-2.04931	0.08	0.34	1
PHF21A	0.0127639	0.881043	0.4	0.132	1
EIF2S2	0.0130193	-1.31395	0.2	0.491	1
C6orf48	0.0130494	-2.17041	0.16	0.415	1
TOMM20	0.0130665	-1.05583	0.36	0.585	1
ZMYM4	0.0132534	2.58599	0.28	0.075	1
TMEM167B	0.0132664	-2.56057	0.08	0.34	1
PRELID1	0.0132763	-1.121	0.24	0.528	1
MIR4435-2HG	0.0133401	-0.251925	0.36	0.698	1
PIP4P2	0.0134668	1.7957	0.48	0.208	1
FAM214B	0.0135243	-1.78578	0.16	0.415	1
FTH1	0.0137927	-0.56428	1	0.981	1
AC245128.3	0.0137939	-2.32155	0.08	0.34	1
ATP6V1F	0.0138709	-1.02912	0.48	0.736	1
BZW1	0.0139538	-1.21811	0.36	0.642	1
EIF5	0.0142291	-1.09521	0.4	0.736	1
RPL13	0.0142899	-0.618664	0.68	0.868	1
SSBP3	0.0143131	-1.73965	0.12	0.396	1
CPSF7	0.0144524	-1.665	0.04	0.302	1
SOD1	0.0145069	-1.53309	0.2	0.453	1
UPP1	0.0145195	-0.873797	0.4	0.698	1
ADAM10	0.0146543	-1.70441	0.24	0.528	1
CD300E	0.0146742	-2.22985	0.36	0.547	1
PHIP	0.0147791	-1.482	0.12	0.434	1
TNFRSF14	0.0151409	-0.474381	0.24	0.528	1
TMEM51	0.0153587	-3.78254	0	0.208	1
DDI2	0.0153587	-3.11068	0	0.208	1
SLU7	0.0153587	-3.68304	0	0.208	1
CNOT4	0.0153587	-3.29195	0	0.208	1
XIST	0.0153587	-3.88302	0	0.208	1
PBDC1	0.0153587	-3.29427	0	0.208	1
MMP19	0.0153587	-3.75149	0	0.208	1
TBK1	0.0153587	-3.6129	0	0.208	1
OASL	0.0153587	-4.07894	0	0.208	1
CR1	0.0153587	2.05568	0.28	0.075	1
ATXN2L	0.0154894	-2.37405	0.08	0.34	1
NCOR2	0.0155802	-0.798938	0.16	0.415	1
MARCKSL1	0.0156045	-2.23679	0.12	0.377	1
RNF213	0.0157316	-1.74251	0.36	0.566	1
CMC2	0.0157319	2.23185	0.4	0.151	1
DOCK10	0.0158296	-2.31746	0.04	0.283	1
NOTCH1	0.0158336	-3.58115	0.04	0.264	1
SAP30BP	0.0159868	-1.74968	0.16	0.434	1
HECA	0.0161353	-2.1755	0.16	0.415	1
RPL38	0.0161695	-0.865596	0.64	0.811	1
CIRBP	0.0163309	-1.03689	0.52	0.774	1
NAP1L1	0.0163862	0.429846	0.92	0.868	1
VENTX	0.0165868	3.31559	0.16	0.019	1
STK32C	0.0167044	2.17412	0.24	0.057	1
SLC11A1	0.0167981	-1.42296	0.4	0.623	1
TALDO1	0.0168027	1.12528	0.92	0.83	1
JTB	0.0171847	-1.60561	0.2	0.453	1
ARL6IP1	0.0172377	-2.4184	0.04	0.264	1
AC012615.1	0.0172377	-3.20653	0.04	0.264	1
KYNU	0.0172979	-1.67318	0.16	0.415	1
RASA4	0.0175251	2.61571	0.2	0.038	1
POU2F2	0.0176064	-0.934938	0.32	0.604	1
VIL1	0.017763	4.75665	0.16	0.019	1
DTX2	0.017763	2.71878	0.16	0.019	1
RTL8A	0.017763	4.12524	0.16	0.019	1
APTX	0.017763	2.86484	0.16	0.019	1
CWF19L2	0.017763	4.04726	0.16	0.019	1
TRIP4	0.017763	4.69661	0.16	0.019	1
IMPACT	0.017763	3.0534	0.16	0.019	1
RALGDS	0.0179799	-2.5839	0.04	0.264	1
ARL4A	0.0180353	-1.76971	0.12	0.377	1
SLIRP	0.0183717	-1.43485	0.2	0.453	1
PLOD1	0.0185773	2.75639	0.2	0.038	1
AC147067.1	0.0185773	3.6543	0.2	0.038	1
SEC61B	0.0185812	-1.05977	0.48	0.679	1
EFCAB2	0.0190116	3.51108	0.16	0.019	1
TSHZ3	0.0190116	3.62105	0.16	0.019	1
ZNF480	0.0190116	2.74047	0.16	0.019	1
UBE2Z	0.0190475	-2.50354	0.12	0.34	1
ARHGEF3	0.0194769	3.38123	0.28	0.094	1
SPG7	0.0195252	1.72169	0.28	0.075	1
DNAJC8	0.0196298	-1.97138	0.2	0.453	1
SURF2	0.0196843	2.89409	0.2	0.038	1
TMSB4X	0.0201563	-0.291126	1	1	1
EPC1	0.0201875	-1.73233	0.2	0.472	1
FMC1	0.0203363	2.30478	0.16	0.019	1
RHBDD2	0.020377	-2.1075	0.04	0.264	1
CD69	0.020377	-2.45084	0.04	0.264	1
GOLT1B	0.020377	-2.2628	0.04	0.264	1
SKIL	0.0204314	-1.51153	0.12	0.396	1
IFI16	0.0204931	1.8313	0.4	0.17	1
ZFX	0.0205609	1.62417	0.24	0.057	1
MRPS16	0.0205609	1.73353	0.24	0.057	1
SNRPG	0.0208089	-1.11723	0.36	0.623	1
SHPRH	0.0208486	2.01135	0.2	0.038	1
FOXO1	0.0208486	2.06247	0.2	0.038	1
CAMTA2	0.0208486	2.18812	0.2	0.038	1
MED16	0.0208486	2.52164	0.2	0.038	1
JARID2	0.0213427	-1.19557	0.24	0.566	1
COMMD7	0.0214502	1.95699	0.28	0.075	1
MIDN	0.0214682	-1.12397	0.32	0.623	1
RASSF4	0.0215354	0.857177	0.48	0.208	1
MARCH1	0.0217241	1.81534	0.4	0.189	1
USF1	0.0217408	2.13034	0.16	0.019	1
VPS52	0.0217408	2.05551	0.16	0.019	1
CUTC	0.0217408	1.0167	0.16	0.019	1
SNAPC5	0.0217408	1.87565	0.16	0.019	1
ATMIN	0.0217408	1.82387	0.16	0.019	1
FAM117A	0.0217408	2.20154	0.16	0.019	1
TUBGCP6	0.0217408	2.02684	0.16	0.019	1
ATAD2B	0.0217474	-3.07409	0	0.189	1
SEC24D	0.0217474	-3.11679	0	0.189	1
SYNJ2	0.0217474	-3.6731	0	0.189	1
AC016831.5	0.0217474	-3.26837	0	0.189	1
CUL1	0.0217474	-2.98091	0	0.189	1
ASMTL	0.0217474	-2.53589	0	0.189	1
NRIP3	0.0217474	-3.70806	0	0.189	1
SETD1B	0.0217474	-3.21139	0	0.189	1
COG3	0.0217474	-2.8028	0	0.189	1
MAP4K5	0.0217474	-4.23073	0	0.189	1
CES1	0.0217474	-2.94445	0	0.189	1
INO80C	0.0217474	-2.9833	0	0.189	1
PIAS4	0.0217474	-3.44032	0	0.189	1
TNFSF14	0.0217474	-3.23748	0	0.189	1
DCAF15	0.0217474	-2.68585	0	0.189	1
RBMX	0.0218337	-2.01474	0.12	0.358	1
RPL3	0.0218736	-0.750707	0.72	0.868	1
CAT	0.021939	1.36552	0.36	0.132	1
PGGT1B	0.0220724	1.98133	0.2	0.038	1
WDR5	0.0220724	2.16993	0.2	0.038	1
POP5	0.0220724	1.98224	0.2	0.038	1
MIR181A1HG	0.0221258	-2.1999	0.04	0.264	1
PDXK	0.0221258	-2.13569	0.04	0.264	1
ZNFX1	0.0223024	-1.77998	0.12	0.377	1
STK38L	0.0223403	-2.78803	0.08	0.302	1
MIS18BP1	0.0225363	1.39057	0.4	0.189	1
RPS16	0.0230169	-0.577503	0.68	0.811	1
MORC3	0.0230599	-3.20747	0.04	0.245	1
C5AR1	0.0232426	-1.58215	0.28	0.509	1
EFR3A	0.0234349	-1.82496	0.12	0.358	1
PQLC3	0.0235384	0.503674	0.28	0.075	1
DHX36	0.0235471	2.21325	0.32	0.113	1
CCDC12	0.023715	-1.9469	0.16	0.396	1
FAM129B	0.0238007	-1.00523	0.08	0.321	1
DSE	0.0238663	-2.23628	0.24	0.434	1
LUCAT1	0.0240038	-2.64402	0.04	0.264	1
UBE2Q2	0.0240432	-2.4074	0.04	0.245	1
APRT	0.0241752	-0.95726	0.32	0.623	1
PTPN1	0.0242692	0.513767	0.12	0.396	1
ADRM1	0.0244813	-1.4369	0.2	0.472	1
PITHD1	0.0247085	1.84241	0.2	0.038	1
MRS2	0.0247085	2.13654	0.2	0.038	1
ZC3H14	0.0247085	1.83665	0.2	0.038	1
RNF19B	0.0247529	-1.23241	0.16	0.434	1
ATP5MD	0.0247633	-0.843087	0.4	0.698	1
ITFG1	0.0249935	-1.70179	0.04	0.264	1
CD2BP2	0.0250627	-2.58701	0.04	0.245	1
DDOST	0.0256127	-1.24744	0.12	0.377	1
SEPT7	0.0256363	-1.63173	0.4	0.585	1
PID1	0.025671	-1.79913	0.24	0.453	1
SERPINB9	0.02598	-2.37088	0.08	0.302	1
USP16	0.0260786	-1.07274	0.2	0.472	1
DNAJB11	0.0261194	-2.47915	0.04	0.245	1
TSSC4	0.0261194	-2.21919	0.04	0.245	1
CDC42EP2	0.026126	1.75831	0.2	0.038	1
PTGS2	0.0266621	0.692569	0.32	0.113	1
FKBP5	0.0267226	0.686952	0.36	0.132	1
CHD9	0.02686	-1.07827	0.12	0.396	1
CD68	0.0270537	-0.597208	0.68	0.906	1
LAMTOR4	0.0272084	-0.913026	0.6	0.849	1
PFN1	0.0274047	-0.366569	0.92	0.981	1
ATF4	0.0274547	-1.25479	0.52	0.66	1
RPL37A	0.0274934	-0.642456	0.6	0.887	1
TIMP2	0.0275555	-0.796504	0.24	0.509	1
ANKRD11	0.0277651	-1.36836	0.2	0.472	1
BRK1	0.0277962	-0.904446	0.56	0.849	1
SMAD3	0.0281776	-1.11246	0.04	0.264	1
SLC25A24	0.028248	-2.63036	0.08	0.283	1
ACADVL	0.028248	-2.84467	0.08	0.283	1
AKIRIN1	0.0283488	-2.14256	0.04	0.245	1
ITPRIPL2	0.0283488	-2.12997	0.04	0.245	1
RPL27	0.0287449	-0.645645	0.68	0.811	1
GLA	0.0289497	-1.27759	0.16	0.396	1
RPL18	0.0290482	-0.580381	0.72	0.906	1
GSN	0.0292525	0.820739	0.44	0.189	1
PSMA7	0.0293557	-0.874704	0.56	0.755	1
PPP1R18	0.0294205	-1.38359	0.4	0.623	1
RUFY1	0.0295102	1.76729	0.72	0.585	1
FAM107B	0.0299126	-1.27306	0.16	0.396	1
METTL5	0.0301267	1.40153	0.32	0.113	1
SIAH2	0.0301267	1.19806	0.32	0.113	1
MARCH6	0.0303415	-1.66755	0.12	0.377	1
SMIM4	0.0304506	-2.80805	0.08	0.283	1
LRRC8B	0.0306525	-3.25473	0	0.17	1
TENT5C	0.0306525	-3.18459	0	0.17	1
DUSP10	0.0306525	-3.12073	0	0.17	1
BIN1	0.0306525	-2.82708	0	0.17	1
ARL6IP6	0.0306525	-3.51152	0	0.17	1
RAPH1	0.0306525	-2.63973	0	0.17	1
RCHY1	0.0306525	-3.88692	0	0.17	1
ADAM19	0.0306525	-2.63104	0	0.17	1
HNRNPAB	0.0306525	-2.5094	0	0.17	1
SLC35B2	0.0306525	-2.59085	0	0.17	1
NUDT1	0.0306525	-2.76531	0	0.17	1
HERPUD2	0.0306525	-2.63034	0	0.17	1
RBM28	0.0306525	-2.77231	0	0.17	1
TAF10	0.0306525	-3.27854	0	0.17	1
AP5B1	0.0306525	-2.46586	0	0.17	1
TMEM126B	0.0306525	-3.30918	0	0.17	1
RDX	0.0306525	-3.14253	0	0.17	1
SLC7A1	0.0306525	-2.80174	0	0.17	1
CLK3	0.0306525	-3.06037	0	0.17	1
CCL2	0.0306525	-6.45142	0	0.17	1
TWSG1	0.0306525	-2.92219	0	0.17	1
ZNF791	0.0306525	-2.70495	0	0.17	1
CSF2RB	0.0306525	-3.03389	0	0.17	1
PICALM	0.0310102	1.59672	0.48	0.283	1
OTUB1	0.0310904	-1.24045	0.24	0.509	1
ADAM17	0.0313466	-1.83117	0.12	0.34	1
LACTB	0.0313466	-1.86944	0.12	0.34	1
EPB41L3	0.0313466	-1.93955	0.12	0.34	1
HVCN1	0.0316589	1.75502	0.28	0.094	1
KBTBD2	0.0319996	-1.94857	0.04	0.245	1
SLC31A2	0.0322331	-1.67412	0.16	0.377	1
RPS20	0.0322788	-0.769727	0.56	0.811	1
RSU1	0.032403	1.66336	0.6	0.358	1
SLC25A37	0.0327029	-1.52964	0.32	0.509	1
RPS6	0.0330878	-0.631005	0.68	0.83	1
REST	0.0333485	-2.55514	0.04	0.226	1
SMIM29	0.0333485	-2.20165	0.04	0.226	1
RB1	0.0333485	-2.59251	0.04	0.226	1
PTPN7	0.0335886	-1.82714	0.08	0.302	1
SNRPB2	0.0338494	-0.681899	0.12	0.396	1
ARID5A	0.0340305	-2.08629	0.08	0.283	1
SLCO3A1	0.0340305	-2.1096	0.08	0.283	1
MAVS	0.0344653	2.8025	0.28	0.094	1
RPL13A	0.0345019	-0.77427	0.8	0.849	1
TOR1AIP2	0.0347408	-2.14645	0.04	0.226	1
FNIP2	0.0347408	-4.04943	0.04	0.226	1
ZCCHC2	0.0347408	-3.2906	0.04	0.226	1
SMAP1	0.0348178	-1.29256	0.08	0.302	1
INTS10	0.0348211	1.99299	0.24	0.075	1
PPP1R2	0.0351621	-1.64445	0.2	0.415	1
LY6E	0.0352004	-0.961839	0.32	0.585	1
GGA1	0.0353823	-1.46368	0.08	0.321	1
RPL28	0.0355968	-0.526091	0.72	0.925	1
ITGAX	0.0356842	-1.763	0.32	0.509	1
MAT2B	0.0359228	-2.20324	0.12	0.34	1
KDM3A	0.0360461	-1.7502	0.04	0.245	1
VDR	0.0360852	-0.825227	0.08	0.302	1
EMC3	0.0361055	2.27811	0.64	0.472	1
TNFRSF1B	0.036194	-0.959449	0.52	0.66	1
ARHGDIB	0.0362299	0.811986	0.88	0.906	1
UBE2K	0.0362866	-0.316949	0.16	0.396	1
MOB3C	0.0364384	2.91212	0.24	0.075	1
RPL9	0.0364806	-0.603363	0.64	0.868	1
SNRNP200	0.0366121	0.691249	0.36	0.151	1
ASGR2	0.0366121	1.58193	0.36	0.151	1
SSB	0.0366121	-2.17555	0.08	0.283	1
YWHAG	0.0369394	-1.4203	0.24	0.434	1
STIM1	0.0369902	2.03884	0.4	0.189	1
SELENOK	0.0371146	-1.09317	0.32	0.547	1
ELOC	0.0372373	-1.15724	0.32	0.585	1
UBXN4	0.0372373	-0.959189	0.36	0.566	1
CCNDBP1	0.0373917	0.649949	0.4	0.151	1
KLF9	0.0374885	-0.367747	0.04	0.245	1
SSFA2	0.0374905	-1.93562	0.2	0.396	1
ERGIC1	0.0374905	-1.54368	0.2	0.396	1
SH3BP5L	0.0380655	3.85684	0.2	0.057	1
ACAD8	0.0380655	2.66531	0.2	0.057	1
EGR1	0.0381193	1.93298	0.24	0.075	1
WTAP	0.0382155	-1.42046	0.28	0.491	1
RPL23A	0.038384	-0.605019	0.64	0.811	1
DAZAP2	0.0384502	0.898711	0.8	0.792	1
PLEKHM2	0.0387382	-1.81546	0.08	0.302	1
ITGA5	0.0389613	-2.46964	0.24	0.415	1
FAM102B	0.0389798	-0.914793	0.04	0.245	1
UBE2F	0.0389798	-0.222164	0.04	0.245	1
CNOT1	0.0390249	-0.924449	0.12	0.358	1
PLEC	0.0393545	-1.57585	0.36	0.547	1
LPGAT1	0.0399069	1.5913	0.32	0.132	1
RPL36AL	0.0399332	-0.664794	0.6	0.792	1
NBPF3	0.040082	3.21431	0.08	0	1
HSPG2	0.040082	3.05547	0.08	0	1
GALE	0.040082	2.45726	0.08	0	1
ALG14	0.040082	2.73731	0.08	0	1
SHE	0.040082	4.06074	0.08	0	1
ARHGEF11	0.040082	2.55159	0.08	0	1
GORAB	0.040082	2.67934	0.08	0	1
PPFIA4	0.040082	2.46553	0.08	0	1
TRAF5	0.040082	3.59827	0.08	0	1
FLVCR1	0.040082	2.86318	0.08	0	1
FAM89A	0.040082	3.57905	0.08	0	1
SH3YL1	0.040082	3.02279	0.08	0	1
SUPT7L	0.040082	3.00568	0.08	0	1
AC018682.1	0.040082	3.11835	0.08	0	1
GCFC2	0.040082	2.6111	0.08	0	1
TMEM150A	0.040082	2.75265	0.08	0	1
MRPL30	0.040082	2.69956	0.08	0	1
LY75	0.040082	3.18766	0.08	0	1
BCS1L	0.040082	2.75193	0.08	0	1
SHQ1	0.040082	2.55083	0.08	0	1
EEFSEC	0.040082	3.64694	0.08	0	1
ACAD9	0.040082	2.82181	0.08	0	1
AFAP1-AS1	0.040082	2.58653	0.08	0	1
INTS12	0.040082	2.3774	0.08	0	1
TIFA	0.040082	3.48425	0.08	0	1
ABHD18	0.040082	2.99884	0.08	0	1
FASTKD3	0.040082	2.83503	0.08	0	1
FAM173B	0.040082	3.15027	0.08	0	1
ARSK	0.040082	2.37884	0.08	0	1
AC008467.1	0.040082	3.20058	0.08	0	1
SMAD5	0.040082	2.95536	0.08	0	1
SPATA24	0.040082	2.80106	0.08	0	1
FAM114A2	0.040082	2.80478	0.08	0	1
HIST1H4E	0.040082	5.05558	0.08	0	1
HIST1H1D	0.040082	3.43466	0.08	0	1
BTN2A2	0.040082	2.59001	0.08	0	1
ZSCAN9	0.040082	2.39214	0.08	0	1
APOM	0.040082	2.73821	0.08	0	1
AGER	0.040082	2.55172	0.08	0	1
AL080250.1	0.040082	3.06105	0.08	0	1
MFSD4B	0.040082	2.99941	0.08	0	1
AC102953.1	0.040082	5.44324	0.08	0	1
SEPT7-AS1	0.040082	2.39332	0.08	0	1
CYP51A1	0.040082	3.71649	0.08	0	1
CPSF4	0.040082	2.75266	0.08	0	1
IMMP2L	0.040082	2.52365	0.08	0	1
EPHA1-AS1	0.040082	3.21263	0.08	0	1
ZNF862	0.040082	2.65762	0.08	0	1
MBTPS2	0.040082	2.78583	0.08	0	1
CLCN5	0.040082	2.99075	0.08	0	1
EFNB1	0.040082	4.12881	0.08	0	1
NSDHL	0.040082	2.69959	0.08	0	1
TDRP	0.040082	4.01672	0.08	0	1
EXTL3	0.040082	3.15049	0.08	0	1
ADCK5	0.040082	2.60066	0.08	0	1
TPM2	0.040082	2.69843	0.08	0	1
TMEM8B	0.040082	2.92514	0.08	0	1
CBWD5	0.040082	2.38067	0.08	0	1
CBWD3	0.040082	3.68527	0.08	0	1
AL161785.1	0.040082	4.04707	0.08	0	1
ASB6	0.040082	2.46298	0.08	0	1
GTF3C4	0.040082	3.79924	0.08	0	1
OLFM1	0.040082	3.27099	0.08	0	1
DNHD1	0.040082	3.8642	0.08	0	1
IMMP1L	0.040082	2.62399	0.08	0	1
FADS2	0.040082	5.00494	0.08	0	1
PPP2R5B	0.040082	2.70039	0.08	0	1
SLC25A45	0.040082	3.14483	0.08	0	1
DHCR7	0.040082	4.16195	0.08	0	1
P2RY6	0.040082	2.46512	0.08	0	1
NEU3	0.040082	2.58979	0.08	0	1
DDX10	0.040082	2.95677	0.08	0	1
NCAM1	0.040082	2.82744	0.08	0	1
ZNF202	0.040082	2.45846	0.08	0	1
AL157895.1	0.040082	4.84629	0.08	0	1
DEPP1	0.040082	5.05398	0.08	0	1
CSTF2T	0.040082	2.62233	0.08	0	1
CISD1	0.040082	3.12088	0.08	0	1
SEC31B	0.040082	2.39248	0.08	0	1
PAN2	0.040082	3.15055	0.08	0	1
FAM19A2	0.040082	2.86112	0.08	0	1
AC007298.1	0.040082	3.11918	0.08	0	1
ACACB	0.040082	2.62828	0.08	0	1
GCN1	0.040082	2.77384	0.08	0	1
DIABLO.1	0.040082	2.52374	0.08	0	1
AC127002.1	0.040082	2.90744	0.08	0	1
PGAM5	0.040082	2.39271	0.08	0	1
NEK3	0.040082	3.32187	0.08	0	1
PARP2	0.040082	2.45892	0.08	0	1
ANG	0.040082	2.38089	0.08	0	1
MMP14	0.040082	3.13654	0.08	0	1
AL358334.3	0.040082	2.72785	0.08	0	1
TMEM260	0.040082	3.51752	0.08	0	1
PLD4	0.040082	3.47518	0.08	0	1
TUBGCP5	0.040082	2.6105	0.08	0	1
DAPK2	0.040082	4.01178	0.08	0	1
SNX22	0.040082	2.65906	0.08	0	1
UBL7-AS1	0.040082	2.37973	0.08	0	1
NEIL1	0.040082	2.38071	0.08	0	1
ST20-AS1	0.040082	5.04382	0.08	0	1
ZSCAN2	0.040082	3.70065	0.08	0	1
AC036108.2	0.040082	3.09293	0.08	0	1
LMF1	0.040082	3.78134	0.08	0	1
SULT1A2	0.040082	2.81063	0.08	0	1
HEATR3	0.040082	3.527	0.08	0	1
BBS2	0.040082	2.61364	0.08	0	1
AC009061.2	0.040082	2.77541	0.08	0	1
LCAT	0.040082	2.537	0.08	0	1
GALNS	0.040082	5.10257	0.08	0	1
TMEM97	0.040082	3.32009	0.08	0	1
PROCA1	0.040082	2.94434	0.08	0	1
LRRC37B	0.040082	2.87393	0.08	0	1
AC005288.1	0.040082	2.74301	0.08	0	1
TACO1	0.040082	3.62102	0.08	0	1
LAMP5	0.040082	5.09109	0.08	0	1
NDUFAF5	0.040082	2.88379	0.08	0	1
DTD1	0.040082	3.51957	0.08	0	1
NANP	0.040082	2.61394	0.08	0	1
ZNF337	0.040082	3.05982	0.08	0	1
CEP250	0.040082	2.68571	0.08	0	1
TGIF2	0.040082	2.62466	0.08	0	1
CSE1L	0.040082	2.88389	0.08	0	1
TAF4	0.040082	3.25966	0.08	0	1
CERS4	0.040082	2.80816	0.08	0	1
ZNF439	0.040082	2.8262	0.08	0	1
AC010422.3	0.040082	3.01907	0.08	0	1
DPY19L3	0.040082	2.98891	0.08	0	1
ZNF792	0.040082	5.36566	0.08	0	1
ALKBH6	0.040082	2.96828	0.08	0	1
BBC3	0.040082	2.68085	0.08	0	1
TTTY15	0.040082	2.71088	0.08	0	1
TMEM121B	0.040082	2.89773	0.08	0	1
KCNE1	0.040082	3.15137	0.08	0	1
ZNF800	0.0401258	-1.23019	0.08	0.302	1
PLEKHO1	0.0402909	1.61956	0.56	0.377	1
GP1BA	0.0403221	-1.13806	0.12	0.358	1
NBPF19	0.0403818	0.807903	0.48	0.226	1
PGK1	0.0405323	-0.935647	0.56	0.755	1
MGST3	0.0405825	-1.22888	0.24	0.453	1
TM9SF3	0.0407679	-1.05958	0.2	0.434	1
ARFGAP3	0.0416461	-2.49171	0.12	0.321	1
CNOT8	0.0416795	1.97476	0.24	0.075	1
TMEM107	0.042065	-0.218266	0.4	0.17	1
BST1	0.0420783	1.08173	0.44	0.226	1
RPL18A	0.042272	-0.52587	0.76	0.83	1
RSRC2	0.0422748	-1.71086	0.2	0.415	1
MAPK8IP3	0.0424258	1.6723	0.28	0.094	1
QARS	0.0424334	-1.76498	0.12	0.34	1
SLK	0.04245	-0.947746	0.16	0.396	1
SLC23A2	0.0424693	-2.53895	0.04	0.226	1
NLRP3	0.0430263	2.06695	0.44	0.208	1
PIK3R5	0.0430402	-1.96971	0.24	0.453	1
CDK11B	0.043041	-2.5667	0	0.151	1
RLF	0.043041	-2.58143	0	0.151	1
ERO1B	0.043041	-2.84252	0	0.151	1
BRPF1	0.043041	-2.5122	0	0.151	1
NISCH	0.043041	-3.63519	0	0.151	1
ATP11B	0.043041	-2.46391	0	0.151	1
MAP3K13	0.043041	-2.90726	0	0.151	1
GPAT3	0.043041	-2.62123	0	0.151	1
UQCC2	0.043041	-2.89235	0	0.151	1
HIVEP2	0.043041	-2.81631	0	0.151	1
FBXO30	0.043041	-2.83684	0	0.151	1
CDK16	0.043041	-2.96079	0	0.151	1
SNX12	0.043041	-3.01111	0	0.151	1
BEX4	0.043041	-2.84552	0	0.151	1
ARNTL	0.043041	-2.39456	0	0.151	1
GLYATL2	0.043041	-4.78667	0	0.151	1
MRPL49	0.043041	-2.51231	0	0.151	1
OPTN	0.043041	-2.59366	0	0.151	1
MCRS1	0.043041	-2.73641	0	0.151	1
SLC7A5	0.043041	-2.51077	0	0.151	1
PHF23	0.043041	-3.17357	0	0.151	1
PPM1D	0.043041	-2.84162	0	0.151	1
TRAPPC8	0.043041	-2.58562	0	0.151	1
GRAMD1A	0.043041	-2.84449	0	0.151	1
KCNN4	0.043041	-2.73262	0	0.151	1
C5AR2	0.043041	-2.6453	0	0.151	1
SLC35E4	0.043041	-3.24207	0	0.151	1
TBRG1	0.0435714	-0.785089	0.16	0.434	1
CCT4	0.0436874	1.45465	0.44	0.245	1
CSRNP1	0.0437835	-1.47457	0.16	0.396	1
UBLCP1	0.0440994	2.70775	0.2	0.057	1
IRF2BPL	0.0441781	-2.10416	0.04	0.226	1
GCA	0.0444349	1.01697	0.44	0.208	1
EIF1	0.0446419	-0.354646	0.88	0.943	1
TGFBI	0.0451874	-1.40876	0.36	0.547	1
TMEM170B	0.0455172	2.14792	0.24	0.075	1
HNRNPF	0.0456261	-0.876294	0.32	0.528	1
RBM47	0.0457784	-1.53498	0.16	0.377	1
LACC1	0.0459446	-1.79113	0.04	0.226	1
CD81	0.0459873	-2.97667	0.08	0.264	1
ISG20	0.046023	-1.77477	0.12	0.321	1
PDCD6IP	0.0462654	-0.949751	0.2	0.415	1
RREB1	0.0462823	3.14887	0.2	0.057	1
ZNF438	0.0462823	3.66	0.2	0.057	1
PAXBP1	0.0462823	2.3427	0.2	0.057	1
OTUD5	0.0467889	1.80537	0.4	0.189	1
RPN2	0.0467994	-1.47244	0.12	0.34	1
FCAR	0.0469999	-1.49919	0.08	0.283	1
SPNS1	0.0473494	1.67417	0.56	0.396	1
RPL41	0.0473819	-0.519927	0.76	0.925	1
OTULIN	0.0477703	-1.83251	0.04	0.226	1
ARCN1	0.0477703	-1.76593	0.04	0.226	1
DEDD2	0.0477703	-1.71482	0.04	0.226	1
TBC1D9	0.0479106	0.965067	0.28	0.094	1
EXOC7	0.0479106	-2.17117	0.04	0.208	1
UBB	0.047968	0.994058	0.76	0.66	1
CKAP4	0.0479981	-1.74535	0.2	0.377	1
PRDX2	0.0481114	1.32889	0.32	0.113	1
HMGB2	0.0482316	1.00649	0.52	0.302	1
SUMO1	0.0483271	1.51307	0.56	0.321	1
HNRNPM	0.0483903	-0.761992	0.28	0.509	1
INPP5B	0.0485554	2.23568	0.2	0.057	1
HEXB	0.0490984	-1.12403	0.2	0.415	1
CYB5R1	0.0492622	1.42112	0.44	0.226	1
UBE2B	0.0493755	-1.05781	0.24	0.509	1
HAX1	0.0493958	-1.84168	0.08	0.264	1
NINJ1	0.0494703	-0.850597	0.44	0.604	1
XRN1	0.0496486	1.65146	0.24	0.075	1
LARS	0.0496486	1.00411	0.24	0.075	1
GGCT	0.0496486	1.57652	0.24	0.075	1
ADI1	0.0496489	1.58061	0.52	0.302	1
PIEZO1	0.0496565	-1.62585	0.04	0.226	1
COPA	0.0497502	-1.06284	0.28	0.509	1
GARS	0.0497861	-1.82226	0.12	0.302	1
ACAA1	0.0498423	1.30015	0.32	0.132	1
ITGAV	0.0498665	-2.90153	0.04	0.208	1
LAMTOR3	0.0498665	-2.48037	0.04	0.208	1
TPMT	0.0498665	-2.80621	0.04	0.208	1
POM121	0.0498665	-3.35003	0.04	0.208	1
TLNRD1	0.0498665	-2.42384	0.04	0.208	1
COG2	0.05022	2.59917	0.16	0.038	1
HSPA5	0.050334	-1.49637	0.32	0.547	1
CLEC7A	0.0503557	-0.766461	0.48	0.679	1
PPP2R5C	0.0504558	-0.642835	0.2	0.472	1
C14orf119	0.050781	-1.99302	0.12	0.321	1
CYTOR	0.0507852	-0.177133	0.4	0.623	1
TNS1	0.0508161	-0.220357	0.12	0.377	1
SMAP2	0.0508161	0.401825	0.44	0.226	1
ZNF318	0.0509215	2.21993	0.2	0.057	1
PSIP1	0.0509215	3.0157	0.2	0.057	1
ZNF32	0.0509215	2.12258	0.2	0.057	1
FAM157C	0.0509215	2.46397	0.2	0.057	1
AKT1S1	0.0509215	1.91844	0.2	0.057	1
Z93241.1	0.0509215	2.01806	0.2	0.057	1
CSGALNACT2	0.0511459	-1.0349	0.24	0.472	1
RBM23	0.051178	-1.75448	0.08	0.264	1
SNHG8	0.0511801	-1.06364	0.24	0.453	1
LAT2	0.0511801	-1.15468	0.24	0.453	1
STOM	0.0513588	1.15956	0.68	0.453	1
SH3BP5	0.0515374	-0.494167	0.12	0.34	1
KANSL1-AS1	0.0516047	-1.23357	0.04	0.226	1
ARL8B	0.0517107	0.135741	0.32	0.547	1
RARA	0.0517703	-1.20439	0.16	0.377	1
CUEDC2	0.0518295	1.72215	0.24	0.075	1
GCLM	0.0518889	-2.60678	0.04	0.208	1
MTSS1	0.0520755	-1.0665	0.2	0.415	1
IST1	0.0524109	-1.67003	0.16	0.358	1
MYLK	0.0525635	1.53517	0.44	0.245	1
ZFAND6	0.0525885	0.267141	0.2	0.453	1
LGALS1	0.0525889	-0.723704	0.64	0.792	1
TMEM80	0.053001	2.20341	0.16	0.038	1
LCOR	0.0533105	1.68329	0.4	0.189	1
FAM198B	0.0533835	1.72313	0.2	0.057	1
PPP3CB	0.0533835	2.01359	0.2	0.057	1
CATSPER1	0.0536166	-1.27045	0.04	0.226	1
VPS53	0.0536166	-1.0728	0.04	0.226	1
SMIM5	0.0536166	2.61398	0.28	0.113	1
UXT	0.0538459	-0.699147	0.36	0.623	1
NSRP1	0.0539795	-2.16493	0.04	0.208	1
SEPT2	0.0540473	-1.71528	0.16	0.358	1
PPP2CA	0.0540473	-1.53453	0.16	0.358	1
COPS7A	0.0540899	1.31582	0.24	0.075	1
C9orf72	0.0541803	1.41448	0.44	0.245	1
CCT5	0.0547149	-1.27075	0.2	0.434	1
PABPC4	0.0549141	-1.08241	0.12	0.34	1
WDR74	0.0556935	1.80168	0.28	0.113	1
FES	0.0556935	1.5437	0.28	0.113	1
RBBP4	0.0557261	-1.4242	0.16	0.358	1
FCGR3A	0.0557261	-1.80462	0.16	0.358	1
KDM2B	0.0558524	-0.30471	0.08	0.283	1
SRGAP2C	0.0559095	3.17637	0.16	0.038	1
TMCC2	0.0559095	4.31983	0.16	0.038	1
KDM3B	0.0559095	2.26694	0.16	0.038	1
CD2AP	0.0559095	2.30233	0.16	0.038	1
DDX42	0.0559095	2.32263	0.16	0.038	1
SAMD1	0.0559095	2.04954	0.16	0.038	1
VPS45	0.0559441	1.97771	0.2	0.057	1
CA5B	0.0559441	1.85333	0.2	0.057	1
CBX4	0.0559441	1.67482	0.2	0.057	1
PSMB1	0.0559449	-1.11466	0.36	0.566	1
KCMF1	0.0561399	-1.90158	0.04	0.208	1
TMC6	0.0564321	1.6231	0.24	0.075	1
ODF3B	0.0566704	-1.14951	0.12	0.34	1
RPL10A	0.0567802	-0.68416	0.64	0.849	1
RUSC1	0.05681	2.52308	0.12	0.019	1
STK39	0.05681	2.98686	0.12	0.019	1
CACNA2D3	0.05681	3.16053	0.12	0.019	1
BANK1	0.05681	4.22554	0.12	0.019	1
FAM135A	0.05681	2.30537	0.12	0.019	1
SLC35A1	0.05681	3.09027	0.12	0.019	1
PDCD11	0.05681	2.37274	0.12	0.019	1
CDK5RAP1	0.05681	2.9022	0.12	0.019	1
MZF1-AS1	0.05681	2.60216	0.12	0.019	1
ZMAT5	0.05681	2.9072	0.12	0.019	1
ADAM9	0.0568503	-2.31339	0.08	0.264	1
SMIM25	0.0572936	-0.958375	0.24	0.453	1
CTSD	0.0578067	-0.815985	0.44	0.604	1
SFSWAP	0.0583719	-1.70332	0.04	0.208	1
ISCA2	0.0583719	-1.66909	0.04	0.208	1
ARL5A	0.0586062	0.97536	0.2	0.057	1
ZDHHC2	0.0586062	1.71358	0.2	0.057	1
KSR1	0.0586062	1.48011	0.2	0.057	1
NCF2	0.0586537	-0.715114	0.48	0.679	1
NDUFA12	0.0587999	-1.38863	0.28	0.453	1
NUP62	0.0588537	-1.68775	0.08	0.264	1
LZIC	0.0589498	2.14425	0.16	0.038	1
PRKAB2	0.0589498	3.4317	0.16	0.038	1
TRAK1	0.0589498	1.95976	0.16	0.038	1
KBTBD11	0.0589498	2.18392	0.16	0.038	1
UBE2W	0.0589498	2.69405	0.16	0.038	1
ARFIP2	0.0589498	2.68676	0.16	0.038	1
VKORC1	0.0589498	3.48894	0.16	0.038	1
ARF3	0.0591716	1.42265	0.48	0.245	1
CSNK1A1	0.0593037	-0.780927	0.4	0.623	1
U2SURP	0.059624	-1.24716	0.12	0.321	1
SRRT	0.0596346	-1.89285	0.08	0.245	1
RAD23A	0.0597972	-0.727107	0.32	0.528	1
TNFRSF1A	0.0598614	-1.46738	0.16	0.34	1
GDI1	0.0601844	-1.09955	0.2	0.415	1
DSTN	0.0601844	-1.72354	0.2	0.415	1
HSPB11	0.0602709	-2.79583	0	0.132	1
PHTF1	0.0602709	-2.40865	0	0.132	1
TSPAN2	0.0602709	-3.79189	0	0.132	1
IL10	0.0602709	-2.63188	0	0.132	1
FAM228B	0.0602709	-3.51026	0	0.132	1
CEBPZOS	0.0602709	-2.46473	0	0.132	1
NFU1	0.0602709	-2.94867	0	0.132	1
HTRA2	0.0602709	-2.83318	0	0.132	1
ASNSD1	0.0602709	-2.48925	0	0.132	1
SEC22C	0.0602709	-2.22851	0	0.132	1
LCORL	0.0602709	-2.23093	0	0.132	1
SLC39A7	0.0602709	-2.76996	0	0.132	1
LONRF3	0.0602709	-2.57527	0	0.132	1
BIN3	0.0602709	-2.51018	0	0.132	1
UBAP2	0.0602709	-2.48058	0	0.132	1
DNAJB5	0.0602709	-2.15349	0	0.132	1
DNAJC25-GNG10	0.0602709	-2.51724	0	0.132	1
TRAF1	0.0602709	-2.57331	0	0.132	1
NUCB2	0.0602709	-3.39366	0	0.132	1
C11orf68	0.0602709	-2.49256	0	0.132	1
PACS1	0.0602709	-2.49895	0	0.132	1
RPP38	0.0602709	-2.07446	0	0.132	1
FMNL3	0.0602709	-2.8744	0	0.132	1
LARP4	0.0602709	-2.54917	0	0.132	1
GPR84	0.0602709	-2.28046	0	0.132	1
LATS2	0.0602709	-2.82955	0	0.132	1
GCH1	0.0602709	-2.71403	0	0.132	1
TC2N	0.0602709	-3.46859	0	0.132	1
BTBD1	0.0602709	-2.17636	0	0.132	1
CLCN7	0.0602709	-2.24598	0	0.132	1
DCUN1D3	0.0602709	-1.88514	0	0.132	1
SGF29	0.0602709	-2.14022	0	0.132	1
TK2	0.0602709	-2.25322	0	0.132	1
TAX1BP3	0.0602709	-2.02499	0	0.132	1
ZBTB4	0.0602709	-2.00468	0	0.132	1
TXNL4A	0.0602709	-2.14945	0	0.132	1
HOMER3	0.0602709	-2.31359	0	0.132	1
PSENEN	0.0602709	-1.97931	0	0.132	1
PAFAH1B3	0.0602709	-2.13912	0	0.132	1
CLEC11A	0.0602709	-2.49103	0	0.132	1
LINC01678	0.0602709	-2.50495	0	0.132	1
AL391069.2	0.0605512	3.35957	0.12	0.019	1
AL139011.1	0.0605512	3.43071	0.12	0.019	1
TMEM9	0.0605512	4.37847	0.12	0.019	1
GMCL1	0.0605512	2.59878	0.12	0.019	1
FAM117B	0.0605512	2.07439	0.12	0.019	1
TMCC1	0.0605512	2.82875	0.12	0.019	1
PDGFC	0.0605512	3.49874	0.12	0.019	1
TRIM40	0.0605512	4.35778	0.12	0.019	1
STEAP4	0.0605512	3.07771	0.12	0.019	1
ELP1	0.0605512	2.56616	0.12	0.019	1
PHF19	0.0605512	2.5765	0.12	0.019	1
MTPAP	0.0605512	3.34109	0.12	0.019	1
ZNF268	0.0605512	2.49097	0.12	0.019	1
AL118558.3	0.0605512	3.00095	0.12	0.019	1
MT1F	0.0605512	2.26179	0.12	0.019	1
KIF16B	0.0605512	2.47611	0.12	0.019	1
GMEB2	0.0605512	2.86858	0.12	0.019	1
PPM1N	0.0605512	4.17418	0.12	0.019	1
DNAL4	0.0605512	4.16783	0.12	0.019	1
RNF4	0.060677	-2.62408	0.04	0.208	1
SREBF2	0.060677	-1.89416	0.04	0.208	1
WBP11	0.0610251	-1.20127	0.16	0.358	1
APOBR	0.0613127	-1.10672	0.2	0.434	1
CSTB	0.061319	-1.12943	0.56	0.717	1
TSEN34	0.0613726	0.258669	0.2	0.057	1
COX5A	0.0616604	-0.70097	0.48	0.679	1
RP2	0.0617733	-2.04743	0.08	0.245	1
FCGR2A	0.0618507	-0.628996	0.24	0.491	1
COX7C	0.0620674	-0.615556	0.64	0.811	1
RCC1	0.0621261	1.92346	0.16	0.038	1
ZNF687	0.0621261	1.82629	0.16	0.038	1
COQ8A	0.0621261	2.01918	0.16	0.038	1
FH	0.0621261	2.43937	0.16	0.038	1
ARHGAP25	0.0621261	1.7774	0.16	0.038	1
DCAF1	0.0621261	2.29606	0.16	0.038	1
DCK	0.0621261	2.49935	0.16	0.038	1
AC090204.1	0.0621261	1.76684	0.16	0.038	1
ZPR1	0.0621261	2.05044	0.16	0.038	1
MRPL42	0.0621261	2.98141	0.16	0.038	1
KIAA0100	0.0621261	2.36157	0.16	0.038	1
ZBTB14	0.0621261	2.27078	0.16	0.038	1
PVR	0.0621261	1.79236	0.16	0.038	1
SEMA4A	0.06233	1.51027	0.28	0.113	1
AC020916.1	0.0623942	-0.925437	0.4	0.623	1
BIRC3	0.0625629	-1.91829	0.12	0.302	1
MS4A6A	0.0626787	1.07738	0.56	0.491	1
ATP5ME	0.0626856	-0.751502	0.48	0.604	1
CTTN	0.0628993	1.30419	0.44	0.245	1
TBC1D2	0.0630571	-1.92432	0.04	0.208	1
ORAI1	0.0630571	-1.77835	0.04	0.208	1
CD48	0.0631289	-0.791576	0.48	0.717	1
SNRPF	0.0637087	-1.116	0.2	0.415	1
CRK	0.0639751	-1.79733	0.08	0.245	1
PGRMC1	0.0642797	0.89009	0.72	0.491	1
ZNF362	0.0644944	1.95044	0.12	0.019	1
AL355472.1	0.0644944	2.70932	0.12	0.019	1
RHBDD1	0.0644944	3.59404	0.12	0.019	1
ZNF445	0.0644944	2.62495	0.12	0.019	1
PIK3R4	0.0644944	1.90852	0.12	0.019	1
UTP3	0.0644944	1.95148	0.12	0.019	1
ING2	0.0644944	1.98968	0.12	0.019	1
PRRC1	0.0644944	2.18119	0.12	0.019	1
MXD3	0.0644944	2.92455	0.12	0.019	1
MOSPD1	0.0644944	1.84951	0.12	0.019	1
MRVI1	0.0644944	2.1408	0.12	0.019	1
MARVELD1	0.0644944	2.317	0.12	0.019	1
MAPKBP1	0.0644944	1.90141	0.12	0.019	1
NUDT16L1	0.0644944	1.72324	0.12	0.019	1
KPNA2	0.0644944	2.05558	0.12	0.019	1
ATP9B	0.0644944	1.93677	0.12	0.019	1
GTPBP3	0.0644944	2.63054	0.12	0.019	1
MPV17L2	0.0644944	3.52008	0.12	0.019	1
MAP4K1	0.0644944	1.8527	0.12	0.019	1
MEI1	0.0644944	2.0471	0.12	0.019	1
C22orf34	0.0644944	1.96302	0.12	0.019	1
VEGFA	0.0645923	-2.07599	0.12	0.302	1
RPA1	0.0645923	2.68168	0.36	0.189	1
SPECC1	0.0646825	2.29937	0.28	0.113	1
ATOX1	0.0648597	-0.931444	0.28	0.491	1
MAX	0.065191	1.42348	0.76	0.679	1
CCNG1	0.0652784	1.28634	0.56	0.34	1
CLEC4D	0.0654426	1.61245	0.16	0.038	1
TRADD	0.0654426	1.30532	0.16	0.038	1
SLFN12	0.0654426	1.72802	0.16	0.038	1
PLCB1	0.0654426	1.76235	0.16	0.038	1
WDR18	0.0654426	1.77592	0.16	0.038	1
ZSWIM8	0.0655139	-1.67005	0.04	0.208	1
ZBTB1	0.0655139	-1.7545	0.04	0.208	1
PPP6C	0.065518	-1.33655	0.12	0.321	1
GPR35	0.0662413	-1.72209	0.08	0.245	1
DIDO1	0.0662413	-1.83308	0.08	0.245	1
UBA52	0.0664863	-0.487841	0.68	0.906	1
TMED2	0.0666076	-0.733337	0.28	0.491	1
ADAM15	0.0666757	-1.57217	0.12	0.302	1
RBM26	0.0671079	1.23259	0.28	0.113	1
MSRB1	0.0674618	1.48876	0.32	0.151	1
RPS11	0.0675387	-0.577581	0.6	0.887	1
BAZ2B	0.0676059	1.02922	0.36	0.17	1
TUT7	0.067676	-1.09021	0.16	0.377	1
RGS18	0.0679324	1.39169	0.92	0.774	1
CCNT2	0.068049	-1.41294	0.04	0.208	1
CYSTM1	0.068266	-0.600653	0.08	0.283	1
MRPS22	0.0684125	-1.96441	0.04	0.189	1
IL3RA	0.0684125	-2.96729	0.04	0.189	1
ATP6V1H	0.0684125	-1.97416	0.04	0.189	1
FRMD8	0.0684125	-2.3712	0.04	0.189	1
PMEPA1	0.0684125	-2.5779	0.04	0.189	1
AKAP8	0.0684125	-2.15418	0.04	0.189	1
ABHD16A	0.0684125	2.94266	0.24	0.094	1
REV3L	0.0684125	1.56061	0.24	0.094	1
MDM2	0.0685732	-1.9035	0.08	0.245	1
GPATCH2L	0.0685732	-1.90005	0.08	0.245	1
YPEL2	0.0685732	-2.64665	0.08	0.245	1
B4GALT5	0.0685732	-2.26957	0.08	0.245	1
SRM	0.068647	1.73334	0.12	0.019	1
EMC1	0.068647	1.71309	0.12	0.019	1
PRKCE	0.068647	1.77193	0.12	0.019	1
TCAIM	0.068647	1.27046	0.12	0.019	1
RIOX2	0.068647	1.58652	0.12	0.019	1
SLC25A40	0.068647	1.15479	0.12	0.019	1
TRMT12	0.068647	1.84984	0.12	0.019	1
SESN3	0.068647	1.76333	0.12	0.019	1
SLF2	0.068647	2.04241	0.12	0.019	1
PIP4K2B	0.068647	1.80311	0.12	0.019	1
AC010618.3	0.068647	1.61398	0.12	0.019	1
KCTD15	0.068647	1.71903	0.12	0.019	1
TAB1	0.068647	1.37406	0.12	0.019	1
UNC93B1	0.0689038	1.53292	0.16	0.038	1
AC103691.1	0.0689038	1.55172	0.16	0.038	1
ZNF652	0.0689038	1.47041	0.16	0.038	1
RPL35	0.0693811	-0.519028	0.72	0.849	1
MRPS35	0.0694432	0.821528	0.24	0.075	1
CMTM6	0.0694674	-0.871743	0.52	0.717	1
RELT	0.0696217	-1.86906	0.16	0.34	1
EAF1	0.0697082	-0.760617	0.12	0.321	1
CSRP1	0.0697686	-1.83459	0.08	0.264	1
STARD7	0.0697686	-1.92774	0.08	0.264	1
RPS5	0.0703106	-0.625579	0.6	0.849	1
IDH1	0.0703273	0.983843	0.2	0.057	1
EIF5B	0.0706642	-0.94956	0.04	0.208	1
FAU	0.0706989	-0.553137	0.72	0.906	1
JUND	0.070707	-0.53268	0.4	0.623	1
HIVEP3	0.0709722	-2.49177	0.08	0.245	1
ATP10D	0.0711391	-3.06665	0.04	0.189	1
CPNE3	0.0711391	-2.46005	0.04	0.189	1
ERCC6	0.0711391	-1.90028	0.04	0.189	1
IFFO1	0.0711391	-2.49038	0.04	0.189	1
PYROXD1	0.0711391	-2.12361	0.04	0.189	1
PNKP	0.0711391	-2.07004	0.04	0.189	1
RAE1	0.0711391	1.65323	0.24	0.094	1
MRPL20	0.0714697	-1.03179	0.24	0.434	1
CHD1	0.0717089	-0.982937	0.16	0.377	1
LRRFIP2	0.0717226	-1.53321	0.16	0.34	1
MECP2	0.0717226	-1.57487	0.16	0.34	1
MARCH7	0.0718843	-1.27394	0.12	0.321	1
PSEN1	0.0718843	-1.20582	0.12	0.321	1
PIM1	0.0720796	-1.71914	0.12	0.283	1
GLIPR2	0.0720852	-0.483829	0.28	0.491	1
NXF1	0.0721398	1.30982	0.32	0.151	1
ZBTB20	0.0721832	1.13752	0.28	0.113	1
NDUFA2	0.072395	-0.935178	0.28	0.509	1
SPI1	0.0725408	-1.00403	0.36	0.547	1
RAB32	0.0728769	0.300893	0.08	0.283	1
ING4	0.0728769	3.03566	0.32	0.17	1
PDCD5	0.0728773	-1.21246	0.16	0.358	1
SDCBP	0.0728937	-0.965018	0.56	0.698	1
CCT8	0.0738753	-1.5309	0.16	0.34	1
NFATC3	0.0739543	-1.85049	0.04	0.189	1
CEP57	0.0739543	1.58558	0.24	0.094	1
ELOF1	0.0741158	-1.12717	0.12	0.321	1
CTSH	0.0741706	-0.86819	0.36	0.566	1
HADHB	0.0745766	-1.36343	0.08	0.264	1
VAPA	0.074658	0.890492	0.72	0.623	1
TAPBP	0.0748316	-0.590095	0.36	0.623	1
TRIM27	0.0748364	1.10878	0.28	0.113	1
HLA-A	0.0755078	-0.405614	0.96	1	1
C2orf49	0.0762777	1.05242	0.16	0.038	1
CENPW	0.0762777	1.26507	0.16	0.038	1
NCLN	0.0762777	1.21388	0.16	0.038	1
IFITM2	0.076457	-0.734849	0.52	0.717	1
ZNF267	0.0766273	-1.43728	0.2	0.377	1
CYTIP	0.0766633	-0.793566	0.4	0.566	1
SEMA6B	0.076793	-2.02827	0.12	0.283	1
CD14	0.0768075	0.951067	0.64	0.585	1
MRPL36	0.0768598	-2.02298	0.04	0.189	1
TM2D2	0.0768598	-2.4082	0.04	0.189	1
ATP6V1D	0.0768598	-1.8625	0.04	0.189	1
TBL1X	0.0768598	1.55966	0.24	0.094	1
PTPN18	0.0770577	1.76008	0.76	0.679	1
LRP10	0.0770802	-1.15399	0.08	0.264	1
NADK	0.0770802	1.60068	0.32	0.151	1
CYP1B1	0.0774097	-2.8491	0.24	0.396	1
RBPJ	0.077515	-1.30756	0.28	0.472	1
CLINT1	0.0775306	1.82846	0.48	0.302	1
MBD4	0.0779386	-1.92527	0.12	0.302	1
SERF2	0.0781846	0.577432	0.96	0.981	1
SLC8B1	0.0785848	-1.92523	0.08	0.245	1
SUB1	0.0788885	-0.42701	0.56	0.774	1
CAMK2G	0.0796518	1.16124	0.32	0.151	1
RAB27A	0.0796518	1.21636	0.32	0.151	1
NCBP2	0.0798577	-2.08004	0.04	0.189	1
CLASRP	0.0798577	-1.83436	0.04	0.189	1
TUBB	0.079907	-0.70854	0.44	0.604	1
H2AFJ	0.0803845	1.26819	0.68	0.528	1
GLRX	0.080531	0.857097	0.56	0.491	1
MEF2C	0.0806519	1.45394	0.4	0.226	1
MAPRE1	0.0807267	-1.05018	0.2	0.434	1
SERTAD1	0.0810281	-1.14651	0.2	0.377	1
DGKD	0.081152	-0.860709	0.12	0.321	1
NT5C2	0.081152	-0.552769	0.12	0.321	1
PHF11	0.0812653	-1.5566	0.08	0.245	1
HERPUD1	0.0814339	-1.16556	0.32	0.528	1
RPS14	0.0821148	-0.514745	0.72	0.887	1
ANP32A	0.0825603	0.593748	0.52	0.321	1
TMEM154	0.0828634	1.64835	0.32	0.17	1
FEM1B	0.08295	-1.86439	0.04	0.189	1
TM2D1	0.083277	0.928645	0.28	0.113	1
SERPINB1	0.0836207	0.93476	0.72	0.736	1
ARID4B	0.0836468	-0.84624	0.24	0.453	1
PTPN12	0.0839746	-1.66253	0.24	0.396	1
SEC61A1	0.0840196	-1.47093	0.08	0.245	1
RB1CC1	0.084029	-1.28636	0.24	0.415	1
FAAP20	0.0842828	-3.5661	0	0.113	1
KLHL21	0.0842828	-1.9736	0	0.113	1
C1QA	0.0842828	-3.99409	0	0.113	1
MACO1	0.0842828	-3.03039	0	0.113	1
TOE1	0.0842828	-2.1726	0	0.113	1
SLAMF7	0.0842828	-2.50871	0	0.113	1
DUSP12	0.0842828	-2.25077	0	0.113	1
CD247	0.0842828	-3.06265	0	0.113	1
RNF2	0.0842828	-1.95939	0	0.113	1
LINC00467	0.0842828	-2.22246	0	0.113	1
ANGEL2	0.0842828	-2.43353	0	0.113	1
ACBD3	0.0842828	-2.16763	0	0.113	1
SLC4A1AP	0.0842828	-2.32244	0	0.113	1
CCR5	0.0842828	-2.69395	0	0.113	1
CBLB	0.0842828	-2.33254	0	0.113	1
HEG1	0.0842828	-2.60209	0	0.113	1
MAN2B2	0.0842828	-1.9169	0	0.113	1
HERC3	0.0842828	-1.9501	0	0.113	1
COMMD10	0.0842828	-2.07676	0	0.113	1
RIPK1	0.0842828	-2.06424	0	0.113	1
CALHM6	0.0842828	-2.86689	0	0.113	1
FSCN1	0.0842828	-1.78249	0	0.113	1
STK17A	0.0842828	-2.46787	0	0.113	1
TSPYL2	0.0842828	-3.35611	0	0.113	1
TCEAL4	0.0842828	-2.28196	0	0.113	1
PDE7A	0.0842828	-1.74552	0	0.113	1
GBA2	0.0842828	-2.06979	0	0.113	1
EHMT1	0.0842828	-2.63628	0	0.113	1
PCNX3	0.0842828	-2.63169	0	0.113	1
KAT5	0.0842828	-1.94924	0	0.113	1
CLCF1	0.0842828	-2.46706	0	0.113	1
TMEM273	0.0842828	-2.09448	0	0.113	1
FUT11	0.0842828	-2.17947	0	0.113	1
POLR3A	0.0842828	-2.17311	0	0.113	1
ITGB7	0.0842828	-2.3896	0	0.113	1
EIF2S1	0.0842828	-1.88146	0	0.113	1
CCDC85C	0.0842828	-2.07657	0	0.113	1
NARFL	0.0842828	-2.25073	0	0.113	1
MT1E	0.0842828	-2.996	0	0.113	1
ATXN1L	0.0842828	-2.31737	0	0.113	1
CENPN	0.0842828	-2.18303	0	0.113	1
TVP23B	0.0842828	-2.65548	0	0.113	1
RPTOR	0.0842828	-2.13448	0	0.113	1
SYS1	0.0842828	-2.08413	0	0.113	1
ARFGAP1	0.0842828	-4.14812	0	0.113	1
B9D2	0.0842828	-2.6498	0	0.113	1
ZNF331	0.0842828	-2.07675	0	0.113	1
CABIN1	0.0842828	-2.2441	0	0.113	1
TMEM184B	0.0842828	-2.41234	0	0.113	1
TCF20	0.0842828	-3.46467	0	0.113	1
NEDD8	0.0844368	-1.15281	0.36	0.528	1
LARP4B	0.0853718	-1.66332	0.08	0.226	1
EFTUD2	0.0853718	-2.86638	0.08	0.226	1
NDUFA13	0.0854095	-1.34395	0.12	0.302	1
LAP3	0.085444	-1.14242	0.16	0.34	1
FCER1G	0.0855737	-0.513452	0.68	0.868	1
TMBIM6	0.0859894	-0.854535	0.52	0.717	1
TMEM183A	0.0861386	-1.57022	0.04	0.189	1
GNLY	0.0861386	-4.57728	0.04	0.189	1
KPNA1	0.0861386	-1.61211	0.04	0.189	1
HPS3	0.0861386	-1.79322	0.04	0.189	1
ENTPD4	0.0861386	-1.50364	0.04	0.189	1
HSF1	0.0861386	-1.6434	0.04	0.189	1
SNRNP25	0.0861386	-1.60718	0.04	0.189	1
SNX2	0.0861509	-0.682064	0.24	0.434	1
RPL23	0.0863776	-0.538431	0.64	0.811	1
EID1	0.0864883	0.765759	0.68	0.566	1
FURIN	0.0865492	-1.54624	0.16	0.321	1
STAU1	0.0865502	-0.453447	0.16	0.358	1
MTHFR	0.0868355	1.0422	0.28	0.132	1
MAML2	0.0869731	-1.39673	0.12	0.283	1
RAB18	0.0869731	-1.52791	0.12	0.283	1
SUN2	0.0872192	-1.38255	0.2	0.396	1
EIF4G2	0.0875476	-0.519256	0.76	0.83	1
SELENOS	0.0880119	-0.667354	0.16	0.396	1
CD37	0.0883739	-0.382037	0.56	0.849	1
YWHAQ	0.0888437	-1.28635	0.32	0.509	1
PDGFA	0.0890975	0.731555	0.4	0.208	1
KCTD20	0.0890975	-1.53037	0.16	0.321	1
MPP7	0.089321	0.820658	0.28	0.113	1
RAP2C	0.0894255	-1.70757	0.04	0.189	1
EHD4	0.0894255	-1.49136	0.04	0.189	1
MISP3	0.0894389	2.92925	0.2	0.075	1
ID1	0.0896815	-1.93926	0.12	0.283	1
PPM1F	0.0896815	-1.53122	0.12	0.283	1
INAFM2	0.0897547	-0.565843	0.08	0.245	1
BCAP31	0.0899227	-1.06451	0.32	0.528	1
FBRS	0.090445	-0.549679	0.2	0.377	1
MAP3K3	0.0906441	1.35604	0.32	0.151	1
CNOT7	0.0907043	-1.40352	0.12	0.302	1
MRPL54	0.0907663	-0.887657	0.24	0.434	1
JPT1	0.0909614	-1.29744	0.24	0.415	1
CRYL1	0.0910988	1.40186	0.44	0.245	1
MGAT1	0.0919895	-0.744499	0.44	0.547	1
UBC	0.0920105	-0.575721	0.68	0.906	1
LSM10	0.0920414	-0.502143	0.2	0.396	1
CNBP	0.0921553	-0.608397	0.52	0.717	1
SP100	0.0922282	-0.523431	0.28	0.453	1
CCL5	0.0924214	0.291292	0.92	0.849	1
CD58	0.0924573	-1.46662	0.12	0.283	1
NFKBIE	0.0927382	-0.77326	0.08	0.245	1
STX5	0.0928127	-1.37945	0.04	0.189	1
CALHM2	0.0928127	-1.44841	0.04	0.189	1
PRKAA1	0.0928127	1.4822	0.24	0.094	1
SMIM7	0.0928127	1.96341	0.24	0.094	1
PLPPR2	0.0928939	1.77365	0.28	0.132	1
DUS1L	0.0931393	1.9985	0.2	0.075	1
HOTAIRM1	0.093421	-0.418242	0.24	0.396	1
RPL7	0.0938873	-0.551364	0.64	0.83	1
PTGES3	0.094056	-0.411303	0.4	0.604	1
C11orf21	0.0941256	0.62662	0.44	0.226	1
HNRNPL	0.0944224	-1.06833	0.32	0.491	1
RHOC	0.0944604	-2.76618	0.08	0.226	1
RALA	0.0944604	-2.4907	0.08	0.226	1
UBASH3B	0.0944604	-2.52793	0.08	0.226	1
LUC7L3	0.0949227	-1.10552	0.16	0.377	1
RPS26	0.0953232	-0.640923	0.72	0.906	1
MAD1L1	0.0957179	-1.27909	0.16	0.34	1
SLC12A6	0.0958008	-1.03539	0.08	0.245	1
DMTN	0.0959112	1.54374	0.44	0.302	1
ATF7	0.096302	-1.24639	0.04	0.189	1
SERPINB8	0.096302	-1.21253	0.04	0.189	1
DUSP18	0.096302	-1.06186	0.04	0.189	1
ELOA	0.096302	1.41959	0.24	0.094	1
AATF	0.096302	1.16133	0.24	0.094	1
GAA	0.096581	1.28825	0.32	0.151	1
EIF4G3	0.0969616	1.16021	0.2	0.075	1
SUCO	0.0969616	2.06119	0.2	0.075	1
ANKRD17	0.0969616	1.9099	0.2	0.075	1
TAF2	0.0969616	2.17084	0.2	0.075	1
PELI1	0.0971069	-1.66562	0.16	0.321	1
CCSAP	0.0971449	-2.31351	0.04	0.17	1
CYC1	0.0971449	-1.76718	0.04	0.17	1
TSPAN4	0.0971449	-2.10439	0.04	0.17	1
FN3K	0.0971449	-2.77358	0.04	0.17	1
TUBB6	0.0971449	-1.94269	0.04	0.17	1
ABHD12	0.0971449	-1.99301	0.04	0.17	1
NDUFB2	0.0976141	-0.86297	0.4	0.566	1
POLDIP3	0.0976568	-1.70372	0.08	0.226	1
SEC62	0.0977935	-0.90923	0.28	0.491	1
TLR4	0.0982159	0.315765	0.36	0.17	1
AMD1	0.0985693	1.1269	0.64	0.491	1
IL6R	0.0988742	-1.67444	0.2	0.358	1
PPIA	0.0989152	-0.225668	0.8	0.925	1
PYM1	0.0991381	-1.07053	0.12	0.302	1
SFPQ	0.0997243	-0.547763	0.44	0.585	1
P2RY1	0.0998956	0.183235	0.04	0.189	1
SLC44A1	0.0998956	-0.683974	0.04	0.189	1
SNX30	0.0998956	-0.914147	0.04	0.189	1
B3GAT3	0.0998956	-0.897457	0.04	0.189	1
SIRPB1	0.0998956	0.787957	0.24	0.094	1
DHRS3	0.100908	3.02784	0.2	0.075	1
SMARCE1	0.100908	1.78105	0.2	0.075	1
AP002478.1	0.100908	2.08531	0.2	0.075	1
B4GALT3	0.100917	-1.68465	0.04	0.17	1
ACVR1	0.100917	-2.2394	0.04	0.17	1
SLC4A7	0.100917	-1.97067	0.04	0.17	1
RGS12	0.100917	-3.44059	0.04	0.17	1
RGL2	0.100917	-1.78548	0.04	0.17	1
PDXDC1	0.100917	-1.86968	0.04	0.17	1
GPR107	0.100939	-1.39344	0.08	0.226	1
IFITM1	0.100939	-2.84568	0.08	0.226	1
SZRD1	0.101214	-1.01676	0.16	0.34	1
TPST2	0.10122	1.46362	0.68	0.491	1
SQSTM1	0.101432	0.119899	0.52	0.679	1
KLF11	0.102825	1.96673	0.32	0.151	1
SPCS3	0.102859	-0.243008	0.28	0.509	1
UTRN	0.10353	1.42232	0.48	0.302	1
UBE2R2	0.103697	-1.17376	0.32	0.453	1
SEPT9	0.104021	-0.317655	0.48	0.642	1
C6orf226	0.104257	-1.27908	0.12	0.283	1
MRPS33	0.104309	-1.49412	0.08	0.226	1
SDF2	0.104309	-1.98526	0.08	0.226	1
CUTA	0.104548	-0.750334	0.24	0.472	1
RPL32	0.104693	-0.397138	0.68	0.868	1
TRAK2	0.104805	-1.92157	0.04	0.17	1
CLPP	0.104805	-1.61655	0.04	0.17	1
LRRC8D	0.104982	1.96005	0.2	0.075	1
PIP5K1A	0.104982	1.44814	0.2	0.075	1
SPHK1	0.105037	-0.345283	0.2	0.396	1
RABGAP1L	0.105037	1.9272	0.44	0.283	1
ABLIM3	0.1051	-1.07784	0.12	0.302	1
SLC38A10	0.1051	-0.642071	0.12	0.302	1
EMB	0.105561	1.72443	0.36	0.208	1
PSMA3-AS1	0.105682	-1.08368	0.16	0.321	1
ELOB	0.105715	-0.561714	0.64	0.811	1
RNF7	0.105816	-1.09784	0.4	0.528	1
OST4	0.105886	0.827378	0.96	0.925	1
NDUFB11	0.105983	-0.553168	0.36	0.642	1
GP9	0.106059	1.10222	0.76	0.679	1
RNASEH2C	0.1062	-0.362734	0.2	0.377	1
MAFG	0.1062	-1.21617	0.2	0.377	1
PDAP1	0.106958	-1.31928	0.16	0.34	1
DDX6	0.107387	-1.29048	0.12	0.283	1
ZDHHC7	0.107387	-1.12516	0.12	0.283	1
SLC35C2	0.107403	-0.813633	0.24	0.094	1
TGFB1	0.107699	-0.318884	0.36	0.604	1
RAB13	0.107767	-2.0619	0.08	0.226	1
CTNND1	0.107767	-1.58317	0.08	0.226	1
CHFR	0.107767	-1.40557	0.08	0.226	1
FAM96B	0.107835	-1.18508	0.32	0.472	1
MBP	0.107835	-1.13691	0.32	0.472	1
IDS	0.108784	-0.884767	0.48	0.623	1
NOP10	0.108797	-0.804986	0.52	0.642	1
ZKSCAN1	0.108811	-1.60203	0.04	0.17	1
ATP6V1C1	0.108811	-2.67091	0.04	0.17	1
ANAPC2	0.108811	-1.49324	0.04	0.17	1
BBIP1	0.108811	-2.69377	0.04	0.17	1
ETNK1	0.108811	-1.50649	0.04	0.17	1
TIMM22	0.108811	-2.19392	0.04	0.17	1
MFSD11	0.108811	-1.7411	0.04	0.17	1
SERPINA1	0.108831	-0.951956	0.48	0.642	1
TXNL1	0.108929	-0.447838	0.24	0.415	1
CDKN2D	0.109026	1.50118	0.44	0.264	1
EML4	0.109169	-1.12118	0.24	0.396	1
DGLUCY	0.109185	1.36042	0.2	0.075	1
CLN3	0.109185	1.45794	0.2	0.075	1
ABCA7	0.109185	2.01742	0.2	0.075	1
GIMAP7	0.10953	1.21893	0.28	0.132	1
PREX1	0.109925	-0.740498	0.16	0.34	1
SIN3B	0.110028	3.16971	0.16	0.057	1
PFDN4	0.111315	-1.44301	0.08	0.226	1
SLC15A3	0.111725	-1.29839	0.16	0.321	1
ATP5PF	0.111876	-0.829072	0.44	0.585	1
STRAP	0.11206	-1.52046	0.24	0.377	1
NUMB	0.112546	-1.09124	0.28	0.453	1
FYB1	0.112672	0.205517	0.92	0.849	1
FBP1	0.112722	-1.30649	0.12	0.264	1
AC016831.7	0.112937	-2.19278	0.04	0.17	1
C17orf49	0.112937	-1.45236	0.04	0.17	1
TMEM11	0.112937	-1.61459	0.04	0.17	1
RMC1	0.112937	-1.74306	0.04	0.17	1
UQCRC1	0.113152	-0.632958	0.32	0.509	1
HPS1	0.113376	-0.961	0.24	0.453	1
SCAF11	0.113477	-0.473675	0.32	0.566	1
CREB5	0.11352	1.30018	0.2	0.075	1
MGAT4A	0.113869	-1.20386	0.12	0.283	1
LY86	0.114214	-0.867903	0.4	0.547	1
SRSF8	0.114701	2.9455	0.24	0.113	1
ZMAT2	0.114856	-0.77204	0.2	0.377	1
AC073332.1	0.114918	3.40158	0.16	0.057	1
IFT27	0.114918	1.98857	0.16	0.057	1
RPS15A	0.114996	-0.385972	0.8	0.887	1
LSM3	0.115317	-1.00004	0.28	0.453	1
USP4	0.115684	-0.532374	0.28	0.472	1
CYCS	0.115684	-0.649006	0.28	0.472	1
TTYH3	0.116124	-1.71467	0.12	0.264	1
TACC1	0.116188	1.16183	0.48	0.34	1
F13A1	0.116311	-0.424884	0.72	0.547	1
CLEC2B	0.116942	-2.11322	0.2	0.34	1
ASPH	0.117108	-1.98223	0.08	0.208	1
ZCRB1	0.117108	-2.31957	0.08	0.208	1
ZBTB44	0.117186	-1.64975	0.04	0.17	1
PWP1	0.117186	-2.3921	0.04	0.17	1
LRRC47	0.117927	-1.86761	0	0.094	1
CROCC	0.117927	-1.94146	0	0.094	1
NSUN4	0.117927	-2.06131	0	0.094	1
DNAJB4	0.117927	-2.30985	0	0.094	1
AL365361.1	0.117927	-2.32144	0	0.094	1
KCNA3	0.117927	-3.64966	0	0.094	1
ABL2	0.117927	-2.15089	0	0.094	1
C1orf21	0.117927	-2.04741	0	0.094	1
GLRX2	0.117927	-1.77678	0	0.094	1
AC104794.2	0.117927	-2.3055	0	0.094	1
POMC	0.117927	-1.75792	0	0.094	1
NDUFAF7	0.117927	-1.7115	0	0.094	1
C2orf74	0.117927	-1.96587	0	0.094	1
CD8A	0.117927	-3.74276	0	0.094	1
TTN-AS1	0.117927	-2.11998	0	0.094	1
WDR75	0.117927	-1.53014	0	0.094	1
INPP1	0.117927	-1.93213	0	0.094	1
IFRD2	0.117927	-2.00302	0	0.094	1
CHST2	0.117927	-1.86035	0	0.094	1
FAM131A	0.117927	-1.91493	0	0.094	1
FGFRL1	0.117927	-2.09177	0	0.094	1
ANXA3	0.117927	-2.03567	0	0.094	1
ICE1	0.117927	-2.4906	0	0.094	1
TENT4A	0.117927	-1.87802	0	0.094	1
IL7R	0.117927	-3.60442	0	0.094	1
C5orf51	0.117927	-2.21531	0	0.094	1
AC025171.3	0.117927	-2.48479	0	0.094	1
SERINC5	0.117927	-2.04058	0	0.094	1
TICAM2	0.117927	-1.87144	0	0.094	1
ARAP3	0.117927	-1.57346	0	0.094	1
LY6G5C	0.117927	-2.27854	0	0.094	1
RUNX2	0.117927	-2.22513	0	0.094	1
SMPDL3A	0.117927	-1.86228	0	0.094	1
SAMD3	0.117927	-2.11202	0	0.094	1
MTHFD1L	0.117927	-1.97235	0	0.094	1
ASL	0.117927	-2.03515	0	0.094	1
MCM7	0.117927	-1.65457	0	0.094	1
AC006333.2	0.117927	-3.08316	0	0.094	1
USP11	0.117927	-1.75482	0	0.094	1
SLC25A53	0.117927	-2.77268	0	0.094	1
VBP1	0.117927	-1.7326	0	0.094	1
FAM122A	0.117927	-2.24202	0	0.094	1
CTNNAL1	0.117927	-2.59641	0	0.094	1
GTF3C5	0.117927	-2.22692	0	0.094	1
SURF1	0.117927	-1.69434	0	0.094	1
FBXO3	0.117927	-1.94395	0	0.094	1
ZDHHC5	0.117927	-1.64423	0	0.094	1
AP001636.3	0.117927	-2.20825	0	0.094	1
STARD10	0.117927	-2.58957	0	0.094	1
ZW10	0.117927	-2.127	0	0.094	1
DUSP5	0.117927	-2.19689	0	0.094	1
ZNF641	0.117927	-1.77917	0	0.094	1
PRDM4	0.117927	-1.42932	0	0.094	1
RUBCNL	0.117927	-1.96977	0	0.094	1
LTB4R	0.117927	-1.96111	0	0.094	1
VIPAS39	0.117927	-3.08607	0	0.094	1
GPR68	0.117927	-1.81516	0	0.094	1
ANKDD1A	0.117927	-1.80712	0	0.094	1
STUB1	0.117927	-3.00677	0	0.094	1
TNFRSF12A	0.117927	-1.51019	0	0.094	1
NOMO1	0.117927	-2.82206	0	0.094	1
ARMC5	0.117927	-1.74475	0	0.094	1
PDPR	0.117927	-2.97886	0	0.094	1
GAN	0.117927	-2.17742	0	0.094	1
CHRNE	0.117927	-1.43703	0	0.094	1
ELP5	0.117927	-1.81549	0	0.094	1
TNFAIP1	0.117927	-1.80171	0	0.094	1
KRT10	0.117927	-1.63226	0	0.094	1
CCDC43	0.117927	-2.105	0	0.094	1
PCTP	0.117927	-1.96307	0	0.094	1
TMC8	0.117927	-2.87337	0	0.094	1
ALYREF	0.117927	-1.89308	0	0.094	1
RBBP8	0.117927	-2.01971	0	0.094	1
NOP56	0.117927	-1.72156	0	0.094	1
AD000090.1	0.117927	-3.45181	0	0.094	1
LYPD3	0.117927	-2.34021	0	0.094	1
EML2	0.117927	-2.90281	0	0.094	1
TMEM160	0.117927	-1.98063	0	0.094	1
ZNF160	0.117927	-1.62785	0	0.094	1
BMPR2	0.11799	1.4333	0.2	0.075	1
RBM10	0.11799	0.279278	0.2	0.075	1
CDC73	0.118688	-1.12028	0.08	0.226	1
MAP3K2	0.118964	-0.93035	0.52	0.604	1
USP14	0.119566	-0.925182	0.08	0.245	1
ARRDC2	0.119606	-1.54347	0.12	0.264	1
ATP6V0B	0.120446	-0.47772	0.52	0.717	1
BANF1	0.12051	-0.363767	0.28	0.434	1
CRTAP	0.120928	-1.16385	0.2	0.377	1
DNAJA2	0.120928	-1.04464	0.2	0.377	1
BASP1	0.121013	-2.78738	0.08	0.208	1
ABCD1	0.121558	-1.44008	0.04	0.17	1
NCKAP5L	0.121558	-1.32421	0.04	0.17	1
PRKAB1	0.121558	-2.39036	0.04	0.17	1
FBXL5	0.121978	1.00432	0.48	0.34	1
TCTA	0.122596	1.05898	0.2	0.075	1
CLIP2	0.122596	1.61724	0.2	0.075	1
GNAQ	0.122953	0.902093	0.56	0.377	1
PIK3AP1	0.123169	-1.25682	0.12	0.264	1
TAP1	0.124165	-1.26758	0.12	0.283	1
MAP1LC3B	0.124296	-0.356242	0.36	0.585	1
RPS6KA1	0.124465	1.09227	0.28	0.132	1
DNM1L	0.124465	0.567158	0.28	0.132	1
HDAC5	0.124465	1.11505	0.28	0.132	1
TARDBP	0.12502	-1.82102	0.08	0.208	1
TNFAIP8L2	0.125207	2.01656	0.16	0.057	1
ARHGEF12	0.125207	3.58678	0.16	0.057	1
FGD4	0.125207	2.09776	0.16	0.057	1
CD53	0.125849	-0.87123	0.32	0.491	1
DNAJB14	0.126058	-1.39932	0.04	0.17	1
ATG101	0.126058	-1.21645	0.04	0.17	1
CBFB	0.126058	-1.32789	0.04	0.17	1
SLC9A8	0.126058	-1.35621	0.04	0.17	1
SARS	0.126439	-1.36795	0.08	0.226	1
CCSER2	0.126439	-1.03502	0.08	0.226	1
RAB35	0.126439	-1.23024	0.08	0.226	1
APBB1IP	0.126466	-1.30757	0.28	0.434	1
RSRP1	0.126809	-1.25548	0.36	0.509	1
PRKACA	0.126815	1.86161	0.32	0.17	1
PSMA1	0.126815	-1.43729	0.12	0.264	1
BID	0.126833	-0.655563	0.44	0.604	1
AHR	0.126946	-1.19363	0.24	0.396	1
ITGB5	0.126947	2.0208	0.24	0.113	1
MIF	0.126958	-0.516197	0.44	0.679	1
SNRPB	0.127317	-1.29398	0.36	0.472	1
CTBP2	0.128026	-1.06798	0.16	0.321	1
RPS3	0.128109	-0.440219	0.72	0.83	1
AP2S1	0.128109	0.564469	0.8	0.792	1
WDFY2	0.128309	1.20488	0.36	0.208	1
LYPLA1	0.129118	-0.777615	0.16	0.34	1
DOCK8	0.130083	-0.773129	0.32	0.509	1
CDC42SE2	0.130328	2.19828	0.4	0.264	1
BSG	0.130353	-0.781126	0.28	0.491	1
MFSD10	0.130426	-1.44027	0.24	0.377	1
TBC1D10B	0.130459	-1.06473	0.08	0.226	1
TRIM28	0.130459	-1.57567	0.08	0.226	1
PSMD2	0.130544	-1.16648	0.12	0.264	1
PHLDA2	0.130544	-1.60096	0.12	0.264	1
MR1	0.130614	1.65811	0.16	0.057	1
STXBP5	0.130614	2.70103	0.16	0.057	1
MRPL15	0.130614	2.03607	0.16	0.057	1
TMPO-AS1	0.130614	2.096	0.16	0.057	1
ARL11	0.130614	1.6128	0.16	0.057	1
C1QBP	0.130614	1.65322	0.16	0.057	1
TOP3A	0.130614	1.6322	0.16	0.057	1
PGPEP1	0.130614	2.23563	0.16	0.057	1
UGGT1	0.130686	-1.98126	0.04	0.17	1
NUP153	0.130686	-1.06244	0.04	0.17	1
BLMH	0.130686	-1.10813	0.04	0.17	1
HGD	0.130686	2.95216	0.2	0.094	1
NEMF	0.131498	-0.942329	0.16	0.321	1
CSK	0.131801	-0.720143	0.32	0.491	1
LSM5	0.131849	1.32167	0.36	0.208	1
STK40	0.132056	-0.357355	0.2	0.396	1
CHD2	0.132056	0.85055	0.44	0.283	1
PARP1	0.132229	0.926723	0.2	0.075	1
ISG20L2	0.132506	1.29859	0.28	0.132	1
SSR2	0.132515	-0.677531	0.44	0.604	1
VOPP1	0.133014	-2.59868	0.12	0.245	1
BTG1	0.133104	-0.519035	0.52	0.698	1
TTC3	0.133276	1.29084	0.4	0.245	1
GOLGA2	0.133343	-2.30675	0.08	0.208	1
RAB37	0.133823	1.02704	0.44	0.264	1
NAP1L4	0.134357	0.380613	0.32	0.17	1
NCK1	0.134357	-1.58088	0.12	0.264	1
NKG7	0.134357	-1.33262	0.12	0.264	1
XAF1	0.134984	1.16956	0.32	0.151	1
TSPAN14	0.135042	-1.01261	0.16	0.321	1
PRR13	0.135148	-0.185813	0.56	0.755	1
UCP2	0.135429	-0.602197	0.48	0.66	1
PXK	0.135445	0.743533	0.04	0.17	1
CDK19	0.135445	0.217483	0.04	0.17	1
AIG1	0.135445	0.500966	0.04	0.17	1
PLPP5	0.135445	0.128256	0.04	0.17	1
ZMYM5	0.135445	-1.10641	0.04	0.17	1
SAMD4A	0.135445	0.168441	0.04	0.17	1
CDCA4	0.135445	-1.00585	0.04	0.17	1
SDHA	0.135464	1.57139	0.36	0.208	1
CS	0.135523	0.426075	0.36	0.189	1
EEF1D	0.135675	-0.416464	0.64	0.83	1
FUS	0.13574	-0.549292	0.36	0.509	1
HIST1H2AC	0.135774	1.79288	0.84	0.83	1
NID1	0.136201	1.71588	0.16	0.057	1
UVSSA	0.136201	1.96232	0.16	0.057	1
VTA1	0.136201	2.5661	0.16	0.057	1
ABHD17B	0.136201	2.07758	0.16	0.057	1
DENND1C	0.136201	2.29433	0.16	0.057	1
COX7A2	0.136405	-0.616247	0.56	0.717	1
SPAG9	0.136641	-1.24367	0.24	0.396	1
ZNF385A	0.136654	-0.558361	0.52	0.66	1
ANXA2	0.136654	-0.951421	0.52	0.66	1
EVI5	0.136675	0.804785	0.28	0.132	1
HLA-B	0.136678	-0.294361	1	1	1
BRD4	0.13676	-0.868802	0.36	0.566	1
CPSF6	0.137261	0.580671	0.2	0.075	1
ADSL	0.137261	1.10382	0.2	0.075	1
ZBTB11	0.137261	-2.88506	0.04	0.151	1
GNPDA1	0.137261	-1.54951	0.04	0.151	1
EIF1AD	0.137261	-1.80321	0.04	0.151	1
FBH1	0.137261	-1.79085	0.04	0.151	1
DNAJC9	0.137261	-2.18692	0.04	0.151	1
CACNA2D4	0.137261	-2.00094	0.04	0.151	1
SLC25A19	0.137261	-1.81454	0.04	0.151	1
EDEM2	0.137261	-1.69737	0.04	0.151	1
FAM49B	0.137344	-1.10586	0.4	0.566	1
ACO2	0.137662	-1.50155	0.08	0.208	1
SUPT4H1	0.138011	1.08329	0.72	0.679	1
LGALSL	0.138257	1.25024	0.32	0.17	1
RPN1	0.138476	-0.763693	0.24	0.434	1
WAS	0.139545	-0.568865	0.28	0.509	1
LINC00877	0.139643	-0.413367	0.16	0.34	1
TXNIP	0.139659	1.03375	0.6	0.509	1
POMP	0.139849	-0.293355	0.52	0.717	1
PLXNC1	0.140187	1.60239	0.24	0.113	1
ASGR1	0.140658	1.01512	0.4	0.283	1
NANS	0.141029	-1.26184	0.16	0.302	1
TYMP	0.141271	-0.933003	0.32	0.453	1
NUP214	0.141405	0.563804	0.6	0.528	1
VASP	0.141528	0.513616	0.4	0.642	1
SLC18B1	0.141971	1.56645	0.16	0.057	1
AC024909.2	0.141971	2.94168	0.16	0.057	1
HECTD4	0.141971	1.52893	0.16	0.057	1
GSK3A	0.141971	1.35754	0.16	0.057	1
TRPM2	0.141971	1.46009	0.16	0.057	1
PADI4	0.142088	-1.98975	0.08	0.208	1
MRPL55	0.142088	-1.38969	0.08	0.208	1
IKBKB	0.142088	-1.35619	0.08	0.208	1
ABLIM1	0.142088	-2.20621	0.08	0.208	1
WDR45	0.142242	-1.24504	0.12	0.264	1
VEZF1	0.142242	-0.991697	0.12	0.264	1
PPP4R3B	0.142352	-0.441591	0.16	0.321	1
ARHGAP26	0.142385	-0.689102	0.2	0.358	1
CCDC59	0.142385	-0.994082	0.2	0.358	1
DENND1B	0.142439	-2.30411	0.04	0.151	1
DHRS9	0.142439	-1.81022	0.04	0.151	1
CHCHD7	0.142439	-2.14912	0.04	0.151	1
EXOSC4	0.142439	-1.79182	0.04	0.151	1
LINC01503	0.142439	-2.10871	0.04	0.151	1
SLC15A4	0.142439	-1.43378	0.04	0.151	1
PAGR1	0.142439	-1.73723	0.04	0.151	1
SMURF2	0.142439	-1.58527	0.04	0.151	1
NARF	0.142439	-1.77151	0.04	0.151	1
EIF4ENIF1	0.142439	-1.70956	0.04	0.151	1
HDAC10	0.142439	-1.82519	0.04	0.151	1
ARF4	0.142902	-1.03136	0.32	0.472	1
UBALD2	0.143116	-0.869878	0.08	0.226	1
LARP1	0.143412	1.63298	0.28	0.151	1
ABHD4	0.143412	1.91018	0.28	0.151	1
NIPBL	0.144174	-0.795637	0.2	0.377	1
VIM-AS1	0.144591	1.80798	0.64	0.547	1
ZNF644	0.144829	1.81342	0.24	0.113	1
PIGBOS1	0.144829	1.14221	0.24	0.113	1
SMDT1	0.145172	-0.1198	0.24	0.434	1
PLEKHG2	0.145363	2.14709	0.2	0.094	1
DGKZ	0.145672	0.608244	0.44	0.283	1
USP15	0.145804	1.01711	0.6	0.509	1
SUMO3	0.14618	0.979275	0.52	0.377	1
SGK3	0.146316	-1.29845	0.12	0.264	1
MAP1S	0.146623	-1.72142	0.08	0.208	1
AKT2	0.146623	-1.32384	0.08	0.208	1
SH3BP1	0.146768	0.779335	0.36	0.208	1
TRIM56	0.14692	-1.22415	0.12	0.283	1
CNIH1	0.147447	-1.06996	0.24	0.377	1
HNRNPC	0.147581	-0.577349	0.44	0.604	1
B3GNT5	0.147765	-2.12562	0.04	0.151	1
CCAR1	0.147765	-2.32378	0.04	0.151	1
AL135925.1	0.147765	-1.57151	0.04	0.151	1
PCMTD2	0.147765	-2.00333	0.04	0.151	1
FPR3	0.147765	-2.31571	0.04	0.151	1
PMM1	0.147765	-1.89492	0.04	0.151	1
BTK	0.147808	1.39829	0.4	0.264	1
PLBD1	0.147872	0.90796	0.44	0.321	1
RPA2	0.147926	0.82426	0.16	0.057	1
NR1D2	0.147926	1.61196	0.16	0.057	1
CCR2	0.147926	1.0339	0.16	0.057	1
DCTD	0.147926	1.28809	0.16	0.057	1
TRIQK	0.147926	1.07201	0.16	0.057	1
SEC24C	0.147926	2.11815	0.16	0.057	1
NRDE2	0.147926	1.15323	0.16	0.057	1
BRD7	0.147926	1.89522	0.16	0.057	1
POFUT1	0.147926	0.690658	0.16	0.057	1
SAE1	0.147926	0.592662	0.16	0.057	1
HIST1H3H	0.148203	2.32544	0.6	0.472	1
ANXA1	0.14827	-0.72239	0.64	0.755	1
SRSF11	0.149515	-0.520277	0.28	0.491	1
ARID3A	0.149788	0.756733	0.28	0.132	1
MAP3K7CL	0.149846	2.25938	0.68	0.604	1
ATP6V1B2	0.150039	-0.776406	0.32	0.528	1
ASAP2	0.150526	2.76031	0.2	0.094	1
CDS2	0.150526	2.47702	0.2	0.094	1
VAV1	0.150526	1.79004	0.2	0.094	1
ABCD3	0.150592	2.99529	0.12	0.038	1
SLC9A9	0.150592	3.71915	0.12	0.038	1
EFHC2	0.150592	4.53471	0.12	0.038	1
THOC5	0.150592	3.53173	0.12	0.038	1
ITSN1	0.150592	2.94767	0.12	0.038	1
LYN	0.150746	-0.438646	0.4	0.623	1
ZFP36L1	0.150746	0.648393	0.64	0.509	1
BIRC2	0.150817	0.320223	0.16	0.34	1
PRPF8	0.150817	-0.572751	0.16	0.34	1
RAP1GDS1	0.151267	-1.16368	0.08	0.208	1
TMEM256	0.151696	-1.14024	0.36	0.509	1
CPQ	0.152064	-0.933927	0.08	0.226	1
SIVA1	0.152249	-0.780081	0.36	0.491	1
EIF3E	0.152512	-0.609191	0.48	0.717	1
RPL35A	0.152674	-0.346656	0.88	0.906	1
RPLP1	0.152802	-0.388428	0.88	0.943	1
B3GALT6	0.153134	2.37043	0.04	0	1
ATAD3A	0.153134	2.595	0.04	0	1
AL109917.1	0.153134	2.25502	0.04	0	1
PRKCZ	0.153134	2.15062	0.04	0	1
AL590822.2	0.153134	2.40523	0.04	0	1
PRKCZ-AS1	0.153134	3.24904	0.04	0	1
GPR157	0.153134	2.0302	0.04	0	1
NMNAT1	0.153134	1.92224	0.04	0	1
AL109811.1	0.153134	2.40305	0.04	0	1
NPPA-AS1	0.153134	4.44005	0.04	0	1
AGMAT	0.153134	1.82283	0.04	0	1
BX284668.6	0.153134	2.30041	0.04	0	1
AL591178.2	0.153134	2.25502	0.04	0	1
MAN1C1	0.153134	2.11975	0.04	0	1
ZMYM4-AS1	0.153134	2.36909	0.04	0	1
COL8A2	0.153134	2.25502	0.04	0	1
LINC01137	0.153134	1.94098	0.04	0	1
KDM4A	0.153134	2.15245	0.04	0	1
FAAH	0.153134	1.94305	0.04	0	1
CYP4A22-AS1	0.153134	3.85401	0.04	0	1
STIL	0.153134	2.5928	0.04	0	1
AL606760.1	0.153134	2.37089	0.04	0	1
AC119428.2	0.153134	1.94284	0.04	0	1
CYB5RL	0.153134	2.49954	0.04	0	1
WLS	0.153134	2.03079	0.04	0	1
NEXN-AS1	0.153134	4.44276	0.04	0	1
ZNHIT6	0.153134	3.24467	0.04	0	1
DPYD-AS2	0.153134	2.6924	0.04	0	1
FRRS1	0.153134	2.25404	0.04	0	1
DBT	0.153134	2.15202	0.04	0	1
AC104506.1	0.153134	2.02998	0.04	0	1
AL359258.2	0.153134	1.91118	0.04	0	1
KCNC4	0.153134	2.30678	0.04	0	1
AL357055.3	0.153134	2.40523	0.04	0	1
MAB21L3	0.153134	2.59604	0.04	0	1
AL359915.2	0.153134	3.24535	0.04	0	1
GPR89A	0.153134	1.81423	0.04	0	1
AC242426.2	0.153134	2.50027	0.04	0	1
LINC00624	0.153134	2.59414	0.04	0	1
BCL9	0.153134	1.81337	0.04	0	1
HIST2H2AA3	0.153134	1.82283	0.04	0	1
HIST2H2AA4	0.153134	4.96918	0.04	0	1
CTSK	0.153134	1.94297	0.04	0	1
AL589765.7	0.153134	1.92483	0.04	0	1
AL450992.2	0.153134	3.9328	0.04	0	1
THBS3	0.153134	2.12028	0.04	0	1
FAM189B	0.153134	2.30602	0.04	0	1
UBQLN4	0.153134	1.92358	0.04	0	1
IGSF8	0.153134	1.81727	0.04	0	1
ATP1A4	0.153134	2.59604	0.04	0	1
SLAMF1	0.153134	3.21418	0.04	0	1
LY9	0.153134	3.24292	0.04	0	1
USP21	0.153134	1.94063	0.04	0	1
ADAMTS4	0.153134	2.30678	0.04	0	1
NUF2	0.153134	2.15033	0.04	0	1
DARS2	0.153134	2.37059	0.04	0	1
ZBTB37	0.153134	3.24609	0.04	0	1
AL121983.1	0.153134	1.94294	0.04	0	1
RASAL2	0.153134	2.47734	0.04	0	1
RALGPS2	0.153134	1.93003	0.04	0	1
PACERR	0.153134	1.82176	0.04	0	1
ZBTB41	0.153134	2.59168	0.04	0	1
C1orf147	0.153134	2.6924	0.04	0	1
DYRK3	0.153134	2.30678	0.04	0	1
AL590648.3	0.153134	2.50084	0.04	0	1
SPATA17	0.153134	2.03161	0.04	0	1
RRP15	0.153134	2.1189	0.04	0	1
AL353593.1	0.153134	2.50084	0.04	0	1
ARV1	0.153134	2.40307	0.04	0	1
AC093426.1	0.153134	2.37089	0.04	0	1
AL390728.6	0.153134	1.92397	0.04	0	1
GCSAML-AS1	0.153134	2.03161	0.04	0	1
AL390860.1	0.153134	2.50084	0.04	0	1
RRM2	0.153134	2.24883	0.04	0	1
RN7SL832P	0.153134	2.40523	0.04	0	1
GEN1	0.153134	2.03006	0.04	0	1
DNAJC27-AS1	0.153134	2.4774	0.04	0	1
KHK	0.153134	2.03111	0.04	0	1
AC093690.1	0.153134	2.30678	0.04	0	1
RMDN2	0.153134	2.40523	0.04	0	1
MORN2	0.153134	2.30647	0.04	0	1
OXER1	0.153134	1.92483	0.04	0	1
CAMKMT	0.153134	2.02954	0.04	0	1
MSH2	0.153134	2.5836	0.04	0	1
AC079807.1	0.153134	2.59604	0.04	0	1
STON1	0.153134	2.02956	0.04	0	1
CFAP36	0.153134	2.11503	0.04	0	1
WDPCP	0.153134	2.30712	0.04	0	1
MEIS1-AS2	0.153134	3.24904	0.04	0	1
AC017083.3	0.153134	2.68934	0.04	0	1
LINC01888	0.153134	1.81913	0.04	0	1
MCEE	0.153134	1.94184	0.04	0	1
FBXO41	0.153134	1.9424	0.04	0	1
INO80B	0.153134	2.02771	0.04	0	1
ELMOD3	0.153134	2.36998	0.04	0	1
REEP1	0.153134	4.4338	0.04	0	1
FAHD2A	0.153134	2.15263	0.04	0	1
LINC00342	0.153134	1.9234	0.04	0	1
CNNM3	0.153134	3.24559	0.04	0	1
ANKRD36B	0.153134	2.59214	0.04	0	1
AC017074.1	0.153134	4.68794	0.04	0	1
STEAP3	0.153134	3.35397	0.04	0	1
TMEM163	0.153134	2.59604	0.04	0	1
KCNJ3	0.153134	1.94094	0.04	0	1
TTC21B	0.153134	2.11956	0.04	0	1
PHOSPHO2	0.153134	2.11938	0.04	0	1
DCAF17	0.153134	2.45036	0.04	0	1
GPR155	0.153134	1.92176	0.04	0	1
DUSP19	0.153134	4.31037	0.04	0	1
ANKAR	0.153134	2.30417	0.04	0	1
HECW2	0.153134	1.94193	0.04	0	1
SGO2	0.153134	1.94047	0.04	0	1
LINC01792	0.153134	2.30318	0.04	0	1
ICA1L	0.153134	3.24837	0.04	0	1
CARF	0.153134	2.59482	0.04	0	1
STK36	0.153134	1.82183	0.04	0	1
GLB1L	0.153134	2.12028	0.04	0	1
SCYGR4	0.153134	4.82902	0.04	0	1
CNTN4-AS1	0.153134	4.31037	0.04	0	1
SSUH2	0.153134	1.92483	0.04	0	1
AC022007.1	0.153134	3.35397	0.04	0	1
HRH1	0.153134	2.59533	0.04	0	1
HDAC11	0.153134	1.9435	0.04	0	1
PP2D1	0.153134	1.98181	0.04	0	1
OSBPL10	0.153134	2.33859	0.04	0	1
CMTM8	0.153134	1.91914	0.04	0	1
ULK4	0.153134	2.59536	0.04	0	1
AC006059.1	0.153134	2.15347	0.04	0	1
LZTFL1	0.153134	2.03091	0.04	0	1
U73166.1	0.153134	2.40523	0.04	0	1
HYAL3	0.153134	2.49896	0.04	0	1
RASSF1-AS1	0.153134	1.92121	0.04	0	1
ITIH1	0.153134	1.9435	0.04	0	1
ACTR8	0.153134	2.49982	0.04	0	1
HESX1	0.153134	2.37089	0.04	0	1
LINC02018	0.153134	2.25502	0.04	0	1
POGLUT1	0.153134	2.69195	0.04	0	1
SEC22A	0.153134	1.82135	0.04	0	1
EFCAB12	0.153134	2.6924	0.04	0	1
LINC02021	0.153134	1.9435	0.04	0	1
CPNE4	0.153134	3.85401	0.04	0	1
AC097103.2	0.153134	2.47786	0.04	0	1
AC026304.1	0.153134	2.03161	0.04	0	1
TM4SF1	0.153134	3.85401	0.04	0	1
MED12L	0.153134	4.58867	0.04	0	1
ARHGEF26	0.153134	2.49991	0.04	0	1
SERPINI2	0.153134	1.92483	0.04	0	1
ECT2	0.153134	1.82112	0.04	0	1
AC068759.1	0.153134	3.85401	0.04	0	1
NLGN1	0.153134	4.96918	0.04	0	1
AC007620.2	0.153134	2.03161	0.04	0	1
CRYGS	0.153134	2.02911	0.04	0	1
AC046143.1	0.153134	2.37089	0.04	0	1
XXYLT1-AS2	0.153134	4.31037	0.04	0	1
TCTEX1D2	0.153134	1.92383	0.04	0	1
IQCG	0.153134	3.24542	0.04	0	1
ZNF141	0.153134	1.92317	0.04	0	1
PDE6B	0.153134	2.69118	0.04	0	1
SLC49A3	0.153134	2.15389	0.04	0	1
SLC26A1	0.153134	2.6924	0.04	0	1
CTBP1-AS	0.153134	2.25373	0.04	0	1
AC016773.1	0.153134	1.9392	0.04	0	1
STX18-AS1	0.153134	2.30151	0.04	0	1
AC113615.1	0.153134	2.36523	0.04	0	1
LINC02447	0.153134	2.15051	0.04	0	1
ZCCHC4	0.153134	2.15163	0.04	0	1
TBC1D19	0.153134	2.35841	0.04	0	1
TLR10	0.153134	1.81419	0.04	0	1
FAM114A1	0.153134	2.1199	0.04	0	1
SULT1B1	0.153134	2.11888	0.04	0	1
TMEM150C	0.153134	4.96918	0.04	0	1
PTPN13	0.153134	1.94257	0.04	0	1
PKD2	0.153134	2.30571	0.04	0	1
ANKRD50	0.153134	2.76075	0.04	0	1
AC097376.2	0.153134	2.9575	0.04	0	1
ELMOD2	0.153134	3.24652	0.04	0	1
C4orf46	0.153134	2.49964	0.04	0	1
SPATA4	0.153134	2.12028	0.04	0	1
NEIL3	0.153134	2.03111	0.04	0	1
CMBL	0.153134	4.44028	0.04	0	1
C5orf22	0.153134	2.69177	0.04	0	1
CCDC152	0.153134	2.36896	0.04	0	1
AC025171.2	0.153134	2.15303	0.04	0	1
ANKDD1B	0.153134	4.96918	0.04	0	1
AC113404.1	0.153134	3.86491	0.04	0	1
ZBED3-AS1	0.153134	2.24903	0.04	0	1
PDE8B	0.153134	2.12028	0.04	0	1
MEF2C-AS1	0.153134	4.30546	0.04	0	1
KIAA0825	0.153134	1.91945	0.04	0	1
GIN1	0.153134	2.50084	0.04	0	1
AC010226.1	0.153134	2.49877	0.04	0	1
DTWD2	0.153134	2.59604	0.04	0	1
FBN2	0.153134	2.03115	0.04	0	1
MEIKIN	0.153134	2.40523	0.04	0	1
SHROOM1	0.153134	1.94238	0.04	0	1
AC008608.2	0.153134	1.82107	0.04	0	1
TMCO6	0.153134	2.30629	0.04	0	1
DND1	0.153134	1.81811	0.04	0	1
PCDH12	0.153134	2.40101	0.04	0	1
PCYOX1L	0.153134	2.25403	0.04	0	1
GPX3	0.153134	2.71682	0.04	0	1
HAVCR1	0.153134	2.25502	0.04	0	1
WWC1	0.153134	4.31037	0.04	0	1
NEURL1B	0.153134	3.85401	0.04	0	1
COL23A1	0.153134	1.9435	0.04	0	1
AC008443.5	0.153134	3.24621	0.04	0	1
GMDS	0.153134	1.81915	0.04	0	1
BPHL	0.153134	2.59798	0.04	0	1
LY86-AS1	0.153134	2.03161	0.04	0	1
AL139095.4	0.153134	2.36965	0.04	0	1
CASC15	0.153134	4.4338	0.04	0	1
AL031775.1	0.153134	2.03161	0.04	0	1
U91328.1	0.153134	1.92086	0.04	0	1
HIST1H3E	0.153134	1.81975	0.04	0	1
C6orf47-AS1	0.153134	2.68196	0.04	0	1
PPT2-EGFL8	0.153134	1.92483	0.04	0	1
HLA-DQB1-AS1	0.153134	1.9223	0.04	0	1
BTBD9	0.153134	1.94026	0.04	0	1
ENPP5	0.153134	3.24845	0.04	0	1
GSTA1	0.153134	1.91356	0.04	0	1
OOEP	0.153134	2.6924	0.04	0	1
IRAK1BP1	0.153134	1.9218	0.04	0	1
UBE3D	0.153134	1.81606	0.04	0	1
MANEA-DT	0.153134	3.24675	0.04	0	1
AL513550.1	0.153134	2.3674	0.04	0	1
HACE1	0.153134	2.36932	0.04	0	1
AL359711.2	0.153134	2.30618	0.04	0	1
HSF2	0.153134	1.81491	0.04	0	1
VNN3	0.153134	1.94177	0.04	0	1
PDE7B	0.153134	2.69152	0.04	0	1
EPM2A	0.153134	2.11848	0.04	0	1
AL080276.2	0.153134	2.59442	0.04	0	1
ZDHHC14	0.153134	2.15337	0.04	0	1
AL627422.2	0.153134	2.95894	0.04	0	1
C6orf99	0.153134	2.59539	0.04	0	1
AL035530.2	0.153134	2.25098	0.04	0	1
TCTE3	0.153134	2.40334	0.04	0	1
CYTH3	0.153134	2.36979	0.04	0	1
AC005082.1	0.153134	2.03001	0.04	0	1
NME8	0.153134	2.30612	0.04	0	1
SPDYE16	0.153134	2.0291	0.04	0	1
LMTK2	0.153134	2.03048	0.04	0	1
CNPY4	0.153134	1.9419	0.04	0	1
CASTOR3	0.153134	3.24723	0.04	0	1
CLDN15	0.153134	3.24904	0.04	0	1
AC005070.3	0.153134	3.31607	0.04	0	1
AC018638.7	0.153134	1.9435	0.04	0	1
COPG2	0.153134	3.24328	0.04	0	1
SLC35B4	0.153134	2.15282	0.04	0	1
AGBL3	0.153134	2.15389	0.04	0	1
AC083880.1	0.153134	1.9414	0.04	0	1
MTRNR2L6	0.153134	2.15016	0.04	0	1
EPHA1	0.153134	2.68978	0.04	0	1
TCAF1	0.153134	1.92222	0.04	0	1
ZBED6CL	0.153134	1.82283	0.04	0	1
PAXIP1-AS2	0.153134	2.3048	0.04	0	1
NCAPG2	0.153134	2.30111	0.04	0	1
GEMIN8	0.153134	1.94066	0.04	0	1
FANCB	0.153134	1.81896	0.04	0	1
ASB9	0.153134	2.6924	0.04	0	1
SCML2	0.153134	2.15389	0.04	0	1
GK-AS1	0.153134	2.37089	0.04	0	1
AC092198.1	0.153134	4.31037	0.04	0	1
GPR34	0.153134	2.37066	0.04	0	1
FUNDC1	0.153134	1.94099	0.04	0	1
AC231533.1	0.153134	3.20037	0.04	0	1
SLC35A2	0.153134	1.92386	0.04	0	1
DLG3	0.153134	4.07486	0.04	0	1
PLS3	0.153134	1.92483	0.04	0	1
TMEM255A	0.153134	3.24736	0.04	0	1
OCRL	0.153134	2.0311	0.04	0	1
ENOX2	0.153134	1.82077	0.04	0	1
ZNF75D	0.153134	2.02927	0.04	0	1
FGF13	0.153134	4.97925	0.04	0	1
AFF2	0.153134	2.12028	0.04	0	1
PLXNB3	0.153134	2.40523	0.04	0	1
AC124242.1	0.153134	2.3059	0.04	0	1
POLR3D	0.153134	2.12004	0.04	0	1
AC009630.3	0.153134	1.92333	0.04	0	1
XKR4	0.153134	2.02883	0.04	0	1
TMEM68	0.153134	1.9228	0.04	0	1
NECAB1	0.153134	1.9435	0.04	0	1
RBM12B	0.153134	3.24487	0.04	0	1
TMEM67	0.153134	2.37006	0.04	0	1
ZHX1	0.153134	2.1509	0.04	0	1
PRNCR1	0.153134	1.93729	0.04	0	1
CASC8	0.153134	1.94313	0.04	0	1
AF230666.1	0.153134	3.24904	0.04	0	1
SLC45A4	0.153134	1.94287	0.04	0	1
TSNARE1	0.153134	2.03077	0.04	0	1
NRBP2	0.153134	2.12028	0.04	0	1
ZNF517	0.153134	2.59604	0.04	0	1
RFX3	0.153134	1.94049	0.04	0	1
RFX3-AS1	0.153134	2.40523	0.04	0	1
IFT74	0.153134	1.92314	0.04	0	1
MOB3B	0.153134	1.92412	0.04	0	1
AL162231.2	0.153134	2.6924	0.04	0	1
CD72	0.153134	2.153	0.04	0	1
CR786580.1	0.153134	3.86398	0.04	0	1
PIP5K1B	0.153134	1.92198	0.04	0	1
SUSD3	0.153134	4.68438	0.04	0	1
ZNF510	0.153134	2.25403	0.04	0	1
INVS	0.153134	2.02888	0.04	0	1
ZNF618	0.153134	1.94308	0.04	0	1
SLC2A8	0.153134	2.59579	0.04	0	1
SLC25A25-AS1	0.153134	1.92411	0.04	0	1
AL353803.4	0.153134	1.94011	0.04	0	1
ADAMTS13	0.153134	3.31795	0.04	0	1
BRD3OS	0.153134	1.81148	0.04	0	1
ABCA2	0.153134	2.15294	0.04	0	1
LINC01150	0.153134	2.59525	0.04	0	1
CD81-AS1	0.153134	2.35581	0.04	0	1
SLC22A18AS	0.153134	1.9435	0.04	0	1
HBG1	0.153134	5.68596	0.04	0	1
AC104389.4	0.153134	3.9328	0.04	0	1
AC132192.2	0.153134	2.59604	0.04	0	1
AC080023.1	0.153134	2.03161	0.04	0	1
KCNC1	0.153134	2.12028	0.04	0	1
SAAL1	0.153134	1.81817	0.04	0	1
TMEM86A	0.153134	3.35121	0.04	0	1
PRMT3	0.153134	4.74409	0.04	0	1
AC006299.1	0.153134	4.58867	0.04	0	1
BDNF	0.153134	3.85401	0.04	0	1
DCDC1	0.153134	2.40523	0.04	0	1
AL035078.1	0.153134	2.15223	0.04	0	1
LBHD1	0.153134	2.11954	0.04	0	1
AP005233.2	0.153134	3.85401	0.04	0	1
ARAP1-AS2	0.153134	2.12028	0.04	0	1
AP002770.1	0.153134	2.35329	0.04	0	1
GVQW3	0.153134	2.40523	0.04	0	1
MYO7A	0.153134	1.81939	0.04	0	1
NARS2	0.153134	1.94179	0.04	0	1
AMOTL1	0.153134	2.15389	0.04	0	1
IFT46	0.153134	2.36978	0.04	0	1
TBCEL	0.153134	2.40432	0.04	0	1
CCDC15	0.153134	2.25412	0.04	0	1
FEZ1	0.153134	1.915	0.04	0	1
AP003486.1	0.153134	1.81585	0.04	0	1
STAM-AS1	0.153134	3.24797	0.04	0	1
AL450384.2	0.153134	3.9298	0.04	0	1
ZNF33B	0.153134	2.45145	0.04	0	1
SYT15	0.153134	2.4999	0.04	0	1
AGAP9	0.153134	1.92436	0.04	0	1
PBLD	0.153134	4.97412	0.04	0	1
DNA2	0.153134	2.11392	0.04	0	1
AC073370.1	0.153134	2.30678	0.04	0	1
USP54	0.153134	2.6924	0.04	0	1
AGAP5	0.153134	1.82283	0.04	0	1
ALDH18A1	0.153134	2.44875	0.04	0	1
ZDHHC16	0.153134	2.1197	0.04	0	1
ERLIN1	0.153134	1.94244	0.04	0	1
LZTS2	0.153134	2.11889	0.04	0	1
PDZD7	0.153134	2.50084	0.04	0	1
MFSD13A	0.153134	1.943	0.04	0	1
GSTO2	0.153134	2.03161	0.04	0	1
ADRB1	0.153134	2.12028	0.04	0	1
ACADSB	0.153134	2.49905	0.04	0	1
UTF1	0.153134	2.59604	0.04	0	1
AL592071.1	0.153134	2.25502	0.04	0	1
AC021054.1	0.153134	1.94126	0.04	0	1
FBXL14	0.153134	2.36503	0.04	0	1
NCAPD2	0.153134	1.92272	0.04	0	1
PRH1	0.153134	2.30678	0.04	0	1
TAS2R14	0.153134	2.11639	0.04	0	1
AC023790.2	0.153134	2.03161	0.04	0	1
ERP27	0.153134	2.5952	0.04	0	1
PDE3A	0.153134	5.37067	0.04	0	1
TM7SF3	0.153134	1.81923	0.04	0	1
ARNTL2	0.153134	2.12028	0.04	0	1
DENND5B	0.153134	1.81279	0.04	0	1
AC004241.1	0.153134	1.9435	0.04	0	1
PFKM	0.153134	3.8537	0.04	0	1
KRT7	0.153134	2.03073	0.04	0	1
TNS2	0.153134	2.59604	0.04	0	1
AC073611.1	0.153134	2.03161	0.04	0	1
MAP3K12	0.153134	2.11778	0.04	0	1
TESPA1	0.153134	2.29612	0.04	0	1
ZBTB39	0.153134	2.03016	0.04	0	1
LRP1-AS	0.153134	1.91062	0.04	0	1
E2F7	0.153134	4.31037	0.04	0	1
POC1B-AS1	0.153134	2.6909	0.04	0	1
RAD9B	0.153134	1.92348	0.04	0	1
TCTN1	0.153134	2.69177	0.04	0	1
FBXO21	0.153134	2.15103	0.04	0	1
AC002070.1	0.153134	3.85235	0.04	0	1
AC069234.2	0.153134	1.92483	0.04	0	1
ABCB9	0.153134	3.85277	0.04	0	1
ZNF605	0.153134	2.11799	0.04	0	1
CENPJ	0.153134	2.30587	0.04	0	1
[truncated: 8,850 more rows]

## Sheet: DEG_Plasmacytoid DCCR_VS_PD
	p_val	avg_log2FC	pct.1	pct.2	p_val_adj
MTURN	1.11138748785032e-05	3.80404	0.288	0.035	0.394165
GCN1	4.19788980051241e-05	2.02378	0.373	0.093	1
RPS26	6.26359322448134e-05	-0.478292	0.966	0.977	1
AASDHPPT	9.3019350899048e-05	1.86297	0.475	0.198	1
EPS8L2	0.000140375	2.4048	0.288	0.058	1
RPL26	0.000327881	0.490462	0.966	0.953	1
NRBF2	0.000390968	-1.72705	0.169	0.442	1
ACTB	0.000480344	0.566237	0.983	0.977	1
DENND2D	0.000656758	2.82693	0.186	0.023	1
HLA-DQA2	0.000761524	3.44933	0.186	0.023	1
LINC01480	0.000763344	-3.39346	0	0.174	1
RHEX	0.000773559	0.972584	0.729	0.558	1
MIR4435-2HG	0.000782172	-1.91513	0.153	0.384	1
MAST3	0.000790356	2.03241	0.271	0.07	1
PHGDH	0.000819841	-2.85661	0.017	0.209	1
KAT6B	0.00100351	-1.1947	0.085	0.349	1
ST6GALNAC6	0.00112892	4.49653	0.119	0	1
ZFYVE19	0.00112892	4.5405	0.119	0	1
ZSWIM4	0.00112892	5.09892	0.119	0	1
AMD1	0.00113349	1.60259	0.542	0.36	1
ZNF100	0.00119613	-3.3365	0	0.163	1
IFITM2	0.0013006	1.75318	0.441	0.221	1
HSP90AA1	0.0013204	0.472886	0.966	0.849	1
RPL13A	0.00140485	-0.52622	0.983	0.977	1
RBBP6	0.00151501	0.844399	0.644	0.477	1
LAGE3	0.00161705	-1.33376	0.102	0.337	1
PARP15	0.00178699	-1.31791	0.034	0.221	1
PSMD1	0.00201704	1.24716	0.508	0.267	1
RAB8A	0.00205511	0.890544	0.678	0.465	1
ZNF7	0.00210597	3.11582	0.186	0.035	1
PTOV1	0.00211063	1.83077	0.254	0.07	1
TRIM27	0.0021202	-1.00006	0.119	0.36	1
KCTD12	0.00248749	2.67557	0.22	0.058	1
SOS1	0.00262549	-2.03789	0.102	0.302	1
MAP3K3	0.00267034	3.53646	0.102	0	1
ZCCHC3	0.00267034	3.60225	0.102	0	1
CCDC146	0.00276215	2.48778	0.136	0.012	1
EZH1	0.00282105	1.63457	0.373	0.151	1
ISG15	0.00283309	-1.37034	0.136	0.36	1
CCDC28A	0.00283588	1.32352	0.373	0.163	1
BRD3	0.00286135	1.66728	0.305	0.116	1
CTBS	0.00294534	1.48924	0.424	0.209	1
DENND1B	0.00297213	-2.04833	0.085	0.291	1
NR4A2	0.00298208	-3.75841	0.102	0.291	1
CEP78	0.00304201	2.23393	0.203	0.047	1
COLGALT1	0.00305234	-0.653316	0.254	0.07	1
RIF1	0.00324635	1.8985	0.339	0.151	1
DCLRE1C	0.00338263	1.99665	0.237	0.07	1
KIF13B	0.00347944	1.86458	0.322	0.14	1
MTG1	0.00357668	-1.89531	0.119	0.314	1
ENTPD1	0.00365389	-1.68876	0.085	0.279	1
RBMXL1	0.00365857	2.53283	0.153	0.023	1
ELOC	0.0036927	0.762702	0.78	0.628	1
LILRA4	0.00394315	0.846688	0.729	0.558	1
NSMCE2	0.00414404	-3.12781	0.017	0.163	1
SNX10	0.00419144	1.85955	0.305	0.128	1
SERINC3	0.0042156	-1.19445	0.288	0.535	1
FBXO7	0.0043052	-0.98839	0.356	0.605	1
SLC37A1	0.00440408	-1.46336	0.102	0.302	1
TMEM35B	0.0044436	2.12886	0.153	0.023	1
SNRPA1	0.00445499	-0.490849	0.339	0.593	1
GRASP	0.00446259	-2.29445	0.068	0.244	1
PYCARD	0.00446644	0.918374	0.729	0.628	1
BHLHE41	0.00450513	-3.31664	0	0.128	1
OCIAD1	0.00460822	0.581508	0.661	0.477	1
WDR1	0.0046347	0.830206	0.797	0.663	1
TCF12	0.00464948	1.29281	0.305	0.116	1
RMDN1	0.00491839	1.76504	0.356	0.163	1
ST8SIA4	0.0050582	-1.63142	0.102	0.302	1
SPSB3	0.00525323	1.00901	0.678	0.477	1
CD63	0.00529326	1.16041	0.695	0.547	1
ELOVL1	0.00537104	1.33211	0.475	0.267	1
XIST	0.00538222	-2.36138	0.017	0.163	1
CMTR2	0.0055099	2.44164	0.186	0.047	1
AC106897.1	0.00569432	-2.50815	0.034	0.186	1
P2RY8	0.00575303	-1.43781	0.169	0.384	1
RPL27A	0.00586442	-0.63238	0.949	0.93	1
VTA1	0.00589696	1.53194	0.322	0.14	1
SEC24C	0.00598528	1.43359	0.39	0.209	1
ROGDI	0.0060757	2.01591	0.254	0.093	1
FCGRT	0.00618997	0.636187	0.814	0.581	1
FAM96A	0.00624808	0.615569	0.814	0.628	1
LIMS2	0.0063134	2.88751	0.085	0	1
AL662796.1	0.0063134	3.5228	0.085	0	1
KCNA5	0.0063134	3.60589	0.085	0	1
SCNN1B	0.0063134	2.85887	0.085	0	1
INSR	0.0063134	3.94231	0.085	0	1
ARMCX3	0.00639981	-0.420759	0.322	0.558	1
SURF6	0.00646547	1.82358	0.203	0.058	1
SNAPC3	0.00674994	-1.38991	0.068	0.244	1
CC2D1A	0.00696966	-2.47517	0	0.116	1
NAAA	0.00703243	-1.17642	0.136	0.337	1
IRF4	0.00703603	-1.14522	0.661	0.814	1
FAM160A1	0.0072263	-2.16871	0.051	0.209	1
VASP	0.00742033	-0.301976	0.136	0.349	1
HLA-A	0.00743988	-0.448746	0.983	0.965	1
RSPH3	0.00750924	1.87443	0.22	0.07	1
S100A11	0.00762317	0.744228	0.831	0.663	1
MRPL33	0.00769332	-0.831635	0.322	0.558	1
TIPARP	0.00785167	-2.525	0.085	0.256	1
NSMAF	0.00789236	2.39057	0.237	0.081	1
ANKZF1	0.00792942	1.56769	0.254	0.093	1
IFI6	0.00796966	-2.35271	0.051	0.209	1
PHF8	0.00796966	-1.79822	0.051	0.209	1
CEP104	0.00815861	-1.52942	0.034	0.186	1
SH3PXD2A	0.0082201	-2.402	0.017	0.151	1
USP36	0.00833513	-1.20785	0.203	0.407	1
ASNS	0.00855014	-2.31035	0.034	0.174	1
TTC24	0.00860724	1.5495	0.254	0.105	1
UTP3	0.00861438	1.38572	0.39	0.209	1
RBL2	0.00884226	0.932876	0.458	0.267	1
CDH23	0.00886515	0.779847	0.271	0.105	1
GCLC	0.00890109	2.29315	0.136	0.023	1
MED21	0.00909089	-2.26953	0.068	0.233	1
VAMP5	0.00920048	-1.10121	0.136	0.349	1
FAM120AOS	0.00930285	-2.16218	0.034	0.174	1
CNTRL	0.0093371	0.856085	0.441	0.244	1
CPSF7	0.00945167	-0.846741	0.169	0.372	1
EP300	0.00948479	-0.721572	0.186	0.43	1
B2M	0.00948798	-0.218026	1	1	1
EIF2B2	0.00977344	-1.69005	0.068	0.233	1
TATDN3	0.0098773	0.639904	0.441	0.244	1
ATP2B1	0.00998415	-1.2497	0.136	0.326	1
ZNF428	0.0101691	1.19705	0.441	0.256	1
TARS	0.0102222	-0.976829	0.237	0.442	1
GAB2	0.0102261	-2.03293	0.051	0.198	1
SIN3A	0.0102321	-0.983657	0.153	0.36	1
MFSD12	0.0103726	1.46976	0.424	0.256	1
SAP30BP	0.0106265	0.704352	0.695	0.453	1
HSPA13	0.0107542	-1.23818	0.186	0.395	1
MYEF2	0.0107619	-3.1356	0	0.105	1
JMJD8	0.0107619	-3.06009	0	0.105	1
CCDC71	0.0107633	-1.94102	0.034	0.174	1
PTPRJ	0.0108509	1.32077	0.254	0.093	1
ZBP1	0.0108515	-1.36006	0.169	0.349	1
LSR	0.0108925	-2.64276	0.017	0.14	1
RGS1	0.0109443	-1.28705	0.407	0.558	1
PIK3R5	0.0112324	-1.26574	0.237	0.442	1
RGS16	0.0112602	-2.49072	0.051	0.198	1
DNAJC25-GNG10	0.011367	2.17956	0.153	0.035	1
AL133415.1	0.0113894	-1.67026	0.407	0.57	1
CYC1	0.0114984	-0.806556	0.136	0.337	1
SLAMF7	0.0115338	0.559792	0.746	0.57	1
CGGBP1	0.0116309	-0.812195	0.203	0.442	1
FAM118A	0.0117796	-1.25111	0.153	0.349	1
BCOR	0.0119119	-1.27702	0.136	0.314	1
PAF1	0.0120285	-0.989144	0.186	0.395	1
TBL3	0.0120945	2.20396	0.169	0.047	1
ISCA1	0.012224	-1.06414	0.22	0.419	1
LCK	0.0123095	3.18381	0.102	0.012	1
MOB3C	0.0123095	3.01614	0.102	0.012	1
FAM24B	0.0123095	3.1706	0.102	0.012	1
KLF4	0.0123722	-1.5933	0.136	0.302	1
GYPC	0.0124399	-1.26424	0.237	0.419	1
RPS23	0.0124413	0.242923	0.983	0.988	1
SREK1IP1	0.0124495	-0.82442	0.305	0.523	1
AC022167.3	0.0125108	-1.97521	0.017	0.14	1
SKI	0.0125144	-2.88474	0.034	0.163	1
LUC7L2	0.0127406	-0.900613	0.288	0.512	1
DCUN1D1	0.0127673	1.09023	0.39	0.209	1
ZKSCAN8	0.0128637	1.75918	0.22	0.081	1
GNG10	0.0131506	1.2367	0.339	0.163	1
RAB1A	0.0131765	-0.811343	0.373	0.593	1
ACTG1	0.0132297	0.440792	0.966	0.919	1
FAM120A	0.01329	1.29286	0.373	0.209	1
MTRNR2L8	0.0133906	1.03054	1	1	1
CHD2	0.0134658	-0.88052	0.508	0.744	1
ZNF639	0.0134873	2.47691	0.102	0.012	1
CRTAP	0.0135198	1.87559	0.203	0.07	1
MT1X	0.0136106	-1.90083	0.051	0.198	1
RBM27	0.0139015	2.2976	0.102	0.012	1
MYADM	0.0139759	-0.717418	0.61	0.744	1
COPS3	0.0140177	-0.754164	0.288	0.477	1
GOLGA7	0.014105	1.03112	0.39	0.221	1
MCEE	0.0142489	0.340317	0.085	0.256	1
POLR3K	0.01426	1.45266	0.288	0.128	1
PRNP	0.0142882	1.50024	0.407	0.244	1
INSIG2	0.0143109	-1.93483	0.068	0.221	1
NFU1	0.0143246	-1.12999	0.136	0.326	1
NFS1	0.0143268	2.13511	0.102	0.012	1
IFI27L1	0.014465	-2.05851	0.034	0.163	1
UGP2	0.0144842	1.38094	0.407	0.244	1
APEX1	0.0146773	0.423057	0.763	0.593	1
PSAT1	0.0147646	-2.55109	0.034	0.163	1
CRELD2	0.0148217	-0.557823	0.068	0.221	1
LRRC34	0.0149823	4.50911	0.068	0	1
COQ3	0.0149823	2.54025	0.068	0	1
AP003469.4	0.0149823	3.35346	0.068	0	1
MSANTD3	0.0149823	2.53585	0.068	0	1
ROBO3	0.0149823	3.02804	0.068	0	1
GRK5	0.0149823	2.34561	0.068	0	1
TNFAIP2	0.0149823	2.72134	0.068	0	1
B3GNTL1	0.0149823	3.19266	0.068	0	1
ZBTB14	0.0149823	3.3233	0.068	0	1
ZNF345	0.0149823	3.01556	0.068	0	1
RPS20	0.0150309	-0.643507	0.915	0.919	1
RNF168	0.0150998	-1.30941	0.153	0.326	1
CYTH4	0.0152715	0.782881	0.678	0.523	1
HDDC2	0.0152864	-1.24434	0.102	0.267	1
RAB10	0.0156948	0.691953	0.627	0.442	1
PNPT1	0.0156962	-2.04841	0.034	0.163	1
SDHAF1	0.0157459	1.52412	0.237	0.093	1
GIT1	0.0158096	1.16321	0.153	0.035	1
MYCBP2	0.0159983	0.742818	0.508	0.372	1
PRIM2	0.016018	1.62012	0.186	0.058	1
RING1	0.0162845	-1.20226	0.102	0.267	1
STRBP	0.0165588	1.32262	0.356	0.198	1
SLC6A9	0.0165987	-2.38667	0	0.093	1
BBS9	0.0165987	-2.1978	0	0.093	1
GPT2	0.0165987	-2.27286	0	0.093	1
ZSWIM1	0.0165987	-3.11592	0	0.093	1
IGLC2	0.0167145	0.590458	0.119	0.291	1
R3HCC1L	0.0167347	1.61906	0.203	0.07	1
ZNF71	0.0167777	2.5784	0.119	0.023	1
NOA1	0.0167834	-1.09369	0.136	0.314	1
DCAF6	0.0168056	0.978957	0.424	0.244	1
USP10	0.0172775	-0.672083	0.153	0.337	1
EIF2AK4	0.0177331	-0.772846	0.407	0.605	1
AREG	0.0178066	-2.04873	0.068	0.209	1
MRS2	0.0178066	-1.67824	0.068	0.209	1
DUSP5	0.0178572	0.427215	0.576	0.43	1
ZDHHC24	0.017889	-0.931903	0.102	0.267	1
PSMD9	0.0179254	0.928229	0.525	0.407	1
UNC45A	0.0181062	1.53875	0.254	0.116	1
CASZ1	0.0181437	2.19826	0.119	0.023	1
ENTPD3-AS1	0.0181437	2.49108	0.119	0.023	1
PLAU	0.0181437	2.68665	0.119	0.023	1
MRPS14	0.0185226	0.969253	0.424	0.256	1
FADS2	0.0185567	-2.30182	0.017	0.128	1
MDP1	0.018757	1.3245	0.203	0.07	1
TLR7	0.0187973	1.31819	0.356	0.198	1
NADK	0.0191314	0.805461	0.525	0.349	1
ABCB9	0.0193017	-1.59786	0.102	0.256	1
TYMP	0.0193365	-1.43052	0.085	0.233	1
PCGF5	0.0193547	-0.869976	0.288	0.477	1
RASA1	0.0194146	-1.76213	0.017	0.128	1
MRPL47	0.0194385	-1.00652	0.203	0.384	1
VARS	0.019477	1.18754	0.203	0.07	1
CYB5R1	0.0196062	1.96077	0.119	0.023	1
UTP11	0.0196311	-1.29334	0.136	0.302	1
RBM5	0.0196366	-0.341246	0.203	0.407	1
VAMP3	0.0196879	1.01238	0.322	0.163	1
KIAA1551	0.0198238	0.933038	0.576	0.43	1
TRIM21	0.0198565	-1.75958	0.017	0.128	1
MINDY2	0.0199786	-0.216842	0.085	0.233	1
TTN-AS1	0.0201161	1.9892	0.119	0.023	1
NAA35	0.0201614	-1.39049	0.051	0.186	1
ZNF385C	0.0203071	-1.6113	0.017	0.128	1
STOML2	0.0203191	-0.890969	0.39	0.57	1
CCT2	0.0204238	0.469388	0.644	0.488	1
HMGCS1	0.0205328	-1.44368	0.051	0.186	1
B4GAT1	0.0211706	1.62742	0.119	0.023	1
NSA2	0.0215571	0.552198	0.78	0.674	1
TSPAN13	0.0216548	0.818241	0.593	0.442	1
BDH2	0.0217157	1.74995	0.119	0.023	1
EPSTI1	0.0217839	-2.24233	0.051	0.174	1
SEPHS2	0.0217988	1.24581	0.271	0.128	1
PRR13	0.0218134	0.595627	0.797	0.721	1
GCLM	0.02188	2.00404	0.203	0.081	1
NDUFAF5	0.0219019	-2.31512	0.034	0.151	1
CTSO	0.0226453	1.84227	0.136	0.035	1
OSBPL7	0.0226453	2.11377	0.136	0.035	1
AC012368.1	0.0226466	-1.18827	0.068	0.209	1
BIN1	0.0227367	1.44018	0.254	0.116	1
RPGR	0.0227961	-2.48797	0.034	0.151	1
GPN2	0.0228824	-1.05387	0.102	0.256	1
GSTP1	0.0231233	0.353161	0.898	0.826	1
GRAMD1A	0.0231713	2.39399	0.136	0.035	1
AGFG1	0.0231987	1.30013	0.271	0.128	1
NRM	0.0232079	2.46153	0.153	0.047	1
RNF123	0.023255	1.90616	0.169	0.058	1
SIRT2	0.0232888	1.01661	0.39	0.221	1
CCDC85C	0.0233035	-1.02578	0.051	0.186	1
SDF4	0.023428	-0.948937	0.169	0.349	1
MYNN	0.0234759	-1.27403	0.085	0.233	1
SPIN1	0.0237053	2.21416	0.153	0.047	1
BTN2A2	0.0242358	-1.29227	0.085	0.233	1
JOSD1	0.0242358	-1.12771	0.085	0.233	1
CFLAR	0.0242499	-0.285991	0.424	0.674	1
ELP5	0.0243639	-0.917973	0.153	0.326	1
RSRP1	0.0244978	0.170317	0.814	0.651	1
GOPC	0.0245288	1.2638	0.305	0.163	1
CTNNBL1	0.0245403	1.30334	0.288	0.151	1
PCID2	0.0246237	1.45253	0.254	0.116	1
HECTD1	0.0248681	-0.709308	0.322	0.512	1
FADS1	0.0251715	-1.83719	0.034	0.151	1
MTG2	0.0251715	-1.63202	0.034	0.151	1
SLC17A9	0.0252273	-1.59716	0.051	0.174	1
FBXL12	0.0252273	-3.1046	0.051	0.174	1
DGCR2	0.0252273	-1.60025	0.051	0.174	1
COMMD9	0.0252438	1.34072	0.305	0.163	1
ITGA4	0.02529	-1.27232	0.356	0.547	1
MT-ND6	0.0253158	-0.647319	0.881	0.93	1
HDAC8	0.0254157	-0.902356	0.085	0.233	1
AL033527.5	0.025599	-2.49478	0	0.081	1
IGKV1-6	0.025599	-11.4613	0	0.081	1
MRPL30	0.025599	-2.35096	0	0.081	1
NUFIP1	0.025599	-2.53284	0	0.081	1
JDP2	0.025599	-1.82282	0	0.081	1
VAC14	0.025599	-3.76402	0	0.081	1
PLSCR3	0.025599	-2.15163	0	0.081	1
TP53INP2	0.025599	-2.44116	0	0.081	1
FCER2	0.025599	-3.49215	0	0.081	1
RAB11B-AS1	0.025599	-1.74548	0	0.081	1
ASPHD2	0.025599	-2.19631	0	0.081	1
RHOA	0.0258684	0.339441	0.966	0.895	1
BCAS3	0.02618	2.17915	0.169	0.058	1
CD58	0.0262296	-0.779118	0.085	0.233	1
TRAF6	0.0262404	-2.18494	0.068	0.198	1
SLC9B2	0.0262575	-2.22316	0.017	0.116	1
PLAGL1	0.0262575	-2.34932	0.017	0.116	1
MPEG1	0.0263228	0.628346	0.695	0.581	1
CD38	0.0264879	-1.4793	0.254	0.395	1
RAB22A	0.0267399	1.38847	0.186	0.07	1
RRM2B	0.0267472	1.41224	0.237	0.105	1
POLRMT	0.0268553	-2.23791	0.017	0.116	1
GAPT	0.0269389	0.891459	0.542	0.372	1
CNST	0.0269736	-1.10515	0.169	0.337	1
CHPF	0.0270608	-1.4399	0.085	0.221	1
CALU	0.0271203	-1.16511	0.22	0.395	1
DR1	0.0273273	0.749299	0.508	0.326	1
H2AFX	0.0273386	-0.52141	0.051	0.186	1
COBLL1	0.027376	-0.940639	0.339	0.523	1
MGAT2	0.02741	-0.265472	0.254	0.477	1
AKT3	0.0274648	-2.24152	0.017	0.116	1
MAN2A1	0.0275507	1.13628	0.39	0.244	1
USP22	0.0276279	1.33228	0.237	0.105	1
RALY	0.027778	-0.34912	0.475	0.663	1
NRAS	0.0277829	-0.916916	0.237	0.419	1
ESD	0.0279087	0.746769	0.492	0.302	1
DDIT3	0.0279922	-0.673928	0.119	0.267	1
AKAP10	0.0280666	1.72783	0.203	0.081	1
MED11	0.0280682	-1.43634	0.068	0.198	1
KIAA1143	0.0282139	-1.14897	0.153	0.314	1
ATP6V1G1	0.0282902	0.43404	0.932	0.849	1
EZH2	0.0283022	-1.1255	0.034	0.151	1
SLC35E2A	0.0283022	1.65685	0.169	0.058	1
RSRC2	0.0284773	-0.761909	0.458	0.64	1
TRADD	0.0285444	-0.897466	0.203	0.384	1
FHIT	0.028613	1.6631	0.153	0.047	1
TBX19	0.0287499	3.61024	0.085	0.012	1
LINC01150	0.0287499	2.46253	0.085	0.012	1
CIPC	0.0287499	2.87268	0.085	0.012	1
PRAM1	0.0287499	2.47487	0.085	0.012	1
C12orf29	0.0288554	-0.661794	0.034	0.151	1
LY96	0.0293396	1.09717	0.39	0.244	1
ATP11A	0.0293653	-1.78472	0.017	0.116	1
ZBTB10	0.0294647	1.34168	0.237	0.105	1
VPS36	0.0294997	0.760188	0.525	0.372	1
PLEKHG4B	0.0296125	2.93134	0.085	0.012	1
EID2	0.0296125	2.25557	0.085	0.012	1
LZIC	0.029656	1.2462	0.288	0.151	1
BCKDK	0.0298156	-0.83843	0.153	0.326	1
STAT1	0.0299233	-1.86963	0.136	0.279	1
CDK17	0.0299575	-0.791739	0.169	0.337	1
DDX3Y	0.029973	-0.951844	0.288	0.477	1
TOR2A	0.0300234	-1.49296	0.017	0.116	1
GDE1	0.0300337	-0.952508	0.119	0.279	1
RNF149	0.030177	-0.301255	0.576	0.767	1
MPDU1	0.030205	-1.10311	0.169	0.326	1
EIF1B	0.0303537	0.784028	0.678	0.488	1
TMBIM4	0.030398	1.50299	0.186	0.07	1
CCNDBP1	0.0303991	0.830851	0.492	0.349	1
EIF2B5	0.0304327	1.51848	0.153	0.047	1
TCTEX1D2	0.0304973	2.50675	0.085	0.012	1
CYP2U1	0.0304973	2.24963	0.085	0.012	1
C9orf139	0.0304973	2.47485	0.085	0.012	1
POLI	0.0304973	2.50151	0.085	0.012	1
CD33	0.0304973	2.70355	0.085	0.012	1
THAP11	0.030571	1.45245	0.169	0.058	1
AHDC1	0.0306154	2.17834	0.203	0.081	1
DGKQ	0.0306942	-1.31416	0.017	0.116	1
ABHD12	0.0306942	0.544696	0.017	0.116	1
RYBP	0.0308847	1.3316	0.271	0.14	1
MGME1	0.0309542	1.38991	0.186	0.07	1
MXD1	0.0310153	-1.7389	0.068	0.198	1
ZNF689	0.0311621	1.50795	0.169	0.058	1
POM121C	0.0312725	1.13398	0.22	0.093	1
PDE4DIP	0.0312726	0.24269	0.051	0.174	1
PODXL2	0.0314046	2.24113	0.085	0.012	1
ZNF846	0.0314046	2.27704	0.085	0.012	1
QRICH1	0.0314095	-0.604256	0.153	0.314	1
BUD13	0.0315315	-1.79173	0.068	0.198	1
PDLIM1	0.0316465	-1.10075	0.186	0.337	1
IKBKE	0.0317068	-2.0783	0.034	0.14	1
UBE3A	0.0318175	0.83801	0.475	0.337	1
CYHR1	0.0318991	0.197051	0.271	0.128	1
ANO6	0.032311	1.45953	0.288	0.151	1
PLXND1	0.032335	2.01472	0.085	0.012	1
TSPAN33	0.032335	1.97711	0.085	0.012	1
ALDH3A2	0.032335	1.70897	0.085	0.012	1
IRF9	0.0323359	-3.31379	0.034	0.14	1
IFT80	0.0323736	1.38118	0.169	0.058	1
ASB7	0.0324847	-2.55866	0.068	0.186	1
TANGO2	0.0326755	-1.87857	0.051	0.163	1
LPGAT1	0.0328542	1.3432	0.22	0.093	1
EFCAB2	0.0328542	1.22173	0.22	0.093	1
ARHGAP26	0.0329757	-3.25726	0.034	0.14	1
CAMLG	0.0329797	-0.791072	0.22	0.395	1
DNTTIP2	0.033113	1.02797	0.492	0.326	1
ZNF195	0.0331881	-1.42891	0.085	0.221	1
ARIH1	0.0331881	-1.58042	0.085	0.221	1
SCO1	0.0332672	-1.86858	0.051	0.163	1
HMGCL	0.0332889	1.67759	0.085	0.012	1
RAB15	0.0332889	1.66991	0.085	0.012	1
SIGLEC10	0.0332889	0.37126	0.085	0.012	1
DDX50	0.033308	1.10718	0.39	0.256	1
NPM1	0.0333637	-0.269756	0.864	0.953	1
KLHL14	0.0336263	-2.20216	0.034	0.14	1
MTMR9	0.0337051	-1.76534	0.085	0.221	1
ARHGAP27	0.0337536	0.68	0.475	0.326	1
ALG5	0.0337879	-1.17857	0.271	0.419	1
RBM10	0.0342241	-1.24557	0.068	0.198	1
ATP6V1B2	0.0344061	1.05521	0.322	0.186	1
ZEB2	0.034552	0.315099	0.593	0.43	1
PXK	0.0345803	-0.949985	0.22	0.407	1
TXNRD1	0.0346099	1.27455	0.458	0.314	1
PPA1	0.0348549	-0.796414	0.322	0.477	1
ZFP36L1	0.0348654	1.74357	0.322	0.186	1
TRMT10C	0.0348891	0.921982	0.39	0.244	1
NSL1	0.035034	1.16242	0.356	0.221	1
NTHL1	0.0350689	1.15992	0.153	0.047	1
TPM2	0.0351113	0.478085	0.593	0.419	1
ZNF142	0.0356442	0.317916	0.034	0.14	1
C17orf80	0.0357781	0.848477	0.153	0.047	1
ZFP36	0.035785	-0.754237	0.881	0.953	1
PTK2B	0.0357998	-0.949518	0.153	0.302	1
DAP3	0.0358259	-0.914333	0.271	0.43	1
LINC00115	0.0359475	2.97603	0.051	0	1
MECR	0.0359475	2.57725	0.051	0	1
RAVER2	0.0359475	2.65209	0.051	0	1
ATXN7L2	0.0359475	2.56641	0.051	0	1
AL391832.2	0.0359475	2.56285	0.051	0	1
IL18RAP	0.0359475	3.24173	0.051	0	1
PHOSPHO2	0.0359475	3.02997	0.051	0	1
ARPC4-TTLL3	0.0359475	3.32371	0.051	0	1
DHFR2	0.0359475	2.64119	0.051	0	1
PHLDB2	0.0359475	3.18197	0.051	0	1
ALG1L2	0.0359475	3.2035	0.051	0	1
ARHGEF37	0.0359475	2.52436	0.051	0	1
HK3	0.0359475	2.76556	0.051	0	1
PAQR8	0.0359475	2.82212	0.051	0	1
C6orf99	0.0359475	2.39669	0.051	0	1
AC083880.1	0.0359475	2.81845	0.051	0	1
RARRES2	0.0359475	2.62677	0.051	0	1
NEIL2	0.0359475	2.6472	0.051	0	1
EPHX2	0.0359475	2.95789	0.051	0	1
AC044849.1	0.0359475	2.5421	0.051	0	1
MSC-AS1	0.0359475	3.10486	0.051	0	1
DEPTOR	0.0359475	2.73695	0.051	0	1
TIGD5	0.0359475	2.73342	0.051	0	1
MAMDC4	0.0359475	2.96502	0.051	0	1
MAN1B1-DT	0.0359475	3.26775	0.051	0	1
AC026250.1	0.0359475	2.64763	0.051	0	1
STX3	0.0359475	3.01536	0.051	0	1
AP002990.1	0.0359475	2.80792	0.051	0	1
PYGM	0.0359475	3.90783	0.051	0	1
ALDH3B1	0.0359475	2.51616	0.051	0	1
CXCR5	0.0359475	3.81538	0.051	0	1
PRKCQ	0.0359475	2.44614	0.051	0	1
OTUD1	0.0359475	2.97004	0.051	0	1
AL365203.2	0.0359475	2.30604	0.051	0	1
AL450326.1	0.0359475	2.81401	0.051	0	1
RASSF4	0.0359475	2.42371	0.051	0	1
TYSND1	0.0359475	2.5301	0.051	0	1
LZTS2	0.0359475	2.67412	0.051	0	1
DHX32	0.0359475	2.87766	0.051	0	1
AC021054.1	0.0359475	2.1062	0.051	0	1
CLEC12A	0.0359475	3.09834	0.051	0	1
CAPRIN2	0.0359475	3.09061	0.051	0	1
PAN3-AS1	0.0359475	2.51714	0.051	0	1
IGHV1-2	0.0359475	7.82589	0.051	0	1
ZSCAN29	0.0359475	3.04779	0.051	0	1
SPESP1	0.0359475	2.64869	0.051	0	1
LINC01579	0.0359475	3.25948	0.051	0	1
ALOX15	0.0359475	2.77018	0.051	0	1
GUCY2D	0.0359475	3.02353	0.051	0	1
GRAP	0.0359475	2.73884	0.051	0	1
TBX21	0.0359475	3.7364	0.051	0	1
AC016588.2	0.0359475	2.66279	0.051	0	1
ZNF439	0.0359475	2.73707	0.051	0	1
ANO8	0.0359475	2.16493	0.051	0	1
ZNF667	0.0359475	2.77289	0.051	0	1
PANX2	0.0359475	2.87847	0.051	0	1
GATD3B	0.0359475	3.13081	0.051	0	1
MCM3AP-AS1	0.0359475	3.25543	0.051	0	1
DEDD2	0.0361705	-0.973028	0.186	0.349	1
PLXNB2	0.0362965	1.15551	0.407	0.256	1
S1PR1	0.0363395	-2.52291	0.034	0.14	1
CD151	0.0363395	-2.54755	0.034	0.14	1
LATS1	0.0363672	1.23599	0.373	0.233	1
NAGK	0.0366535	0.390126	0.492	0.326	1
TMX2	0.0367554	1.28838	0.322	0.186	1
AP4B1	0.0370981	-1.69965	0.068	0.186	1
TMC6	0.0371599	-1.20631	0.153	0.291	1
PHTF2	0.0372218	-0.830309	0.051	0.174	1
TTC39A	0.0376712	1.13044	0.186	0.07	1
DUSP12	0.0376712	-1.74224	0.051	0.163	1
DNAJC15	0.0377532	-0.659334	0.458	0.628	1
PTMS	0.0380164	1.17829	0.22	0.093	1
ZDHHC5	0.0380946	-1.12767	0.085	0.221	1
AL133467.1	0.0381925	-1.65146	0.085	0.209	1
SPAG16	0.0384544	2.62346	0.102	0.023	1
RASSF6	0.0384544	2.25841	0.102	0.023	1
PIP4K2C	0.0384948	-0.935404	0.034	0.14	1
TSPAN3	0.0386176	0.347486	0.593	0.36	1
RHOG	0.0386635	-0.458599	0.373	0.616	1
NLRP7	0.0389148	1.41604	0.271	0.14	1
SRSF10	0.0389863	0.54921	0.797	0.674	1
SIRT3	0.0390172	-1.73956	0.051	0.163	1
ATP5MF	0.0390346	0.393845	0.881	0.907	1
TRAPPC6B	0.0390826	1.47706	0.339	0.209	1
SNX2	0.0392446	0.404926	0.441	0.302	1
SLC16A1-AS1	0.0395325	-1.78594	0	0.07	1
IGKV1D-39	0.0395325	-4.1111	0	0.07	1
CHCHD6	0.0395325	-1.9369	0	0.07	1
NEK11	0.0395325	-1.93075	0	0.07	1
USP13	0.0395325	-2.59114	0	0.07	1
SGCB	0.0395325	-2.42723	0	0.07	1
CCNG2	0.0395325	-2.35369	0	0.07	1
AC106882.1	0.0395325	-1.788	0	0.07	1
ARSK	0.0395325	-2.35488	0	0.07	1
FAM27C	0.0395325	-2.19764	0	0.07	1
PANX1	0.0395325	-1.96013	0	0.07	1
IFI27	0.0395325	-1.9194	0	0.07	1
SLFN13	0.0395325	-1.65051	0	0.07	1
AC067852.2	0.0395325	-2.23212	0	0.07	1
GAMT	0.0395325	-3.20023	0	0.07	1
PROSER3	0.0395325	-2.10727	0	0.07	1
PPM1F	0.0395325	-2.70432	0	0.07	1
FEN1	0.0396067	-1.60705	0.068	0.186	1
CLCN6	0.0396929	-2.93868	0.017	0.105	1
IRAK2	0.0396929	-1.9737	0.017	0.105	1
POMK	0.0396929	-2.95617	0.017	0.105	1
IWS1	0.0396994	1.07381	0.356	0.221	1
NAA40	0.0397821	0.991097	0.169	0.058	1
N4BP2L1	0.0397975	-0.646495	0.407	0.605	1
ARL3	0.0399913	-0.98004	0.034	0.14	1
GALK1	0.0402636	1.42429	0.271	0.151	1
EBAG9	0.0402828	-0.846482	0.102	0.244	1
AC092683.1	0.0404001	2.23274	0.102	0.023	1
CDK5RAP2	0.0404037	-1.57362	0.051	0.163	1
EML4	0.0406264	0.474145	0.593	0.477	1
MED27	0.0406365	1.45616	0.22	0.105	1
APLP2	0.0406705	0.853098	0.373	0.221	1
DBNL	0.0406719	0.158463	0.661	0.593	1
NDUFB2	0.0407374	0.358992	0.797	0.721	1
CXorf40B	0.0409061	-0.850747	0.136	0.291	1
TBRG4	0.0410779	1.35015	0.237	0.116	1
GART	0.0410779	1.56945	0.237	0.116	1
CENPQ	0.0414039	2.29937	0.102	0.023	1
LSM3	0.0414142	0.318738	0.661	0.512	1
TUBE1	0.0414893	-1.75363	0.017	0.105	1
ZDHHC17	0.041534	0.729303	0.458	0.291	1
AC027682.3	0.0418319	-1.45148	0.051	0.163	1
TCTN1	0.0423285	-0.976006	0.034	0.14	1
GTF3C1	0.0423776	-0.66221	0.153	0.314	1
TP53BP2	0.0424131	-2.0595	0.017	0.105	1
PDE6B	0.0424287	2.10179	0.102	0.023	1
TRGV3	0.0424287	2.09085	0.102	0.023	1
TBP	0.0426793	-0.582149	0.119	0.267	1
SYVN1	0.0427053	-0.768264	0.254	0.419	1
HMGN4	0.0428117	1.31402	0.441	0.337	1
FBXO38	0.0428565	-1.2097	0.102	0.233	1
CEPT1	0.0429437	1.72988	0.203	0.093	1
DCTPP1	0.0430018	1.17351	0.288	0.163	1
SERF2	0.043131	0.267177	1	0.977	1
ARGLU1	0.0433577	-0.602822	0.695	0.849	1
TBC1D8	0.0434749	1.6168	0.102	0.023	1
NOL6	0.0434749	1.87477	0.102	0.023	1
TRAC	0.0434749	2.08768	0.102	0.023	1
SP140	0.0436388	-1.32087	0.068	0.186	1
SERTAD2	0.0436669	0.461883	0.458	0.302	1
MRPL54	0.0439877	-0.399617	0.458	0.651	1
WDR46	0.0440157	1.04707	0.356	0.233	1
TMEM18	0.0440552	0.826223	0.424	0.279	1
LRP8	0.0441073	1.4684	0.254	0.128	1
RGL2	0.0441073	1.01132	0.254	0.128	1
LINC00528	0.0443128	-1.32434	0.017	0.105	1
SCO2	0.0443128	-1.71561	0.017	0.105	1
PAQR6	0.0443128	2.40171	0.119	0.035	1
RALGAPA2	0.0443128	2.30621	0.119	0.035	1
NARF	0.0444018	-0.935592	0.271	0.43	1
LAIR1	0.0444241	0.133089	0.441	0.291	1
FKBP11	0.0446171	-0.922229	0.305	0.442	1
ERAL1	0.0447655	1.35258	0.288	0.163	1
SLC1A4	0.0448137	-0.655387	0.237	0.407	1
ACTR1B	0.0448166	-2.07764	0.051	0.163	1
ISG20L2	0.0448484	-0.820051	0.169	0.326	1
NINJ1	0.0449258	-1.03994	0.271	0.407	1
CHMP1A	0.0449691	1.25969	0.271	0.151	1
OCEL1	0.0450515	0.854997	0.203	0.081	1
MARCH5	0.0450906	-0.776765	0.186	0.349	1
COX6C	0.0451325	-0.447721	0.881	0.907	1
NAA30	0.0452893	-1.24915	0.017	0.105	1
TEX9	0.0452893	-1.62869	0.017	0.105	1
CMKLR1	0.0453888	1.13063	0.254	0.128	1
NCSTN	0.045395	0.976289	0.39	0.267	1
CANT1	0.0454322	1.08062	0.305	0.174	1
HHEX	0.0455852	1.48763	0.237	0.116	1
TRIM26	0.0455902	-1.24601	0.051	0.163	1
KIAA2026	0.0455902	-1.23434	0.051	0.163	1
FGL2	0.0456327	2.07979	0.102	0.023	1
CHAC1	0.0457816	-1.8427	0.068	0.186	1
ELP2	0.0457907	-0.838204	0.153	0.302	1
TMEM156	0.0457945	-1.57638	0.153	0.291	1
SIGIRR	0.0459592	0.739288	0.22	0.093	1
EIF3A	0.0460231	0.579256	0.763	0.698	1
MARCH1	0.0460265	1.08968	0.305	0.174	1
ALKBH7	0.0460972	0.424084	0.712	0.593	1
APTR	0.0462839	-1.04353	0.017	0.105	1
PAPOLG	0.0465152	1.41968	0.203	0.093	1
DARS	0.0466758	0.743913	0.508	0.372	1
UBE2E1	0.046742	-0.198252	0.475	0.314	1
RNF31	0.0467451	1.23694	0.102	0.023	1
KLHDC3	0.0470352	0.816524	0.39	0.244	1
SCMH1	0.0471712	0.818791	0.186	0.07	1
BASP1	0.0471712	-0.327647	0.051	0.163	1
GORASP1	0.0472968	2.27421	0.119	0.035	1
HACD2	0.0472968	2.03168	0.119	0.035	1
PSPC1	0.0473069	-0.5928	0.186	0.349	1
PXN-AS1	0.0473505	2.05118	0.153	0.058	1
CD99	0.04741	0.262415	0.949	0.907	1
MT-ND1	0.047458	-0.335578	0.983	1	1
MT-CYB	0.047458	-0.195572	1	1	1
LINC00996	0.04747	0.972628	0.525	0.384	1
NAA10	0.0479369	1.65732	0.186	0.081	1
G2E3	0.0479789	-0.516236	0.051	0.163	1
SLC25A11	0.0480461	-1.74224	0.102	0.233	1
COG3	0.048083	-0.866247	0.322	0.512	1
AIFM1	0.0481217	1.50521	0.22	0.105	1
WDR13	0.0481695	-0.881328	0.153	0.302	1
FAM120B	0.0481926	-1.34837	0.119	0.267	1
SQOR	0.0482376	1.91493	0.136	0.047	1
RAPGEF2	0.048343	-0.260756	0.085	0.221	1
MCFD2	0.0486406	-0.650749	0.22	0.384	1
THAP9-AS1	0.0487352	1.36213	0.186	0.081	1
SMIM5	0.0487381	0.672714	0.373	0.221	1
RAP1B	0.0490804	0.294105	0.847	0.698	1
CAPZB	0.049114	0.46993	0.746	0.663	1
CCND2	0.0491262	-1.2609	0.119	0.256	1
NOTCH1	0.0493641	-1.83994	0.034	0.128	1
TPR	0.0495239	0.691752	0.61	0.512	1
GALNT2	0.0496121	-0.67527	0.322	0.512	1
PLEKHD1	0.0496568	-1.94008	0.102	0.221	1
SUSD6	0.0497319	-0.761848	0.136	0.291	1
TOP2B	0.0497445	0.94923	0.373	0.233	1
TXN	0.0500986	0.593556	0.915	0.884	1
ADAM19	0.0501093	-0.794622	0.339	0.523	1
USP42	0.0501238	-1.73719	0.102	0.233	1
RPL38	0.0501605	-0.346587	0.898	0.93	1
TRAPPC2B	0.0503535	1.19066	0.22	0.105	1
CA8	0.0503653	1.70384	0.186	0.081	1
ATP11C	0.050448	1.69138	0.119	0.035	1
CALM2	0.0505138	0.37955	0.881	0.884	1
DESI1	0.0507104	-1.08113	0.153	0.291	1
RBM22	0.050793	-0.776069	0.22	0.395	1
LGALS1	0.0508193	-0.515543	0.763	0.837	1
MAP3K7	0.0508285	-0.585228	0.119	0.267	1
SUMF2	0.0509412	-0.161101	0.254	0.442	1
IMPDH1	0.0509696	1.77326	0.153	0.058	1
MX1	0.0509716	-1.46863	0.305	0.43	1
BCAP31	0.0510221	-0.553715	0.576	0.744	1
PAXIP1-AS1	0.0511762	1.79772	0.136	0.047	1
NDUFS5	0.0512062	-0.622026	0.746	0.837	1
TOGARAM1	0.05123	0.868992	0.356	0.221	1
SPART	0.051262	0.762039	0.305	0.163	1
PSMA5	0.051439	0.636785	0.627	0.558	1
EIF1AY	0.0515769	0.51343	0.542	0.372	1
PBXIP1	0.0516106	-0.858861	0.254	0.419	1
TMEM50A	0.0516437	0.41643	0.746	0.744	1
TMEM161B-AS1	0.0519098	1.46463	0.153	0.058	1
RNF139	0.0519329	-1.05709	0.068	0.186	1
CUEDC1	0.0519329	1.3679	0.203	0.093	1
RNF5	0.0519858	0.548238	0.627	0.488	1
DERL1	0.0521005	-0.498139	0.356	0.558	1
RBM42	0.0521106	0.657587	0.525	0.384	1
STK17B	0.0521816	-0.752023	0.508	0.721	1
PSMA3-AS1	0.0522262	-0.742294	0.254	0.453	1
PCK2	0.0523953	-0.868603	0.085	0.209	1
MCCC1	0.0525685	1.55493	0.237	0.128	1
CDR2	0.052896	1.47613	0.186	0.081	1
YDJC	0.0530107	-1.06866	0.102	0.233	1
MORF4L2	0.0532133	-0.560771	0.475	0.663	1
AMMECR1	0.0532427	-1.55775	0.034	0.128	1
NUBP1	0.0532801	-0.732446	0.136	0.279	1
RGS19	0.0533635	-1.14283	0.373	0.512	1
ATP5F1C	0.0535325	0.512707	0.814	0.709	1
CBX1	0.0535744	1.12282	0.203	0.093	1
OPN3	0.0536011	0.545478	0.271	0.151	1
NARS	0.053664	0.792824	0.492	0.337	1
MTMR12	0.0539118	1.94977	0.169	0.07	1
DBI	0.0539557	0.481138	0.881	0.826	1
HIST1H1C	0.0539674	-1.17667	0.136	0.279	1
ATF4	0.0541708	-0.170511	0.559	0.721	1
SERGEF	0.0542632	1.56323	0.136	0.047	1
TEP1	0.0542802	0.954559	0.237	0.116	1
GCHFR	0.0542802	1.17822	0.237	0.116	1
FBRSL1	0.0545055	1.00692	0.254	0.128	1
PKM	0.0546385	0.761038	0.797	0.709	1
SERBP1	0.0547711	0.303108	0.864	0.767	1
TCEAL3	0.0548396	1.39704	0.169	0.07	1
MEMO1	0.0549215	1.41836	0.119	0.035	1
ZXDC	0.0549215	1.38781	0.119	0.035	1
ARMC10	0.0549215	1.54529	0.119	0.035	1
HACD4	0.0549215	1.40632	0.119	0.035	1
PLEKHA5	0.0549215	0.707261	0.119	0.035	1
RAP1GAP2	0.0550635	1.00123	0.237	0.116	1
HS3ST3B1	0.055078	0.939784	0.22	0.105	1
SEC24D	0.0551519	-0.395301	0.186	0.349	1
CKS1B	0.055259	-0.930279	0.068	0.186	1
KANSL3	0.0552756	-1.46123	0.034	0.128	1
VPS11	0.0552756	-1.00792	0.034	0.128	1
KLF10	0.0553399	-1.53118	0.288	0.407	1
DOCK2	0.0554282	-1.1064	0.254	0.407	1
NCBP2-AS2	0.0555043	0.564	0.542	0.384	1
PUM1	0.0555357	1.16927	0.424	0.326	1
PYURF	0.0556172	0.601598	0.61	0.488	1
CAPZA1	0.0558066	0.283201	0.729	0.628	1
RALGPS2	0.0558881	-0.262284	0.186	0.36	1
MLXIP	0.0560739	1.53152	0.288	0.174	1
ZNF213-AS1	0.0560902	1.27684	0.119	0.035	1
SEC24B	0.0561177	1.17488	0.203	0.093	1
LINC02256	0.056155	-1.32649	0.186	0.302	1
PDPK1	0.0568899	0.8292	0.441	0.326	1
CRLF3	0.056968	0.79656	0.356	0.221	1
PRPF18	0.0569876	-0.660176	0.068	0.186	1
CNOT4	0.0571051	0.589162	0.39	0.256	1
LPXN	0.0571117	0.873979	0.593	0.477	1
MICB	0.0581779	-1.23289	0.068	0.174	1
RNGTT	0.0584285	-1.36685	0.085	0.198	1
MT-ND4	0.0585397	0.423461	0.983	0.988	1
PARD6A	0.058611	-2.71993	0.017	0.093	1
ABCG1	0.058611	-1.98713	0.017	0.093	1
MAIP1	0.0586848	-1.04257	0.051	0.151	1
OGFRL1	0.0586848	1.27249	0.169	0.07	1
MRPL9	0.0587259	-0.663573	0.271	0.442	1
XBP1	0.0587756	-0.261441	0.559	0.756	1
POLDIP2	0.0587805	-1.03346	0.119	0.244	1
RPLP2	0.0588038	-0.256068	0.966	0.965	1
KRR1	0.0589054	-0.602552	0.271	0.465	1
CNP	0.0590247	0.687588	0.542	0.395	1
COX7C	0.0593082	-0.285062	0.932	0.93	1
HSPE1	0.0593255	0.573667	0.729	0.64	1
CMC2	0.0594502	-0.525504	0.322	0.477	1
AHI1	0.0594863	-0.898257	0.254	0.395	1
RC3H2	0.059571	1.1673	0.271	0.151	1
NR4A3	0.059847	-2.0094	0.203	0.314	1
COL6A3	0.0599072	-3.01612	0.017	0.093	1
GOLGA5	0.060014	1.75894	0.203	0.105	1
PDXK	0.0600225	-1.21856	0.068	0.174	1
ZC3H14	0.0601683	0.991047	0.186	0.081	1
UFM1	0.0603531	0.611721	0.712	0.616	1
RPS10	0.0603804	0.655054	0.356	0.221	1
WIPI1	0.0604772	-0.633251	0.102	0.221	1
SEC22B	0.0605506	1.04465	0.339	0.221	1
BTBD9	0.0606422	-1.18813	0.034	0.128	1
CDKN2A	0.0606422	-0.696582	0.034	0.128	1
SMIM12	0.0606583	-0.838603	0.169	0.326	1
DCTN1	0.060669	-1.06875	0.169	0.302	1
RNF6	0.0606864	0.450695	0.39	0.279	1
SIRT6	0.0609043	1.27196	0.136	0.047	1
ZER1	0.0609146	1.97645	0.203	0.105	1
ZDHHC14	0.0610415	0.874958	0.153	0.058	1
CDK10	0.0610415	1.29978	0.153	0.058	1
USP14	0.0611182	-0.562323	0.237	0.407	1
C20orf96	0.0612271	-1.90558	0.017	0.093	1
MED26	0.0612271	-2.00449	0.017	0.093	1
AJAP1	0.0612585	-2.6657	0	0.058	1
IPP	0.0612585	-1.93187	0	0.058	1
DOCK7	0.0612585	-2.39944	0	0.058	1
GEMIN6	0.0612585	-1.80159	0	0.058	1
LINC01816	0.0612585	-1.55709	0	0.058	1
AC017002.1	0.0612585	-2.11281	0	0.058	1
EPHA4	0.0612585	-2.05033	0	0.058	1
RAB43	0.0612585	-1.24657	0	0.058	1
NCK1-DT	0.0612585	-1.64214	0	0.058	1
ALPK1	0.0612585	-2.39095	0	0.058	1
TRIM23	0.0612585	-2.49429	0	0.058	1
SGTB	0.0612585	-2.17817	0	0.058	1
HIST1H4F	0.0612585	-1.96357	0	0.058	1
CCNQ	0.0612585	-2.05655	0	0.058	1
AP001453.1	0.0612585	-1.99957	0	0.058	1
RCE1	0.0612585	-2.11946	0	0.058	1
FXYD6	0.0612585	-2.07469	0	0.058	1
OAS3	0.0612585	-2.26513	0	0.058	1
LATS2	0.0612585	-1.88086	0	0.058	1
AL136295.5	0.0612585	-2.16221	0	0.058	1
NUBPL	0.0612585	-2.29336	0	0.058	1
PEAK1	0.0612585	-2.12244	0	0.058	1
ZNF710	0.0612585	-2.32119	0	0.058	1
TRAP1	0.0612585	-1.76588	0	0.058	1
MT1E	0.0612585	-2.6094	0	0.058	1
SLFN12L	0.0612585	-1.42154	0	0.058	1
SLC39A3	0.0612585	-1.90302	0	0.058	1
AC011446.2	0.0612585	-2.19369	0	0.058	1
ZNF154	0.0612585	-1.88122	0	0.058	1
NIPSNAP1	0.0612585	-2.71623	0	0.058	1
AC003681.1	0.0612585	-2.27157	0	0.058	1
C1QTNF6	0.0612585	-1.44519	0	0.058	1
AL021453.1	0.0612585	-2.50153	0	0.058	1
AP001610.1	0.0612585	-2.61001	0	0.058	1
PKN1	0.0613196	1.69738	0.237	0.128	1
MFSD2A	0.0614762	1.27738	0.254	0.14	1
EHD4	0.0615065	-0.562995	0.068	0.186	1
IFITM3	0.0615065	1.05699	0.203	0.093	1
RPL31	0.0615486	-0.305013	0.966	0.965	1
CD164	0.0618349	0.510051	0.847	0.791	1
INTS8	0.0620741	1.22205	0.136	0.047	1
IGHD	0.0620741	3.72402	0.136	0.047	1
SELENOO	0.0621337	1.32083	0.153	0.058	1
LRPAP1	0.0623845	-0.430038	0.458	0.581	1
PIGG	0.062445	1.05768	0.203	0.093	1
NME8	0.062571	-2.57793	0.017	0.093	1
CLIP1	0.0626339	1.006	0.305	0.186	1
SLC35B2	0.0627975	-0.848178	0.119	0.244	1
PSMD10	0.0628077	-0.553537	0.136	0.279	1
ACAT2	0.0629064	-1.08569	0.034	0.128	1
TRABD	0.0629379	-0.424422	0.746	0.826	1
TMEM14B	0.0631136	0.581883	0.661	0.57	1
RPL30	0.06325	0.218901	1	0.965	1
APRT	0.0633629	-0.40516	0.797	0.884	1
TENT5C	0.0635652	-0.805302	0.271	0.419	1
MKNK1	0.0638035	-1.11433	0.051	0.151	1
F2R	0.0638035	-1.26062	0.051	0.151	1
ZNF275	0.0638035	0.339141	0.051	0.151	1
DIP2B	0.0638035	-1.91858	0.051	0.151	1
ZNF678	0.0639391	-1.79309	0.017	0.093	1
AL390728.6	0.0639391	-1.89778	0.017	0.093	1
FBXO45	0.0639391	-1.93287	0.017	0.093	1
PTER	0.0639391	-1.56358	0.017	0.093	1
ACACA	0.0639391	-1.67766	0.017	0.093	1
TMUB1	0.0641316	-0.441737	0.085	0.209	1
WTAP	0.0643328	-0.909084	0.22	0.384	1
EPM2AIP1	0.0644667	1.09156	0.271	0.14	1
MAPK1IP1L	0.0646919	-0.801456	0.593	0.698	1
NBPF10	0.0647786	1.17885	0.322	0.209	1
RRBP1	0.0647888	-0.325872	0.644	0.779	1
TCF25	0.0648439	-0.314592	0.695	0.849	1
NUDCD3	0.0648472	-1.98626	0.068	0.174	1
TRAM2	0.0648703	-0.304161	0.051	0.151	1
C21orf2	0.0648703	-1.25523	0.051	0.151	1
TTYH2	0.065121	1.14358	0.186	0.081	1
TNFRSF12A	0.0651427	2.86816	0.169	0.081	1
APIP	0.0651604	-0.76118	0.169	0.314	1
CCDC32	0.0653296	-0.964005	0.305	0.442	1
DCUN1D4	0.0653319	-1.60034	0.017	0.093	1
AGPAT4	0.0653319	-1.63152	0.017	0.093	1
UPRT	0.0653319	-1.57162	0.017	0.093	1
CNTLN	0.0653319	-2.84538	0.017	0.093	1
LINC00324	0.0653319	-1.26634	0.017	0.093	1
ACTR5	0.0653319	-1.44736	0.017	0.093	1
POLR2I	0.0654762	0.354241	0.644	0.512	1
RGS2	0.0656003	-2.0472	0.305	0.395	1
C5orf24	0.0656789	-0.924201	0.102	0.221	1
ZNF395	0.0656954	0.855077	0.136	0.047	1
RPL23	0.0657484	-0.467459	0.915	0.895	1
SGMS1	0.0659518	-0.967126	0.051	0.151	1
CNOT10	0.0661723	-1.89348	0.119	0.244	1
JMJD1C	0.0663801	0.613509	0.729	0.581	1
ARHGAP45	0.0664697	-0.861733	0.22	0.384	1
WNT9A	0.0667389	2.86702	0.068	0.012	1
PRKCE	0.0667389	2.46067	0.068	0.012	1
HYAL3	0.0667389	2.40913	0.068	0.012	1
TLR10	0.0667389	2.26163	0.068	0.012	1
ZNF165	0.0667389	2.72749	0.068	0.012	1
SMURF1	0.0667389	2.65379	0.068	0.012	1
PTCD1	0.0667389	2.17963	0.068	0.012	1
GIMAP7	0.0667389	3.76669	0.068	0.012	1
TBL1X	0.0667389	2.46993	0.068	0.012	1
NRGN	0.0667389	2.15311	0.068	0.012	1
FAM196A	0.0667389	2.47334	0.068	0.012	1
AC048341.1	0.0667389	3.86307	0.068	0.012	1
ZNF624	0.0667389	2.14955	0.068	0.012	1
TTPAL	0.0667389	2.51799	0.068	0.012	1
ZNF14	0.0667389	2.08888	0.068	0.012	1
ZNF850	0.0667389	2.61548	0.068	0.012	1
TTLL1	0.0667389	2.38113	0.068	0.012	1
LRRC23	0.0667496	-1.55766	0.017	0.093	1
RNF219	0.0667496	-1.29141	0.017	0.093	1
SNCA	0.067048	0.99246	0.169	0.07	1
ZNF207	0.0672624	-0.757223	0.661	0.756	1
SFPQ	0.067385	0.677113	0.729	0.686	1
CCDC97	0.0674927	-1.01079	0.102	0.221	1
TSTA3	0.0675949	-0.392382	0.203	0.372	1
COX11	0.0678582	-0.657283	0.085	0.209	1
VTI1B	0.0680019	0.513203	0.492	0.337	1
NSFL1C	0.0680092	0.664019	0.407	0.267	1
ARHGEF1	0.0680561	-0.586492	0.288	0.453	1
AMBRA1	0.0681592	-1.71907	0.051	0.151	1
ENPP2	0.0681896	-2.35715	0.051	0.14	1
TADA1	0.0681926	-1.23616	0.017	0.093	1
ZDBF2	0.0681926	-1.46649	0.017	0.093	1
AP001816.1	0.0681926	-0.882955	0.017	0.093	1
NOP2	0.0681926	-1.21229	0.017	0.093	1
C12orf49	0.0681926	-1.59799	0.017	0.093	1
RAB11FIP4	0.0681926	-1.35779	0.017	0.093	1
CYTIP	0.0682762	-0.58959	0.475	0.57	1
TBC1D2B	0.0683278	0.74069	0.203	0.093	1
CTDSP2	0.0683286	1.50005	0.305	0.209	1
TOR3A	0.0685113	-0.605126	0.407	0.57	1
CCDC14	0.0685296	1.15189	0.203	0.105	1
WDR20	0.0685296	1.66893	0.203	0.105	1
GBP5	0.0686531	2.96994	0.068	0.012	1
S100A13	0.0686531	2.31595	0.068	0.012	1
UGDH-AS1	0.0686531	2.23911	0.068	0.012	1
BOP1	0.0686531	2.90596	0.068	0.012	1
STAC3	0.0686531	1.9913	0.068	0.012	1
LINC01569	0.0686531	2.13928	0.068	0.012	1
NOD2	0.0686531	2.00989	0.068	0.012	1
AC005332.1	0.0686531	2.27899	0.068	0.012	1
DLGAP1-AS1	0.0686531	3.1073	0.068	0.012	1
TOMM40	0.0686531	2.43591	0.068	0.012	1
PFDN4	0.0687522	0.758088	0.441	0.349	1
UQCRQ	0.0689078	-0.323331	0.797	0.826	1
POLR2C	0.0691452	-0.739606	0.186	0.326	1
PRDX6	0.0693181	-0.327101	0.593	0.756	1
PAFAH2	0.0693212	1.28965	0.186	0.081	1
BLNK	0.0696004	0.580011	0.661	0.651	1
SNX25	0.0696611	-0.572186	0.017	0.093	1
HEATR3	0.0696611	-0.944458	0.017	0.093	1
SDCCAG8	0.0698035	-0.861197	0.136	0.267	1
CPT1A	0.0699377	-0.887898	0.186	0.326	1
BIN2	0.0700494	0.533424	0.508	0.36	1
SLC7A5	0.070153	-0.569498	0.508	0.698	1
CCPG1	0.0701609	-0.798974	0.237	0.372	1
DBR1	0.0706121	1.78983	0.068	0.012	1
ZKSCAN4	0.0706121	1.93967	0.068	0.012	1
CD3G	0.0706121	1.92769	0.068	0.012	1
VAMP8	0.070631	0.326982	0.881	0.837	1
CDK6	0.0707034	-0.761347	0.169	0.314	1
TNFRSF14	0.0707456	0.926989	0.475	0.384	1
HS1BP3	0.070793	-1.98299	0.034	0.116	1
CSF2RB	0.0708077	0.516381	0.678	0.5	1
WRAP73	0.0710546	-0.807025	0.068	0.174	1
BORCS5	0.0710582	-1.05049	0.136	0.256	1
NAPSA	0.0712021	0.609207	0.644	0.512	1
PGM2L1	0.071244	1.27952	0.237	0.128	1
GADD45GIP1	0.0715032	-2.54131	0.068	0.163	1
RNF4	0.0715035	-0.880995	0.305	0.465	1
TOP1MT	0.0715143	0.526992	0.22	0.105	1
DIAPH1	0.0715201	-1.13185	0.153	0.291	1
GPATCH8	0.0716129	-0.670451	0.254	0.407	1
EEF1B2	0.0716898	0.173534	1	0.965	1
EIF5B	0.0719454	-0.331909	0.424	0.628	1
ALDH18A1	0.0721169	-1.58322	0.034	0.116	1
GSKIP	0.0721351	-0.476631	0.068	0.174	1
HNRNPA2B1	0.0722472	0.243523	0.932	0.907	1
RAB5A	0.0722901	-0.441438	0.288	0.465	1
LINC00909	0.07244	-1.18235	0.136	0.267	1
PLCG2	0.0724746	-0.410278	0.305	0.477	1
TCP11L1	0.0726152	0.872574	0.186	0.081	1
VPS54	0.0726168	2.97598	0.068	0.012	1
ADTRP	0.0726168	2.02341	0.068	0.012	1
PYCARD-AS1	0.0726168	1.88054	0.068	0.012	1
EGLN2	0.0726168	1.63786	0.068	0.012	1
ZBTB44	0.0728126	0.352233	0.288	0.174	1
DNAJA3	0.0728374	1.98125	0.169	0.081	1
NDUFS6	0.0728598	-0.398491	0.593	0.744	1
EIF6	0.0730346	0.524728	0.661	0.523	1
TM9SF1	0.0731828	-0.837698	0.102	0.221	1
ZNF880	0.0732289	-1.1314	0.068	0.174	1
NDUFC1	0.0733705	0.639909	0.661	0.628	1
SNRPD3	0.0734177	0.460827	0.661	0.593	1
ZNF484	0.0734609	-1.60451	0.034	0.116	1
GPSM3	0.0736337	0.323866	0.864	0.744	1
MED23	0.0739593	0.280946	0.305	0.174	1
LINC01684	0.0739951	2.0405	0.169	0.081	1
HIVEP2	0.0742426	-0.719109	0.136	0.267	1
YEATS2	0.0743364	-0.48956	0.068	0.174	1
HSPA5	0.0746428	-0.285601	0.831	0.907	1
NBEAL2	0.0746678	1.56472	0.068	0.012	1
ARRDC3-AS1	0.0746678	1.43661	0.068	0.012	1
STARD4-AS1	0.0746678	1.69657	0.068	0.012	1
DOCK1	0.0746678	1.53604	0.068	0.012	1
PLEKHO2	0.0746678	1.59989	0.068	0.012	1
LPCAT2	0.0746678	-1.08641	0.068	0.012	1
ENOX2	0.0748254	-1.54865	0.034	0.116	1
YEATS4	0.0748254	-1.49043	0.034	0.116	1
MT-ND5	0.0749203	-0.112401	0.983	1	1
RAD17	0.0751645	-0.96071	0.102	0.221	1
SIKE1	0.0752983	-0.849691	0.153	0.279	1
TOX4	0.0752983	0.51606	0.525	0.43	1
FAM208A	0.0754895	0.539428	0.322	0.186	1
SET	0.0756507	0.205911	0.78	0.663	1
WIPF1	0.0756618	-0.292112	0.441	0.593	1
SORL1	0.0759313	1.02422	0.305	0.198	1
IFRD2	0.0762296	-0.483722	0.119	0.244	1
TFRC	0.0764447	-0.769493	0.237	0.384	1
RSL1D1	0.0764955	-0.290881	0.593	0.756	1
VPS35L	0.0765922	-0.794746	0.068	0.174	1
TRIM22	0.0766481	0.487776	0.542	0.43	1
AKR1B1	0.0767341	-0.441427	0.085	0.198	1
EIF4A3	0.0767514	-0.744988	0.339	0.5	1
RBM38	0.0767659	-0.774242	0.169	0.302	1
DNAJB1	0.0771143	0.871341	0.288	0.186	1
RNF115	0.0772026	1.30344	0.254	0.151	1
PRKD2	0.0772054	-1.55291	0.068	0.163	1
NDUFS3	0.0774598	-0.483576	0.39	0.558	1
DNAJA2	0.0776131	0.558285	0.441	0.291	1
PRH1	0.0776165	-1.62159	0.034	0.116	1
ZBTB17	0.0778145	-0.968987	0.085	0.198	1
DDX19A	0.0783892	0.841269	0.186	0.081	1
CEP250	0.0783892	-1.34841	0.068	0.163	1
ETFA	0.0788107	-0.552897	0.254	0.419	1
SLC35F2	0.0788568	-0.118622	0.051	0.151	1
PFDN5	0.0789159	0.27426	0.932	0.942	1
SRD5A3	0.0790435	-1.55238	0.034	0.116	1
SECISBP2L	0.0790557	-0.338087	0.322	0.523	1
KLF2	0.0790831	0.722493	0.322	0.186	1
DNASE2	0.0791791	-0.609143	0.119	0.244	1
LCMT1	0.0792595	-0.73897	0.102	0.221	1
HSD17B7	0.0793841	2.85194	0.136	0.058	1
MRPS24	0.0794413	-0.772485	0.136	0.256	1
SULF2	0.0796748	0.383327	0.508	0.372	1
CYB5A	0.0798693	0.933943	0.271	0.151	1
PIK3AP1	0.0798747	0.762475	0.424	0.326	1
FCF1	0.0800109	1.33629	0.169	0.081	1
SRPK1	0.080042	-0.667301	0.186	0.326	1
BIRC6	0.0804448	0.183245	0.525	0.36	1
DPP4	0.0804918	-1.60254	0.034	0.116	1
TLR6	0.0804918	-1.24468	0.034	0.116	1
RNF185	0.0805327	1.67832	0.153	0.07	1
FBXL5	0.0805516	0.89273	0.373	0.291	1
EIF5A	0.080599	-0.718504	0.695	0.779	1
EIF4EBP3	0.0808011	-2.02376	0.068	0.163	1
NHLRC3	0.0811016	0.557476	0.339	0.198	1
RCOR3	0.0811137	-1.44893	0.102	0.209	1
SAMD8	0.081374	1.25304	0.237	0.128	1
CNOT3	0.0814139	-0.606136	0.153	0.291	1
UQCRH	0.0816589	-0.402625	0.78	0.86	1
RPL10	0.0817351	0.211892	1	0.977	1
CXXC1	0.0817738	-0.838482	0.22	0.372	1
TLCD1	0.081861	2.00099	0.153	0.07	1
KDM3B	0.0819802	-1.20343	0.085	0.186	1
AL117339.5	0.082	2.56931	0.085	0.023	1
ZNF548	0.082	2.4355	0.085	0.023	1
MPP1	0.0820294	-1.43946	0.068	0.163	1
IRF8	0.082089	0.412274	0.712	0.605	1
DHX15	0.0822202	0.667731	0.441	0.302	1
DDX24	0.0822888	-0.631197	0.695	0.756	1
EXOSC3	0.082526	1.5291	0.169	0.081	1
YIF1B	0.0826769	-0.617723	0.339	0.477	1
COA5	0.0827774	-1.17224	0.153	0.279	1
CRYBG3	0.0828895	-1.08384	0.136	0.244	1
TRIB2	0.083207	-1.61562	0.051	0.14	1
MUM1	0.083207	-1.41035	0.051	0.14	1
GFPT1	0.0832909	-0.623871	0.169	0.291	1
NUP107	0.0834499	0.885331	0.22	0.116	1
H1FX	0.083453	-1.18292	0.034	0.116	1
PRKD3	0.083534	-0.896063	0.102	0.221	1
PPDPF	0.0836955	0.369127	0.881	0.826	1
COMMD6	0.0838083	0.307413	0.932	0.919	1
HACE1	0.0839234	2.02443	0.085	0.023	1
PLIN3	0.0839453	0.756594	0.458	0.337	1
MON1B	0.084024	1.31807	0.254	0.14	1
HIVEP1	0.0840451	-0.875212	0.203	0.337	1
SMG6	0.0843189	-1.29914	0.085	0.186	1
NFE2L1	0.0845594	-1.19056	0.085	0.198	1
INO80	0.0849474	2.51053	0.119	0.047	1
CSGALNACT2	0.0849539	0.595182	0.271	0.151	1
CCDC92	0.0849664	-1.05316	0.034	0.116	1
NDUFS7	0.0850278	-0.39735	0.576	0.698	1
AC104699.1	0.0853564	-0.664289	0.119	0.244	1
PTGES3	0.0854351	0.318218	0.847	0.837	1
SMARCA2	0.0854541	0.890735	0.424	0.302	1
MPST	0.085544	-0.969	0.102	0.209	1
C11orf54	0.0855537	1.40637	0.186	0.093	1
LINC01176	0.0858832	2.99785	0.085	0.023	1
CASD1	0.0858832	2.10849	0.085	0.023	1
COMMD8	0.0860339	-0.921888	0.169	0.302	1
WDR18	0.0860339	1.02014	0.305	0.209	1
FTL	0.0860572	0.198086	1	0.953	1
RPP14	0.0861081	1.2084	0.203	0.105	1
SF3B6	0.0862754	0.33204	0.78	0.663	1
MRE11	0.0867367	1.08147	0.288	0.186	1
CLNS1A	0.0867434	0.57311	0.542	0.465	1
PRPF4	0.0868924	0.316234	0.22	0.116	1
UBE2H	0.087095	-1.15273	0.068	0.163	1
HSPBP1	0.087095	-1.36567	0.068	0.163	1
LIME1	0.0871838	-0.525545	0.254	0.419	1
TRAPPC2L	0.0872355	-0.34946	0.305	0.477	1
ALKBH5	0.0874149	-0.91682	0.186	0.326	1
ARF4	0.0876723	-0.556034	0.627	0.721	1
PHB	0.087702	0.420609	0.695	0.628	1
RBM41	0.0877482	1.50789	0.169	0.081	1
RCBTB1	0.0878798	1.92672	0.085	0.023	1
HMSD	0.0878798	2.05738	0.085	0.023	1
GLYCTK	0.0880596	-0.820511	0.034	0.116	1
RHEB	0.0883411	0.63803	0.559	0.453	1
TAZ	0.0884	-1.87184	0.068	0.163	1
RPE	0.088487	2.18173	0.102	0.035	1
CTNNBIP1	0.0884991	2.31662	0.034	0	1
PADI2	0.0884991	2.95143	0.034	0	1
NBPF3	0.0884991	2.47274	0.034	0	1
KDF1	0.0884991	1.5424	0.034	0	1
DLGAP3	0.0884991	2.51155	0.034	0	1
ZMYND12	0.0884991	2.04812	0.034	0	1
PIK3R3	0.0884991	1.62879	0.034	0	1
AC099568.2	0.0884991	2.23023	0.034	0	1
LRRC39	0.0884991	2.08758	0.034	0	1
RTCA-AS1	0.0884991	2.46922	0.034	0	1
DENND2C	0.0884991	1.68361	0.034	0	1
MTMR11	0.0884991	1.80586	0.034	0	1
SYT11	0.0884991	2.84859	0.034	0	1
FCRL3	0.0884991	1.92597	0.034	0	1
AL513329.1	0.0884991	1.90401	0.034	0	1
AL359265.3	0.0884991	1.73663	0.034	0	1
AC096677.1	0.0884991	1.97867	0.034	0	1
C1orf74	0.0884991	1.95555	0.034	0	1
GRHL1	0.0884991	1.77036	0.034	0	1
TOGARAM2	0.0884991	2.31499	0.034	0	1
IGKV5-2	0.0884991	4.39878	0.034	0	1
RGPD5	0.0884991	2.43463	0.034	0	1
MERTK	0.0884991	2.4733	0.034	0	1
RABL2A	0.0884991	2.14753	0.034	0	1
HNMT	0.0884991	1.97576	0.034	0	1
TANC1	0.0884991	2.57894	0.034	0	1
SLC40A1	0.0884991	2.10577	0.034	0	1
AC073254.1	0.0884991	2.32274	0.034	0	1
NKIRAS1	0.0884991	1.57532	0.034	0	1
ARPP21	0.0884991	2.56113	0.034	0	1
PLCD1	0.0884991	1.9041	0.034	0	1
POMGNT2	0.0884991	2.5814	0.034	0	1
AC104184.1	0.0884991	2.57275	0.034	0	1
CYB561D2.1	0.0884991	2.06436	0.034	0	1
MITF	0.0884991	2.33979	0.034	0	1
EBLN2	0.0884991	2.49768	0.034	0	1
MYLK-AS1	0.0884991	2.568	0.034	0	1
TMCC1-AS1	0.0884991	1.77579	0.034	0	1
P2RY13	0.0884991	1.98841	0.034	0	1
P2RY1	0.0884991	1.97712	0.034	0	1
AC106707.1	0.0884991	2.26796	0.034	0	1
TRIM59	0.0884991	2.12853	0.034	0	1
KCNMB3	0.0884991	2.09973	0.034	0	1
TNK2-AS1	0.0884991	2.46897	0.034	0	1
IDUA	0.0884991	1.9082	0.034	0	1
AC107068.1	0.0884991	1.99478	0.034	0	1
AC124016.2	0.0884991	2.17751	0.034	0	1
NUDT6	0.0884991	1.99779	0.034	0	1
SEMA5A	0.0884991	2.84293	0.034	0	1
AC025181.2	0.0884991	2.50314	0.034	0	1
SLCO4C1	0.0884991	2.17753	0.034	0	1
LEAP2	0.0884991	1.80999	0.034	0	1
EGR1	0.0884991	3.59923	0.034	0	1
HBEGF	0.0884991	2.84266	0.034	0	1
TIGD6	0.0884991	1.98189	0.034	0	1
BLOC1S5	0.0884991	2.229	0.034	0	1
HIST1H2BD	0.0884991	2.15341	0.034	0	1
HIST1H4E	0.0884991	1.96121	0.034	0	1
EGFL8	0.0884991	2.41064	0.034	0	1
ADGRB3	0.0884991	2.33452	0.034	0	1
AL080250.1	0.0884991	2.32347	0.034	0	1
MYO6	0.0884991	2.89309	0.034	0	1
SCML4	0.0884991	4.45494	0.034	0	1
AL080317.1	0.0884991	3.19599	0.034	0	1
CCR6	0.0884991	2.60107	0.034	0	1
CREB5	0.0884991	2.15972	0.034	0	1
DPY19L1	0.0884991	2.41958	0.034	0	1
TRGV4	0.0884991	2.27882	0.034	0	1
FZD1	0.0884991	1.91588	0.034	0	1
AC006333.2	0.0884991	1.95945	0.034	0	1
ZNF775	0.0884991	2.35274	0.034	0	1
AF196972.1	0.0884991	2.11031	0.034	0	1
EFNB1	0.0884991	2.13173	0.034	0	1
ARMCX4	0.0884991	1.90666	0.034	0	1
MYOM2	0.0884991	2.21344	0.034	0	1
TNFRSF10B	0.0884991	1.67043	0.034	0	1
LOXL2	0.0884991	1.58858	0.034	0	1
LETM2	0.0884991	2.17218	0.034	0	1
RAD21-AS1	0.0884991	1.91384	0.034	0	1
SPATC1	0.0884991	2.29042	0.034	0	1
TONSL	0.0884991	2.10468	0.034	0	1
CD274	0.0884991	3.53626	0.034	0	1
SPAG8	0.0884991	2.63797	0.034	0	1
ALDH1B1	0.0884991	1.66968	0.034	0	1
ASS1	0.0884991	2.81095	0.034	0	1
INPP5E	0.0884991	2.94328	0.034	0	1
NALT1	0.0884991	2.33543	0.034	0	1
PTDSS2	0.0884991	2.43188	0.034	0	1
CTSF	0.0884991	2.19747	0.034	0	1
CHKA	0.0884991	2.43426	0.034	0	1
FOLR3	0.0884991	2.10056	0.034	0	1
KCNE3	0.0884991	2.10099	0.034	0	1
PIH1D2	0.0884991	2.24964	0.034	0	1
HTR3A	0.0884991	2.24626	0.034	0	1
SMIM35	0.0884991	2.35379	0.034	0	1
LINC02551	0.0884991	2.19975	0.034	0	1
GATA3	0.0884991	2.37879	0.034	0	1
AL157392.5	0.0884991	1.99943	0.034	0	1
AL117336.3	0.0884991	2.52629	0.034	0	1
AGAP4	0.0884991	2.37817	0.034	0	1
AL133551.1	0.0884991	2.24	0.034	0	1
CCNJ	0.0884991	2.53447	0.034	0	1
FRAT1	0.0884991	2.19729	0.034	0	1
AL353719.1	0.0884991	1.98466	0.034	0	1
NEURL1	0.0884991	2.52208	0.034	0	1
TDRD1	0.0884991	2.52688	0.034	0	1
PLBD1	0.0884991	2.96567	0.034	0	1
RAPGEF3	0.0884991	2.90095	0.034	0	1
KRT8	0.0884991	2.37197	0.034	0	1
AC023509.4	0.0884991	2.80273	0.034	0	1
LRP1	0.0884991	1.98755	0.034	0	1
DPY19L2	0.0884991	2.31799	0.034	0	1
IRAK3	0.0884991	2.10045	0.034	0	1
BBS10	0.0884991	2.3037	0.034	0	1
MYL2	0.0884991	1.4877	0.034	0	1
PHETA1	0.0884991	2.45261	0.034	0	1
AL138966.2	0.0884991	2.46964	0.034	0	1
EBPL	0.0884991	2.06821	0.034	0	1
AL139089.1	0.0884991	2.36837	0.034	0	1
PRMT5-AS1	0.0884991	2.30562	0.034	0	1
IGHJ5	0.0884991	1.64278	0.034	0	1
AC123768.3	0.0884991	2.45493	0.034	0	1
ANKDD1A	0.0884991	1.70581	0.034	0	1
ABHD17C	0.0884991	2.42012	0.034	0	1
MIR9-3HG	0.0884991	3.09861	0.034	0	1
KIF7	0.0884991	2.2684	0.034	0	1
IDH2-DT	0.0884991	1.64113	0.034	0	1
FLYWCH1	0.0884991	1.9589	0.034	0	1
MEFV	0.0884991	1.98859	0.034	0	1
NETO2	0.0884991	2.4736	0.034	0	1
AC007728.1	0.0884991	2.48502	0.034	0	1
ELMO3	0.0884991	2.27003	0.034	0	1
AC009119.1	0.0884991	2.43982	0.034	0	1
AC092123.1	0.0884991	2.37193	0.034	0	1
C17orf67	0.0884991	2.73396	0.034	0	1
MARCH10	0.0884991	2.80141	0.034	0	1
TBC1D16	0.0884991	2.12172	0.034	0	1
CFAP53	0.0884991	2.2382	0.034	0	1
NEDD4L	0.0884991	1.82451	0.034	0	1
SIRPA	0.0884991	2.61368	0.034	0	1
AL035563.1	0.0884991	2.56493	0.034	0	1
AL035071.1	0.0884991	2.63479	0.034	0	1
SDC4	0.0884991	2.46359	0.034	0	1
AL031666.1	0.0884991	2.11686	0.034	0	1
PPP1R3D	0.0884991	2.64643	0.034	0	1
LINC00266-1	0.0884991	2.07566	0.034	0	1
AC027307.2	0.0884991	2.16742	0.034	0	1
AC007773.1	0.0884991	1.77306	0.034	0	1
AC020910.4	0.0884991	2.30929	0.034	0	1
CYP2S1	0.0884991	2.72469	0.034	0	1
MEGF8	0.0884991	2.21969	0.034	0	1
SIX5	0.0884991	2.01811	0.034	0	1
SIGLEC7	0.0884991	2.1971	0.034	0	1
AC008750.8	0.0884991	2.14854	0.034	0	1
ZNF616	0.0884991	2.15788	0.034	0	1
LILRB3	0.0884991	3.08153	0.034	0	1
ZNF547	0.0884991	2.05933	0.034	0	1
ZNF418	0.0884991	2.34711	0.034	0	1
GNAZ	0.0884991	2.19487	0.034	0	1
TCN2	0.0884991	1.63085	0.034	0	1
Z95114.1	0.0884991	2.13321	0.034	0	1
KDELR3	0.0884991	2.26874	0.034	0	1
APOBEC3H	0.0884991	2.06715	0.034	0	1
CCDC134	0.0884991	1.93405	0.034	0	1
CHKB-DT	0.0884991	2.13222	0.034	0	1
FP565260.1	0.0884991	2.37017	0.034	0	1
AL109761.1	0.0884991	1.89484	0.034	0	1
AP000254.1	0.0884991	2.26733	0.034	0	1
IGHA1	0.0886897	-0.494871	0.203	0.337	1
IMMP2L	0.0887714	-1.76071	0.051	0.14	1
MPHOSPH8	0.0888235	0.744499	0.525	0.419	1
PPIH	0.0889676	0.779384	0.356	0.244	1
ID1	0.0889934	-1.24398	0.102	0.209	1
DHPS	0.0890519	0.663885	0.441	0.302	1
SRM	0.0891073	-1.29772	0.119	0.221	1
RBBP8	0.0891816	-1.15913	0.169	0.291	1
FTSJ1	0.0893412	-0.917935	0.186	0.326	1
HYLS1	0.08964	-0.920087	0.034	0.116	1
ARRDC3	0.0897785	1.07423	0.203	0.105	1
WDPCP	0.0899137	1.81601	0.085	0.023	1
VWA5A	0.0899137	1.63051	0.085	0.023	1
BCAT1	0.0899137	1.84795	0.085	0.023	1
SDSL	0.0899137	1.72488	0.085	0.023	1
GEMIN2	0.0899137	1.83759	0.085	0.023	1
PWAR6	0.0899137	1.62115	0.085	0.023	1
RFWD3	0.0899137	1.92874	0.085	0.023	1
SP2	0.0902083	-1.20922	0.051	0.14	1
HCFC2	0.0903378	-2.11169	0.017	0.081	1
MARCH2	0.0903378	-1.89764	0.017	0.081	1
AKT1	0.0904576	1.18032	0.169	0.081	1
KLHL21	0.0906691	1.9905	0.186	0.093	1
PCNT	0.0907609	0.925332	0.271	0.163	1
PLEKHA2	0.0908461	1.48446	0.254	0.163	1
RPL36AL	0.0909257	-0.233948	0.949	0.942	1
SNRNP48	0.0910575	-1.18102	0.068	0.163	1
DHX9	0.0910641	-0.496225	0.339	0.5	1
PCNX3	0.0911623	1.93005	0.136	0.058	1
USP7	0.0912902	-0.562107	0.305	0.465	1
CEP57	0.0914905	0.845377	0.492	0.395	1
REXO2	0.0916174	0.720001	0.441	0.349	1
GLUD1	0.0916597	0.737207	0.22	0.116	1
GLMN	0.0916639	-0.615521	0.051	0.14	1
SNN	0.0916639	1.38435	0.153	0.07	1
RPL7	0.0916976	-0.295496	0.949	0.942	1
ANKRD13A	0.0917698	-0.821487	0.085	0.198	1
ARID5A	0.0919144	-0.461571	0.305	0.453	1
LPIN2	0.0919853	1.70864	0.085	0.023	1
ARHGAP24	0.0919856	1.55108	0.186	0.093	1
MTPN	0.0919924	0.265132	0.746	0.605	1
CD2	0.0921458	1.92336	0.102	0.035	1
STT3B	0.0921558	-1.11196	0.254	0.36	1
GTF2H2C	0.0922887	-1.75565	0.017	0.081	1
SAMHD1	0.0924516	0.516955	0.695	0.57	1
GUK1	0.0926194	-0.397792	0.746	0.86	1
SHOC2	0.0927834	0.747145	0.492	0.407	1
SCRN2	0.092883	-0.680471	0.119	0.233	1
TARBP1	0.0930497	1.08059	0.254	0.151	1
SNX1	0.0935693	0.121115	0.441	0.326	1
C5orf22	0.0937787	-1.00827	0.068	0.163	1
DHRS1	0.0937787	-1.02094	0.068	0.163	1
IGFLR1	0.0938037	0.550568	0.678	0.558	1
SPOUT1	0.0940203	1.74238	0.102	0.035	1
EIF3B	0.0940819	1.08674	0.322	0.198	1
PIGV	0.0940951	1.06939	0.085	0.023	1
OXSM	0.0940951	1.33545	0.085	0.023	1
GMPPB	0.0942493	-1.27061	0.271	0.395	1
SNX22	0.0942733	-1.49884	0.017	0.081	1
NMB	0.0942733	-1.85147	0.017	0.081	1
MNT	0.0942733	-2.71793	0.017	0.081	1
PCNA	0.0942733	-1.83497	0.017	0.081	1
CCDC126	0.0943165	1.63716	0.136	0.058	1
SMYD4	0.0943165	1.78826	0.136	0.058	1
UBR4	0.0944506	-1.00043	0.22	0.349	1
MIS18BP1	0.0944512	0.485126	0.61	0.465	1
ID2	0.094478	-1.1376	0.407	0.477	1
DUSP11	0.0945243	-1.39685	0.153	0.267	1
FAM126A	0.0945243	-0.288345	0.153	0.267	1
MIB1	0.0946318	1.49302	0.153	0.07	1
GBA2	0.0946474	2.11951	0.169	0.081	1
PRPSAP1	0.0949124	1.14712	0.237	0.14	1
GBA	0.0951636	-2.09958	0.068	0.163	1
SELENOS	0.09523	-0.343211	0.814	0.895	1
USF2	0.095398	0.689191	0.441	0.326	1
RPAP2	0.0955192	-0.996848	0.085	0.186	1
KIZ	0.0955192	-0.738761	0.085	0.186	1
SMIM1	0.0955559	-1.09001	0	0.047	1
SPSB1	0.0955559	-2.03791	0	0.047	1
CDA	0.0955559	-1.42269	0	0.047	1
COA7	0.0955559	-1.71963	0	0.047	1
HOOK1	0.0955559	-1.6962	0	0.047	1
KIF21B	0.0955559	-1.82512	0	0.047	1
LINC01136	0.0955559	-1.53775	0	0.047	1
CR1	0.0955559	-1.24277	0	0.047	1
LIN9	0.0955559	-2.48346	0	0.047	1
GGPS1	0.0955559	-1.82534	0	0.047	1
CCDC121	0.0955559	-1.7287	0	0.047	1
D2HGDH	0.0955559	-2.26307	0	0.047	1
ANO10	0.0955559	-1.32155	0	0.047	1
CCR9	0.0955559	-3.18143	0	0.047	1
PFKFB4	0.0955559	-1.72171	0	0.047	1
C3orf52	0.0955559	-1.11331	0	0.047	1
CPLX1	0.0955559	-2.07899	0	0.047	1
C4orf48	0.0955559	-1.63252	0	0.047	1
FAM114A1	0.0955559	-2.31485	0	0.047	1
SPINK2	0.0955559	-3.22621	0	0.047	1
SMARCA5-AS1	0.0955559	-3.396	0	0.047	1
TRIP13	0.0955559	-1.66885	0	0.047	1
NADK2	0.0955559	-3.34292	0	0.047	1
EPB41L4A	0.0955559	-1.64277	0	0.047	1
HIST1H2BG	0.0955559	-1.41523	0	0.047	1
AC019205.1	0.0955559	-1.48805	0	0.047	1
HSF2	0.0955559	-1.94242	0	0.047	1
URGCP	0.0955559	-1.9427	0	0.047	1
KIAA1324L	0.0955559	-1.9404	0	0.047	1
CDHR3	0.0955559	-1.05107	0	0.047	1
RAP2C-AS1	0.0955559	-1.7578	0	0.047	1
AC245140.2	0.0955559	-1.87283	0	0.047	1
MSRA	0.0955559	-1.63757	0	0.047	1
NIPAL2	0.0955559	-2.02574	0	0.047	1
HGH1	0.0955559	-2.28337	0	0.047	1
RGS3	0.0955559	-1.02999	0	0.047	1
HMGA1P4	0.0955559	-1.81377	0	0.047	1
NRIP3	0.0955559	-2.0278	0	0.047	1
EXT2	0.0955559	-1.6823	0	0.047	1
SLC43A1	0.0955559	-1.42942	0	0.047	1
MS4A7	0.0955559	-1.74877	0	0.047	1
ZFAND4	0.0955559	-3.42872	0	0.047	1
TULP3	0.0955559	-1.76684	0	0.047	1
FOXO1	0.0955559	-1.57207	0	0.047	1
TGFB3	0.0955559	-1.81022	0	0.047	1
IGHV3-19	0.0955559	-3.62194	0	0.047	1
TMC3-AS1	0.0955559	-1.63433	0	0.047	1
NPIPA1	0.0955559	-1.91265	0	0.047	1
AC008915.2	0.0955559	-1.07959	0	0.047	1
GINS3	0.0955559	-1.7285	0	0.047	1
ATAD5	0.0955559	-3.64102	0	0.047	1
ACBD4	0.0955559	-1.12944	0	0.047	1
EFCAB13	0.0955559	-1.74733	0	0.047	1
CEP112	0.0955559	-2.43093	0	0.047	1
ABCA9-AS1	0.0955559	-2.08574	0	0.047	1
DSG2	0.0955559	-2.37878	0	0.047	1
SS18L1	0.0955559	-1.19743	0	0.047	1
RTEL1	0.0955559	-1.28934	0	0.047	1
TPGS1	0.0955559	-1.81938	0	0.047	1
NDUFA7	0.0955559	-1.24885	0	0.047	1
ADGRL1	0.0955559	-2.37503	0	0.047	1
ZNF599	0.0955559	-2.03295	0	0.047	1
ZNF573	0.0955559	-1.83129	0	0.047	1
ZNF615	0.0955559	-1.17462	0	0.047	1
IGLC7	0.0955559	-1.64105	0	0.047	1
DONSON	0.0955559	-3.4711	0	0.047	1
H2AFZ	0.0957085	-0.242077	0.712	0.814	1
RNF167	0.0958423	0.846054	0.492	0.395	1
KLHL2	0.0959252	1.91821	0.102	0.035	1
AP002884.1	0.0959261	1.62864	0.136	0.058	1
CXCR4	0.0960149	-0.855951	0.492	0.593	1
DDIT4	0.0960431	-0.623409	0.441	0.558	1
RPS27A	0.0960653	0.193788	1	0.977	1
MED9	0.096078	1.37993	0.169	0.081	1
CLOCK	0.096109	1.32918	0.237	0.14	1
RIOK3	0.096131	0.644237	0.61	0.488	1
POLR1B	0.0961443	-0.862126	0.051	0.14	1
C4BPB	0.0962435	1.3348	0.085	0.023	1
PPP1R35	0.0962435	1.18284	0.085	0.023	1
AP003774.1	0.0962435	1.40291	0.085	0.023	1
CYB5D2	0.0962435	1.24109	0.085	0.023	1
EMILIN2	0.0962435	-0.34278	0.085	0.023	1
SLC48A1	0.0962919	-1.69483	0.017	0.081	1
PLK2	0.0966518	1.57812	0.119	0.047	1
TBC1D20	0.0966518	2.73638	0.119	0.047	1
ATG4A	0.096834	-0.790258	0.085	0.186	1
JMJD6	0.0970626	-0.928748	0.136	0.244	1
NASP	0.0972901	0.597593	0.492	0.349	1
GYG1	0.0972914	-0.976468	0.288	0.419	1
WSB1	0.0973383	0.936229	0.627	0.535	1
ACSL3	0.0975528	-0.99871	0.169	0.291	1
TLR1	0.0975576	2.8803	0.136	0.058	1
AP002387.2	0.0975576	1.43129	0.136	0.058	1
FOXRED1	0.0975856	-0.69434	0.119	0.233	1
MFSD6	0.0976761	-0.92514	0.051	0.14	1
EOGT	0.0978609	1.47952	0.102	0.035	1
NUP205	0.0978609	1.59749	0.102	0.035	1
PSMD14	0.0978678	-0.507648	0.254	0.395	1
ARL1	0.0979392	-0.310526	0.203	0.36	1
COX17	0.0979444	0.33998	0.644	0.581	1
CDC37	0.0979732	0.306597	0.864	0.756	1
REPS1	0.0981632	-0.982326	0.085	0.186	1
MON1A	0.098345	-1.58062	0.017	0.081	1
ARSB	0.098345	-1.61764	0.017	0.081	1
PWWP2A	0.0984245	1.68436	0.119	0.047	1
RFFL	0.0984245	2.07749	0.119	0.047	1
SDC3	0.0984309	1.33163	0.085	0.023	1
PRR5L	0.0984309	1.36025	0.085	0.023	1
UBXN2A	0.098491	-0.381238	0.186	0.314	1
CUL5	0.09881	-0.445327	0.305	0.488	1
BMP2K	0.0988333	0.141216	0.203	0.105	1
MS4A6A	0.098968	0.896512	0.508	0.372	1
EMB	0.0989835	0.337764	0.559	0.43	1
FAU	0.0993236	0.174765	1	0.965	1
TMEM109	0.0993266	0.324173	0.627	0.512	1
CASC3	0.0994916	-0.695536	0.186	0.326	1
CHD8	0.0994916	1.08686	0.322	0.233	1
AKIRIN1	0.0995312	-1.3005	0.186	0.302	1
CLPTM1L	0.0995312	-0.575494	0.186	0.302	1
SDCBP	0.0997146	0.528386	0.525	0.407	1
RASGRP2	0.0998129	-0.680478	0.373	0.5	1
EMC8	0.0998276	1.51822	0.102	0.035	1
PIP4K2B	0.0998276	1.70255	0.102	0.035	1
EP400	0.100036	1.07398	0.356	0.267	1
NUTM2A-AS1	0.100149	-0.832591	0.288	0.407	1
LIPA	0.100211	1.19195	0.186	0.093	1
AL359915.2	0.100433	-1.31257	0.017	0.081	1
TRGV5	0.100433	-1.59971	0.017	0.081	1
PPP2CB	0.100433	-1.45303	0.017	0.081	1
TPCN2	0.100433	-2.60411	0.017	0.081	1
KNL1	0.100433	-1.27552	0.017	0.081	1
RGS18	0.100658	1.41554	0.085	0.023	1
MEF2A	0.100791	0.816688	0.475	0.419	1
ZZEF1	0.100865	-1.26066	0.085	0.186	1
UBN2	0.100887	1.46593	0.136	0.058	1
PRDX3	0.100939	0.718839	0.525	0.419	1
ST6GAL1	0.10106	-0.584793	0.22	0.36	1
AC245014.3	0.101091	0.862146	0.339	0.221	1
CEP95	0.101252	0.88362	0.237	0.128	1
USP5	0.101308	1.08139	0.22	0.128	1
UBAC2	0.101458	0.90198	0.356	0.221	1
ARID1A	0.101585	-1.0719	0.254	0.384	1
DDX6	0.1018	-0.599011	0.441	0.593	1
ZNF692	0.101826	1.32953	0.102	0.035	1
ARHGAP32	0.101826	1.39553	0.102	0.035	1
P2RX4	0.101826	1.57928	0.102	0.035	1
SMOX	0.101826	1.40095	0.102	0.035	1
POLR1D	0.101842	0.455447	0.678	0.616	1
GANC	0.101975	0.973375	0.169	0.081	1
FAM13A	0.102048	1.53324	0.119	0.047	1
CYFIP1	0.102048	1.51456	0.119	0.047	1
BLK	0.102064	-0.689878	0.237	0.36	1
UFC1	0.102152	-0.402405	0.661	0.756	1
WDR43	0.102168	0.609888	0.339	0.221	1
PLEKHB2	0.102241	0.924051	0.458	0.36	1
CRIP2	0.102389	-0.684464	0.051	0.14	1
ATAD1	0.102529	1.38955	0.322	0.244	1
C5orf30	0.102556	-1.09974	0.017	0.081	1
EFCAB11	0.102556	-0.864895	0.017	0.081	1
GFER	0.102556	-1.01498	0.017	0.081	1
HOXB2	0.102556	-1.09146	0.017	0.081	1
HS3ST1	0.102585	1.26148	0.136	0.058	1
TMOD3	0.102632	0.791261	0.475	0.384	1
IDI1	0.10296	-0.201354	0.254	0.407	1
INTS6	0.102993	1.45938	0.373	0.279	1
UBTF	0.102993	0.97959	0.373	0.279	1
AC016831.7	0.103008	-0.51672	0.424	0.558	1
HELQ	0.103079	0.980705	0.186	0.093	1
VPS39	0.103343	-1.51665	0.136	0.256	1
SAMD9	0.103493	1.33409	0.169	0.081	1
RNF121	0.103496	-1.93151	0.085	0.174	1
CASP8AP2	0.103503	1.80129	0.203	0.116	1
AP001453.2	0.103602	0.84245	0.288	0.174	1
ZNF330	0.103801	-0.501	0.186	0.326	1
TMEM11	0.103846	-0.507873	0.169	0.302	1
ZNF341	0.103856	2.487	0.102	0.035	1
NECTIN1	0.103925	1.05136	0.322	0.209	1
TMEM183A	0.104056	-0.300343	0.203	0.349	1
SCYL1	0.10406	0.574283	0.424	0.326	1
BNIP3L	0.104092	-0.657216	0.356	0.488	1
LYRM2	0.104234	1.26231	0.305	0.198	1
BTF3	0.104338	0.218556	0.949	0.93	1
MBOAT1	0.104714	-1.06143	0.017	0.081	1
WASF1	0.104714	-0.978287	0.017	0.081	1
AXIN1	0.104714	1.18166	0.017	0.081	1
SMAD2	0.104734	-0.954735	0.136	0.267	1
NDUFA11	0.104816	0.908349	0.458	0.372	1
TP63	0.104834	-2.46409	0.034	0.105	1
AKAP2	0.104834	-1.76113	0.034	0.105	1
RALGAPA1	0.104995	0.706888	0.254	0.151	1
SRRT	0.105136	0.781154	0.458	0.36	1
HEATR1	0.105178	-1.14117	0.102	0.198	1
SNX6	0.10535	0.360186	0.559	0.43	1
RAB11FIP1	0.105521	-0.577239	0.492	0.605	1
RRAGB	0.10563	1.10249	0.153	0.07	1
ALG8	0.10563	1.39648	0.153	0.07	1
ZNF687	0.105776	1.29334	0.119	0.047	1
ARHGEF3	0.105776	1.16054	0.119	0.047	1
RNF169	0.105776	1.45642	0.119	0.047	1
FOXRED2	0.105776	1.71596	0.119	0.047	1
HINT2	0.105847	-0.47847	0.373	0.535	1
MS4A4A	0.105918	1.36239	0.102	0.035	1
TRUB1	0.10605	1.22906	0.136	0.058	1
MTMR6	0.106253	-0.151853	0.119	0.244	1
GTPBP10	0.106525	-1.66127	0.051	0.128	1
LLGL2	0.106525	-1.51871	0.051	0.128	1
TOPBP1	0.106598	1.28634	0.22	0.128	1
PIK3CD-AS2	0.106725	-1.35196	0.034	0.105	1
THG1L	0.106841	-0.359132	0.068	0.163	1
TIMM50	0.106841	-0.628514	0.068	0.163	1
CKAP2	0.106862	-0.193424	0.153	0.291	1
SRPRA	0.107154	-0.485673	0.559	0.709	1
IL17RA	0.107162	0.872343	0.203	0.105	1
RBBP5	0.107281	-0.554976	0.051	0.14	1
RSF1	0.107477	0.469353	0.627	0.5	1
ZBTB1	0.1075	0.741072	0.39	0.279	1
RAD50	0.107817	1.22173	0.136	0.058	1
CLEC4A	0.107817	1.24644	0.136	0.058	1
FMC1	0.107837	-1.74654	0.085	0.174	1
PTDSS1	0.108069	0.429289	0.407	0.302	1
APBA3	0.108156	1.00674	0.169	0.081	1
SLC46A3	0.10824	-1.82434	0.051	0.128	1
SKAP2	0.108347	0.683752	0.441	0.337	1
GLS	0.108436	1.11201	0.305	0.209	1
HSD17B4	0.108472	0.793569	0.322	0.209	1
ARHGAP1	0.108472	0.957391	0.322	0.209	1
TPM3	0.108508	0.171098	0.932	0.86	1
MLH1	0.108643	-1.30993	0.034	0.105	1
KCNK6	0.10875	-0.377677	0.119	0.221	1
LINC00467	0.108952	-0.29492	0.051	0.14	1
ARHGEF7	0.109175	-0.542959	0.254	0.43	1
SNX13	0.109315	1.55875	0.186	0.105	1
FPGS	0.10956	-0.39273	0.186	0.314	1
LBH	0.109746	1.36771	0.169	0.081	1
WDR6	0.11002	-0.964749	0.22	0.372	1
KTI12	0.110084	-0.823106	0.119	0.221	1
OVCA2	0.110176	-0.676255	0.119	0.233	1
SNHG9	0.110514	-0.81656	0.136	0.244	1
CDK2AP2	0.110516	0.28885	0.898	0.779	1
ZC3H6	0.110588	-1.54144	0.034	0.105	1
PLBD2	0.110588	-1.60708	0.034	0.105	1
EIF2S2	0.110595	-0.146249	0.746	0.849	1
ATXN2	0.110792	-0.271188	0.085	0.186	1
CNOT2	0.110863	0.630038	0.508	0.43	1
CHRAC1	0.111066	-0.88873	0.22	0.326	1
FBRS	0.111121	1.07945	0.475	0.349	1
NUTM2B-AS1	0.111274	-0.561279	0.169	0.291	1
UBE2J2	0.111502	-0.464968	0.068	0.163	1
APOL2	0.111502	0.644965	0.068	0.163	1
SAP25	0.111571	1.20648	0.119	0.047	1
COA4	0.111668	0.995912	0.373	0.267	1
TMEM160	0.111734	-1.58533	0.051	0.128	1
PPP4R3A	0.111774	-0.471889	0.22	0.36	1
ACADVL	0.111847	-0.618686	0.39	0.535	1
TVP23B	0.112102	1.29868	0.271	0.186	1
ANKRD36	0.112106	0.268957	0.22	0.128	1
RAC1	0.112122	0.802059	0.441	0.326	1
CXXC5	0.112281	0.48432	0.78	0.709	1
ZSWIM8	0.11232	-1.05946	0.085	0.174	1
RPS13	0.112339	0.145257	1	0.977	1
PRR3	0.11256	-2.37979	0.034	0.105	1
GRN	0.112569	0.338919	0.831	0.767	1
NT5C3A	0.112593	-0.639304	0.237	0.372	1
KCTD18	0.113258	1.33621	0.136	0.058	1
ZNF720	0.113517	1.01419	0.22	0.128	1
BANF1	0.11393	0.466814	0.593	0.535	1
NBPF14	0.113956	0.671358	0.458	0.395	1
ERBIN	0.11402	1.18479	0.356	0.267	1
CNOT7	0.114083	0.311386	0.661	0.477	1
NIPA1	0.114161	1.09457	0.237	0.14	1
TLN1	0.114379	0.686744	0.559	0.512	1
TFG	0.11443	-0.434905	0.322	0.477	1
ABHD6	0.114492	1.00679	0.102	0.035	1
INAFM2	0.114492	0.989302	0.102	0.035	1
NBPF15	0.114698	-0.357728	0.068	0.163	1
C6orf136	0.114698	-0.744118	0.068	0.163	1
KIFAP3	0.114875	1.56378	0.237	0.151	1
DNAJC13	0.114906	1.42195	0.203	0.116	1
ATF6	0.115157	-0.241315	0.22	0.36	1
PNRC1	0.115386	0.725292	0.475	0.36	1
PAPSS1	0.115451	-0.161482	0.186	0.314	1
TPD52	0.115546	-0.829766	0.119	0.221	1
ATP6V1C1	0.115559	-1.04436	0.119	0.233	1
MYL12B	0.115735	0.290148	0.898	0.872	1
HLA-B	0.116028	-0.204269	1	0.977	1
CASP7	0.116381	-0.270574	0.102	0.209	1
EIF4A2	0.116423	0.167783	0.712	0.616	1
RWDD2A	0.116588	-1.11726	0.034	0.105	1
LMBR1	0.116588	-1.31348	0.034	0.105	1
KCTD13	0.116588	-1.2158	0.034	0.105	1
CHMP6	0.116588	-1.19875	0.034	0.105	1
PHKB	0.116861	-1.19299	0.22	0.326	1
SPON2	0.117095	-0.92322	0.136	0.244	1
SPINT2	0.117183	0.380559	0.678	0.581	1
CEBPZ	0.117371	-0.491372	0.305	0.465	1
FH	0.117835	-0.488768	0.102	0.209	1
PSMD3	0.118121	1.04461	0.356	0.256	1
DGCR8	0.118344	0.475463	0.085	0.186	1
VPS13D	0.118357	-0.845219	0.119	0.221	1
TMEM175	0.118357	-0.907659	0.119	0.221	1
OPA1	0.118448	-1.1094	0.136	0.244	1
TBC1D15	0.118503	-0.385565	0.153	0.267	1
MIXL1	0.118644	-1.16819	0.034	0.105	1
AHCY	0.118879	-0.456115	0.39	0.535	1
CRIPT	0.118903	-0.640691	0.153	0.279	1
RAP2A	0.118913	0.752335	0.136	0.058	1
CAMKMT	0.118989	-1.15105	0.051	0.128	1
NOC3L	0.119026	1.25122	0.237	0.151	1
RIOK1	0.119172	-0.489248	0.169	0.279	1
KCNK10	0.119415	0.95061	0.153	0.07	1
CDK12	0.1195	-0.545607	0.356	0.5	1
BRI3BP	0.119682	1.11729	0.169	0.081	1
ZNF721	0.119813	-0.773694	0.136	0.244	1
STX11	0.119813	-0.759539	0.136	0.244	1
KLF16	0.120118	-1.14721	0.085	0.174	1
SNHG12	0.120205	0.960934	0.288	0.186	1
CLPP	0.120555	-0.606617	0.356	0.5	1
MSL1	0.120686	0.520623	0.203	0.105	1
IFI44	0.120729	-1.28658	0.034	0.105	1
AGPAT3	0.120729	-1.01079	0.034	0.105	1
RABL6	0.120859	-1.26973	0.051	0.128	1
SIT1	0.120913	1.00729	0.339	0.233	1
STYX	0.120967	1.333	0.203	0.116	1
G3BP1	0.121015	-0.481489	0.373	0.523	1
PCSK7	0.121142	-1.08958	0.153	0.267	1
AC012236.1	0.121475	-0.463814	0.085	0.186	1
NELFCD	0.12179	-1.10903	0.186	0.302	1
HNRNPC	0.121868	0.344806	0.881	0.872	1
FAM107B	0.122164	-0.272745	0.22	0.36	1
FYB1	0.122321	0.614488	0.356	0.244	1
ZFAS1	0.122338	0.366525	0.831	0.791	1
DENND1C	0.12252	1.37198	0.203	0.116	1
COTL1	0.122575	-0.350483	0.119	0.233	1
EDF1	0.122577	-0.225642	0.915	0.907	1
ZBTB2	0.122842	-1.29321	0.034	0.105	1
CLP1	0.122842	-0.723266	0.034	0.105	1
CAMKK2	0.122842	-0.941571	0.034	0.105	1
AL357060.1	0.122842	0.493095	0.288	0.186	1
IDH3A	0.123506	0.207382	0.559	0.465	1
WDR77	0.123791	0.955918	0.22	0.128	1
RPS4Y1	0.123811	0.151353	0.814	0.616	1
CCDC137	0.124017	-0.723632	0.119	0.233	1
AC084033.3	0.124075	0.696213	0.271	0.163	1
NBPF11	0.12409	0.937795	0.203	0.116	1
ISOC2	0.124396	-0.567604	0.169	0.279	1
EDEM1	0.124442	0.961496	0.492	0.395	1
APBB1IP	0.124644	0.201506	0.542	0.43	1
ASB6	0.124668	-1.26778	0.051	0.128	1
TEFM	0.124668	-1.09092	0.051	0.128	1
IL12RB1	0.124668	-0.747806	0.051	0.128	1
FBXW2	0.124744	0.68842	0.237	0.151	1
TRERF1	0.124787	0.473667	0.136	0.058	1
ATG2B	0.124908	-1.11741	0.068	0.151	1
ELAC2	0.124908	-1.0535	0.068	0.151	1
PDLIM2	0.124983	-0.878145	0.034	0.105	1
AC073896.2	0.124983	-0.799904	0.034	0.105	1
TWSG1	0.124983	-0.873137	0.034	0.105	1
CTDP1	0.124983	-0.895649	0.034	0.105	1
IQSEC1	0.125009	0.60518	0.458	0.36	1
NHP2	0.125128	0.594032	0.661	0.686	1
POU2AF1	0.125393	-0.398961	0.186	0.314	1
HCLS1	0.125494	0.392593	0.763	0.733	1
ERCC1	0.125636	0.356516	0.61	0.442	1
MIA2	0.125661	-0.975396	0.271	0.372	1
FTH1	0.125666	0.302456	1	0.977	1
METTL23	0.125791	0.919866	0.356	0.267	1
FGD2	0.126637	0.530931	0.492	0.395	1
ATG4B	0.127018	0.933652	0.356	0.267	1
CALHM2	0.127154	-0.733633	0.034	0.105	1
MRPL44	0.127159	-0.861632	0.203	0.326	1
NDUFS2	0.12726	0.571448	0.458	0.36	1
TMED3	0.127357	-0.569077	0.339	0.477	1
TGOLN2	0.127357	0.254244	0.475	0.384	1
PPP3CA	0.127932	-0.276287	0.085	0.186	1
CUL1	0.12806	0.762521	0.254	0.151	1
NAA15	0.128253	0.936642	0.288	0.186	1
FOXJ3	0.128262	-1.54675	0.136	0.244	1
MPPE1	0.128301	1.21972	0.254	0.174	1
HACL1	0.128489	-0.949493	0.068	0.151	1
CSGALNACT1	0.128489	-1.22128	0.068	0.151	1
ATG16L1	0.128571	-1.75688	0.051	0.128	1
UHRF1BP1	0.128571	-0.575595	0.051	0.128	1
BTBD1	0.128571	-1.14948	0.051	0.128	1
AC016590.1	0.128571	-1.38334	0.051	0.128	1
BAG6	0.128725	0.80102	0.424	0.337	1
PITPNA	0.128891	1.00611	0.203	0.116	1
ERAP2	0.128986	0.333245	0.254	0.163	1
SPN	0.130179	-0.474783	0.373	0.5	1
MOB4	0.130367	-0.882054	0.102	0.198	1
PGAM1	0.130419	-0.352244	0.593	0.663	1
PTK2	0.130523	0.976455	0.203	0.116	1
PPP5C	0.130523	0.866917	0.203	0.116	1
ARPC1B	0.13055	0.467785	0.508	0.384	1
BPGM	0.130557	-0.812804	0.051	0.128	1
RAD51C	0.130557	-1.2388	0.051	0.128	1
SETX	0.130985	0.520008	0.559	0.488	1
C8orf59	0.131059	0.40578	0.831	0.767	1
TUFM	0.131207	0.52678	0.814	0.756	1
MAPKAPK2	0.131519	0.377548	0.627	0.547	1
TADA2A	0.131583	-0.532884	0.034	0.105	1
NT5C	0.131585	0.951261	0.39	0.279	1
BRMS1	0.131709	0.715491	0.39	0.291	1
ZPR1	0.131738	-0.834474	0.085	0.174	1
ZNF808	0.132124	1.42923	0.153	0.081	1
SEMA3C	0.132149	-1.11997	0.068	0.151	1
JARID2	0.132349	-0.190816	0.203	0.349	1
MDN1	0.132349	-0.467462	0.356	0.244	1
DLGAP4	0.132867	1.02907	0.356	0.256	1
LILRB4	0.132881	0.195432	0.763	0.663	1
C1D	0.132961	0.451263	0.492	0.384	1
HEATR6	0.132968	-1.46185	0.136	0.058	1
CAPZA2	0.133179	0.473064	0.559	0.488	1
VIM-AS1	0.133219	-0.844644	0.119	0.221	1
KHSRP	0.133268	0.712176	0.305	0.198	1
FAM133B	0.133411	-0.659719	0.492	0.605	1
TUBGCP2	0.133454	1.07719	0.373	0.291	1
C6orf106	0.133467	1.23942	0.186	0.105	1
TROVE2	0.133574	0.12085	0.525	0.419	1
KIAA0513	0.13358	1.12712	0.169	0.093	1
WDR60	0.133836	0.908837	0.203	0.116	1
FBXO8	0.133842	-0.493309	0.034	0.105	1
YWHAE	0.134094	0.450777	0.712	0.686	1
TCEA1	0.134263	-0.295748	0.746	0.872	1
ZNF276	0.134778	0.732136	0.22	0.128	1
LARP1B	0.135034	-0.551659	0.153	0.267	1
RAB35	0.135214	-0.834615	0.085	0.174	1
TUBG1	0.135214	-0.735991	0.085	0.174	1
TRPM2	0.135409	1.88294	0.169	0.093	1
PPP6R1	0.135433	0.727444	0.458	0.384	1
ZRANB1	0.135517	-1.1175	0.102	0.186	1
TMEM243	0.135616	-0.602721	0.61	0.709	1
ACBD6	0.135663	0.965568	0.305	0.221	1
SNRPD2	0.135807	0.1337	0.966	0.884	1
SMIM14	0.135878	0.52318	0.441	0.326	1
MTRNR2L12	0.135917	-0.150677	0.983	1	1
TMEM154	0.136488	-0.913328	0.119	0.209	1
PHIP	0.136575	-0.667802	0.424	0.558	1
OTULIN	0.13666	0.143904	0.051	0.128	1
METTL22	0.13666	-0.838652	0.051	0.128	1
RUNX2	0.136754	-0.77978	0.373	0.512	1
PCBP2	0.136866	0.252771	0.932	0.907	1
ZMYND8	0.136886	0.775888	0.322	0.233	1
NSD1	0.137195	-0.851996	0.271	0.407	1
PELP1	0.137213	-1.49964	0.102	0.186	1
ZNF622	0.137361	-0.519354	0.186	0.314	1
TMED5	0.137925	0.463989	0.695	0.593	1
PPT1	0.137949	-1.14996	0.119	0.221	1
SHC1	0.138239	-0.586667	0.169	0.279	1
PRPF4B	0.138281	-0.527984	0.407	0.57	1
IFITM1	0.138632	-0.701832	0.136	0.233	1
AL590764.1	0.138742	-0.815415	0.051	0.128	1
OGFOD2	0.138926	-1.22056	0.102	0.186	1
DDB2	0.139105	-1.29261	0.017	0.07	1
NLK	0.139105	-1.78467	0.017	0.07	1
THAP8	0.139105	-1.39715	0.017	0.07	1
LIMK2	0.139105	-2.02422	0.017	0.07	1
NUP50-DT	0.139105	-1.51477	0.017	0.07	1
SDF2	0.139267	-0.355346	0.254	0.395	1
TMEM8B	0.139434	0.809939	0.305	0.209	1
ANKRD13C	0.139554	-0.70915	0.119	0.221	1
AK3	0.139628	-0.213165	0.186	0.326	1
GSTK1	0.13967	0.313279	0.729	0.698	1
ZNF131	0.139687	-0.633541	0.169	0.279	1
SLC9A8	0.139712	-1.38133	0.068	0.151	1
BRD4	0.13996	-0.257639	0.576	0.64	1
NAE1	0.139973	1.04928	0.237	0.151	1
CDK9	0.140239	-1.11469	0.136	0.244	1
NDUFB9	0.140517	0.319597	0.729	0.628	1
CTNNA1	0.140559	-0.522888	0.085	0.174	1
CCNK	0.140815	-0.415084	0.288	0.43	1
RBM34	0.140849	-0.588626	0.051	0.128	1
HNRNPH3	0.141138	0.292161	0.576	0.465	1
METTL7A	0.141407	-0.639646	0.271	0.419	1
CHCHD1	0.141427	-0.440943	0.339	0.465	1
SCAF11	0.141439	0.180252	0.797	0.674	1
RPS6KA2	0.141558	0.407245	0.136	0.058	1
CSTF2T	0.141654	0.536262	0.068	0.151	1
IFNGR1	0.141791	-1.02435	0.254	0.372	1
MAPKAP1	0.141892	1.63485	0.153	0.081	1
TNFRSF14-AS1	0.142024	-1.45711	0.017	0.07	1
ZNF595	0.142024	-1.94472	0.017	0.07	1
HDHD2	0.142024	-1.72834	0.017	0.07	1
ATOX1	0.142068	-0.318662	0.458	0.64	1
CS	0.142105	0.187034	0.373	0.267	1
MESD	0.1423	-0.73274	0.441	0.558	1
RPL39	0.142369	0.139565	0.983	0.977	1
TMEM80	0.142376	1.22783	0.186	0.105	1
MBNL2	0.142616	1.19777	0.288	0.198	1
PACSIN2	0.142616	0.767688	0.288	0.198	1
DAPP1	0.142854	-0.909679	0.356	0.488	1
TTC1	0.14298	0.946938	0.356	0.291	1
DSE	0.143247	1.01247	0.305	0.198	1
MTRNR2L10	0.14345	0.692617	0.525	0.465	1
ATP6V0E1	0.143516	0.430137	0.763	0.791	1
CABIN1	0.143617	-0.703397	0.068	0.151	1
YARS	0.143833	0.377446	0.373	0.256	1
ZNF224	0.143911	2.02289	0.153	0.081	1
MTRR	0.14442	0.735706	0.271	0.174	1
DNM1L	0.144522	0.68331	0.339	0.244	1
CCDC59	0.144625	-0.198212	0.475	0.64	1
COMMD4	0.144759	1.17075	0.254	0.174	1
RHOT1	0.144847	1.06716	0.169	0.093	1
HIST2H2BF	0.14499	-1.80062	0.017	0.07	1
RRNAD1	0.14499	-1.91176	0.017	0.07	1
AL662899.2	0.14499	-1.3574	0.017	0.07	1
GALNT11	0.14499	-1.66563	0.017	0.07	1
ENG	0.14499	-2.0085	0.017	0.07	1
ACP2	0.14499	-1.33445	0.017	0.07	1
MARCH8	0.145136	-0.534529	0.051	0.128	1
KATNB1	0.145136	-0.523495	0.051	0.128	1
FAM3C	0.145477	-0.29507	0.102	0.198	1
PSAP	0.14557	0.247371	0.932	0.907	1
RPL19	0.145682	0.159188	0.983	0.977	1
NFAT5	0.145764	0.986877	0.339	0.256	1
ABCA7	0.145944	0.842575	0.203	0.116	1
ALG12	0.146065	-0.999971	0.085	0.174	1
SLIRP	0.146078	0.544991	0.593	0.523	1
DCTD	0.146587	1.30194	0.237	0.163	1
SEPT9	0.146693	0.361477	0.746	0.698	1
CTPS1	0.146794	1.15045	0.169	0.093	1
MT-CO3	0.146801	-0.38346	1	1	1
ZNF22	0.147018	0.251974	0.576	0.465	1
PDHX	0.147139	-2.23661	0.051	0.116	1
C15orf39	0.147252	0.602545	0.593	0.523	1
ZNF429	0.147317	2.70582	0.136	0.07	1
SPOP	0.147408	-0.452383	0.203	0.326	1
HDAC5	0.14774	-1.03073	0.102	0.186	1
ZEB2-AS1	0.148003	-1.53371	0.017	0.07	1
C2CD3	0.148003	-1.28084	0.017	0.07	1
MT1F	0.148003	-1.70083	0.017	0.07	1
AC015912.3	0.148003	-1.68627	0.017	0.07	1
KMT5C	0.148003	-1.31138	0.017	0.07	1
GPR15	0.148014	2.28251	0.153	0.081	1
VKORC1L1	0.148014	1.20014	0.153	0.081	1
EIF2S1	0.148118	1.11772	0.39	0.326	1
COPS5	0.148173	0.266523	0.525	0.453	1
ESYT2	0.148219	0.558459	0.254	0.151	1
SSSCA1	0.148309	-0.499966	0.271	0.395	1
POLE3	0.148477	-0.950368	0.305	0.419	1
CHERP	0.148722	-0.318838	0.186	0.314	1
UBAC1	0.149004	-1.17999	0.034	0.093	1
DAP	0.149239	0.505621	0.322	0.209	1
DMXL2	0.149239	0.520622	0.322	0.209	1
IGLL5	0.149429	-1.10499	0.169	0.267	1
SYTL1	0.149553	-1.03437	0.102	0.186	1
TCOF1	0.149629	-1.58492	0.068	0.151	1
DENR	0.149845	0.227964	0.39	0.291	1
TEN1	0.149864	-0.805362	0.136	0.233	1
CORO7	0.149901	-0.64297	0.153	0.256	1
SRSF6	0.150637	-0.717204	0.39	0.477	1
FYCO1	0.150748	1.09318	0.169	0.093	1
WDR44	0.150748	1.84827	0.169	0.093	1
CLN6	0.150748	1.70266	0.169	0.093	1
IFT27	0.150801	-0.252059	0.102	0.198	1
CPLANE2	0.150879	-1.06636	0	0.035	1
AL035413.1	0.150879	-2.0661	0	0.035	1
AC114488.3	0.150879	-1.1565	0	0.035	1
NCDN	0.150879	-1.7466	0	0.035	1
ZFP69B	0.150879	-1.36305	0	0.035	1
MMACHC	0.150879	-1.56562	0	0.035	1
CCDC17	0.150879	-1.13925	0	0.035	1
CPT2	0.150879	-0.648018	0	0.035	1
PARS2	0.150879	-1.59992	0	0.035	1
ADAMTSL4	0.150879	-1.32754	0	0.035	1
CD244	0.150879	-1.99322	0	0.035	1
FCRLB	0.150879	-0.770164	0	0.035	1
CREG1	0.150879	-1.8923	0	0.035	1
C1orf53	0.150879	-1.33344	0	0.035	1
CR2	0.150879	-4.0596	0	0.035	1
AL356512.1	0.150879	-1.37178	0	0.035	1
AC108488.1	0.150879	-1.28735	0	0.035	1
AC010969.2	0.150879	-1.83623	0	0.035	1
SPDYA	0.150879	-1.72902	0	0.035	1
LBX2	0.150879	-1.99395	0	0.035	1
LINC01943	0.150879	-1.1853	0	0.035	1
IGKV1-9	0.150879	-1.91768	0	0.035	1
IGKV1-17	0.150879	-5.82883	0	0.035	1
IGKV1-39	0.150879	-6.31613	0	0.035	1
IGKV1D-33	0.150879	-2.22225	0	0.035	1
IGKV1D-43	0.150879	-6.22315	0	0.035	1
TMEM182	0.150879	-1.83674	0	0.035	1
AC114760.2	0.150879	-1.37908	0	0.035	1
ICA1L	0.150879	-2.65497	0	0.035	1
AC062017.1	0.150879	-1.39421	0	0.035	1
SNED1	0.150879	-1.9801	0	0.035	1
LINC01238	0.150879	-1.7434	0	0.035	1
ZNF660	0.150879	-1.11362	0	0.035	1
TLR9	0.150879	-2.64836	0	0.035	1
ARF4-AS1	0.150879	-1.02961	0	0.035	1
PARP9	0.150879	-1.71635	0	0.035	1
MCM2	0.150879	-1.68448	0	0.035	1
NMNAT3	0.150879	-1.27595	0	0.035	1
AC084036.1	0.150879	-1.27105	0	0.035	1
LINC00886	0.150879	-0.597917	0	0.035	1
RTP4	0.150879	-0.831943	0	0.035	1
NAT8L	0.150879	-1.88103	0	0.035	1
ADGRA3	0.150879	-1.75031	0	0.035	1
LINC02265	0.150879	-1.97798	0	0.035	1
FAM241A	0.150879	-1.23891	0	0.035	1
CAMK2D	0.150879	-3.21965	0	0.035	1
TRIM2	0.150879	-1.84411	0	0.035	1
SERF1B	0.150879	-1.88416	0	0.035	1
SMN2	0.150879	-1.35001	0	0.035	1
MBLAC2	0.150879	-3.50281	0	0.035	1
HCG25	0.150879	-0.783649	0	0.035	1
ZNF318	0.150879	-1.87543	0	0.035	1
GTPBP2	0.150879	-0.804472	0	0.035	1
FAM135A	0.150879	-1.36774	0	0.035	1
RTN4IP1	0.150879	-1.16123	0	0.035	1
AIRN	0.150879	-1.73685	0	0.035	1
AC018647.2	0.150879	-0.995506	0	0.035	1
CLDN12	0.150879	-1.4759	0	0.035	1
PAXIP1	0.150879	-1.63508	0	0.035	1
LPAR4	0.150879	-1.70221	0	0.035	1
PINX1.1	0.150879	-1.34987	0	0.035	1
AC069185.1	0.150879	-1.98297	0	0.035	1
MTMR7	0.150879	-1.57787	0	0.035	1
UBR5-AS1	0.150879	-1.5914	0	0.035	1
AP003354.2	0.150879	-1.95251	0	0.035	1
TRMT12	0.150879	-1.82378	0	0.035	1
AC040970.1	0.150879	-1.72515	0	0.035	1
TSNARE1	0.150879	-1.67202	0	0.035	1
ADCK5	0.150879	-3.25207	0	0.035	1
ZNF251	0.150879	-1.21827	0	0.035	1
GADD45G	0.150879	-1.73812	0	0.035	1
IER5L	0.150879	-1.55919	0	0.035	1
MAPK8IP1	0.150879	-2.22435	0	0.035	1
LRTOMT	0.150879	-0.833374	0	0.035	1
KCTD21	0.150879	-1.08229	0	0.035	1
TAGLN	0.150879	-1.56242	0	0.035	1
PBLD	0.150879	-1.35021	0	0.035	1
ZCCHC24	0.150879	-1.44499	0	0.035	1
AL359198.1	0.150879	-1.6993	0	0.035	1
DPCD	0.150879	-1.37762	0	0.035	1
DCLRE1A	0.150879	-1.23079	0	0.035	1
C10orf91	0.150879	-1.82876	0	0.035	1
C1RL	0.150879	-1.22272	0	0.035	1
RIMKLB	0.150879	-1.67992	0	0.035	1
RND1	0.150879	-1.2517	0	0.035	1
CSRNP2	0.150879	-1.11384	0	0.035	1
GPR84	0.150879	-1.70374	0	0.035	1
CYP27B1	0.150879	-1.19876	0	0.035	1
GALNT4	0.150879	-1.91931	0	0.035	1
SYCP3	0.150879	-1.09708	0	0.035	1
USP30	0.150879	-1.96088	0	0.035	1
FAM216A	0.150879	-1.66926	0	0.035	1
OASL	0.150879	-1.59652	0	0.035	1
SKA3	0.150879	-1.1341	0	0.035	1
LINC00355	0.150879	-1.88566	0	0.035	1
RNASE4	0.150879	-1.00738	0	0.035	1
BCL2L2	0.150879	-1.72162	0	0.035	1
HEATR5A	0.150879	-1.37987	0	0.035	1
AC004817.3	0.150879	-1.86751	0	0.035	1
FOXN3-AS1	0.150879	-1.13421	0	0.035	1
TCL1B	0.150879	-3.65974	0	0.035	1
IGHG4	0.150879	-2.96279	0	0.035	1
IGHJ2	0.150879	-1.90127	0	0.035	1
IGHV3-23	0.150879	-9.97817	0	0.035	1
IGHV3-43	0.150879	-5.98024	0	0.035	1
IGHV5-51	0.150879	-11.2019	0	0.035	1
CCNB2	0.150879	-1.06793	0	0.035	1
ODF3L1	0.150879	-1.86868	0	0.035	1
[truncated: 10,415 more rows]

## Sheet: DEG_PlasmacellsCR_VS_PD
	p_val	avg_log2FC	pct.1	pct.2	p_val_adj
RPS26	0.000435121	-0.838577	1	1	1
MAP3K2	0.000677317	-2.1745	0.333	1	1
JMJD6	0.000988911	-3.09279	0.083	0.778	1
RASGEF1B	0.00122054	-2.76958	0.25	0.889	1
TIPARP	0.00144463	-2.72103	0.167	0.889	1
MPLKIP	0.00156372	-3.2337	0	0.667	1
RNMT	0.00236461	-1.38408	0.667	0.889	1
VPS37B	0.0024289	-2.68332	0.167	0.889	1
CCNI	0.00252488	1.1796	1	0.889	1
RPL8	0.00252488	0.58559	1	1	1
CST3	0.00252488	1.30623	1	1	1
USP16	0.0028509	-1.57123	0.5	1	1
RNF4	0.00312365	2.2837	0.75	0.111	1
RPL36A	0.00318519	1.07854	1	1	1
BTAF1	0.00336773	-1.78551	0.5	0.889	1
LINC00926	0.00388193	-1.44704	0.667	1	1
SMARCC2	0.00388888	3.39236	0.667	0	1
RNF34	0.00388888	2.81915	0.667	0	1
SLTM	0.00424153	-1.54422	0.5	0.889	1
LSM6	0.00479668	2.28081	0.833	0.111	1
RPL30	0.00499831	0.365136	1	1	1
SEC24B	0.00502484	-3.21608	0	0.556	1
TBC1D9	0.00502484	-3.25114	0	0.556	1
SERINC5	0.00502484	-3.11518	0	0.556	1
ZFYVE16	0.00502484	-3.322	0	0.556	1
FAM126A	0.00502484	-4.09715	0	0.556	1
IL3RA	0.00502484	-3.73542	0	0.556	1
PPP2R2A	0.00502484	-3.41709	0	0.556	1
METTL15	0.00502484	-3.3168	0	0.556	1
G2E3	0.00502484	-2.92722	0	0.556	1
SRSF1	0.00502484	-3.19414	0	0.556	1
NAPG	0.00502484	-3.84864	0	0.556	1
RFX2	0.00502484	-3.85119	0	0.556	1
HSPH1	0.005206	-3.67766	0.083	0.667	1
IRS2	0.005206	-2.84292	0.083	0.667	1
CD4	0.00551455	2.20168	0.833	0.222	1
NCF2	0.0056452	-1.597	0.5	1	1
NAA38	0.00629963	1.45739	0.917	0.444	1
ZC3H12A	0.00658661	-2.61818	0.167	0.778	1
IBTK	0.00658661	-2.08329	0.167	0.778	1
MARCH7	0.0067418	-2.97648	0.083	0.667	1
ADRM1	0.00684562	-1.81392	0.417	0.889	1
BIN1	0.00690643	-1.67358	0.333	0.889	1
HLA-DQB1	0.00769863	1.11314	1	0.889	1
SSR4	0.00769863	0.993377	1	0.889	1
RPL34	0.00769863	0.331499	1	1	1
C16orf72	0.00809083	2.12318	0.75	0.111	1
SLC16A6	0.00821598	-2.68925	0.167	0.667	1
WAC	0.00823132	1.62215	0.833	0.444	1
MS4A6A	0.00833832	1.54704	0.917	0.667	1
MARCKSL1	0.00867332	-2.76881	0.083	0.667	1
CCDC191	0.00867332	3.14427	0.583	0	1
KCTD20	0.00867332	3.03556	0.583	0	1
CYHR1	0.00867332	2.67402	0.583	0	1
DHRS4L2	0.00867332	2.78159	0.583	0	1
TIMM9	0.00867332	2.69213	0.583	0	1
ASGR2	0.00867332	3.52344	0.583	0	1
SMAD2	0.00867332	2.67776	0.583	0	1
MRPS12	0.00867332	2.80895	0.583	0	1
CSTA	0.00939551	1.51373	1	0.667	1
[truncated: 9,555 more rows]

## Sheet: DEG_NK cells 2CR_VS_PD
	p_val	avg_log2FC	pct.1	pct.2	p_val_adj
[truncated: 9,028 more rows]

[truncated: 11 more sheets: DEG_NK cells 1CR_VS_PD, DEG_EritrocytesCR_VS_PD, DEG_DC cellsCR_VS_PD, DEG_CD16+ MonocytesCR_VS_PD, DEG_CD14+ MonocytesCR_VS_PD, DEG_CD14- MonocytesCR_VS_PD, DEG_CD8+ T cellsCR_VS_PD, DEG_CD4+ TNCR_VS_PD, DEG_CD4+ TCMCR_VS_PD, DEG_CD4+ T-RegCR_VS_PD, DEG_B cellsCR_VS_PD]
